# Supplementary material for: Reversible differentiation of immortalized human bladder smooth muscle cells accompanied by actin bundle reorganization
Source: PLoS One. 2017 Oct 19;12(10):e0186584. doi: 10.1371/journal.pone.0186584 (PMC5648286; doi:10.1371/journal.pone.0186584)
Supplement: S1 Table — (XLS) [file pone.0186584.s006.xls]

## Sheet: (6) All
This sheet contains 58341 probes.
#Experiment: (6) hBS-G vs hBS-D (75)
#Technology: Agilent.SingleColor.72363
#Created On: 月, 22 2 2016 09:44:26
ProbeName	[hBS-G](raw)	[hBS-D](raw)	[hBS-G](normalized)	[hBS-D](normalized)	Fold Change (log)	Fold Change	[hBS-G](flag)	[hBS-D](flag)	GeneSymbol	Description	GeneName	EntrezGeneID	Go	GenomicCoordinates	ControlType	Cytoband	EnsemblID	GenbankAccession	RefSeqAccession	TIGRID	UniGeneID
GE_BrightCorner	89646.1	98719	0	0.372956	0.372956	1.295	P	P		Unknown					pos
DarkCorner	3.45682	2.78196	0	-0.0794716	-0.0794716	0.946404	A	A		Unknown					pos
A_21_P0014386	68.6971	78.5002	0	0.426318	0.426318	1.3438	P	P							FALSE
A_33_P3396872	289.259	117.859	0	-1.06143	-1.06143	0.479157	P	P	CPED1	Homo sapiens cadherin-like and PC-esterase domain containing 1 (CPED1), transcript variant 2, mRNA [NM_001105533]	cadherin-like and PC-esterase domain containing 1	79974	GO:0005783	chr7:120901888-120901947	FALSE	hs|7q31.31		NM_001105533	NM_001105533	THC2601673	Hs.189652
A_33_P3267760	3.32449	2.8386	0	0.00591564	0.00591564	1.00411	A	A	BCOR	BCL6 corepressor [Source:HGNC Symbol;Acc:HGNC:20893] [ENST00000378463]	BCL6 corepressor	54880	GO:0005515|GO:0031519|GO:0035518|GO:0000415|GO:0004842|GO:0044212|GO:0042826|GO:0003714|GO:0070171|GO:0005634|GO:0000122|GO:0030502|GO:0065001|GO:0006351|GO:0007507|GO:0031072|GO:0051572|GO:0042476|GO:0060021|GO:0045892|GO:0008134	chrX:39909128-39909069	FALSE	hs|Xp11.4	ENST00000378463
A_32_P194264	522.992	74.1252	0	-2.58488	-2.58488	0.166676	P	P	CHAC2	Homo sapiens ChaC, cation transport regulator homolog 2 (E. coli) (CHAC2), mRNA [NM_001008708]	ChaC, cation transport regulator homolog 2 (E. coli)	494143	GO:0008150|GO:0003674|GO:0016746|GO:0008152|GO:0005575	chr2:54001454-54001513	FALSE	hs|2p16.2	ENST00000295304	NM_001008708	NM_001008708	THC2473883	Hs.585944
A_23_P153745	1513.98	1592.87	0	0.307146	0.307146	1.23726	P	P	IFI30	Homo sapiens interferon, gamma-inducible protein 30 (IFI30), mRNA [NM_006332]	interferon, gamma-inducible protein 30	10437	GO:0016667|GO:0030054|GO:0005886|GO:0019221|GO:0042590|GO:0048147|GO:0050821|GO:0005576|GO:0005764|GO:0043231|GO:0019886|GO:0005737|GO:0060333|GO:0055114|GO:0043202	chr19:18288840-18288899	FALSE	hs|19p13.11	ENST00000593731	NM_006332	NM_006332	THC2482700	Hs.14623
A_33_P3352837	3.36914	2.86903	0	0.00205326	0.00205326	1.00142	A	A						chr2:171521262-171521203	FALSE	hs|2q31.1
A_21_P0011260	114.905	278.225	0	1.50968	1.50968	2.84747	P	P		603036639F1 NIH_MGC_115 Homo sapiens cDNA clone IMAGE:5177672 5', mRNA sequence [BI821606]				chr14:103675125-103675184	FALSE	hs|14q32.32	ENST00000618272			THC2662262	Hs.592320
A_33_P3235816	6.40169	2.88413	0	-0.916445	-0.916445	0.529813	A	A		DPY19L2 pseudogene 1 [Source:HGNC Symbol;Acc:HGNC:22305] [ENST00000436258]				chr7:35129516-35129457	FALSE	hs|7p14.2	ENST00000436258	BX647611		THC2646539	Hs.594815
A_21_P0014180	3.40192	2.88928	0	-0.00177145	-0.00177145	0.998773	A	A	GPR146	G protein-coupled receptor 146 [Source:HGNC Symbol;Acc:HGNC:21718] [ENST00000474396]	G protein-coupled receptor 146	115330	GO:0007186|GO:0005886|GO:0004930|GO:0016021	chr7:1095841-1095900	FALSE	hs|7p22.3	ENST00000474396	XM_006715643	XM_006715643	THC2637218
A_24_P944991	26.9324	16.383	0	-0.483273	-0.483273	0.715353	P	P	SREK1IP1	Homo sapiens SREK1-interacting protein 1 (SREK1IP1), mRNA [NM_173829]	SREK1-interacting protein 1	285672	GO:0008380|GO:0006397|GO:0008270|GO:0003676	chr5:64018946-64018887	FALSE	hs|5q12.3	ENST00000513458	NM_173829	NM_173829	THC2471037	Hs.69504
A_21_P0006507	3.41764	2.90022	0	-0.00296736	-0.00296736	0.997945	A	A	lnc-ARMCX4-1	LNCipedia lincRNA (lnc-ARMCX4-1), lincRNA [lnc-ARMCX4-1:1]	lnc-ARMCX4-1:1			chrX:100672726-100672785	FALSE	hs|Xq22.1
A_23_P208706	32723.4	18469.1	0	-0.59134	-0.59134	0.663726	P	P	BAX	Homo sapiens BCL2-associated X protein (BAX), transcript variant sigma, mRNA [NM_138764]	BCL2-associated X protein	581	GO:0043496|GO:0005515|GO:0002358|GO:0043497|GO:0009651|GO:0007281|GO:0042803|GO:0035234|GO:0006808|GO:0042802|GO:0005757|GO:0043524|GO:0034644|GO:0043525|GO:0008053|GO:0008637|GO:0002904|GO:0002262|GO:0032461|GO:0010332|GO:0046982|GO:0006687|GO:0032469|GO:0001844|GO:0009636|GO:0010248|GO:0033599|GO:0009566|GO:0046930|GO:0005789|GO:0032471|GO:0008625|GO:0032091|GO:0001783|GO:0001782|GO:0021987|GO:…	chr19:49464904-49464963	FALSE	hs|19q13.33	ENST00000513545	NM_138764	NM_138764	THC2488004	Hs.624291
A_33_P3388806	3.42871	2.90635	0	-0.00458431	-0.00458431	0.996827	A	A	FPGT-TNNI3K	Homo sapiens FPGT-TNNI3K readthrough (FPGT-TNNI3K), transcript variant 2, mRNA [NM_001199327]	FPGT-TNNI3K readthrough	100526835		chr1:74930515-74930574	FALSE	hs|1p31.1	ENST00000370899	NM_001199327	NM_001199327	THC2476487	Hs.480085
A_33_P3324839	20.5908	20.1368	0	0.201706	0.201706	1.15006	P	P	SYNGAP1	Homo sapiens synaptic Ras GTPase activating protein 1 (SYNGAP1), mRNA [NM_006772]	synaptic Ras GTPase activating protein 1	8831	GO:0007389|GO:0017124|GO:0050803|GO:0031235|GO:0032851|GO:0007265|GO:0016358|GO:0005099|GO:0046580|GO:0043524|GO:0005737|GO:0032320|GO:0048167|GO:0043198|GO:0008542|GO:0048169|GO:0043408|GO:0043113|GO:0050771|GO:0005097	chr6:33420559-33420618	FALSE	hs|6p21.32	ENST00000418600	NM_006772	NM_006772	THC2628677	Hs.586264
A_24_P333494	1556.18	1545.26	0	0.223708	0.223708	1.16773	P	P	FBXO42	Homo sapiens F-box protein 42 (FBXO42), mRNA [NM_018994]	F-box protein 42	54455		chr1:16577198-16577139	FALSE	hs|1p36.13	ENST00000375592	NM_018994	NM_018994	NP1201791	Hs.522384
A_22_P00006274	6.24788	14.8706	0	1.48489	1.48489	2.79896	A	P	LOC101927502	Homo sapiens uncharacterized LOC101927502 (LOC101927502), long non-coding RNA [NR_109772]	uncharacterized LOC101927502	101927502		chr9:84362930-84362989	FALSE	hs|9q21.32	ENST00000413050	NR_109772	NR_109772	THC2679729	Hs.528628
A_23_P161615	1222.74	264.161	0	-1.97676	-1.97676	0.25406	P	P	POLA2	polymerase (DNA directed), alpha 2, accessory subunit [Source:HGNC Symbol;Acc:HGNC:30073] [ENST00000534785]	polymerase (DNA directed), alpha 2, accessory subunit	23649	GO:0046982|GO:0005658|GO:0003887|GO:0003677|GO:0006260|GO:0003674|GO:0006271|GO:0000082|GO:0005737|GO:0071897|GO:0000723|GO:0006270|GO:0000722|GO:0005654|GO:0000278|GO:0032201|GO:0000060	chr11:65062111-65063057	FALSE	hs|11q13.1	ENST00000534785	AK307831		THC2468150	Hs.201897
A_33_P3384958	105.944	71.7219	0	-0.328945	-0.328945	0.796119	P	P	LPPR4	Homo sapiens lipid phosphate phosphatase-related protein type 4 (LPPR4), transcript variant 1, mRNA [NM_014839]	lipid phosphate phosphatase-related protein type 4	9890	GO:0048839|GO:0042577|GO:0046839|GO:0005887|GO:0008195|GO:0007409	chr1:99771632-99771691	FALSE	hs|1p21.2	ENST00000457765	NM_014839	NM_014839	NP1249191	Hs.13245
A_22_P00018955	3.43881	2.90657	0	-0.00872135	-0.00872135	0.993973	A	A	lnc-SOX11-1	BX089860 NCI_CGAP_Brn23 Homo sapiens cDNA clone IMAGp998P014327 ; IMAGE:1704048, mRNA sequence [BX089860]	lnc-SOX11-1:1			chr2:5847732-5847791	FALSE	hs|2p25.2		BX089860		THC2729651	Hs.597532
A_22_P00009547	3.43735	2.90416	0	-0.00930691	-0.00930691	0.99357	A	A	ABCA9-AS1	Homo sapiens ABCA9 antisense RNA 1 (ABCA9-AS1), long non-coding RNA [NR_126414]	ABCA9 antisense RNA 1	104355297		chr17:67008185-67008244	FALSE	hs|17q24.2		NR_126414	NR_126414	THC2717445	Hs.569827
A_23_P218331	2766.76	2122.58	0	-0.148509	-0.148509	0.902182	P	P	CYB561	Homo sapiens cytochrome b561 (CYB561), transcript variant 2, mRNA [NM_001017916]	cytochrome b561	1534	GO:0000293|GO:0022865|GO:0016021|GO:0022900|GO:0055085|GO:0046872	chr17:61510687-61510628	FALSE	hs|17q23.3	ENST00000581573	NM_001017916	NM_001017916	THC2586842	Hs.355264
A_33_P6455786	2516.22	2566.14	0	0.262214	0.262214	1.19932	P	P	ANTXR2	Homo sapiens anthrax toxin receptor 2 (ANTXR2), transcript variant 1, mRNA [NM_058172]	anthrax toxin receptor 2	118429	GO:0005515|GO:0022414|GO:0005886|GO:0009405|GO:0005789|GO:0005576|GO:0004872|GO:0016021|GO:0046872|GO:0010008|GO:0009897	chr4:80822879-80822820	FALSE	hs|4q21.21	ENST00000403729	NM_058172	NM_058172	THC2674583	Hs.162963
A_21_P0008705	47.1466	51.0178	0	0.347719	0.347719	1.27255	P	P	lnc-POTEB-5	LNCipedia lincRNA (lnc-POTEB-5), lincRNA [lnc-POTEB-5:4]	lnc-POTEB-5:4			chr15:22541615-22541556	FALSE	hs|15q11.2
A_22_P00016526	3.42422	2.88944	0	-0.0111141	-0.0111141	0.992326	A	A						chr12:90343407-90343466	FALSE	hs|12q21.33	ENST00000547094			THC2693425	Hs.148998
A_33_P3235207	13.0956	23.1407	0	1.05522	1.05522	2.07803	A	P	SLC38A4	Homo sapiens solute carrier family 38, member 4 (SLC38A4), transcript variant 1, mRNA [NM_018018]	solute carrier family 38, member 4	55089	GO:0015171|GO:0005886|GO:0005887|GO:0006865|GO:0006814|GO:0055085|GO:0003333|GO:0015293|GO:0006811	chr12:47173627-47173568	FALSE	hs|12q13.11	ENST00000547477	NM_018018	NM_018018	THC2471108	Hs.446077
A_33_P3330991	53.0188	59.3337	0	0.396219	0.396219	1.31605	P	P	LOC100134237	PREDICTED: Homo sapiens uncharacterized LOC100134237 (LOC100134237), misc_RNA [XR_248772]	uncharacterized LOC100134237	100134237		chr1:32012152-32012211	FALSE	hs|1p35.2		XR_248772	XR_248772	NP850545	Hs.199368
A_33_P3374299	3.40754	2.87329	0	-0.0121603	-0.0121603	0.991607	A	A	UNC5CL	Homo sapiens unc-5 homolog C (C. elegans)-like (UNC5CL), mRNA [NM_173561]	unc-5 homolog C (C. elegans)-like	222643	GO:0007165|GO:0005737|GO:0016020|GO:0046330|GO:0006508|GO:0008233|GO:0016021|GO:0043123	chr6:40998222-40998163	FALSE	hs|6p21.1	ENST00000373164	NM_173561	NM_173561	THC2659349	Hs.158357
A_33_P3274701	5.58575	10.4916	0	1.14328	1.14328	2.20883	A	A		Homo sapiens cDNA FLJ14100 fis, clone MAMMA1000855. [AK024162]				chr1:2144562-2144503	FALSE	hs|1p36.33		AK024162		THC2483964
A_23_P83436	7220.55	8695.65	0	0.502057	0.502057	1.41623	P	P	PEPD	Homo sapiens peptidase D (PEPD), transcript variant 1, mRNA [NM_000285]	peptidase D	5184	GO:0006520|GO:0030145|GO:0004177|GO:0030574|GO:0006508|GO:0016805|GO:0070062|GO:0004181	chr19:33877995-33877936	FALSE	hs|19q13.11	ENST00000591968	NM_000285	NM_000285	THC2470176	Hs.36473
A_33_P3243138	3.38695	2.85372	0	-0.0132713	-0.0132713	0.990843	A	A	SELV	Homo sapiens selenoprotein V (SELV), mRNA [NM_182704]	selenoprotein V	348303	GO:0008430|GO:0045454	chr19:40009729-40009788	FALSE	hs|19q13.2	ENST00000600586	NM_182704	NM_182704	THC2745895	Hs.319284
A_22_P00008018	3.37842	3.00038	0	0.0626678	0.0626678	1.0444	A	A		Homo sapiens cDNA clone IMAGE:6341252. [BC082966]				chr17:26574222-26574163	FALSE	hs|17q11.2	ENST00000579045	BC082966		THC2513242	Hs.20588
A_22_P00003937	3.37013	4.50497	0	0.652581	0.652581	1.57198	A	A	GCOM1	GRINL1A complex locus 1 [Source:HGNC Symbol;Acc:HGNC:26424] [ENST00000569945]	GRINL1A complex locus 1	145781		chr15:57984823-57984882	FALSE	hs|15q21.3	ENST00000569945	BX641062		THC2709601	Hs.711270
ERCC-00109_120	5.59887	4.2734	0	-0.155882	-0.155882	0.897583	A	A							pos
A_33_P3293593	5.07411	11.8742	0	1.46048	1.46048	2.752	A	A	TTC9B	Homo sapiens tetratricopeptide repeat domain 9B (TTC9B), mRNA [NM_152479]	tetratricopeptide repeat domain 9B	148014	GO:0000413|GO:0008150|GO:0003674|GO:0061077|GO:0005789|GO:0003755|GO:0005528|GO:0005575	chr19:40722025-40721966	FALSE	hs|19q13.2	ENST00000311308	NM_152479	NM_152479	THC2476690	Hs.631572
A_22_P00008389	12.0356	28.8435	0	1.49481	1.49481	2.81826	A	P	C16orf82	Homo sapiens chromosome 16 open reading frame 82 (C16orf82), mRNA [NM_001145545]	chromosome 16 open reading frame 82	162083		chr16:27080048-27080107	FALSE	hs|16p12.1	ENST00000505035	NM_001145545	NM_001145545	THC2462866	Hs.120831
A_21_P0012208	139.323	76.6481	0	-0.628242	-0.628242	0.646964	P	P	lnc-C21orf58-1	Homo sapiens cDNA FLJ45665 fis, clone CTONG2027959. [AK127572]	lnc-C21orf58-1:1			chr21:47875234-47875175	FALSE	hs|21q22.3				THC2618400	Hs.596577
A_23_P101084	3.3238	4.15287	0	0.555147	0.555147	1.46932	A	A	SPATA22	Homo sapiens spermatogenesis associated 22 (SPATA22), transcript variant 2, mRNA [NM_032598]	spermatogenesis associated 22	84690	GO:0009566|GO:0007129|GO:0007276|GO:0005694|GO:0000711|GO:0051445	chr17:3346555-3346496	FALSE	hs|17p13.2	ENST00000573128	NM_032598	NM_032598	THC2485663	Hs.351068
A_23_P162120	558.46	577.686	0	0.282704	0.282704	1.21647	P	P	NUMA1	Homo sapiens nuclear mitotic apparatus protein 1 (NUMA1), transcript variant 1, mRNA [NM_006185]	nuclear mitotic apparatus protein 1	4926	GO:0005515|GO:0008017|GO:0000132|GO:0005634|GO:0016363|GO:0030425|GO:0005829|GO:0005737|GO:0000086|GO:0043025|GO:0005876|GO:0070062|GO:0006997|GO:0051321|GO:0005694|GO:0005819|GO:0045177|GO:0000922|GO:0007067|GO:0000139|GO:0005198|GO:0060487|GO:0005654|GO:0000278|GO:0051301	chr11:71715302-71715118	FALSE	hs|11q13.4	ENST00000616538	NM_006185	NM_006185	NP363122	Hs.325978
A_24_P291426	209.332	249.652	0	0.488	0.488	1.4025	P	P	REV1	Homo sapiens REV1, polymerase (DNA directed) (REV1), transcript variant 1, mRNA [NM_016316]	REV1, polymerase (DNA directed)	51455	GO:0006260|GO:0005515|GO:0003684|GO:0042276|GO:0006281|GO:0000287|GO:0017125|GO:0003887|GO:0005654|GO:0009411	chr2:100019124-100018768	FALSE	hs|2q11.2	ENST00000258428	NM_016316	NM_016316	THC2462404	Hs.443077
A_32_P99311	4.11124	9.78317	0	1.4846	1.4846	2.79839	A	A	ZNF233	Homo sapiens zinc finger protein 233 (ZNF233), transcript variant 1, mRNA [NM_181756]	zinc finger protein 233	353355	GO:0006355|GO:0005634|GO:0003677|GO:0046872|GO:0006351	chr19:44779060-44779119	FALSE	hs|19q13.31	ENST00000391958	NM_181756	NM_181756	THC2513838	Hs.466891
A_21_P0011409	38.079	19.7452	0	-0.713621	-0.713621	0.609788	P	P	XLOC_l2_004898	BROAD Institute lincRNA (XLOC_l2_004898), lincRNA [TCONS_l2_00009502]				chr15:40983434-40983375	FALSE	hs|15q15.1				THC2508977	Hs.586876
A_24_P198629	217.948	122.318	0	-0.599475	-0.599475	0.659994	P	P	LINS	Homo sapiens lines homolog (Drosophila) (LINS), mRNA [NM_001040616]	lines homolog (Drosophila)	55180		chr15:101109837-101109778	FALSE	hs|15q26.3	ENST00000559169	NM_001040616	NM_001040616	THC2462871	Hs.105633
A_19_P00322925	112.616	98.6607	0	0.043004	0.043004	1.03026	P	P		GMDS antisense RNA 1 (head to head) [Source:HGNC Symbol;Acc:HGNC:48993] [ENST00000607519]				chr6:2481189-2481248	FALSE	hs|6p25.2	ENST00000607519			NP1166325	Hs.188825
A_22_P00025188	3.25139	2.73676	0	-0.0147142	-0.0147142	0.989853	A	A		Q6NT14_HUMAN (Q6NT14) ZNF80 protein (Fragment), partial (13%) [THC2642096]				chr4:163662989-163663048	FALSE	hs|4q32.2	ENST00000512831			THC2642096
A_23_P52610	18579.1	13974.2	0	-0.177047	-0.177047	0.884512	P	P	DDB2	Homo sapiens damage-specific DNA binding protein 2, 48kDa (DDB2), mRNA [NM_000107]	damage-specific DNA binding protein 2, 48kDa	1643	GO:0000209|GO:0005515|GO:0035518|GO:0004842|GO:0030054|GO:0003677|GO:0051865|GO:0003684|GO:0043234|GO:0006281|GO:0006290|GO:0070914|GO:0005654|GO:0031465|GO:0006289|GO:0000718|GO:0009411	chr11:47260623-47260682	FALSE	hs|11p11.2	ENST00000378601	NM_000107	NM_000107	THC2494684	Hs.700338
A_22_P00004622	3.23017	2.71871	0	-0.0148158	-0.0148158	0.989783	A	A	lnc-CST7-2	LNCipedia lincRNA (lnc-CST7-2), lincRNA [lnc-CST7-2:1]	lnc-CST7-2:1			chr20:24998440-24998499	FALSE	hs|20p11.21
A_23_P2814	948.318	442.591	0	-0.865528	-0.865528	0.548845	P	P	SMAD9	Homo sapiens SMAD family member 9 (SMAD9), transcript variant b, mRNA [NM_005905]	SMAD family member 9	4093	GO:0005515|GO:0030618|GO:0001657|GO:0003700|GO:0051216|GO:0045597|GO:0005634|GO:0046872|GO:0005829|GO:0005622|GO:0035556|GO:0005737|GO:0001880|GO:0007179|GO:0005667|GO:0001666|GO:0030509|GO:0003677|GO:0006351|GO:0060348|GO:0071407|GO:0005654|GO:0006468|GO:0030901|GO:0045893|GO:0030902	chr13:37422872-37422813	FALSE	hs|13q13.3	ENST00000379826	NM_005905	NM_005905	THC2482996	Hs.123119
A_23_P140602	2114.51	2568.17	0	0.514285	0.514285	1.42829	P	P	NGRN	Homo sapiens neugrin, neurite outgrowth associated (NGRN), transcript variant 2, mRNA [NM_001033088]	neugrin, neurite outgrowth associated	51335	GO:0030182|GO:0005634|GO:0005576	chr15:90814473-90814532	FALSE	hs|15q26.1	ENST00000561573	NM_001033088	NM_001033088	THC2496366	Hs.135471
A_33_P3276112	36.2958	50.9639	0	0.723543	0.723543	1.65123	P	P	lnc-CTD-2517M22.14.1-1	Homo sapiens cDNA FLJ44789 fis, clone BRACE3038760. [AK126743]	lnc-CTD-2517M22.14.1-1:3			chr8:145722802-145722743	FALSE	hs|8q24.3		AK126743		THC2487449	Hs.521937
A_21_P0012896	10.2275	5.14509	0	-0.757314	-0.757314	0.591597	A	A	XLOC_l2_011987	BROAD Institute lincRNA (XLOC_l2_011987), lincRNA [TCONS_l2_00022830]				chr5:34124290-34124231	FALSE	hs|5p13.2				THC2775530
A_22_P00010379	5.854	5.36165	0	0.107123	0.107123	1.07708	A	A	lnc-MYL12A-1	Homo sapiens cDNA FLJ36005 fis, clone TESTI2015350. [AK093324]	lnc-MYL12A-1:1			chr18:3247111-3247170	FALSE	hs|18p11.31		AK093324		THC2533948	Hs.589563
A_23_P210939	37750	14746	0	-1.12228	-1.12228	0.459367	P	P	EIF6	Homo sapiens eukaryotic translation initiation factor 6 (EIF6), transcript variant 2, mRNA [NM_181468]	eukaryotic translation initiation factor 6	3692	GO:0005515|GO:0042256|GO:0005730|GO:0003743|GO:0005634|GO:0005638|GO:0006413|GO:0005737|GO:0043022|GO:0005654|GO:0042273|GO:0043023|GO:0000054|GO:0070062	chr20:33866998-33866939	FALSE	hs|20q11.22	ENST00000374450	NM_181468	NM_181468	THC2497735	Hs.743992
A_24_P349039	122.68	113.107	0	0.116655	0.116655	1.08422	P	P	ARHGAP31	Homo sapiens Rho GTPase activating protein 31 (ARHGAP31), mRNA [NM_020754]	Rho GTPase activating protein 31	57514	GO:0043547|GO:0051056|GO:0017124|GO:0007264|GO:0005925|GO:0030027|GO:0005829|GO:0005096	chr3:119136009-119136068	FALSE	hs|3q13.33	ENST00000264245	NM_020754	NM_020754	THC2492116	Hs.668218
A_24_P143686	583.842	507.281	0	0.0310793	0.0310793	1.02178	P	P	SPIDR	Homo sapiens scaffolding protein involved in DNA repair (SPIDR), transcript variant 1, mRNA [NM_001080394]	scaffolding protein involved in DNA repair	23514	GO:0005515|GO:0072711|GO:0031334|GO:0000724|GO:0070202|GO:0005654|GO:0000228|GO:2000781|GO:0071479|GO:0010569|GO:0006974	chr8:48642027-48647927	FALSE	hs|8q11.21	ENST00000297423	NM_001080394	NM_001080394	THC2529421	Hs.381058
A_23_P115346	1763.24	1602.08	0	0.0955934	0.0955934	1.0685	P	P	EIF2D	Homo sapiens eukaryotic translation initiation factor 2D (EIF2D), transcript variant 1, mRNA [NM_006893]	eukaryotic translation initiation factor 2D	1939	GO:0002192|GO:0005737|GO:0022627|GO:0001731|GO:0003743|GO:0005654|GO:0005634|GO:0004872|GO:0032790|GO:0006886	chr1:206770531-206770472	FALSE	hs|1q32.1	ENST00000468891	NM_006893	NM_006893	THC2713339	Hs.497581
A_22_P00010590	10.569	2.63308	0	-1.77115	-1.77115	0.292975	A	A						chr14:21404323-21404264	FALSE	hs|14q11.2	ENST00000553534
A_22_P00014892	1497.58	2653.07	0	1.0589	1.0589	2.08334	P	P		Homo sapiens cDNA clone IMAGE:5267578. [BC038731]				chr8:87355370-87355311	FALSE	hs|8q21.3	ENST00000521326	BC038731		THC2605344	Hs.561806
A_21_P0014148	3.10951	2.61749	0	-0.0146303	-0.0146303	0.98991	A	A		PREDICTED: Homo sapiens uncharacterized LOC100506329 (LOC100506329), misc_RNA [XR_108599]				chr5:50757933-50757992	FALSE	hs|5q11.2		XR_108599			Hs.570950
A_21_P0012259	66.5794	13.5014	0	-2.0681	-2.0681	0.238474	P	P	XLOC_l2_009328	BROAD Institute lincRNA (XLOC_l2_009328), lincRNA [TCONS_l2_00017650]				chr22:24663001-24663060	FALSE	hs|22q11.23
A_33_P3237393	6.42995	7.63926	0	0.482496	0.482496	1.39716	A	A	ZNF140	Homo sapiens zinc finger protein 140 (ZNF140), transcript variant 4, mRNA [NM_001300778]	zinc finger protein 140	7699	GO:0006355|GO:0003700|GO:0005634|GO:0003677|GO:0046872|GO:0006351	chr12:133684178-133684237	FALSE	hs|12q24.33		NM_001300778	NM_001300778	THC2523208	Hs.181552
A_23_P251486	9.58439	42.5483	0	2.38421	2.38421	5.22059	A	P	COLEC10	Homo sapiens collectin sub-family member 10 (C-type lectin) (COLEC10), mRNA [NM_006438]	collectin sub-family member 10 (C-type lectin)	10584	GO:0005737|GO:0005581|GO:0005576|GO:0005537	chr8:120118876-120118935	FALSE	hs|8q24.12		NM_006438	NM_006438	THC2478678	Hs.176615
A_33_P3227880	369.867	322.7	0	0.0370579	0.0370579	1.02602	P	P	BTN3A2	Homo sapiens butyrophilin, subfamily 3, member A2 (BTN3A2), transcript variant 3, mRNA [NM_001197247]	butyrophilin, subfamily 3, member A2	11118	GO:0072643|GO:0016020|GO:0005886|GO:0016021|GO:0002456	chr6:26375985-26376044	FALSE	hs|6p22.2	ENST00000396948	NM_001197247	NM_001197247	THC2540819	Hs.376046
A_33_P3267305	11433.5	4825.89	0	-1.01052	-1.01052	0.496366	P	P	ANKRD52	Homo sapiens ankyrin repeat domain 52 (ANKRD52), mRNA [NM_173595]	ankyrin repeat domain 52	283373	GO:0005515	chr12:56631650-56631591	FALSE	hs|12q13.3	ENST00000267116	NM_173595	NM_173595	THC2497826	Hs.524506
A_22_P00017513	14.0251	11.8993	0	-0.00326347	-0.00326347	0.99774	A	A	lnc-WDFY2-1	Q9BSH2_HUMAN (Q9BSH2) MARVELD3 protein (Fragment), partial (10%) [THC2604700]	lnc-WDFY2-1:1			chr13:52378813-52378872	FALSE	hs|13q14.3				THC2661765
A_21_P0005768	3.0515	7.03226	0	1.43834	1.43834	2.71009	A	A	NCRNA00250	Homo sapiens non-protein coding RNA 250 (NCRNA00250), long non-coding RNA [NR_126028]	non-protein coding RNA 250	552853		chr8:135854504-135854698	FALSE	hs|8q24.22	ENST00000519500	NR_126028	NR_126028
A_21_P0013237	6.78474	12.6296	0	1.13031	1.13031	2.18906	A	A	lnc-VKORC1L1-2	LNCipedia lincRNA (lnc-VKORC1L1-2), lincRNA [lnc-VKORC1L1-2:1]	lnc-VKORC1L1-2:1			chr7:66006707-66006766	FALSE	hs|7q11.21
A_21_P0003068	3.03735	2.55715	0	-0.0144043	-0.0144043	0.990065	A	A	lnc-RP11-433C9.2.1-1	LNCipedia lincRNA (lnc-RP11-433C9.2.1-1), lincRNA [lnc-RP11-433C9.2.1-1:2]	lnc-RP11-433C9.2.1-1:2			chr3:184119448-184144427	FALSE	hs|3q27.1
A_33_P3333642	1152.64	773.254	0	-0.342052	-0.342052	0.788919	P	P		Homo sapiens cDNA FLJ16303 fis, clone PROST2019487. [AK131315]				chr11:59036408-59036349	FALSE	hs|11q12.1	ENST00000399003	AK131315		THC2487937	Hs.533590
A_24_P42557	3.02429	2.5463	0	-0.0143275	-0.0143275	0.990118	A	A	TSHR	Homo sapiens thyroid stimulating hormone receptor (TSHR), transcript variant 2, mRNA [NM_001018036]	thyroid stimulating hormone receptor	7253	GO:0043235|GO:0005515|GO:0008284|GO:0007186|GO:0005886|GO:0007187|GO:0005887|GO:0004996|GO:0007267	chr14:81557464-81558910	FALSE	hs|14q31.1	ENST00000342443	NM_001018036	NM_001018036	THC2566557	Hs.160411
A_21_P0014207	3.01828	2.54118	0	-0.014359	-0.014359	0.990096	A	A	LOC101927721	PREDICTED: Homo sapiens uncharacterized LOC101927721 (LOC101927721), ncRNA [XR_242321]	uncharacterized LOC101927721	101927721		chr7:100944565-100944624	FALSE	hs|7q22.1		XR_242321	XR_242321	THC2645710
A_22_P00021565	11837	6277.91	0	-0.681082	-0.681082	0.623697	P	P	SNORA78	small nucleolar RNA host gene 9 (non-protein coding) [Source:HGNC Symbol;Acc:HGNC:33102] [ENST00000531523]	small nucleolar RNA, H/ACA box 78	677844		chr16:2015451-2015510	FALSE	hs|16p13.3	ENST00000531523			THC2732461
A_21_P0000102	48487.3	64019.9	0	0.634785	0.634785	1.55271	P	P	MTRNR2L2	Homo sapiens MT-RNR2-like 2 (MTRNR2L2), mRNA [NM_001190470]	MT-RNR2-like 2	100462981	GO:0005737|GO:0005576	chr5:79945878-79945819	FALSE	hs|5q14.1	ENST00000604882	NM_001190470	NM_001190470		Hs.666077
A_24_P401090	220.529	136.437	0	-0.458865	-0.458865	0.727558	P	P						chr1:39175954-39176015	FALSE	hs|1p34.3	ENST00000442006
A_21_P0003288	2.99716	2.52348	0	-0.0143118	-0.0143118	0.990129	A	A						chr3:86313788-86313729	FALSE	hs|3p12.1	ENST00000479244
A_24_P914625	2.99267	2.51974	0	-0.0142865	-0.0142865	0.990146	A	A	BEND4	Homo sapiens BEN domain containing 4 (BEND4), transcript variant 1, mRNA [NM_207406]	BEN domain containing 4	389206		chr4:42145792-42145733	FALSE	hs|4p13	ENST00000611697	NM_207406	NM_207406	THC2601772	Hs.120591
A_33_P3393543	25.025	5.36205	0	-1.98864	-1.98864	0.251976	P	A	LOC400692	Homo sapiens mRNA; cDNA DKFZp761D1918 (from clone DKFZp761D1918). [AL831916]	uncharacterized LOC400692	400692		chr19:38036489-38036430	FALSE	hs|19q13.12		AL831916			Hs.590968
A_22_P00025856	86.5016	61.8279	0	-0.250598	-0.250598	0.840548	P	P	LOC100132735		uncharacterized LOC100132735	100132735		chr6:140176043-140176102	FALSE	hs|6q24.1	ENST00000414038			THC2649262
A_23_P10559	22.8939	14.1651	0	-0.458753	-0.458753	0.727615	P	P	AATK	Homo sapiens apoptosis-associated tyrosine kinase (AATK), transcript variant 1, mRNA [NM_001080395]	apoptosis-associated tyrosine kinase	9625	GO:0005515|GO:0048471|GO:0005783|GO:0044295|GO:0051402|GO:0005524|GO:0004674|GO:0007420|GO:0030517|GO:0004713|GO:0016021|GO:0032482|GO:0055037|GO:0038083	chr17:79091254-79091195	FALSE	hs|17q25.3	ENST00000374792	NM_001080395	NM_001080395	THC2471583	Hs.514575
A_23_P109636	1775.68	3496.26	0	1.21131	1.21131	2.31547	P	P	LRIG1	Homo sapiens leucine-rich repeats and immunoglobulin-like domains 1 (LRIG1), mRNA [NM_015541]	leucine-rich repeats and immunoglobulin-like domains 1	26018	GO:0060384|GO:0007605|GO:0032474|GO:0016021	chr3:66429656-66429597	FALSE	hs|3p14.1	ENST00000496559	NM_015541	NM_015541	THC2489006	Hs.518055
A_22_P00011325	10156.6	11262.7	0	0.383017	0.383017	1.30407	P	P	lnc-OST4-2	LNCipedia lincRNA (lnc-OST4-2), lincRNA [lnc-OST4-2:3]	lnc-OST4-2:3			chr2:27237428-27237369	FALSE	hs|2p23.3		AK125769		THC2485791	Hs.666730
A_22_P00000881	2.97278	2.50294	0	-0.0143156	-0.0143156	0.990126	A	A	C1orf167	Homo sapiens chromosome 1 open reading frame 167 (C1orf167), mRNA [NM_001010881]	chromosome 1 open reading frame 167	284498		chr1:11826106-11826165	FALSE	hs|1p36.22	ENST00000433342	NM_001010881	NM_001010881		Hs.730573
A_24_P143301	3.59282	2.50116	0	-0.288648	-0.288648	0.818669	A	A	KAAG1	Homo sapiens kidney associated antigen 1 (KAAG1), mRNA [NM_181337]	kidney associated antigen 1	353219	GO:0006955|GO:0005575	chr6:24357605-24357664	FALSE	hs|6p22.3	ENST00000274766	NM_181337	NM_181337		Hs.697888
A_22_P00010333	2.96883	2.49964	0	-0.0143023	-0.0143023	0.990135	A	A						chr6:134957640-134957699	FALSE	hs|6q23.2	ENST00000452888
A_23_P215406	7448.88	5236.14	0	-0.274649	-0.274649	0.826652	P	P	RAC1	Homo sapiens ras-related C3 botulinum toxin substrate 1 (rho family, small GTP binding protein Rac1) (RAC1), transcript variant Rac1b, mRNA [NM_018890]	ras-related C3 botulinum toxin substrate 1 (rho family, small GTP binding protein Rac1)	5879	GO:0005515|GO:0005802|GO:0045453|GO:0009653|GO:0031529|GO:0043552|GO:0030838|GO:0007411|GO:0021799|GO:0034446|GO:0030334|GO:0042470|GO:0017137|GO:0021831|GO:0019901|GO:0045740|GO:0030168|GO:0001891|GO:0045216|GO:0030027|GO:0030742|GO:0007186|GO:0045087|GO:0019899|GO:0038096|GO:0005925|GO:0038095|GO:0019897|GO:0030036|GO:0005886|GO:0007264|GO:0008283|GO:0005884|GO:0035025|GO:0010811|GO:0030032|GO:…	chr7:6443013-6443072	FALSE	hs|7p22.1	ENST00000348035	NM_018890	NM_018890	THC2554780	Hs.413812
A_22_P00011550	2.96623	2.49737	0	-0.0143495	-0.0143495	0.990103	A	A	lnc-PCDH18-1	LNCipedia lincRNA (lnc-PCDH18-1), lincRNA [lnc-PCDH18-1:4]	lnc-PCDH18-1:4			chr4:138628424-138628365	FALSE	hs|4q28.3				THC2702234	Hs.738310
A_21_P0003096	2.96543	2.49676	0	-0.0143118	-0.0143118	0.990129	A	A	lnc-IL5RA-3	LNCipedia lincRNA (lnc-IL5RA-3), lincRNA [lnc-IL5RA-3:1]	lnc-IL5RA-3:1			chr3:2139272-2139213	FALSE	hs|3p26.3
A_21_P0013738	2.96496	4.96631	0	0.978032	0.978032	1.96978	A	A	XLOC_l2_015315	BROAD Institute lincRNA (XLOC_l2_015315), lincRNA [TCONS_l2_00030040]				chr9:102128039-102127202	FALSE	hs|9q22.33
A_21_P0010286	2.96481	2.4961	0	-0.0143914	-0.0143914	0.990074	A	A	lnc-PRDM15-1	LNCipedia lincRNA (lnc-PRDM15-1), lincRNA [lnc-PRDM15-1:1]	lnc-PRDM15-1:1			chr21:43209077-43209018	FALSE	hs|21q22.3
A_24_P336113	772.875	622.307	0	-0.0787363	-0.0787363	0.946887	P	P	CABIN1	Homo sapiens calcineurin binding protein 1 (CABIN1), transcript variant 2, mRNA [NM_012295]	calcineurin binding protein 1	23523	GO:0005737|GO:0016235|GO:0004864|GO:0006336|GO:0005654|GO:0043086|GO:0007166|GO:0016568	chr22:24574422-24574481	FALSE	hs|22q11.23	ENST00000620406	NM_012295	NM_012295	THC2784510	Hs.517478
A_33_P3373991	39.2187	43.9528	0	0.398283	0.398283	1.31794	P	P		17000424984468 GRN_ES Homo sapiens cDNA 5', mRNA sequence [CN283607]				chr2:233285490-233285431	FALSE	hs|2q37.1	ENST00000437095				Hs.574600
A_33_P3266619	2.96631	2.49735	0	-0.0144	-0.0144	0.990068	A	A	LOC728114	PREDICTED: Homo sapiens uncharacterized LOC728114 (LOC728114), misc_RNA [XR_245977]	uncharacterized LOC728114	728114		chr12:48413644-48413585	FALSE	hs|12q13.11	ENST00000547602	XR_245977	XR_245977	THC2609387	Hs.382689
A_33_P3361412	8.37888	12.3611	0	0.794847	0.794847	1.73489	A	A	SLC22A15	Homo sapiens solute carrier family 22, member 15 (SLC22A15), mRNA [NM_018420]	solute carrier family 22, member 15	55356	GO:0022857|GO:0016021|GO:0055085|GO:0006811	chr1:116569583-116569642	FALSE	hs|1p13.1	ENST00000369502	NM_018420	NM_018420	NP862575	Hs.125482
A_33_P3349927	14.2113	12.6337	0	0.064117	0.064117	1.04544	A	P	WDR60	WD repeat domain 60 [Source:HGNC Symbol;Acc:HGNC:21862] [ENST00000467220]	WD repeat domain 60	55112	GO:0006996|GO:0030030|GO:0072372|GO:0005615|GO:0070062	chr7:158695283-158695342	FALSE	hs|7q36.3	ENST00000467220	CR627036		NP1276298
A_22_P00023880	5.8906	2.50095	0	-1.00207	-1.00207	0.499284	A	A	lnc-ANKMY2-1	Q3V199_MOUSE (Q3V199) 0 day neonate head cDNA, RIKEN full-length enriched library, clone:4833413M20 product:basic leucine zipper and W2 domains 2, full insert sequence. (Fragment), partial (13%) [THC2776638]	lnc-ANKMY2-1:1			chr7:16735584-16735525	FALSE	hs|7p21.1				THC2776638
A_22_P00002594	2.97274	2.50275	0	-0.0144057	-0.0144057	0.990064	A	A	lnc-C19orf54-1	LNCipedia lincRNA (lnc-C19orf54-1), lincRNA [lnc-C19orf54-1:1]	lnc-C19orf54-1:1			chr19:41302261-41302202	FALSE	hs|19q13.2
A_22_P00019357	2.97511	2.50474	0	-0.0144114	-0.0144114	0.99006	A	A	lnc-UMPS-1	by20d10.y1 Human Lens cDNA (Un-normalized, unamplified): BY Homo sapiens cDNA clone by20d10 5', mRNA sequence [BF727361]	lnc-UMPS-1:1			chr3:124506545-124506604	FALSE	hs|3q21.2		BF727361			Hs.581599
A_22_P00009095	2.97776	2.50699	0	-0.0143991	-0.0143991	0.990069	A	A	lnc-LHX2-2	LNCipedia lincRNA (lnc-LHX2-2), lincRNA [lnc-LHX2-2:1]	lnc-LHX2-2:1			chr9:126514156-126514215	FALSE	hs|9q33.3
A_24_P92952	280.888	168.385	0	-0.504359	-0.504359	0.704973	P	P	ARID1A	Homo sapiens AT rich interactive domain 1A (SWI-like) (ARID1A), transcript variant 1, mRNA [NM_006015]	AT rich interactive domain 1A (SWI-like)	8289	GO:0005515|GO:0071565|GO:0000790|GO:0060674|GO:0005634|GO:0071564|GO:0016514|GO:0042766|GO:0006338|GO:0016922|GO:0003408|GO:0006357|GO:0043044|GO:0003713|GO:0001843|GO:0031491|GO:0006337|GO:0003205|GO:0000122|GO:0003677|GO:0006351|GO:0042921|GO:0005654|GO:0030900|GO:0045893|GO:0048096|GO:0030521|GO:0030520	chr1:27107178-27107237	FALSE	hs|1p36.11	ENST00000532781	NM_006015	NM_006015	THC2787235	Hs.468972
A_32_P132317	106.825	250.308	0	1.46232	1.46232	2.75551	P	P	GPR155	Homo sapiens G protein-coupled receptor 155 (GPR155), transcript variant 1, mRNA [NM_001033045]	G protein-coupled receptor 155	151556	GO:0035556|GO:0003674|GO:0050890|GO:0016021|GO:0055085|GO:0070062	chr2:175297161-175297102	FALSE	hs|2q31.1	ENST00000392552	NM_001033045	NM_001033045		Hs.516604
A_22_P00015375	128.787	158.208	0	0.530703	0.530703	1.44463	P	P	LINC01121	long intergenic non-protein coding RNA 1121 [Source:HGNC Symbol;Acc:HGNC:49266] [ENST00000430650]	long intergenic non-protein coding RNA 1121	400952		chr2:45550236-45550177	FALSE	hs|2p21	ENST00000430650			THC2556800
A_32_P120604	73.4682	74.4318	0	0.252668	0.252668	1.19141	P	P	SNX29	Homo sapiens sorting nexin 29, mRNA (cDNA clone IMAGE:5177668), partial cds. [BC029857]	sorting nexin 29	92017	GO:0035091|GO:0070062	chr16:12621134-12621193	FALSE	hs|16p13.12		BC029857		THC2486512	Hs.458401
A_23_P141044	1034.72	1811.09	0	1.04149	1.04149	2.05835	P	P	ZNF688	Homo sapiens zinc finger protein 688 (ZNF688), transcript variant 1, mRNA [NM_145271]	zinc finger protein 688	146542	GO:0008150|GO:0003674|GO:0006355|GO:0005634|GO:0005575|GO:0003677|GO:0046872|GO:0006351	chr16:30581086-30581027	FALSE	hs|16p11.2	ENST00000223459	NM_145271	NM_145271	THC2470838	Hs.301463
A_33_P3250356	28.1038	22.1133	0	-0.111978	-0.111978	0.925319	P	P	SH3D21	Homo sapiens SH3 domain containing 21 (SH3D21), transcript variant 1, mRNA [NM_001162530]	SH3 domain containing 21	79729	GO:0070062	chr1:36773712-36773771	FALSE	hs|1p34.3	ENST00000505871	NM_001162530	NM_001162530	THC2638284	Hs.524496
A_21_P0003248	3.00396	2.52952	0	-0.0141315	-0.0141315	0.990253	A	A	lnc-C3orf30-4	LNCipedia lincRNA (lnc-C3orf30-4), lincRNA [lnc-C3orf30-4:2]	lnc-C3orf30-4:2			chr3:117438963-117439022	FALSE	hs|3q13.32
A_23_P310295	328.691	178.269	0	-0.648807	-0.648807	0.637807	P	P		small ubiquitin-like modifier 2 [Source:HGNC Symbol;Acc:HGNC:11125] [ENST00000420826]				chr17:73161771-73161712	FALSE	hs|17q25.1	ENST00000420826	BC002811		THC2659145	Hs.679409
A_23_P429449	3.70466	2.53839	0	-0.311559	-0.311559	0.805771	A	A	NKD1	Homo sapiens naked cuticle homolog 1 (Drosophila) (NKD1), mRNA [NM_033119]	naked cuticle homolog 1 (Drosophila)	85407	GO:0001754|GO:0005515|GO:0045732|GO:0005886|GO:0005509|GO:2000096|GO:0000159|GO:0090249|GO:0030165|GO:0007525|GO:0005737|GO:0016055|GO:0090090	chr16:50667885-50667944	FALSE	hs|16q12.1	ENST00000268459	NM_033119	NM_033119	THC2473490	Hs.187578
A_24_P161581	168.585	166.891	0	0.219299	0.219299	1.16417	P	P	SHISA7	Homo sapiens shisa family member 7 (SHISA7), mRNA [NM_001145176]	shisa family member 7	729956	GO:0016021	chr19:55949046-55948987	FALSE	hs|19q13.42	ENST00000376325	NM_001145176	NM_001145176	THC2658872	Hs.6664
A_22_P00011282	3.02423	2.60911	0	0.0208559	0.0208559	1.01456	A	A	LOC283299	Homo sapiens uncharacterized LOC283299 (LOC283299), long non-coding RNA [NR_036678]	uncharacterized LOC283299	283299		chr11:7904466-7904407	FALSE	hs|11p15.4	ENST00000527565	NR_036678	NR_036678	THC2499123	Hs.501825
A_23_P121806	2486.72	1336.36	0	-0.662067	-0.662067	0.631972	P	P	ENOPH1	Homo sapiens enolase-phosphatase 1 (ENOPH1), transcript variant 1, mRNA [NM_021204]	enolase-phosphatase 1	58478	GO:0034641|GO:0000287|GO:0000096|GO:0019509|GO:0016311|GO:0006595|GO:0005634|GO:0044281|GO:0070062|GO:0043874|GO:0005829	chr4:83381838-83381897	FALSE	hs|4q21.22	ENST00000505846	NM_021204	NM_021204	THC2501913	Hs.18442
A_21_P0007692	29.0665	19.8336	0	-0.31754	-0.31754	0.802437	P	P	LOC102724247	PREDICTED: Homo sapiens uncharacterized LOC102724247 (LOC102724247), ncRNA [XR_424331]	uncharacterized LOC102724247	102724247		chr12:20417065-20399538	FALSE	hs|12p12.2		XR_424331	XR_424331
A_23_P207400	1006.03	192.171	0	-2.15434	-2.15434	0.224636	P	P	BRCA1	Homo sapiens breast cancer 1, early onset (BRCA1), transcript variant 2, mRNA [NM_007300]	breast cancer 1, early onset	672	GO:0005515|GO:0043627|GO:0004842|GO:0044212|GO:0016874|GO:0009048|GO:0050681|GO:0070531|GO:0042127|GO:0044030|GO:0031398|GO:0006978|GO:0031625|GO:0005694|GO:0003713|GO:0031436|GO:0046600|GO:0051865|GO:0043234|GO:0006281|GO:0005654|GO:0008270|GO:0045893|GO:0019899|GO:0045892|GO:0008274|GO:0016567|GO:0005886|GO:0007098|GO:0003723|GO:0031572|GO:0000151|GO:0005634|GO:0045739|GO:0035067|GO:0035066|GO:…	chr17:41196481-41196422	FALSE	hs|17q21.31	ENST00000357654	NM_007300	NM_007300	NP1475785	Hs.194143
A_21_P0009956	24.4475	16.1962	0	-0.360158	-0.360158	0.779079	P	P						chr20:42523721-42523780	FALSE	hs|20q13.12	ENST00000428529			THC2735678	Hs.130555
A_23_P203841	329.605	297.609	0	0.0865507	0.0865507	1.06183	P	P	BAZ2A	Homo sapiens bromodomain adjacent to zinc finger domain, 2A (BAZ2A), transcript variant 1, mRNA [NM_013449]	bromodomain adjacent to zinc finger domain, 2A	11176	GO:0005515|GO:0016922|GO:0010467|GO:0070933|GO:0006355|GO:0016575|GO:0034770|GO:0003723|GO:0005730|GO:0070869|GO:0033553|GO:0003677|GO:0006351|GO:0006306|GO:0000183|GO:0045814|GO:0040029|GO:0070577|GO:0006338|GO:0008270|GO:0051567|GO:0005677	chr12:56990407-56990348	FALSE	hs|12q13.3	ENST00000551812	NM_013449	NM_013449	THC2503148	Hs.314263
A_22_P00012923	10.786	8.9596	0	-0.0337801	-0.0337801	0.976857	A	A	LOC102724601	Homo sapiens uncharacterized LOC102724601 (LOC102724601), long non-coding RNA [NR_121197]	uncharacterized LOC102724601	102724601		chr1:174124824-174124765	FALSE	hs|1q25.1	ENST00000454467	NR_121197	NR_121197	THC2787465	Hs.737097
A_23_P117928	1798.21	1838.66	0	0.265964	0.265964	1.20244	P	P	BAHD1	Homo sapiens bromo adjacent homology domain containing 1 (BAHD1), transcript variant 1, mRNA [NM_014952]	bromo adjacent homology domain containing 1	22893	GO:0005515|GO:0006342|GO:0000976|GO:0031507|GO:0003682|GO:0005654|GO:0045892|GO:0000785|GO:0006351|GO:0005677	chr15:40760131-40760190	FALSE	hs|15q15.1	ENST00000561234	NM_014952	NM_014952	THC2461270	Hs.22109
A_21_P0007650	3.07259	2.59063	0	-0.0122833	-0.0122833	0.991522	A	A	lnc-FAM101A-2	LNCipedia lincRNA (lnc-FAM101A-2), lincRNA [lnc-FAM101A-2:4]	lnc-FAM101A-2:4			chr12:124725503-124725562	FALSE	hs|12q24.31
A_23_P120845	27268.6	28066.6	0	0.275487	0.275487	1.2104	P	P	XBP1	Homo sapiens X-box binding protein 1 (XBP1), transcript variant 1, mRNA [NM_005080]	X-box binding protein 1	7494	GO:0005515|GO:0031670|GO:0006511|GO:0034976|GO:0003700|GO:0044212|GO:0006366|GO:0000981|GO:0010832|GO:0002020|GO:0042993|GO:0030968|GO:0045348|GO:0051602|GO:0031625|GO:0042632|GO:0032869|GO:0000977|GO:0046982|GO:0019901|GO:0006990|GO:0001047|GO:0000122|GO:0014065|GO:0031490|GO:0001889|GO:0045600|GO:0016049|GO:0005654|GO:0006987|GO:0044267|GO:0001158|GO:0010508|GO:0035924|GO:0032008|GO:0005783|GO:…	chr22:29190792-29190733	FALSE	hs|22q12.1	ENST00000611155	NM_005080	NM_005080	THC2596356	Hs.437638
A_22_P00010589	3.08575	2.60265	0	-0.011766	-0.011766	0.991878	A	A						chr14:21384984-21384925	FALSE	hs|14q11.2	ENST00000555642
A_21_P0001417	10.7466	13.7051	0	0.584696	0.584696	1.49972	A	P	lnc-ATF3-1	LNCipedia lincRNA (lnc-ATF3-1), lincRNA [lnc-ATF3-1:4]	lnc-ATF3-1:4			chr1:212733871-212733930	FALSE	hs|1q32.3
A_23_P156708	236.874	45345.2	0	7.81456	7.81456	225.121	P	P	TNXB	Homo sapiens tenascin XB (TNXB), transcript variant XB-S, mRNA [NM_032470]	tenascin XB	7148	GO:0030036|GO:0005518|GO:0005578|GO:0005583|GO:0005615|GO:0031012|GO:0005622|GO:0016337|GO:0005178|GO:0007160|GO:0030199|GO:0032963|GO:0006631|GO:0006641|GO:0043506|GO:0043206|GO:0007155|GO:0008201|GO:0070062|GO:0048251	chr6:32009022-32008964	FALSE	hs|6p21.33	ENST00000549232	NM_032470	NM_032470	THC2481071	Hs.485104
A_23_P252023	3.10557	2.62137	0	-0.0106711	-0.0106711	0.992631	A	A	SSX2	Homo sapiens synovial sarcoma, X breakpoint 2 (SSX2), transcript variant 2, mRNA [NM_175698]	synovial sarcoma, X breakpoint 2	6757	GO:0005515|GO:0006355|GO:0005634|GO:0003676|GO:0006351	chrX:52782287-52782346	FALSE	hs|Xp11.22	ENST00000456455	NM_175698	NM_175698	THC2648673	Hs.661107
A_21_P0001507	3.11218	2.62765	0	-0.0102773	-0.0102773	0.992902	A	A	lnc-PPAP2B-4	LNCipedia lincRNA (lnc-PPAP2B-4), lincRNA [lnc-PPAP2B-4:1]	lnc-PPAP2B-4:1			chr1:56522474-56522415	FALSE	hs|1p32.2
A_21_P0012608	3.67672	17.4635	0	2.48172	2.48172	5.58564	A	P	XLOC_l2_010816	BROAD Institute lincRNA (XLOC_l2_010816), lincRNA [TCONS_l2_00020732]				chr4:121256844-121288829	FALSE	hs|4q27
A_33_P3357949	407.481	299.82	0	-0.208766	-0.208766	0.865277	P	P	ETV1	Homo sapiens ets variant 1 (ETV1), transcript variant 1, mRNA [NM_004956]	ets variant 1	2115	GO:0005515|GO:0003700|GO:0006357|GO:0006366|GO:0000981|GO:0005634|GO:0000978|GO:0030154|GO:0001077|GO:0007517|GO:0007411|GO:0045944|GO:0048935|GO:0007638	chr7:13934144-13934085	FALSE	hs|7p21.2	ENST00000405218	NM_004956	NM_004956	THC2464749	Hs.22634
A_22_P00000283	21.3387	23.4353	0	0.369082	0.369082	1.29153	P	P	MIR940	microRNA 940 [Source:HGNC Symbol;Acc:HGNC:33683] [ENST00000563734]	microRNA 940	100126328		chr16:2318206-2318265	FALSE	hs|16p13.3	ENST00000563734
A_23_P255257	302.456	345.744	0	0.426847	0.426847	1.34429	P	P	DCAF12	Homo sapiens DDB1 and CUL4 associated factor 12 (DCAF12), mRNA [NM_015397]	DDB1 and CUL4 associated factor 12	25853	GO:0005813|GO:0005737|GO:0016567|GO:0080008	chr9:34086957-34086898	FALSE	hs|9p13.3	ENST00000361264	NM_015397	NM_015397	THC2468846	Hs.741270
A_33_P3220445	1007.73	745.476	0	-0.201007	-0.201007	0.869943	P	P	SMAD5	Homo sapiens SMAD family member 5 (SMAD5), transcript variant 2, mRNA [NM_001001419]	SMAD family member 5	4090	GO:0071773|GO:0005515|GO:0030618|GO:0001657|GO:0003700|GO:0051216|GO:0005634|GO:0060048|GO:0007281|GO:0046872|GO:0005829|GO:0005622|GO:0009880|GO:0035556|GO:0005737|GO:0001880|GO:0007179|GO:0031625|GO:0005667|GO:0002051|GO:0030509|GO:0000979|GO:0006351|GO:0045669|GO:0060348|GO:0043234|GO:0007165|GO:0071407|GO:0030218|GO:0005654|GO:0006468|GO:0005057|GO:0016021|GO:0045893	chr5:135513109-135513168	FALSE	hs|5q31.1	ENST00000545279	NM_001001419	NM_001001419	THC2462440	Hs.167700
A_22_P00005226	204.788	134.96	0	-0.367732	-0.367732	0.775	P	P	MEG8	Homo sapiens maternally expressed 8 (non-protein coding) (MEG8), long non-coding RNA [NR_024149]	maternally expressed 8 (non-protein coding)	79104		chr14:101372441-101372500	FALSE	hs|14q32.2	ENST00000614605	NR_024149	NR_024149	THC2708727	Hs.655789
A_33_P3295098	12.3822	2.67129	0	-1.97879	-1.97879	0.253702	A	A	ESYT3	extended synaptotagmin-like protein 3 [Source:HGNC Symbol;Acc:HGNC:24295] [ENST00000289135]	extended synaptotagmin-like protein 3	83850	GO:0005515|GO:0005543|GO:0005887|GO:0006869|GO:0044232|GO:0031227|GO:0046872|GO:0031234	chr3:138181245-138181304	FALSE	hs|3q22.3	ENST00000289135
A_22_P00014012	3.16124	3.40676	0	0.341781	0.341781	1.26732	A	A	LOC100996635	Homo sapiens uncharacterized LOC100996635 (LOC100996635), transcript variant 1, long non-coding RNA [NR_110621]	uncharacterized LOC100996635	100996635		chr1:95980226-95980285	FALSE	hs|1p21.3	ENST00000440116	NR_110621	NR_110621	THC2602268	Hs.639548
A_23_P123672	1549.16	1530.26	0	0.216167	0.216167	1.16164	P	P	TDRD7	Homo sapiens tudor domain containing 7 (TDRD7), transcript variant 1, mRNA [NM_014290]	tudor domain containing 7	23424	GO:0005515|GO:0070306|GO:0007283|GO:0003729|GO:0007281|GO:0033391|GO:0005737|GO:0010608|GO:0047485|GO:0002089|GO:0005759|GO:0035770|GO:0043186	chr9:100258236-100258295	FALSE	hs|9q22.33	ENST00000355295	NM_014290	NM_014290	NP340636	Hs.193842
A_21_P0003616	3.17157	2.6889	0	-0.00431204	-0.00431204	0.997016	A	A	lnc-LPHN3-3	LNCipedia lincRNA (lnc-LPHN3-3), lincRNA [lnc-LPHN3-3:1]	lnc-LPHN3-3:1			chr4:63036133-63036192	FALSE	hs|4q13.1
A_22_P00003128	4.37855	2.69443	0	-0.466604	-0.466604	0.723666	A	A	lnc-C9orf131-1	BX108194 Soares_NFL_T_GBC_S1 Homo sapiens cDNA clone IMAGp998M065776, mRNA sequence [BX108194]	lnc-C9orf131-1:1			chr9:35098067-35098126	FALSE	hs|9p13.3		BX108194		THC2672880	Hs.735820
A_33_P3259443	3.21457	5.41339	0	0.985777	0.985777	1.98038	A	A	LOC441728	PREDICTED: Homo sapiens golgin-like (LOC441728), misc_RNA [XR_109175]	golgin-like	441728		chr15:76079262-76079321	FALSE	hs|15q24.2		XR_109175	XR_109175		Hs.635230
A_22_P00025675	3.18491	2.70489	0	-0.00181055	-0.00181055	0.998746	A	A	lnc-VCL-1	LNCipedia lincRNA (lnc-VCL-1), lincRNA [lnc-VCL-1:1]	lnc-VCL-1:1			chr10:76186402-76186461	FALSE	hs|10q22.2
A_22_P00020019	11.1825	13.8595	0	0.5435	0.5435	1.4575	A	P						chr16:1046378-1046319	FALSE	hs|16p13.3	ENST00000565401
A_22_P00002331	3.19197	2.71461	0	0.000171661	0.000171661	1.00012	A	A	LINC01493	long intergenic non-protein coding RNA 1493 [Source:HGNC Symbol;Acc:HGNC:51150] [ENST00000530102]	long intergenic non-protein coding RNA 1493	101928536		chr11:38688264-38688323	FALSE	hs|11p12	ENST00000530102
A_33_P3254590	3.19477	2.71895	0	0.0012064	0.0012064	1.00084	A	A	HNRNPKP3	Homo sapiens heterogeneous nuclear ribonucleoprotein K pseudogene 3 (HNRNPKP3), non-coding RNA [NR_033868]	heterogeneous nuclear ribonucleoprotein K pseudogene 3	399881		chr11:43283141-43283082	FALSE	hs|11p12	ENST00000511537	NR_033868	NR_033868	THC2613135	Hs.446761
A_33_P3421163	75.0253	143.513	0	1.1696	1.1696	2.24949	P	P	TP53INP1	Homo sapiens tumor protein p53 inducible nuclear protein 1 (TP53INP1), transcript variant 1, mRNA [NM_033285]	tumor protein p53 inducible nuclear protein 1	94241	GO:0005515|GO:0072703|GO:0048102|GO:0030336|GO:0005776|GO:0008285|GO:0016209|GO:0009408|GO:2001235|GO:0006950|GO:0071447|GO:0006915|GO:0005634|GO:0031410|GO:0006351|GO:0005829|GO:0071361|GO:0034644|GO:0016605|GO:0007050|GO:0045893|GO:0000045|GO:0010508	chr8:95952206-95952147	FALSE	hs|8q22.1	ENST00000342697	NM_033285	NM_033285	THC2482910	Hs.492261
A_24_P288915	94.1496	41.7798	0	-0.93828	-0.93828	0.521855	P	P		coiled-coil domain containing 144B (pseudogene) [Source:HGNC Symbol;Acc:HGNC:26704] [ENST00000445752]				chr17:18506954-18506895	FALSE	hs|17p11.2	ENST00000445752	AK093811		THC2483620	Hs.745246
A_33_P3417950	2109.56	1540.78	0	-0.219408	-0.219408	0.858918	P	P	AKAP8	Homo sapiens A kinase (PRKA) anchor protein 8 (AKAP8), mRNA [NM_005858]	A kinase (PRKA) anchor protein 8	10270	GO:0034237|GO:0000793|GO:0007076|GO:0005794|GO:0005634|GO:0016363|GO:0005739|GO:0007165|GO:0007067|GO:0001939|GO:0003690|GO:0016020|GO:0005654|GO:0008270	chr19:15464414-15464355	FALSE	hs|19p13.12	ENST00000598597	NM_005858	NM_005858	THC2463030	Hs.594496
A_33_P3241989	3.20114	2.73339	0	0.00597286	0.00597286	1.00415	A	A	PLAC8	Homo sapiens placenta-specific 8 (PLAC8), transcript variant 3, mRNA [NM_001130715]	placenta-specific 8	51316	GO:0043066|GO:0008284|GO:0040015|GO:0050873|GO:0045944|GO:0003682|GO:0009409|GO:0042742	chr4:84015366-84015307	FALSE	hs|4q21.22	ENST00000426923	NM_001130715	NM_001130715		Hs.546392
A_33_P3414669	312.097	194.739	0	-0.446579	-0.446579	0.733781	P	P	RLIM	Homo sapiens ring finger protein, LIM domain interacting (RLIM), transcript variant 2, mRNA [NM_183353]	ring finger protein, LIM domain interacting	51132	GO:0006511|GO:0004842|GO:0016567|GO:0003714|GO:0016874|GO:0005634|GO:0000122|GO:0060816|GO:0006351|GO:0043433|GO:0005737|GO:0017053|GO:0005654|GO:0008270|GO:0045892	chrX:73810112-73810053	FALSE	hs|Xq13.2	ENST00000349225	NM_183353	NM_183353	THC2464072	Hs.653288
A_33_P3252394	146.761	514.321	0	2.04307	2.04307	4.12122	P	P	GADD45G	Homo sapiens growth arrest and DNA-damage-inducible, gamma (GADD45G), mRNA [NM_006705]	growth arrest and DNA-damage-inducible, gamma	10912	GO:0005515|GO:0043065|GO:0006950|GO:0046330|GO:0006915|GO:0005634|GO:0007275|GO:0030154|GO:0000186|GO:0005737|GO:0000185|GO:1900745|GO:0051726|GO:0006469	chr9:92221400-92221459	FALSE	hs|9q22.2	ENST00000252506	NM_006705	NM_006705	THC2461443	Hs.9701
A_23_P62377	3.19946	2.73997	0	0.0102005	0.0102005	1.0071	A	A	PNCK	Homo sapiens pregnancy up-regulated nonubiquitous CaM kinase (PNCK), transcript variant 1, mRNA [NM_001039582]	pregnancy up-regulated nonubiquitous CaM kinase	139728	GO:0005516|GO:0005737|GO:0006468|GO:0005634|GO:0004683|GO:0005524	chrX:152936250-152936042	FALSE	hs|Xq28	ENST00000488994	NM_001039582	NM_001039582	THC2603486	Hs.436667
A_21_P0010441	3.1977	2.74129	0	0.0116911	0.0116911	1.00814	A	A	lnc-KCNJ4-1	LNCipedia lincRNA (lnc-KCNJ4-1), lincRNA [lnc-KCNJ4-1:1]	lnc-KCNJ4-1:1			chr22:38814039-38812947	FALSE	hs|22q13.1
A_33_P3763846	296.916	229.771	0	-0.135988	-0.135988	0.910047	P	P	MAPK12	Homo sapiens mitogen-activated protein kinase 12 (MAPK12), transcript variant 2, mRNA [NM_001303252]	mitogen-activated protein kinase 12	6300	GO:0005515|GO:0007265|GO:0005829|GO:0005739|GO:0042692|GO:0005737|GO:0018105|GO:0000165|GO:0007050|GO:0045445|GO:0004707|GO:0048010|GO:0006355|GO:0048011|GO:0000287|GO:0006996|GO:0005524|GO:0006351|GO:0006975|GO:0007165|GO:0010952|GO:0051149|GO:0007517|GO:0004674|GO:0005654|GO:0007005	chr22:50695576-50695517	FALSE	hs|22q13.33	ENST00000622558	NM_001303252	NM_001303252	NP091337	Hs.432642
A_21_P0012309	3.19111	2.74249	0	0.0152993	0.0152993	1.01066	A	A	DGCR5	Homo sapiens DiGeorge syndrome critical region gene 5 (non-protein coding) (DGCR5), transcript variant 1, non-coding RNA [NR_002733]	DiGeorge syndrome critical region gene 5 (non-protein coding)	26220		chr22:18982068-18982127	FALSE	hs|22q11.21			NR_002733	THC2507402	Hs.646438
A_19_P00319917	48.7825	30.5194	0	-0.442766	-0.442766	0.735723	P	P	NUP50-AS1	Homo sapiens NUP50 antisense RNA 1 (head to head) (NUP50-AS1), transcript variant 1, long non-coding RNA [NR_038956]	NUP50 antisense RNA 1 (head to head)	100506714		chr22:45529898-45529839	FALSE	hs|22q13.31	ENST00000426282	NR_038956	NR_038956	THC2619505	Hs.189902
ERCC-00134_68	3.27318	2.94976	0	0.0837741	0.0837741	1.05979	A	A							pos
A_33_P3381851	1241.23	1054.81	0	-0.000915527	-0.000915527	0.999366	P	P	KRTAP10-10	Homo sapiens keratin associated protein 10-10 (KRTAP10-10), mRNA [NM_181688]	keratin associated protein 10-10	353333	GO:0045095	chr21:46058134-46058193	FALSE	hs|21q22.3	ENST00000380095	NM_181688	NM_181688	NP883181	Hs.474001
A_23_P71146	2886.75	1543.65	0	-0.669231	-0.669231	0.628842	P	P	POLD2	Homo sapiens polymerase (DNA directed), delta 2, accessory subunit (POLD2), transcript variant 2, mRNA [NM_006230]	polymerase (DNA directed), delta 2, accessory subunit	5425	GO:0005515|GO:0003887|GO:0005634|GO:0003677|GO:0006260|GO:0006271|GO:0006281|GO:0071897|GO:0000723|GO:0006283|GO:0006284|GO:0000722|GO:0006297|GO:0005654|GO:0006298|GO:0006289|GO:0000278|GO:0032201	chr7:44156824-44156765	FALSE	hs|7p13	ENST00000470867	NM_006230	NM_006230	THC2542518	Hs.306791
A_22_P00010187	3.16197	2.7349	0	0.0245357	0.0245357	1.01715	A	A		CR740320 NCI_CGAP_GC4 Homo sapiens cDNA clone IMAGp971G2463 ; IMAGE:1552187 5', mRNA sequence [CR740320]				chr12:27857563-27857622	FALSE	hs|12p11.22	ENST00000538640	CR740320		THC2696627	Hs.640541
A_21_P0000259	243.425	140.575	0	-0.55827	-0.55827	0.679116	P	P	SNORD25	Homo sapiens small nucleolar RNA, C/D box 25 (SNORD25), small nucleolar RNA [NR_002565]	small nucleolar RNA, C/D box 25	9303		chr11:62623098-62623039	FALSE	hs|11q12.3	ENST00000537925	NR_002565	NR_002565	THC2565158
A_22_P00004353	3.14365	2.72726	0	0.028883	0.028883	1.02022	A	A		CR741371 Soares_testis_NHT Homo sapiens cDNA clone IMAGp971I1376 ; IMAGE:1737685 5', mRNA sequence [CR741371]				chr8:140111676-140111617	FALSE	hs|8q24.3	ENST00000519306	CR741371			Hs.583581
A_21_P0001285	3.1329	2.72248	0	0.0312934	0.0312934	1.02193	A	A	lnc-UTP11L-2	LNCipedia lincRNA (lnc-UTP11L-2), lincRNA [lnc-UTP11L-2:1]	lnc-UTP11L-2:1			chr1:38628162-38628221	FALSE	hs|1p34.3
A_24_P930418	49.2497	54.8796	0	0.390025	0.390025	1.31042	P	P	RBPMS	Homo sapiens cDNA FLJ32971 fis, clone TESTI2008847. [AK057533]	RNA binding protein with multiple splicing	11030	GO:0005515|GO:0006396|GO:0006355|GO:0005737|GO:0000166|GO:0008143|GO:0003713|GO:0010862|GO:0005654|GO:0060391|GO:0006351	chr8:30402947-30403006	FALSE	hs|8p12		AK057533		THC2479636	Hs.334587
A_22_P00016797	3.10813	2.71013	0	0.0361829	0.0361829	1.0254	A	A		ALU2_HUMAN (P39189) Alu subfamily SB sequence contamination warning entry, partial (8%) [THC2781301]				chr14:51811691-51811632	FALSE	hs|14q22.1	ENST00000555649			THC2781301
A_22_P00007653	3.28675	2.81289	0	0.00926208	0.00926208	1.00644	A	A	lnc-HEXA-1	LNCipedia lincRNA (lnc-HEXA-1), lincRNA [lnc-HEXA-1:1]	lnc-HEXA-1:1			chr15:72774092-72774033	FALSE	hs|15q24.1
A_21_P0007074	4.18977	6.36201	0	0.836484	0.836484	1.78569	A	A	LINC01514	Homo sapiens long intergenic non-protein coding RNA 1514 (LINC01514), long non-coding RNA [NR_120620]	long intergenic non-protein coding RNA 1514	101927396		chr10:102950946-102951102	FALSE	hs|10q24.31	ENST00000434189	NR_120620	NR_120620	THC2608347	Hs.551648
A_22_P00012683	3.32382	9.416	0	1.73614	1.73614	3.33143	A	A	lnc-QSOX2-1	LNCipedia lincRNA (lnc-QSOX2-1), lincRNA [lnc-QSOX2-1:10]	lnc-QSOX2-1:10			chr9:139166788-139166729	FALSE	hs|9q34.3		XM_006726511	XM_006726511
A_21_P0011230	3.34042	5.44493	0	0.938753	0.938753	1.91687	A	A		transmembrane phosphoinositide 3-phosphatase and tensin homolog 2 pseudogene 2 [Source:HGNC Symbol;Acc:HGNC:38076] [ENST00000606973]				chr13:52793841-52793782	FALSE	hs|13q14.3	ENST00000606973			THC2668121	Hs.678973
A_33_P3589217	18073.5	16543.3	0	0.10624	0.10624	1.07642	P	P	SLC25A6	Homo sapiens solute carrier family 25 (mitochondrial carrier; adenine nucleotide translocator), member 6 (SLC25A6), mRNA [NM_001636]	solute carrier family 25 (mitochondrial carrier; adenine nucleotide translocator), member 6	293	GO:0005515|GO:0006626|GO:0019058|GO:0005743|GO:0046732|GO:0006915|GO:0005634|GO:0044281|GO:0055085|GO:0005739|GO:0005744|GO:0006112|GO:0050796|GO:0019048|GO:0015866|GO:0015867|GO:0016032|GO:0016021|GO:0044267|GO:0005471	chrX:1508451-1508392	FALSE	hs|Xp22.33	ENST00000484026	NM_001636	NM_001636	THC2563517	Hs.350927
A_33_P3231739	233.454	908.57	0	2.19433	2.19433	4.57677	P	P	ELOVL2	Homo sapiens ELOVL fatty acid elongase 2 (ELOVL2), mRNA [NM_017770]	ELOVL fatty acid elongase 2	54898	GO:0005515|GO:0006636|GO:0005783|GO:0044281|GO:0035338|GO:0036109|GO:0033559|GO:0043651|GO:0009922|GO:0005789|GO:0019432|GO:0016021|GO:0034626|GO:0042761|GO:0044255	chr6:10981073-10981014	FALSE	hs|6p24.2	ENST00000354666	NM_017770	NM_017770	THC2601847	Hs.656436
A_33_P3223467	513.486	643.06	0	0.558499	0.558499	1.47274	P	P	VCPIP1	Homo sapiens valosin containing protein (p97)/p47 complex interacting protein 1 (VCPIP1), mRNA [NM_025054]	valosin containing protein (p97)/p47 complex interacting protein 1	80124	GO:0071108|GO:0007067|GO:0005737|GO:0016567|GO:0004843|GO:0005795|GO:0005783|GO:0016320|GO:0006508|GO:0090168|GO:0035871	chr8:67542631-67542572	FALSE	hs|8q13.1	ENST00000310421	NM_025054	NM_025054	THC2602555	Hs.632066
A_32_P57237	143672	107631	0	-0.182818	-0.182818	0.88098	P	P	RPL21	Homo sapiens ribosomal protein L21 (RPL21), mRNA [NM_000982]	ribosomal protein L21	6144	GO:0010467|GO:0003735|GO:0019083|GO:0003723|GO:0006614|GO:0019058|GO:0005730|GO:0006415|GO:0006412|GO:0006413|GO:0005829|GO:0006414|GO:0005737|GO:0000184|GO:0016020|GO:0016032|GO:0022625|GO:0044267	chr13:27829448-27830336	FALSE	hs|13q12.2	ENST00000403842	NM_000982	NM_000982	THC2567183	Hs.381123
A_21_P0010149	3.40389	2.89329	0	-0.000603676	-0.000603676	0.999582	A	A						chr21:25415582-25415641	FALSE	hs|21q21.2	ENST00000415269
A_22_P00011426	3.41277	2.89881	0	-0.00161457	-0.00161457	0.998881	A	A	lnc-PAM-4	LNCipedia lincRNA (lnc-PAM-4), lincRNA [lnc-PAM-4:1]	lnc-PAM-4:1			chr5:101841229-101841288	FALSE	hs|5q21.1
A_33_P3342481	3.42042	2.90348	0	-0.00252152	-0.00252152	0.998254	A	A						chr2:090520625-090520566	FALSE	hs|2p11.1				THC2723408
A_23_P114689	747.039	1720.53	0	1.43746	1.43746	2.70844	P	P	ASAP3	Homo sapiens ArfGAP with SH3 domain, ankyrin repeat and PH domain 3 (ASAP3), transcript variant 1, mRNA [NM_017707]	ArfGAP with SH3 domain, ankyrin repeat and PH domain 3	55616	GO:0008060|GO:0005737|GO:0016477|GO:0051492|GO:0032850|GO:0008270|GO:0005925|GO:0001726	chr1:23755346-23755287	FALSE	hs|1p36.12	ENST00000336689	NM_017707	NM_017707	NP181772	Hs.437379
A_33_P3877992	3.43267	2.91007	0	-0.00440645	-0.00440645	0.99695	A	A	LOC286190	Homo sapiens uncharacterized LOC286190 (LOC286190), long non-coding RNA [NR_038881]	uncharacterized LOC286190	286190		chr8:71575421-71575480	FALSE	hs|8q13.3		NR_038881	NR_038881	THC2543254	Hs.662204
A_22_P00023982	3.43739	7.37689	0	1.33557	1.33557	2.52375	A	A	KBTBD11-OT1	Homo sapiens KBTBD11 overlapping transcript 1 (KBTBD11-OT1), long non-coding RNA [NR_126346]	KBTBD11 overlapping transcript 1	104266957		chr8:1924548-1924607	FALSE	hs|8p23.3	ENST00000518539	NR_126346	NR_126346	THC2658688	Hs.734498
A_33_P3381107	3.44044	2.91371	0	-0.00586605	-0.00586605	0.995942	A	A	OR10Z1	Homo sapiens olfactory receptor, family 10, subfamily Z, member 1 (OR10Z1), mRNA [NM_001004478]	olfactory receptor, family 10, subfamily Z, member 1	128368	GO:0050911|GO:0050907|GO:0004984|GO:0007186|GO:0005886|GO:0004930|GO:0016021|GO:0004888	chr1:158577098-158577157	FALSE	hs|1q23.1	ENST00000361284	NM_001004478	NM_001004478	NP1461918	Hs.553590
A_22_P00015234	12.0453	10.553	0	0.043056	0.043056	1.03029	A	A	lnc-SPACA3-1	DB050195 TESTI2 Homo sapiens cDNA clone TESTI2039685 5', mRNA sequence [DB050195]	lnc-SPACA3-1:1			chr17:31458654-31458713	FALSE	hs|17q11.2		DB050195			Hs.579287
A_21_P0010897	7.43689	4.65168	0	-0.443079	-0.443079	0.735563	A	A	XLOC_l2_002067	BROAD Institute lincRNA (XLOC_l2_002067), lincRNA [TCONS_l2_00003715]				chr10:95505468-95505409	FALSE	hs|10q23.33
A_32_P783	235990	212058	0	0.079608	0.079608	1.05673	P	P	RPL37A	Homo sapiens ribosomal protein L37a (RPL37A), mRNA [NM_000998]	ribosomal protein L37a	6168	GO:0010467|GO:0003735|GO:0019083|GO:0006614|GO:0019058|GO:0005634|GO:0006415|GO:0006412|GO:0046872|GO:0006413|GO:0005829|GO:0006414|GO:0000184|GO:0016032|GO:0022625|GO:0044267|GO:0005925|GO:0070062	chr2:217364080-217364688	FALSE	hs|2q35	ENST00000451614		NM_000998	THC2532660	Hs.433701
A_21_P0003351	3.44442	2.91182	0	-0.00846577	-0.00846577	0.994149	A	A						chr4:38387312-38387371	FALSE	hs|4p14	ENST00000503465
A_21_P0012145	4.62883	7.23414	0	0.878044	0.878044	1.83788	A	A	lnc-SPTLC3-2	LNCipedia lincRNA (lnc-SPTLC3-2), lincRNA [lnc-SPTLC3-2:1]	lnc-SPTLC3-2:1			chr20:12917783-12917842	FALSE	hs|20p12.1
A_21_P0009361	11.5762	10.4622	0	0.0878959	0.0878959	1.06282	A	A	lnc-SDK2-5	LNCipedia lincRNA (lnc-SDK2-5), lincRNA [lnc-SDK2-5:1]	lnc-SDK2-5:1			chr17:71943124-71943065	FALSE	hs|17q25.1
A_21_P0008555	3.43851	2.90396	0	-0.00989389	-0.00989389	0.993166	A	A	lnc-C15orf48-1	Homo sapiens cDNA FLJ32124 fis, clone PEBLM1000180. [AK056686]	lnc-C15orf48-1:4			chr15:45771743-45771802	FALSE	hs|15q21.1					Hs.375762
A_23_P76218	4.46343	8.43475	0	1.15206	1.15206	2.22232	A	A	DCD	Homo sapiens dermcidin (DCD), transcript variant 1, mRNA [NM_053283]	dermcidin	117159	GO:0050832|GO:0031640|GO:0006508|GO:0008233|GO:0005576|GO:0042742|GO:0070062	chr12:55038504-55038445	FALSE	hs|12q13.2	ENST00000546807	NM_053283	NM_053283	THC2475814	Hs.350570
A_22_P00012147	3.43081	2.89571	0	-0.0107641	-0.0107641	0.992567	A	A		DA173333 BRAMY2 Homo sapiens cDNA clone BRAMY2036130 5', mRNA sequence [DA173333]				chr5:89243157-89243216	FALSE	hs|5q14.3	ENST00000512941				Hs.582510
A_23_P120812	17.7369	16.0761	0	0.092032	0.092032	1.06587	P	P	IGLL1	Homo sapiens immunoglobulin lambda-like polypeptide 1 (IGLL1), transcript variant 1, mRNA [NM_020070]	immunoglobulin lambda-like polypeptide 1	3543	GO:0006955|GO:0016020|GO:0070062	chr22:23917222-23917163	FALSE	hs|22q11.23	ENST00000330377	NM_020070	NM_020070	THC2471192	Hs.348935
A_23_P29204	1170.24	250.896	0	-1.98778	-1.98778	0.252127	P	P	MTFP1	Homo sapiens mitochondrial fission process 1 (MTFP1), transcript variant 1, mRNA [NM_016498]	mitochondrial fission process 1	51537	GO:0000266|GO:0005743|GO:0006915|GO:0016021	chr22:30824628-30824687	FALSE	hs|22q12.2	ENST00000454552	NM_016498	NM_016498	THC2610702	Hs.713636
A_33_P3281066	1080.34	1010.24	0	0.137089	0.137089	1.09968	P	P	ZBTB21	Homo sapiens zinc finger and BTB domain containing 21 (ZBTB21), transcript variant 1, mRNA [NM_001098402]	zinc finger and BTB domain containing 21	49854	GO:0005515|GO:0008327|GO:0006355|GO:0005634|GO:0045892|GO:0046872|GO:0006351	chr21:43408967-43408908	FALSE	hs|21q22.3	ENST00000398499	NM_001098402	NM_001098402	THC2464717	Hs.434947
A_23_P73637	34.7078	37.0976	0	0.329937	0.329937	1.25696	P	P	TEX13B	Homo sapiens testis expressed 13B (TEX13B), mRNA [NM_031273]	testis expressed 13B	56156		chrX:107224373-107224314	FALSE	hs|Xq22.3	ENST00000302917	NM_031273	NM_031273	NP365050	Hs.333130
A_23_P146497	576.391	585.1	0	0.255504	0.255504	1.19375	P	P	PPP1R26	Homo sapiens protein phosphatase 1, regulatory subunit 26 (PPP1R26), mRNA [NM_014811]	protein phosphatase 1, regulatory subunit 26	9858	GO:0005515|GO:0019902|GO:0010923|GO:0004864|GO:0005730|GO:0005654	chr9:138380281-138380340	FALSE	hs|9q34.3	ENST00000356818	NM_014811	NM_014811	THC2463847	Hs.533260
A_33_P3339197	13.4004	11.7231	0	0.0409565	0.0409565	1.0288	A	A							FALSE
A_21_P0009396	46.8598	84.6573	0	1.08715	1.08715	2.12454	P	P	lnc-SEPT9-1	LNCipedia lincRNA (lnc-SEPT9-1), lincRNA [lnc-SEPT9-1:3]	lnc-SEPT9-1:3			chr17:75254724-75254783	FALSE	hs|17q25.2
A_23_P116898	6.7775	368.625	0	5.99913	5.99913	63.9613	A	P	A2M	Homo sapiens alpha-2-macroglobulin (A2M), mRNA [NM_000014]	alpha-2-macroglobulin	2	GO:0005515|GO:0007264|GO:0004867|GO:0072562|GO:0002020|GO:0019959|GO:0005829|GO:0019966|GO:0019838|GO:0022617|GO:0030198|GO:0031093|GO:0070062|GO:0001869|GO:0051056|GO:0043120|GO:0005102|GO:0030168|GO:0005576|GO:0010951|GO:0048863|GO:0007596|GO:0007597|GO:0002576|GO:0019899|GO:0048306	chr12:9221418-9221359	FALSE	hs|12p13.31	ENST00000318602	NM_000014	NM_000014	NP1159902	Hs.212838
A_24_P254965	563.67	301.733	0	-0.667709	-0.667709	0.629505	P	P	HDAC8	Homo sapiens histone deacetylase 8 (HDAC8), transcript variant 1, mRNA [NM_018486]	histone deacetylase 8	55869	GO:0032041|GO:0070932|GO:0070933|GO:0005886|GO:0006325|GO:0046970|GO:0005634|GO:0071922|GO:0000122|GO:0000228|GO:0046872|GO:0006351|GO:0005829|GO:0006333|GO:0005737|GO:0000118|GO:0007062|GO:0005654|GO:0004407|GO:0000278|GO:0046969|GO:0016568|GO:0008134	chrX:71788605-71787823	FALSE	hs|Xq13.1	ENST00000412342	NM_018486	NM_018486	THC2483387	Hs.310536
A_33_P3240951	25.7724	19.2022	0	-0.190682	-0.190682	0.876191	P	P	DPF3	Homo sapiens D4, zinc and double PHD fingers, family 3 (DPF3), transcript variant 4, mRNA [NM_001280544]	D4, zinc and double PHD fingers, family 3	8110	GO:0008150|GO:0071565|GO:0006355|GO:0008270|GO:0006351|GO:0016568|GO:0007399	chr14:73136788-73136729	FALSE	hs|14q24.2	ENST00000366353	NM_001280544	NM_001280544	THC2465131	Hs.162868
A_33_P3376302	3.35068	2.82243	0	-0.0136466	-0.0136466	0.990585	A	A		DA144211 BRAMY2 Homo sapiens cDNA clone BRAMY2000368 5', mRNA sequence [DA144211]				chr13:80632879-80632820	FALSE	hs|13q31.1		DA144211			Hs.739143
A_24_P168760	1085.07	790.158	0	-0.223702	-0.223702	0.856365	P	P	GTPBP1	Homo sapiens GTP binding protein 1 (GTPBP1), mRNA [NM_004286]	GTP binding protein 1	9567	GO:0006184|GO:0007165|GO:0006955|GO:0016020|GO:0000177|GO:0003924|GO:0061014|GO:0005525|GO:0005829	chr22:39129283-39129342	FALSE	hs|22q13.1	ENST00000216044	NM_004286	NM_004286	THC2470464	Hs.276925
A_22_P00021003	3.33131	4.55351	0	0.684762	0.684762	1.60744	A	A	lnc-HDAC9-2	LNCipedia lincRNA (lnc-HDAC9-2), lincRNA [lnc-HDAC9-2:1]	lnc-HDAC9-2:1			chr7:19153811-19153870	FALSE	hs|7p21.1
A_33_P3383606	2181.05	2280.91	0	0.298459	0.298459	1.22983	P	P	KCP	Homo sapiens kielin/chordin-like protein (KCP), transcript variant 1, mRNA [NM_001135914]	kielin/chordin-like protein	375616	GO:0005576	chr7:128516990-128516931	FALSE	hs|7q32.1	ENST00000610776	NM_001135914	NM_001135914	THC2609353	Hs.371746
A_22_P00008257	3.31114	2.78821	0	-0.0141191	-0.0141191	0.990261	A	A	lnc-IRX1-2	LNCipedia lincRNA (lnc-IRX1-2), lincRNA [lnc-IRX1-2:1]	lnc-IRX1-2:1			chr5:3419368-3419427	FALSE	hs|5p15.33
A_19_P00802154	167.198	148.653	0	0.0642667	0.0642667	1.04555	P	P	DST	Homo sapiens dystonin (DST), transcript variant 2, mRNA [NM_001144769]	dystonin	667	GO:0005882|GO:0005515|GO:0030424|GO:0030056|GO:0030018|GO:0045104|GO:0035371|GO:0005634|GO:0030011|GO:0005635|GO:0015629|GO:0042803|GO:0005829|GO:0005737|GO:0009925|GO:0051010|GO:0030198|GO:0048870|GO:0007010|GO:0015630|GO:0031581|GO:0007050|GO:0045111|GO:0007155|GO:0031252|GO:0005938|GO:0070062|GO:0005509|GO:0009611|GO:0000226|GO:0003779|GO:0008022|GO:0005604|GO:0005178|GO:0007229|GO:0005789|GO:…	chr6:56765299-56765240	FALSE	hs|6p12.1	ENST00000370754	NM_001144769	NM_001144769	THC2611597	Hs.735651
A_19_P00315810	291.435	335.112	0	0.435341	0.435341	1.35223	P	P						chr2:237642104-237642163	FALSE	hs|2q37.3	ENST00000455068
A_23_P253074	3.2799	2.94204	0	0.0770354	0.0770354	1.05485	A	A	PIWIL2	Homo sapiens piwi-like RNA-mediated gene silencing 2 (PIWIL2), transcript variant 2, mRNA [NM_018068]	piwi-like RNA-mediated gene silencing 2	55124	GO:0010467|GO:0051321|GO:0048477|GO:0000966|GO:0045727|GO:0007275|GO:0007283|GO:0031047|GO:0034584|GO:0003729|GO:0033391|GO:0005737|GO:0034587|GO:0071546|GO:0043186|GO:0060903|GO:0005844|GO:0030718|GO:0043046	chr8:22210694-22211811	FALSE	hs|8p21.3	ENST00000519884	NM_018068	NM_018068	THC2491476	Hs.614809
A_21_P0009282	4.57171	4.36179	0	0.166057	0.166057	1.12199	A	A	lnc-TMEM235-1	LNCipedia lincRNA (lnc-TMEM235-1), lincRNA [lnc-TMEM235-1:1]	lnc-TMEM235-1:1			chr17:76291137-76291196	FALSE	hs|17q25.3
(+)E1A_r60_a22	4969.28	4608.07	0	0.124999	0.124999	1.09051	P	P		Unknown					pos
A_32_P181527	23.2071	189.969	0	3.267	3.267	9.62642	P	P	AARD	Homo sapiens alanine and arginine rich domain containing protein (AARD), mRNA [NM_001025357]	alanine and arginine rich domain containing protein	441376	GO:0030324	chr8:117955962-117956021	FALSE	hs|8q24.11	ENST00000378279	NM_001025357	NM_001025357	THC2533349	Hs.437551
A_21_P0002371	121.527	9.73368	0	-3.40828	-3.40828	0.0941902	P	A	lnc-SH3BP4-3	601817555F1 NIH_MGC_57 Homo sapiens cDNA clone IMAGE:4041036 5', mRNA sequence [BF185848]	lnc-SH3BP4-3:1			chr2:235626354-235631781	FALSE	hs|2q37.2					Hs.580616
A_22_P00015397	321.457	404.966	0	0.567044	0.567044	1.48149	P	P	lnc-SRP54-1	Homo sapiens cDNA clone IMAGE:4823416. [BC039097]	lnc-SRP54-1:1			chr14:35345606-35345665	FALSE	hs|14q13.2		BC039097		THC2608391
A_23_P104583	871.937	709	0	-0.0645685	-0.0645685	0.956231	P	P	CORO1B	Homo sapiens coronin, actin binding protein, 1B (CORO1B), transcript variant 1, mRNA [NM_020441]	coronin, actin binding protein, 1B	57175	GO:0005515|GO:0090135|GO:0001725|GO:0035767|GO:0030036|GO:0005886|GO:2000394|GO:0005884|GO:0034316|GO:0071933|GO:0015629|GO:0030027|GO:0031529|GO:0042802|GO:0005737|GO:0051015|GO:0016477|GO:0042060|GO:0051017|GO:0005925|GO:0031252|GO:0070062	chr11:67207834-67207704	FALSE	hs|11q13.2	ENST00000539970	NM_020441	NM_020441	NP1190831	Hs.6191
A_22_P00005058	87.546	85.9116	0	0.206683	0.206683	1.15403	P	P	lnc-DENND1A-4	HSU11701 LIM-homeobox domain protein {Homo sapiens} (exp=-1; wgp=0; cg=0), partial (10%) [THC2705251]	lnc-DENND1A-4:1			chr9:126794628-126794569	FALSE	hs|9q33.3				THC2705251
A_23_P118392	820.823	302.3	0	-1.20722	-1.20722	0.433102	P	P	RASD1	Homo sapiens RAS, dexamethasone-induced 1 (RASD1), transcript variant 1, mRNA [NM_016084]	RAS, dexamethasone-induced 1	51655	GO:0006184|GO:0007165|GO:0048471|GO:0007263|GO:0007186|GO:0005886|GO:0007264|GO:0003924|GO:0005634|GO:0005525|GO:0045892	chr17:17397846-17397787	FALSE	hs|17p11.2	ENST00000225688	NM_016084	NM_016084	THC2466358	Hs.25829
A_21_P0001995	343.202	435.452	0	0.577328	0.577328	1.49208	P	P	LINC01304	long intergenic non-protein coding RNA 1304 [Source:HGNC Symbol;Acc:HGNC:50472] [ENST00000457371]	long intergenic non-protein coding RNA 1304	100505964		chr2:4020564-4020505	FALSE	hs|2p25.3	ENST00000457371
A_21_P0010606	3.17389	8.61812	0	1.67499	1.67499	3.19317	A	A		DB520278 RIKEN full-length enriched human cDNA library, testis Homo sapiens cDNA clone H013067A13 3', mRNA sequence [DB520278]				chr1:36545944-36545885	FALSE	hs|1p34.3	ENST00000602765			THC2653091	Hs.641782
A_24_P76879	3926.72	3620.14	0	0.116592	0.116592	1.08417	P	P	TSPYL1	Homo sapiens TSPY-like 1 (TSPYL1), mRNA [NM_003309]	TSPY-like 1	7259	GO:0008150|GO:0006334|GO:0005730|GO:0005634|GO:0019899	chr6:116598155-116598096	FALSE	hs|6q22.1	ENST00000368608	NM_003309	NM_003309	THC2488842	Hs.458358
A_22_P00008551	28.8684	35.3263	0	0.525125	0.525125	1.43906	P	P		RST21962 Athersys RAGE Library Homo sapiens cDNA, mRNA sequence [BG202600]				chr3:177402743-177402802	FALSE	hs|3q26.32	ENST00000423466	BG202600			Hs.736699
A_23_P37914	13.2791	9.75765	0	-0.210682	-0.210682	0.864128	A	A	SLC5A11	Homo sapiens solute carrier family 5 (sodium/inositol cotransporter), member 11 (SLC5A11), transcript variant 1, mRNA [NM_052944]	solute carrier family 5 (sodium/inositol cotransporter), member 11	115584	GO:0005886|GO:0008643|GO:0006915|GO:0016021|GO:0006814|GO:0055085|GO:0015293	chr16:24922818-24922877	FALSE	hs|16p12.1	ENST00000488922	NM_052944	NM_052944	THC2475355	Hs.164118
ERCC-00162_107	8.54835	6.23991	0	-0.220249	-0.220249	0.858417	A	A							pos
A_23_P137532	4566.77	4604.17	0	0.245638	0.245638	1.18562	P	P	PLOD1	Homo sapiens procollagen-lysine, 2-oxoglutarate 5-dioxygenase 1 (PLOD1), mRNA [NM_000302]	procollagen-lysine, 2-oxoglutarate 5-dioxygenase 1	5351	GO:0001666|GO:0031418|GO:0005506|GO:0008475|GO:0042803|GO:0008544|GO:0030198|GO:0030867|GO:0005789|GO:0046947|GO:0006464|GO:0055114|GO:0070062	chr1:12034947-12035006	FALSE	hs|1p36.22	ENST00000481933	NM_000302	NM_000302	THC2781287	Hs.75093
A_21_P0006321	7.90863	4.17849	0	-0.686576	-0.686576	0.621327	A	A	lnc-PTGES2-1	LNCipedia lincRNA (lnc-PTGES2-1), lincRNA [lnc-PTGES2-1:5]	lnc-PTGES2-1:5			chr9:130875259-130875200	FALSE	hs|9q34.11
A_21_P0012840	3.10578	2.61503	0	-0.0142565	-0.0142565	0.990167	A	A	LOC102724810	PREDICTED: Homo sapiens uncharacterized LOC102724810 (LOC102724810), transcript variant X2, ncRNA [XR_425907]	uncharacterized LOC102724810	102724810		chr5:98334433-98335418	FALSE	hs|5q21.1			XR_425907		Hs.582517
A_33_P3240607	3.09684	2.60752	0	-0.0142469	-0.0142469	0.990173	A	A	LOC100128699	Homo sapiens cDNA FLJ43882 fis, clone TESTI4009034. [AK125870]	uncharacterized LOC100128699	100128699		chr2:127639160-127639101	FALSE	hs|2q14.3		AK125870		THC2628108	Hs.650701
A_33_P3329467	14196.1	7218.43	0	-0.741864	-0.741864	0.597966	P	P	STYXL1	Homo sapiens serine/threonine/tyrosine interacting-like 1 (STYXL1), mRNA [NM_016086]	serine/threonine/tyrosine interacting-like 1	51657	GO:0035556|GO:0006470|GO:0008138	chr7:75625720-75625661	FALSE	hs|7q11.23	ENST00000359697	NM_016086	NM_016086	THC2480103	Hs.11615
A_22_P00015696	5.61105	5.20422	0	0.125281	0.125281	1.09072	A	A		Synthetic construct Homo sapiens gateway clone IMAGE:100019193 3' read WDR89 mRNA. [CU679798]				chr14:64065907-64065966	FALSE	hs|14q23.2	ENST00000553983	CU679798
A_21_P0012155	24.0781	32.9094	0	0.684649	0.684649	1.60731	P	P		MIR646 host gene (non-protein coding) [Source:HGNC Symbol;Acc:HGNC:27659] [ENST00000427691]				chr20:58729517-58755911	FALSE	hs|20q13.33	ENST00000427691				Hs.542528
A_33_P3265394	20.2555	32.2668	0	0.905607	0.905607	1.87333	P	P	WDR74	WD repeat domain 74 [Source:HGNC Symbol;Acc:HGNC:25529] [ENST00000538098]	WD repeat domain 74	54663	GO:0008150|GO:0003674|GO:0016070|GO:0005730|GO:0001825|GO:0005634	chr11:62607176-62607117	FALSE	hs|11q12.3	ENST00000538098	XM_005274055	XM_005274055	THC2498258	Hs.654620
A_19_P00318883	1095.23	847.222	0	-0.136554	-0.136554	0.90969	P	P	APTR	Homo sapiens Alu-mediated CDKN1A/p21 transcriptional regulator (non-protein coding) (APTR), long non-coding RNA [NR_038361]	Alu-mediated CDKN1A/p21 transcriptional regulator (non-protein coding)	100505854		chr7:77314638-77314579	FALSE	hs|7q11.23	ENST00000398043	NR_038361	NR_038361	THC2781570	Hs.72451
A_21_P0005058	5.01239	3.78988	0	-0.169474	-0.169474	0.889167	A	A						chr6:125766240-125766181	FALSE	hs|6q22.31	ENST00000430672				Hs.582668
A_21_P0002697	8.3602	8.06668	0	0.182309	0.182309	1.1347	A	A	LINC00885	Homo sapiens long intergenic non-protein coding RNA 885 (LINC00885), long non-coding RNA [NR_034088]	long intergenic non-protein coding RNA 885	401109		chr3:195887551-195887610	FALSE	hs|3q29	ENST00000457079	NR_034088	NR_034088	THC2484666	Hs.280133
A_23_P118246	5078.97	553.512	0	-2.96398	-2.96398	0.12816	P	P	GINS2	Homo sapiens GINS complex subunit 2 (Psf2 homolog) (GINS2), mRNA [NM_016095]	GINS complex subunit 2 (Psf2 homolog)	51659	GO:0005515|GO:0006271|GO:0005654|GO:0000278	chr16:85711713-85711654	FALSE	hs|16q24.1	ENST00000253462	NM_016095	NM_016095	THC2467056	Hs.433180
A_21_P0004924	15.0543	6.5549	0	-0.965661	-0.965661	0.512044	A	A	lnc-RFPL4B-4	LNCipedia lincRNA (lnc-RFPL4B-4), lincRNA [lnc-RFPL4B-4:1]	lnc-RFPL4B-4:1			chr6:113202017-113204278	FALSE	hs|6q21
A_22_P00023983	22.7525	6.39238	0	-1.59773	-1.59773	0.330397	P	A						chr9:13446533-13446592	FALSE	hs|9p23	ENST00000428006
A_33_P3251332	530.566	825.403	0	0.871435	0.871435	1.82948	P	P	HEATR5A	Homo sapiens HEAT repeat containing 5A (HEATR5A), mRNA [NM_015473]	HEAT repeat containing 5A	25938		chr14:31762417-31762358	FALSE	hs|14q12	ENST00000551414	NM_015473	NM_015473	THC2497989	Hs.744979
A_33_P3423585	3.85342	2.53507	0	-0.370244	-0.370244	0.773651	A	A	UNC13C	Homo sapiens unc-13 homolog C (C. elegans) (UNC13C), mRNA [NM_001080534]	unc-13 homolog C (C. elegans)	440279	GO:0035556|GO:0048786|GO:0042734|GO:0005737|GO:0030054|GO:0005886|GO:0007268|GO:0006887|GO:0046872|GO:0019992	chr15:54920745-54920804	FALSE	hs|15q21.3	ENST00000260323	NM_001080534	NM_001080534	THC2493560	Hs.657273
A_33_P3403399	3.95449	12.6061	0	1.90643	1.90643	3.74879	A	A	SLC47A1	Homo sapiens solute carrier family 47 (multidrug and toxin extrusion), member 1 (SLC47A1), mRNA [NM_018242]	solute carrier family 47 (multidrug and toxin extrusion), member 1	55244	GO:0015695|GO:0005886|GO:0006855|GO:0031988|GO:0005451|GO:0016021|GO:0055085|GO:0015238	chr17:19480656-19480715	FALSE	hs|17p11.2	ENST00000395585	NM_018242	NM_018242	NP702871	Hs.232054
A_23_P39402	626.431	386.674	0	-0.462169	-0.462169	0.725894	P	P	ALKBH6	Homo sapiens alkB, alkylation repair homolog 6 (E. coli) (ALKBH6), transcript variant 1, mRNA [NM_198867]	alkB, alkylation repair homolog 6 (E. coli)	84964	GO:0005515|GO:0005737|GO:0016706|GO:0005634|GO:0046872|GO:0055114	chr19:36503981-36502366	FALSE	hs|19q13.12	ENST00000592353	NM_198867	NM_198867	THC2563854	Hs.71941
A_23_P37702	2.9952	2.52257	0	-0.0138888	-0.0138888	0.990419	A	A	TPSAB1	Homo sapiens tryptase alpha/beta 1 (TPSAB1), mRNA [NM_003294]	tryptase alpha/beta 1	7177	GO:0031012|GO:0005515|GO:0022617|GO:0004252|GO:0030198|GO:0006508|GO:0008236|GO:0006952|GO:0005576|GO:0005615	chr16:1291871-1291930	FALSE	hs|16p13.3	ENST00000562432	NM_003294	NM_003294	THC2462964	Hs.405479
A_23_P213014	18.5348	70.0895	0	2.15283	2.15283	4.447	P	P	SLC2A9	Homo sapiens solute carrier family 2 (facilitated glucose transporter), member 9 (SLC2A9), transcript variant 2, mRNA [NM_001001290]	solute carrier family 2 (facilitated glucose transporter), member 9	56606	GO:0016323|GO:0016324|GO:0015758|GO:0005886|GO:0005887|GO:0005351|GO:0016021|GO:0005635|GO:0046415|GO:0055085|GO:0005355|GO:0015992	chr4:9828161-9828102	FALSE	hs|4p16.1	ENST00000503280	NM_001001290	NM_001001290	THC2484523	Hs.656895
A_23_P321261	1297.71	560.513	0	-0.977275	-0.977275	0.507938	P	P	ME2	Homo sapiens malic enzyme 2, NAD(+)-dependent, mitochondrial (ME2), transcript variant 1, mRNA [NM_002396]	malic enzyme 2, NAD(+)-dependent, mitochondrial	4200	GO:0005739|GO:0051287|GO:0005759|GO:0009055|GO:0006108|GO:0004471|GO:0008948|GO:0046872|GO:0055114|GO:0043231	chr18:48473496-48473555	FALSE	hs|18q21.2	ENST00000585680	NM_002396	NM_002396	THC2467174	Hs.233119
A_23_P115842	2636.1	1532.59	0	-0.548568	-0.548568	0.683699	P	P	CCAR1	Homo sapiens cell division cycle and apoptosis regulator 1 (CCAR1), transcript variant 1, mRNA [NM_018237]	cell division cycle and apoptosis regulator 1	55749	GO:0008380|GO:0005515|GO:0010467|GO:0048471|GO:0007049|GO:0006355|GO:0030374|GO:0000398|GO:0006915|GO:0005654|GO:0006351	chr10:70550998-70551057	FALSE	hs|10q21.3	ENST00000540210	NM_018237	NM_018237	THC2468937	Hs.49853
A_22_P00012632	2.97989	3.3741	0	0.413114	0.413114	1.33156	A	A	lnc-PTX4-2	LNCipedia lincRNA (lnc-PTX4-2), lincRNA [lnc-PTX4-2:1]	lnc-PTX4-2:1			chr16:1630243-1630184	FALSE	hs|16p13.3				THC2725906
A_23_P102364	60.5689	21.3528	0	-1.27028	-1.27028	0.414579	P	P	NGEF	Homo sapiens neuronal guanine nucleotide exchange factor (NGEF), transcript variant 1, mRNA [NM_019850]	neuronal guanine nucleotide exchange factor	25791	GO:0051056|GO:0048011|GO:0043065|GO:0048013|GO:0007264|GO:0097190|GO:0043087|GO:0005829|GO:0030426|GO:0005085|GO:0043547|GO:0016020|GO:0007411|GO:0032321|GO:0005089|GO:0061002	chr2:233743527-233743468	FALSE	hs|2q37.1	ENST00000264051	NM_019850	NM_019850	THC2464911	Hs.97316
A_23_P315451	7.85233	2.50491	0	-1.41449	-1.41449	0.375142	A	A	KIRREL2	Homo sapiens kin of IRRE like 2 (Drosophila) (KIRREL2), transcript variant 3, mRNA [NM_199180]	kin of IRRE like 2 (Drosophila)	84063	GO:0016337|GO:0005886|GO:0036057|GO:0001933|GO:0016021|GO:0007155	chr19:36357917-36357976	FALSE	hs|19q13.12	ENST00000360202	NM_199180	NM_199180	THC2603242	Hs.145729
A_33_P3210379	15143.3	16784.1	0	0.382289	0.382289	1.30341	P	P	SCGB3A1	Homo sapiens secretoglobin, family 3A, member 1 (SCGB3A1), mRNA [NM_052863]	secretoglobin, family 3A, member 1	92304	GO:0030308|GO:0042127|GO:0005615|GO:0005125|GO:0070062	chr5:180017165-180017106	FALSE	hs|5q35.3	ENST00000512120	NM_052863	NM_052863	THC2608654	Hs.62492
A_22_P00010339	11.4337	11.0426	0	0.18366	0.18366	1.13576	A	A	lnc-MYBPH-2	LNCipedia lincRNA (lnc-MYBPH-2), lincRNA [lnc-MYBPH-2:1]	lnc-MYBPH-2:1			chr1:203096450-203096391	FALSE	hs|1q32.1
A_33_P3827416	90800.3	62548.1	0	-0.30386	-0.30386	0.810082	P	P		Homo sapiens cDNA FLJ14094 fis, clone MAMMA1000372. [AK024156]				chr10:49264602-49264543	FALSE	hs|10q11.22		AK024156		THC2527675	Hs.652837
A_22_P00017072	12.1311	10.4092	0	0.0130272	0.0130272	1.00907	A	A	lnc-TUFM-2	LNCipedia lincRNA (lnc-TUFM-2), lincRNA [lnc-TUFM-2:1]	lnc-TUFM-2:1			chr16:28873546-28873487	FALSE	hs|16p11.2
A_21_P0006214	30.1748	12.7754	0	-1.0061	-1.0061	0.497889	P	P	lnc-DEC1-2	LNCipedia lincRNA (lnc-DEC1-2), lincRNA [lnc-DEC1-2:1]	lnc-DEC1-2:1			chr9:118365905-118365964	FALSE	hs|9q33.1
A_22_P00009258	21.0366	23.6896	0	0.405222	0.405222	1.32429	P	P						chr22:25678058-25677999	FALSE	hs|22q11.23	ENST00000432495	XR_249026	XR_249026	THC2624567	Hs.461372
A_33_P3417985	2.96512	2.49707	0	-0.0139804	-0.0139804	0.990356	A	A	OR5B17	Homo sapiens olfactory receptor, family 5, subfamily B, member 17 (OR5B17), mRNA [NM_001005489]	olfactory receptor, family 5, subfamily B, member 17	219965	GO:0050911|GO:0004984|GO:0007186|GO:0005886|GO:0004930|GO:0016021	chr11:58125660-58125601	FALSE	hs|11q12.1	ENST00000357377	NM_001005489	NM_001005489	NP1461752	Hs.554517
A_23_P98350	672.175	236.272	0	-1.27452	-1.27452	0.413363	P	P	BIRC3	Homo sapiens baculoviral IAP repeat containing 3 (BIRC3), transcript variant 1, mRNA [NM_001165]	baculoviral IAP repeat containing 3	330	GO:0005515|GO:0004842|GO:0016567|GO:0034142|GO:0016874|GO:0034121|GO:0070424|GO:0005634|GO:0007283|GO:0051291|GO:0005829|GO:0002756|GO:0005737|GO:0031398|GO:0005876|GO:0090307|GO:0060544|GO:0043123|GO:0034138|GO:0060546|GO:0043027|GO:0043066|GO:0070266|GO:0050727|GO:2000116|GO:0042981|GO:0039535|GO:0002224|GO:0038061|GO:0042326|GO:0045087|GO:0045088|GO:0045121|GO:0008270|GO:0005654|GO:0035666|GO:…	chr11:102208356-102208415	FALSE	hs|11q22.2	ENST00000263464	NM_001165	NM_001165	THC2463921	Hs.127799
A_21_P0012541	2.9655	2.49733	0	-0.0140195	-0.0140195	0.990329	A	A	LINC00877	Homo sapiens long intergenic non-protein coding RNA 877 (LINC00877), long non-coding RNA [NR_104116]	long intergenic non-protein coding RNA 877	285286		chr3:72109205-72109146	FALSE	hs|3p13	ENST00000470712	NR_104116	NR_104116	THC2713564	Hs.559386
A_23_P61580	200.109	119.697	0	-0.507532	-0.507532	0.703425	P	P	NSUN6	Homo sapiens NOP2/Sun domain family, member 6 (NSUN6), mRNA [NM_182543]	NOP2/Sun domain family, member 6	221078	GO:0003723|GO:0008168|GO:0032259	chr10:18834783-18834724	FALSE	hs|10p12.31	ENST00000377304	NM_182543	NM_182543	THC2472329	Hs.396175
A_23_P119943	287.264	653.252	0	1.41913	1.41913	2.67425	P	P	IGFBP2	Homo sapiens insulin-like growth factor binding protein 2, 36kDa (IGFBP2), mRNA [NM_000597]	insulin-like growth factor binding protein 2, 36kDa	3485	GO:0005515|GO:0007565|GO:0007584|GO:0042493|GO:0007568|GO:0031994|GO:0031995|GO:0051384|GO:0005576|GO:0031410|GO:0001558|GO:0005615|GO:0032870|GO:0009612|GO:0042104|GO:0007165|GO:0016324|GO:0010226|GO:0043567|GO:0032526|GO:0044267|GO:0032355|GO:0070062	chr2:217529086-217529145	FALSE	hs|2q35	ENST00000490362	NM_000597	NM_000597	THC2466327	Hs.438102
A_23_P102937	5531.77	3455.63	0	-0.444921	-0.444921	0.734625	P	P	SUMO3	Homo sapiens small ubiquitin-like modifier 3 (SUMO3), transcript variant 1, mRNA [NM_006936]	small ubiquitin-like modifier 3	6612	GO:0005515|GO:0034504|GO:0016925|GO:0005634|GO:0005737|GO:2000060|GO:0016605|GO:0019789|GO:0000776|GO:0005654|GO:0044267|GO:0043687|GO:0070062	chr21:46225999-46225940	FALSE	hs|21q22.3	ENST00000411651	NM_006936	NM_006936	THC2598147	Hs.474005
A_24_P944827	386.119	544.3	0	0.729228	0.729228	1.65775	P	P	ATG7	Homo sapiens autophagy related 7 (ATG7), transcript variant 1, mRNA [NM_006395]	autophagy related 7	10533	GO:0005515|GO:0045732|GO:0021987|GO:0016567|GO:0009791|GO:0015031|GO:0021860|GO:0042803|GO:0070257|GO:0031401|GO:0005829|GO:0030163|GO:0005737|GO:2000619|GO:0021680|GO:0006497|GO:0007628|GO:0034727|GO:0061025|GO:0031396|GO:0009267|GO:0016239|GO:0006995|GO:0006501|GO:0006520|GO:0043066|GO:0043065|GO:0000422|GO:0005930|GO:0021955|GO:0071455|GO:0004839|GO:0032446|GO:0000407|GO:0001889|GO:0019778|GO:…	chr3:11598763-11598822	FALSE	hs|3p25.3	ENST00000354449	NM_006395	NM_006395		Hs.38032
A_21_P0001769	2.97207	2.50286	0	-0.01402	-0.01402	0.990329	A	A						chr2:13866978-13867037	FALSE	hs|2p24.3	ENST00000420828			THC2605279
A_23_P101461	7707.83	6171.84	0	-0.0867538	-0.0867538	0.941639	P	P	CCDC130	Homo sapiens coiled-coil domain containing 130 (CCDC130), mRNA [NM_030818]	coiled-coil domain containing 130	81576	GO:0005515|GO:0005575|GO:0009615	chr19:13874029-13874088	FALSE	hs|19p13.2	ENST00000593174	NM_030818	NM_030818	THC2647251	Hs.24998
A_22_P00004711	15.4761	21.0919	0	0.68052	0.68052	1.60272	P	P	LOC283387	fs24h05.y1 Human Lens cDNA (Normalized): fs Homo sapiens cDNA clone fs24h05 5', mRNA sequence [CD675540]	uncharacterized LOC283387	283387		chr12:58280443-58280384	FALSE	hs|12q14.1	ENST00000548955	CD675540			Hs.722610
A_21_P0006900	10.3704	15.7838	0	0.839845	0.839845	1.78986	A	P	lnc-GOLGA7B-2	LNCipedia lincRNA (lnc-GOLGA7B-2), lincRNA [lnc-GOLGA7B-2:1]	lnc-GOLGA7B-2:1			chr10:99600667-99600726	FALSE	hs|10q24.2
A_22_P00009827	80.173	56.7393	0	-0.264899	-0.264899	0.832257	P	P	LOC101929650	PREDICTED: Homo sapiens uncharacterized LOC101929650 (LOC101929650), ncRNA [XR_243528]	uncharacterized LOC101929650	101929650		chr17:81092759-81092818	FALSE	hs|17q25.3	ENST00000572343	XR_243528	XR_243528
A_21_P0004606	2.9862	2.51489	0	-0.0139403	-0.0139403	0.990384	A	A	lnc-QKI-2	Homo sapiens cDNA FLJ35795 fis, clone TESTI2005827. [AK093114]	lnc-QKI-2:2			chr6:164195595-164195654	FALSE	hs|6q26				THC2627193	Hs.559444
A_22_P00002868	2.98985	2.51803	0	-0.0139112	-0.0139112	0.990404	A	A	BPESC1	Homo sapiens blepharophimosis, epicanthus inversus and ptosis, candidate 1 (non-protein coding) (BPESC1), long non-coding RNA [NR_026783]	blepharophimosis, epicanthus inversus and ptosis, candidate 1 (non-protein coding)	60467	GO:0008150|GO:0003674|GO:0005575	chr3:138843844-138843903	FALSE	hs|3q23	ENST00000418282	NR_026783	NR_026783		Hs.512673
A_32_P223777	313.689	2981.52	0	3.48251	3.48251	11.1774	P	P	IL6ST	Homo sapiens interleukin 6 signal transducer (IL6ST), transcript variant 1, mRNA [NM_002184]	interleukin 6 signal transducer	3572	GO:0038154|GO:0005515|GO:0005138|GO:0004921|GO:0008284|GO:0005886|GO:0004924|GO:0004923|GO:0019221|GO:0019981|GO:0005615|GO:0042803|GO:0030425|GO:0070110|GO:0002675|GO:0019838|GO:0042102|GO:0043025|GO:0070104|GO:0016032|GO:0070102|GO:0004897|GO:0034097|GO:0002821|GO:0008593|GO:0010613|GO:0070106|GO:0070062|GO:0043066|GO:0042517|GO:0004915|GO:0005977|GO:0042511|GO:0005576|GO:0005896|GO:0019970|GO:…	chr5:55231193-55231134	FALSE	hs|5q11.2	ENST00000381298	NM_002184	NM_002184	THC2657846	Hs.532082
A_33_P3244269	33.6913	32.2875	0	0.172472	0.172472	1.12699	P	P						chrX:102632170-102632111	FALSE	hs|Xq22.2
A_22_P00001571	3.00241	2.52881	0	-0.0137916	-0.0137916	0.990486	A	A	lnc-ARL4A-2	LNCipedia lincRNA (lnc-ARL4A-2), lincRNA [lnc-ARL4A-2:1]	lnc-ARL4A-2:1			chr7:13771118-13771177	FALSE	hs|7p21.3
A_32_P55241	8.79062	2.5329	0	-1.56131	-1.56131	0.338844	A	A	SHISA2	Homo sapiens shisa family member 2 (SHISA2), mRNA [NM_001007538]	shisa family member 2	387914	GO:0005789|GO:0007275|GO:0016021	chr13:26619404-26619345	FALSE	hs|13q12.13	ENST00000319420	NM_001007538	NM_001007538	THC2475409	Hs.433791
A_21_P0000766	2234.13	1301.53	0	-0.545634	-0.545634	0.68509	P	P	TEKT4P2	Homo sapiens tektin 4 pseudogene 2 (TEKT4P2), transcript variant 2, non-coding RNA [NR_038328]	tektin 4 pseudogene 2	100132288		chr21:9968517-9966323	FALSE	hs|21p11.2	ENST00000416067	NR_038328	NR_038328	THC2579267	Hs.487562
A_33_P3247919	41.1131	44.4915	0	0.347802	0.347802	1.27262	P	P						chr9:092035519-092035460	FALSE	hs|9q22.2
A_21_P0007475	3.02233	4.11349	0	0.678571	0.678571	1.60055	A	A	lnc-SPATA19-1	Homo sapiens cDNA FLJ39823 fis, clone SPLEN2011931. [AK097142]	lnc-SPATA19-1:2			chr11:133668084-133668025	FALSE	hs|11q25				THC2617900	Hs.737513
A_22_P00003178	8.35975	2.7332	0	-1.379	-1.379	0.384485	A	A						chr9:90481056-90481115	FALSE	hs|9q22.1	ENST00000447524			THC2693068	Hs.614612
A_23_P29975	9.66814	4.27149	0	-0.944629	-0.944629	0.519563	A	A	C4orf19	Homo sapiens chromosome 4 open reading frame 19 (C4orf19), transcript variant 2, mRNA [NM_018302]	chromosome 4 open reading frame 19	55286		chr4:37593257-37593316	FALSE	hs|4p14	ENST00000284437	NM_018302	NM_018302	THC2472861	Hs.107527
A_33_P3305885	4.71988	8.41048	0	1.06731	1.06731	2.09552	A	A	WNK2	Homo sapiens WNK lysine deficient protein kinase 2 (WNK2), transcript variant 2, mRNA [NM_006648]	WNK lysine deficient protein kinase 2	65268	GO:0035556|GO:0005737|GO:0046777|GO:0008285|GO:2000651|GO:0005886|GO:0004674|GO:0070373|GO:0006468|GO:0005524|GO:2000021	chr9:96060265-96060324	FALSE	hs|9q22.31	ENST00000474009	NM_006648	NM_006648	THC2539804	Hs.654856
A_21_P0006535	3.04546	2.56664	0	-0.0129099	-0.0129099	0.991091	A	A	lnc-AKAP4-1	LNCipedia lincRNA (lnc-AKAP4-1), lincRNA [lnc-AKAP4-1:1]	lnc-AKAP4-1:1			chrX:49969234-49969175	FALSE	hs|Xp11.22
A_22_P00023281	57.4192	90.6619	0	0.892834	0.892834	1.85682	P	P	SIRPG-AS1	Homo sapiens SIRPG antisense RNA 1 (SIRPG-AS1), long non-coding RNA [NR_110090]	SIRPG antisense RNA 1	101929010		chr20:1629027-1629086	FALSE	hs|20p13		NR_110090	NR_110090	THC2622434	Hs.570358
A_22_P00001741	66.7064	66.3126	0	0.225328	0.225328	1.16904	P	P	C11orf95	Homo sapiens chromosome 11 open reading frame 95 (C11orf95), mRNA [NM_001144936]	chromosome 11 open reading frame 95	65998		chr11:63533426-63533367	FALSE	hs|11q13.1	ENST00000433688	NM_001144936	NM_001144936	THC2632379	Hs.191073
A_21_P0004866	40.0298	20.7541	0	-0.713808	-0.713808	0.609709	P	P	LINC00240	Homo sapiens long intergenic non-protein coding RNA 240 (LINC00240), long non-coding RNA [NR_026775]	long intergenic non-protein coding RNA 240	100133205		chr6:26924913-26936246	FALSE	hs|6p22.2	ENST00000606878		NR_026775	THC2547779	Hs.526951
A_33_P3397763	1193.71	1913.37	0	0.914532	0.914532	1.88496	P	P	TNFSF9	Homo sapiens tumor necrosis factor (ligand) superfamily, member 9 (TNFSF9), mRNA [NM_003811]	tumor necrosis factor (ligand) superfamily, member 9	8744	GO:0032755|GO:0032729|GO:0005164|GO:0005886|GO:0008283|GO:0005102|GO:0007267|GO:0006915|GO:0032735|GO:0005125|GO:0005615|GO:0042104|GO:0007165|GO:0006955|GO:0043011|GO:0016021|GO:0045585	chr19:6535866-6535925	FALSE	hs|19p13.3	ENST00000245817	NM_003811	NM_003811	THC2475538	Hs.1524
A_22_P00012133	3.07728	2.59548	0	-0.0117855	-0.0117855	0.991864	A	A	IGFBP7-AS1	Homo sapiens IGFBP7 antisense RNA 1 (IGFBP7-AS1), long non-coding RNA [NR_034081]	IGFBP7 antisense RNA 1	255130		chr4:58071358-58071417	FALSE	hs|4q12		NR_034081	NR_034081	THC2614138	Hs.691061
A_21_P0007107	3.08392	2.60154	0	-0.0115299	-0.0115299	0.99204	A	A		PREDICTED: Homo sapiens uncharacterized LOC102723350 (LOC102723350), ncRNA [XR_424136]				chr10:71767525-71767381	FALSE	hs|10q22.1	ENST00000427247	XR_424136	XR_424136
A_22_P00018241	25.6476	21.7821	0	-0.00181484	-0.00181484	0.998743	P	P	LOC101927905	Homo sapiens uncharacterized LOC101927905 (LOC101927905), transcript variant 1, long non-coding RNA [NR_120454]	uncharacterized LOC101927905	101927905		chr12:8395101-8395160	FALSE	hs|12p13.31	ENST00000536034	NR_120454	NR_120454	THC2566801
A_33_P3272189	271.65	360.195	0	0.640898	0.640898	1.5593	P	P	MFSD9	Homo sapiens major facilitator superfamily domain containing 9 (MFSD9), mRNA [NM_032718]	major facilitator superfamily domain containing 9	84804	GO:0005215|GO:0005886|GO:0016021|GO:0055085	chr2:103333845-103333786	FALSE	hs|2q12.1	ENST00000438943	NM_032718	NM_032718	THC2474286	Hs.720914
A_22_P00017887	3.10397	2.62024	0	-0.0105472	-0.0105472	0.992716	A	A		EST182624 Jurkat T-cells VI Homo sapiens cDNA 5' end, mRNA sequence [AA311918]				chr8:135332666-135332607	FALSE	hs|8q24.22	ENST00000523317	AA311918			Hs.583589
A_24_P61772	11.383	7.6307	0	-0.343121	-0.343121	0.788334	A	A	TBC1D27	TBC1 domain family, member 27 [Source:HGNC Symbol;Acc:HGNC:28104] [ENST00000261651]	TBC1 domain family, member 27	96597		chr17:16827412-16827353	FALSE	hs|17p11.2	ENST00000261651	XM_006710029	XM_006710029	THC2656121
A_22_P00009100	132.536	153.302	0	0.443862	0.443862	1.36024	P	P	HORMAD2-AS1	Homo sapiens HORMAD2 antisense RNA 1 (HORMAD2-AS1), long non-coding RNA [NR_110541]	HORMAD2 antisense RNA 1	101929664		chr22:30476176-30476117	FALSE	hs|22q12.2		NR_110541	NR_110541	THC2643721	Hs.679526
A_23_P375354	3.12387	2.63935	0	-0.0092845	-0.0092845	0.993585	A	A	TECTA	Homo sapiens tectorin alpha (TECTA), mRNA [NM_005422]	tectorin alpha	7007	GO:0007160|GO:0005886|GO:0007605|GO:0005578|GO:0031225|GO:0070062	chr11:121061441-121061500	FALSE	hs|11q23.3	ENST00000264037	NM_005422	NM_005422	THC2616810	Hs.248162
A_33_P3362321	6935.15	9207.13	0	0.642695	0.642695	1.56124	P	P	FHL2	Homo sapiens four and a half LIM domains 2 (FHL2), transcript variant 2, mRNA [NM_201555]	four and a half LIM domains 2	2274	GO:0005515|GO:0043066|GO:0030018|GO:0003713|GO:0005634|GO:0050681|GO:0044281|GO:0000122|GO:0015629|GO:0031430|GO:0001649|GO:0006351|GO:0042802|GO:0060347|GO:0055015|GO:0005654|GO:0008270|GO:0055014|GO:0009725|GO:0045893|GO:0005925|GO:0044255|GO:0030521|GO:0008134	chr2:105990080-105990021	FALSE	hs|2q12.1	ENST00000452732	NM_201555	NM_201555	THC2514450	Hs.443687
A_23_P171366	4636.23	4245.58	0	0.106882	0.106882	1.0769	P	P	USP11	Homo sapiens ubiquitin specific peptidase 11 (USP11), mRNA [NM_004651]	ubiquitin specific peptidase 11	8237	GO:0005515|GO:0004197|GO:0016579|GO:0005737|GO:0004843|GO:0061136|GO:0043161|GO:0005634	chrX:47107052-47107204	FALSE	hs|Xp11.23	ENST00000467378	NM_004651	NM_004651	THC2531986	Hs.171501
A_23_P110504	5872.89	4123.93	0	-0.276177	-0.276177	0.825776	P	P	CLPTM1L	Homo sapiens CLPTM1-like (CLPTM1L), mRNA [NM_030782]	CLPTM1-like	81037	GO:0016020|GO:0006915|GO:0016021	chr5:1318471-1318412	FALSE	hs|5p15.33	ENST00000503534	NM_030782	NM_030782	THC2625933	Hs.444673
A_22_P00009713	3.14922	5.69998	0	1.08983	1.08983	2.12849	A	A	lnc-MCCC2-2	LNCipedia lincRNA (lnc-MCCC2-2), lincRNA [lnc-MCCC2-2:2]	lnc-MCCC2-2:2			chr5:70966370-70966429	FALSE	hs|5q13.2
A_21_P0014007	4.92116	4.1486	0	-0.0125055	-0.0125055	0.991369	A	A	GVQW1	Homo sapiens cDNA FLJ25547 fis, clone JTH01487. [AK098413]	GVQW motif containing 1	101362076		chr9:32567209-32567268	FALSE	hs|9p21.1		AK098413		THC2490227	Hs.664395
A_32_P148538	7.92311	89.7451	0	3.73557	3.73557	13.3204	A	P	LPPR4	Homo sapiens lipid phosphate phosphatase-related protein type 4 (LPPR4), transcript variant 1, mRNA [NM_014839]	lipid phosphate phosphatase-related protein type 4	9890	GO:0048839|GO:0042577|GO:0046839|GO:0005887|GO:0008195|GO:0007409	chr1:99774690-99774749	FALSE	hs|1p21.2	ENST00000457765	NM_014839	NM_014839	THC2601395	Hs.13245
A_21_P0011760	3.16647	2.68292	0	-0.00519943	-0.00519943	0.996403	A	A	XLOC_l2_007112	BROAD Institute lincRNA (XLOC_l2_007112), lincRNA [TCONS_l2_00013208]				chr19:53483764-53483705	FALSE	hs|19q13.41
A_23_P101960	2090.08	3333.6	0	0.907392	0.907392	1.87565	P	P	ZFP36L2	Homo sapiens ZFP36 ring finger protein-like 2 (ZFP36L2), mRNA [NM_006887]	ZFP36 ring finger protein-like 2	678	GO:0030097|GO:0048103|GO:0043488|GO:0006355|GO:0033077|GO:0003700|GO:0008283|GO:0060216|GO:0005634|GO:0006402|GO:0003677|GO:0035925|GO:2000737|GO:0046872|GO:0005737|GO:1900153|GO:0017091|GO:0035019|GO:0000288	chr2:43451215-43451156	FALSE	hs|2p21	ENST00000282388	NM_006887	NM_006887	THC2485818	Hs.503093
ERCC-00128_189	3.30559	3.10521	0	0.143652	0.143652	1.1047	A	A							pos
A_21_P0000989	3.18145	2.7001	0	-0.00279999	-0.00279999	0.998061	A	A	LOC101927412	Homo sapiens uncharacterized LOC101927412 (LOC101927412), transcript variant 1, long non-coding RNA [NR_125940]	uncharacterized LOC101927412	101927412		chr1:81112411-81112470	FALSE	hs|1p31.1	ENST00000443104	NR_125940	NR_125940	THC2657762	Hs.171273
A_33_P3382412	311.244	316.513	0	0.258087	0.258087	1.19589	P	P	ZNF468	Homo sapiens zinc finger protein 468 (ZNF468), transcript variant 1, mRNA [NM_001277120]	zinc finger protein 468	90333	GO:0006355|GO:0005634|GO:0003677|GO:0046872|GO:0006351	chr19:53342568-53342509	FALSE	hs|19q13.41	ENST00000390651	NM_001277120	NM_001277120	THC2470903	Hs.467223
A_23_P207632	6.98202	5.30733	0	-0.161789	-0.161789	0.893916	A	A	ATP2A3	Homo sapiens ATPase, Ca++ transporting, ubiquitous (ATP2A3), transcript variant 5, mRNA [NM_174953]	ATPase, Ca++ transporting, ubiquitous	489	GO:0031965|GO:0005783|GO:0033017|GO:0055085|GO:0005524|GO:0046872|GO:0005388|GO:0034220|GO:0016529|GO:0007596|GO:0008152|GO:0070588|GO:0005789|GO:0006810|GO:0006816|GO:0016021|GO:0031095	chr17:3827607-3827548	FALSE	hs|17p13.2	ENST00000397041	NM_174953	NM_174953	NP602178	Hs.513870
A_22_P00010537	10.4671	2.71486	0	-1.71304	-1.71304	0.305018	A	A	LOC102724050	Homo sapiens uncharacterized LOC102724050 (LOC102724050), transcript variant 2, long non-coding RNA [NR_120487]	uncharacterized LOC102724050	102724050		chr12:54821650-54821709	FALSE	hs|12q13.13		NR_120487	NR_120487		Hs.670941
A_22_P00016091	3.19664	4.7371	0	0.801321	0.801321	1.7427	A	A	lnc-THOC1-1	LNCipedia lincRNA (lnc-THOC1-1), lincRNA [lnc-THOC1-1:1]	lnc-THOC1-1:1			chr18:423832-423773	FALSE	hs|18p11.32
A_23_P1863	3.19932	2.72425	0	0.001966	0.001966	1.00136	A	A	OR5AK2	Homo sapiens olfactory receptor, family 5, subfamily AK, member 2 (OR5AK2), mRNA [NM_001005323]	olfactory receptor, family 5, subfamily AK, member 2	390181	GO:0050911|GO:0004984|GO:0007186|GO:0005886|GO:0004930|GO:0016021	chr11:56756469-56756528	FALSE	hs|11q12.1	ENST00000326855	NM_001005323	NM_001005323	THC2732271	Hs.554520
A_23_P126623	4536.47	9383.86	0	1.28248	1.28248	2.43257	P	P	PGD	Homo sapiens phosphogluconate dehydrogenase (PGD), mRNA [NM_002631]	phosphogluconate dehydrogenase	5226	GO:0050661|GO:0005975|GO:0019521|GO:0005634|GO:0044281|GO:0006098|GO:0009051|GO:0005829|GO:0004616|GO:0019322|GO:0009405|GO:0055114|GO:0070062	chr1:10478911-10478970	FALSE	hs|1p36.22	ENST00000498356	NM_002631	NM_002631	THC2488414	Hs.464071
3xSLv1	49.4808	19.9605	0	-1.07585	-1.07585	0.474391	M	M		Unknown					neg
A_22_P00002581	3.20443	4.74489	0	0.800177	0.800177	1.74131	A	A						chr18:5238378-5238319	FALSE	hs|18p11.31	ENST00000581170	AK292743			Hs.657197
A_21_P0005046	3.20499	2.73829	0	0.00682449	0.00682449	1.00474	A	A	lnc-HACE1-4	LNCipedia lincRNA (lnc-HACE1-4), lincRNA [lnc-HACE1-4:1]	lnc-HACE1-4:1			chr6:104785487-104785428	FALSE	hs|6q16.3
A_33_P3373273	3.20502	2.74082	0	0.00814247	0.00814247	1.00566	A	A	SLC15A1	Homo sapiens solute carrier family 15 (oligopeptide transporter), member 1 (SLC15A1), mRNA [NM_005073]	solute carrier family 15 (oligopeptide transporter), member 1	6564	GO:0005427|GO:0035672|GO:0016020|GO:0005886|GO:0005887|GO:0007586|GO:0006810|GO:0015031|GO:0055085|GO:0015333|GO:0015992|GO:0006811	chr13:99336152-99336093	FALSE	hs|13q32.3	ENST00000376503	NM_005073	NM_005073	THC2478947	Hs.436893
A_33_P3397418	4091.45	3182.7	0	-0.12849	-0.12849	0.914788	P	P	ZC3HAV1	Homo sapiens zinc finger CCCH-type, antiviral 1 (ZC3HAV1), transcript variant 1, mRNA [NM_020119]	zinc finger CCCH-type, antiviral 1	56829	GO:0005515|GO:0032728|GO:0005794|GO:0032727|GO:1900246|GO:0005634|GO:0009615|GO:0046872|GO:0003950|GO:0051607|GO:0005737|GO:0045087|GO:0008152|GO:0061014|GO:0043123|GO:0045071	chr7:138728410-138728351	FALSE	hs|7q34	ENST00000242351	NM_020119	NM_020119	THC2495731	Hs.133512
A_21_P0008949	3.20291	2.74467	0	0.0111222	0.0111222	1.00774	A	A						chr16:53422865-53422924	FALSE	hs|16q12.2	ENST00000571340
A_23_P112026	40.8695	152.018	0	2.12901	2.12901	4.37419	P	P	IDO1	Homo sapiens indoleamine 2,3-dioxygenase 1 (IDO1), mRNA [NM_002164]	indoleamine 2,3-dioxygenase 1	3620	GO:0006569|GO:0070233|GO:0032693|GO:0046006|GO:0070234|GO:0002534|GO:0032735|GO:0044281|GO:0046872|GO:0030485|GO:0005829|GO:0042130|GO:0034641|GO:0002678|GO:0032496|GO:0007565|GO:0004833|GO:0009055|GO:0032421|GO:0033555|GO:0002666|GO:0019441|GO:0033754|GO:0002830|GO:0034276|GO:0020037|GO:0055114	chr8:39785529-39785588	FALSE	hs|8p11.21	ENST00000523779	NM_002164	NM_002164	THC2489025	Hs.840
A_21_P0014887	15.1146	21.1554	0	0.718951	0.718951	1.64599	A	P	LOC100652768	Homo sapiens uncharacterized LOC100652768 (LOC100652768), long non-coding RNA [NR_045215]	uncharacterized LOC100652768	100652768		chr11:117068046-117067987	FALSE	hs|11q23.3		NR_045215	NR_045215	THC2525831	Hs.732365
A_22_P00017445	4.57138	4.21431	0	0.116538	0.116538	1.08413	A	A	POU6F2-AS1	Homo sapiens POU6F2 antisense RNA 1 (POU6F2-AS1), long non-coding RNA [NR_046711]	POU6F2 antisense RNA 1	100861520		chr7:39444585-39444526	FALSE	hs|7p14.1		NR_046711	NR_046711	THC2690713	Hs.571292
A_23_P79911	2249.24	1661.58	0	-0.203009	-0.203009	0.868737	P	P	PSMF1	Homo sapiens proteasome (prosome, macropain) inhibitor subunit 1 (PI31) (PSMF1), transcript variant 1, mRNA [NM_006814]	proteasome (prosome, macropain) inhibitor subunit 1 (PI31)	9491	GO:0005515|GO:0006511|GO:0002474|GO:0010467|GO:0004866|GO:0005783|GO:0090263|GO:0044281|GO:0031145|GO:0005829|GO:0034641|GO:0005737|GO:0000082|GO:0016032|GO:0090090|GO:0006977|GO:0000209|GO:0005839|GO:0043066|GO:0006521|GO:0051437|GO:0042590|GO:0006915|GO:0042981|GO:0051436|GO:0051439|GO:0010951|GO:0016020|GO:0070628|GO:0002479|GO:0005654|GO:0000278	chr20:1147718-1147777	FALSE	hs|20p13	ENST00000333082	NM_006814	NM_006814	THC2494311	Hs.471917
A_22_P00011501	3.5364	2.93906	0	-0.0330596	-0.0330596	0.977345	A	A						chr12:78934431-78934372	FALSE	hs|12q21.2	ENST00000547089	BX646043			Hs.577522
A_22_P00025696	3.17814	2.74329	0	0.0215936	0.0215936	1.01508	A	A	lnc-CTD-2117L12.1.1-1	LNCipedia lincRNA (lnc-CTD-2117L12.1.1-1), lincRNA [lnc-CTD-2117L12.1.1-1:1]	lnc-CTD-2117L12.1.1-1:1			chr5:58110557-58110498	FALSE	hs|5q11.2
A_21_P0007656	3.17104	2.74095	0	0.023591	0.023591	1.01649	A	A	lnc-TMEM132B-3	LNCipedia lincRNA (lnc-TMEM132B-3), lincRNA [lnc-TMEM132B-3:6]	lnc-TMEM132B-3:6			chr12:126591819-126591878	FALSE	hs|12q24.32
A_24_P58308	96851.3	78862	0	-0.0625715	-0.0625715	0.957556	P	P		ribosomal protein S15a pseudogene 11 [Source:HGNC Symbol;Acc:HGNC:36707] [ENST00000594193]				chr1:45246174-45246115	FALSE	hs|1p34.1	ENST00000594193	AF147412		THC2571215	Hs.684614
ERCC-00007_60	5.37998	3.9393	0	-0.215789	-0.215789	0.861075	A	A							pos
A_23_P126416	3.14325	2.72958	0	0.0302887	0.0302887	1.02122	A	A	TIE1	Homo sapiens tyrosine kinase with immunoglobulin-like and EGF-like domains 1 (TIE1), transcript variant 1, mRNA [NM_005424]	tyrosine kinase with immunoglobulin-like and EGF-like domains 1	7075	GO:0005515|GO:0030336|GO:0018108|GO:0001525|GO:0001701|GO:0005524|GO:0007165|GO:0005887|GO:0045026|GO:0016525|GO:0007498|GO:0032526|GO:0004714|GO:0001570	chr1:43788328-43788387	FALSE	hs|1p34.2	ENST00000372476	NM_005424	NM_005424	THC2467254	Hs.78824
A_21_P0003949	16.9218	2.72432	0	-2.40104	-2.40104	0.189328	P	A						chr5:2967683-2967742	FALSE	hs|5p15.33	ENST00000515086
A_32_P396186	80.1479	44.9637	0	-0.600033	-0.600033	0.659739	P	P	TRIM66	Homo sapiens tripartite motif containing 66 (TRIM66), mRNA [NM_014818]	tripartite motif containing 66	9866	GO:0016235|GO:0008270|GO:0005654	chr11:8633658-8633599	FALSE	hs|11p15.4	ENST00000299550	NM_014818	NM_014818	THC2602835	Hs.130836
A_33_P3292874	9.78133	5.62055	0	-0.56545	-0.56545	0.675745	A	A		Rho guanine nucleotide exchange factor (GEF) 1 [Source:HGNC Symbol;Acc:HGNC:681] [ENST00000595897]				chr19:42402488-42402547	FALSE	hs|19q13.2	ENST00000595897	AK090448		THC2502933	Hs.631550
A_23_P147199	1216.84	1098.37	0	0.086092	0.086092	1.06149	P	P	ZNF271P	Homo sapiens zinc finger protein 271, pseudogene (ZNF271P), transcript variant 1, non-coding RNA [NR_024565]	zinc finger protein 271, pseudogene	10778		chr18:32887664-32887723	FALSE	hs|18q12.2	ENST00000465539	NR_024565	NR_024565	THC2617902	Hs.314246
A_23_P81399	16975.9	45856.7	0	1.66751	1.66751	3.17666	P	P	SQSTM1	Homo sapiens sequestosome 1 (SQSTM1), transcript variant 1, mRNA [NM_003900]	sequestosome 1	8878	GO:0005515|GO:0043130|GO:0006511|GO:0005783|GO:0046578|GO:0051291|GO:0005764|GO:0042803|GO:0030154|GO:0042802|GO:0005829|GO:0035556|GO:0005737|GO:0008104|GO:0000932|GO:0045944|GO:0005080|GO:0016197|GO:0043122|GO:0042169|GO:0070530|GO:0070062|GO:0016239|GO:0030971|GO:0048011|GO:0043066|GO:0043065|GO:0005776|GO:0019901|GO:0016235|GO:0005770|GO:0016234|GO:0016236|GO:0006914|GO:0006950|GO:0031410|GO:…	chr5:179263709-179263768	FALSE	hs|5q35.3	ENST00000360718	NM_003900	NM_003900	THC2565333	Hs.724025
A_22_P00010650	120.506	63.3465	0	-0.693902	-0.693902	0.61818	P	P		Homo sapiens mannosidase, alpha, class 2C, member 1, mRNA (cDNA clone IMAGE:4329693), partial cds. [BC010081]				chr15:75661595-75661654	FALSE	hs|15q24.2	ENST00000563278	BC010081			Hs.598731
A_33_P3248602	162.183	169.829	0	0.300337	0.300337	1.23143	P	P	DUX4	Homo sapiens double homeobox 4 (DUX4), mRNA [NM_001293798]	double homeobox 4	100288687	GO:0031965|GO:0000976|GO:0008285|GO:0045944|GO:0006915|GO:0005654|GO:0005634|GO:0070317|GO:0006351	chrUn_gl000228:107050-107109	FALSE		ENST00000425409	NM_001293798	NM_001293798	THC2493180	Hs.728749
A_22_P00024904	3.35622	2.86298	0	0.00454998	0.00454998	1.00316	A	A		DA745931 NT2RP7 Homo sapiens cDNA clone NT2RP7010881 5', mRNA sequence [DA745931]				chr12:97668300-97668241	FALSE	hs|12q23.1	ENST00000547515	DA745931			Hs.577481
A_19_P00322966	84.9528	66.6299	0	-0.116621	-0.116621	0.922346	P	P	LINC01278	Homo sapiens long intergenic non-protein coding RNA 1278 (LINC01278), long non-coding RNA [NR_015353]	long intergenic non-protein coding RNA 1278	92249		chrX:62736916-62736857	FALSE	hs|Xq11.1		NR_015353	NR_015353	THC2535121	Hs.31532
A_23_P99785	52.8797	41.9395	0	-0.100532	-0.100532	0.932689	P	P	ZC2HC1C	Homo sapiens zinc finger, C2HC-type containing 1C (ZC2HC1C), transcript variant 1, mRNA [NM_024643]	zinc finger, C2HC-type containing 1C	79696	GO:0046872	chr14:75544429-75544488	FALSE	hs|14q24.3	ENST00000439583	NM_024643	NM_024643	THC2474041	Hs.48642
A_33_P3267651	170.536	100.713	0	-0.525963	-0.525963	0.694495	P	P	DZIP3	Homo sapiens DAZ interacting zinc finger protein 3 (DZIP3), mRNA [NM_014648]	DAZ interacting zinc finger protein 3	9666	GO:0005515|GO:0000209|GO:0005737|GO:0004842|GO:0019902|GO:0016874|GO:0003723|GO:0008270|GO:0031593	chr3:108351859-108351918	FALSE	hs|3q13.13	ENST00000479138	NM_014648	NM_014648	THC2598627	Hs.409210
A_24_P376787	185.202	197.276	0	0.324982	0.324982	1.25265	P	P	ZNF496	Homo sapiens zinc finger protein 496 (ZNF496), mRNA [NM_032752]	zinc finger protein 496	84838	GO:0005515|GO:0016604|GO:0006366|GO:0000981|GO:0005634|GO:0000122|GO:0045893|GO:0043621|GO:0003677|GO:0046872	chr1:247473031-247471862	FALSE	hs|1q44	ENST00000294753	NM_032752	NM_032752	THC2472620	Hs.654803
A_24_P392925	44.6955	35.9662	0	-0.0796175	-0.0796175	0.946309	P	P	GLTPD2	Homo sapiens glycolipid transfer protein domain containing 2 (GLTPD2), mRNA [NM_001014985]	glycolipid transfer protein domain containing 2	388323	GO:0005737|GO:0051861|GO:0017089|GO:0046836	chr17:4693360-4693419	FALSE	hs|17p13.2	ENST00000331264	NM_001014985	NM_001014985	THC2495934	Hs.131035
A_33_P3797820	64.82	47.639	0	-0.210425	-0.210425	0.864282	P	P	LOC102723652	long intergenic non-protein coding RNA 863 [Source:HGNC Symbol;Acc:HGNC:45162] [ENST00000439559]	uncharacterized LOC102723652	102723652		chr10:89117016-89117075	FALSE	hs|10q23.2	ENST00000439559	XR_432607	XR_432607	THC2494870
A_22_P00008478	4.01772	7.85849	0	1.20175	1.20175	2.30018	A	A						chr12:5127772-5127831	FALSE	hs|12p13.32	ENST00000540533
A_33_P3230137	19.3899	20.4864	0	0.313226	0.313226	1.24248	P	P	ATAD3C	Homo sapiens ATPase family, AAA domain containing 3C (ATAD3C), mRNA [NM_001039211]	ATPase family, AAA domain containing 3C	219293	GO:0005524	chr1:1404876-1404935	FALSE	hs|1p36.33	ENST00000378785	NM_001039211	NM_001039211	THC2475451	Hs.724767
A_33_P3252598	3.44043	4.98401	0	0.768587	0.768587	1.7036	A	A	DEFB136	Homo sapiens defensin, beta 136 (DEFB136), mRNA [NM_001033018]	defensin, beta 136	613210	GO:0005576|GO:0042742	chr8:11831505-11831446	FALSE	hs|8p23.1	ENST00000382209	NM_001033018	NM_001033018	THC2742234	Hs.558285
A_33_P3313250	3.44428	2.91842	0	-0.0051446	-0.0051446	0.99644	A	A	OR10X1	Homo sapiens olfactory receptor, family 10, subfamily X, member 1 (gene/pseudogene) (OR10X1), mRNA [NM_001004477]	olfactory receptor, family 10, subfamily X, member 1 (gene/pseudogene)	128367	GO:0050911|GO:0004984|GO:0007186|GO:0005886|GO:0004930|GO:0016021	chr1:158548776-158548717	FALSE	hs|1q23.1	ENST00000368150	NM_001004477	NM_001004477		Hs.553589
ERCC-00053_71	34.8789	2.69857	0	-3.45822	-3.45822	0.0909856	M	A		Unknown					pos
A_23_P388993	659.152	466.258	0	-0.265611	-0.265611	0.831847	P	P	ZC3H12C	Homo sapiens zinc finger CCCH-type containing 12C (ZC3H12C), mRNA [NM_033390]	zinc finger CCCH-type containing 12C	85463	GO:0008150|GO:0003674|GO:0004519|GO:0090305|GO:0005575|GO:0046872	chr11:110042213-110042272	FALSE	hs|11q22.3	ENST00000278590	NM_033390	NM_033390	THC2600931	Hs.376289
ERCC-00165_60	3.42126	3.36042	0	0.207985	0.207985	1.15507	A	A							pos
A_23_P256632	90.2488	57.6803	0	-0.411959	-0.411959	0.751602	P	P	PGGT1B	Homo sapiens protein geranylgeranyltransferase type I, beta subunit (PGGT1B), mRNA [NM_005023]	protein geranylgeranyltransferase type I, beta subunit	5229	GO:0042277|GO:0004661|GO:0008284|GO:0018344|GO:0008144|GO:0004662|GO:0008270|GO:0034097|GO:0019840|GO:0051771|GO:0045787|GO:0005953	chr5:114547953-114547894	FALSE	hs|5q22.3	ENST00000419445	NM_005023	NM_005023	THC2475399	Hs.254006
A_23_P22364	3.44907	2.91555	0	-0.00856924	-0.00856924	0.994078	A	A	GRM7	Homo sapiens glutamate receptor, metabotropic 7 (GRM7), transcript variant 1, mRNA [NM_000844]	glutamate receptor, metabotropic 7	2917	GO:0007608|GO:0030424|GO:0005886|GO:0030818|GO:0007605|GO:0014050|GO:0007268|GO:0007196|GO:0007194|GO:0019226|GO:0010855|GO:0030425|GO:0032279|GO:0043198|GO:0045211|GO:0001662|GO:0030534|GO:0001661|GO:0070905|GO:0005938|GO:0051966|GO:0048786|GO:0031279|GO:0005245|GO:0005246|GO:0007614|GO:0005509|GO:0001642|GO:0030165|GO:0043235|GO:0042734|GO:0005887|GO:0008066|GO:0070588|GO:0016021|GO:0016595	chr3:7721812-7721871	FALSE	hs|3p26.1	ENST00000389336	NM_000844	NM_000844	NP827303	Hs.660131
A_33_P3412317	22.1249	15.1275	0	-0.314626	-0.314626	0.804059	P	P						chr2:114344618-114344677	FALSE	hs|2q13
A_23_P154708	5.81539	8.6534	0	0.807262	0.807262	1.74989	A	A	HAO1	Homo sapiens hydroxyacid oxidase (glycolate oxidase) 1 (HAO1), mRNA [NM_017545]	hydroxyacid oxidase (glycolate oxidase) 1	54363	GO:0052852|GO:0052853|GO:0005782|GO:0010181|GO:0005102|GO:0044281|GO:0052854|GO:0034641|GO:0046296|GO:0001561|GO:0008891|GO:0003973|GO:0047969|GO:0046487|GO:0006979|GO:0005777	chr20:7863975-7863916	FALSE	hs|20p12.3	ENST00000378789	NM_017545	NM_017545	THC2608702	Hs.193640
A_21_P0008147	3.44136	2.90624	0	-0.00995827	-0.00995827	0.993121	A	A	lnc-EPSTI1-3	LNCipedia lincRNA (lnc-EPSTI1-3), lincRNA [lnc-EPSTI1-3:1]	lnc-EPSTI1-3:1			chr13:43312703-43312644	FALSE	hs|13q14.11
A_22_P00004664	3.43806	2.90198	0	-0.0106864	-0.0106864	0.99262	A	A	LOC102724973	PREDICTED: Homo sapiens uncharacterized LOC102724973 (LOC102724973), transcript variant X1, ncRNA [XR_433192]	uncharacterized LOC102724973	102724973		chr15:100510460-100510519	FALSE	hs|15q26.3		XR_433192	XR_433192	THC2542372
A_22_P00000647	3.43287	2.89725	0	-0.0108604	-0.0108604	0.9925	A	A	LOC102724663	Homo sapiens uncharacterized LOC102724663 (LOC102724663), long non-coding RNA [NR_120491]	uncharacterized LOC102724663	102724663		chr12:81676514-81676573	FALSE	hs|12q21.31	ENST00000550138	NR_120491	NR_120491	THC2724070	Hs.667264
A_22_P00020384	6134.94	3515.61	0	-0.569405	-0.569405	0.673895	P	P	SYNJ2BP-COX16	Homo sapiens SYNJ2BP-COX16 readthrough (SYNJ2BP-COX16), transcript variant 1, mRNA [NM_001202547]	SYNJ2BP-COX16 readthrough	100529257		chr14:70793163-70793104	FALSE	hs|14q24.2	ENST00000555601	NM_001202547	NM_001202547	THC2611991	Hs.709581
A_32_P210252	29152.3	27516.1	0	0.150538	0.150538	1.10998	P	P	RPL22	Homo sapiens ribosomal protein L22 (RPL22), mRNA [NM_000983]	ribosomal protein L22	6146	GO:0005515|GO:0010467|GO:0003735|GO:0046632|GO:0019083|GO:0003723|GO:0006614|GO:0019058|GO:0005634|GO:0006415|GO:0006412|GO:0006413|GO:0005829|GO:0006414|GO:0005737|GO:0000184|GO:0030529|GO:0016032|GO:0022625|GO:0044267|GO:0008201|GO:0005925|GO:0070062	chr1:6246415-6246356	FALSE	hs|1p36.31	ENST00000234875	NM_000983	NM_000983	THC2576041	Hs.515329
A_22_P00002385	3.41557	2.95114	0	0.0230174	0.0230174	1.01608	A	A						chr13:112294224-112294283	FALSE	hs|13q34	ENST00000401043
A_23_P110288	134.288	40.7079	0	-1.48808	-1.48808	0.356486	P	P	GSTCD	Homo sapiens glutathione S-transferase, C-terminal domain containing (GSTCD), transcript variant 2, mRNA [NM_024751]	glutathione S-transferase, C-terminal domain containing	79807	GO:0005515|GO:0008150|GO:0003674|GO:0070062	chr4:106744140-106744199	FALSE	hs|4q24	ENST00000484843	NM_024751	NM_024751	THC2474171	Hs.161429
A_33_P3356371	9.4503	3.87555	0	-1.05209	-1.05209	0.48227	A	A		Homo sapiens cDNA FLJ45867 fis, clone OCBBF3003745. [AK127766]				chr10:51388712-51388771	FALSE	hs|10q11.23		AK127766		THC2668151	Hs.689483
A_33_P3359285	3.39344	2.86026	0	-0.0127339	-0.0127339	0.991212	A	A						chr9:032566061-032566002	FALSE	hs|9p21.1
A_22_P00009857	3.38516	11.1843	0	1.95805	1.95805	3.88535	A	A	lnc-METTL22-2	LNCipedia lincRNA (lnc-METTL22-2), lincRNA [lnc-METTL22-2:2]	lnc-METTL22-2:2			chr16:8346609-8346668	FALSE	hs|16p13.2
A_32_P224850	1782.93	1216.57	0	-0.317568	-0.317568	0.802422	P	P	LOC101927764	PREDICTED: Homo sapiens uncharacterized LOC101927764 (LOC101927764), transcript variant X4, ncRNA [XR_425464]	uncharacterized LOC101927764	101927764		chr2:120480892-120480833	FALSE	hs|2q14.2		XR_425464	XR_425464	THC2715283
A_19_P00321739	59.204	27.1586	0	-0.890413	-0.890413	0.53946	P	P	LINC00472	Homo sapiens long intergenic non-protein coding RNA 472 (LINC00472), transcript variant 4, long non-coding RNA [NR_121614]	long intergenic non-protein coding RNA 472	79940		chr6:72129888-72129829	FALSE	hs|6q13	ENST00000421704	NR_121614	NR_121614	THC2670652	Hs.368337
A_33_P3256033	409.272	280.316	0	-0.312134	-0.312134	0.80545	P	P	CBL	Homo sapiens Cbl proto-oncogene, E3 ubiquitin protein ligase (CBL), mRNA [NM_005188]	Cbl proto-oncogene, E3 ubiquitin protein ligase	867	GO:0005515|GO:0004842|GO:0017124|GO:0003700|GO:0016567|GO:0005886|GO:0016874|GO:0005634|GO:0016600|GO:0005829|GO:0005737|GO:0007173|GO:0007179|GO:0004871|GO:0006355|GO:0043066|GO:0005509|GO:0042059|GO:0014068|GO:0046875|GO:0008543|GO:0048260|GO:0001784|GO:0008270|GO:0007166	chr11:119178466-119178525	FALSE	hs|11q23.3	ENST00000264033	NM_005188	NM_005188	THC2601408	Hs.504096
A_21_P0009051	3.34875	2.82106	0	-0.0135131	-0.0135131	0.990677	A	A	lnc-TK2-4	LNCipedia lincRNA (lnc-TK2-4), lincRNA [lnc-TK2-4:3]	lnc-TK2-4:3			chr16:66165645-66165586	FALSE	hs|16q21
A_21_P0001804	14.5771	4.69086	0	-1.40191	-1.40191	0.378427	A	A	LOC101930516	PREDICTED: Homo sapiens uncharacterized LOC101930516 (LOC101930516), ncRNA [XR_249063]	uncharacterized LOC101930516	101930516		chr2:202532-202591	FALSE	hs|2p25.3			XR_249063	THC2612334	Hs.591591
A_23_P110167	1822.97	1335.93	0	-0.214577	-0.214577	0.861799	P	P	MGST2	Homo sapiens microsomal glutathione S-transferase 2 (MGST2), transcript variant 1, mRNA [NM_002413]	microsomal glutathione S-transferase 2	4258	GO:0019370|GO:0006805|GO:0005886|GO:0010243|GO:0044281|GO:0005635|GO:0043085|GO:0004364|GO:0004464|GO:0043231|GO:0004602|GO:0006750|GO:0005789|GO:0032496|GO:0016021|GO:0008047|GO:0055114	chr4:140625256-140625315	FALSE	hs|4q31.1	ENST00000265498	NM_002413	NM_002413	THC2615764	Hs.81874
A_21_P0010069	48.0185	63.2793	0	0.632013	0.632013	1.54973	P	P	lnc-RP11-93B14.6.1-4	LNCipedia lincRNA (lnc-RP11-93B14.6.1-4), lincRNA [lnc-RP11-93B14.6.1-4:1]	lnc-RP11-93B14.6.1-4:1			chr20:61200197-61199863	FALSE	hs|20q13.33				THC2751630
A_33_P3378161	5.78733	23.8477	0	2.27675	2.27675	4.84586	A	P	LOC100131066	Homo sapiens cDNA FLJ44027 fis, clone TESTI4026785. [AK126015]	uncharacterized LOC100131066	100131066		chr5:92936511-92936570	FALSE	hs|5q15		AK126015		THC2638533	Hs.640183
A_22_P00017159	25.4378	8.38278	0	-1.3676	-1.3676	0.387535	P	A	lnc-UBE3C-1	qf49h02.x1 Soares_testis_NHT Homo sapiens cDNA clone IMAGE:1753395 3', mRNA sequence [AI198554]	lnc-UBE3C-1:1			chr7:156851141-156851200	FALSE	hs|7q36.3					Hs.335010
A_24_P66932	329.022	188.696	0	-0.568249	-0.568249	0.674435	P	P	LOC729080	Homo sapiens glycine cleavage system protein H (aminomethyl carrier) pseudogene (LOC729080), non-coding RNA [NR_033244]	glycine cleavage system protein H (aminomethyl carrier) pseudogene	729080		chr5:141276021-141275962	FALSE	hs|5q31.3	ENST00000515639	NR_033244	NR_033244		Hs.730564
A_21_P0014800	13.3501	8.39692	0	-0.435053	-0.435053	0.739667	A	A	MMP25-AS1	Homo sapiens MMP25 antisense RNA 1 (MMP25-AS1), long non-coding RNA [NR_123723]	MMP25 antisense RNA 1	100507419		chr16:3105763-3105001	FALSE	hs|16p13.3		NR_123723	NR_123723	THC2683505	Hs.715074
A_33_P3389342	105.065	157.404	0	0.817063	0.817063	1.76182	P	P	ARID5A	Homo sapiens AT rich interactive domain 5A (MRF1-like) (ARID5A), mRNA [NM_212481]	AT rich interactive domain 5A (MRF1-like)	10865	GO:0005515|GO:0005667|GO:0006357|GO:0044212|GO:0005730|GO:0005634|GO:0003677|GO:0035066|GO:0006351|GO:0002062|GO:0045944|GO:0003682|GO:0005654|GO:0045892|GO:0008134	chr2:97216361-97216420	FALSE	hs|2q11.2	ENST00000467498	NM_212481	NM_212481	THC2627646	Hs.920
A_24_P133905	3.25505	2.74092	0	-0.0141511	-0.0141511	0.990239	A	A	CCL23	Homo sapiens chemokine (C-C motif) ligand 23 (CCL23), transcript variant CKbeta8, mRNA [NM_005064]	chemokine (C-C motif) ligand 23	6368	GO:0008009|GO:0008285|GO:0006874|GO:0007267|GO:0005576|GO:0005615|GO:0002548|GO:0031726|GO:0007165|GO:0006955|GO:0006954|GO:0006935|GO:0007186|GO:2001264|GO:0008201	chr17:34340165-34340106	FALSE	hs|17q12	ENST00000610342	NM_005064	NM_005064	THC2484167	Hs.169191
A_24_P943894	18.4849	10.8305	0	-0.537375	-0.537375	0.689023	P	A	SCUBE3	Homo sapiens signal peptide, CUB domain, EGF-like 3 (SCUBE3), transcript variant 1, mRNA [NM_152753]	signal peptide, CUB domain, EGF-like 3	222663	GO:0005515|GO:0009986|GO:0005509|GO:0051260|GO:0005576|GO:0051291	chr6:35218376-35218435	FALSE	hs|6p21.31	ENST00000274938	NM_152753	NM_152753	THC2472231	Hs.12923
A_22_P00015322	3.23345	2.72266	0	-0.0141892	-0.0141892	0.990213	A	A						chr2:140235187-140235246	FALSE	hs|2q22.1	ENST00000421326			THC2659503
A_33_P3247659	122.355	87.3775	0	-0.25187	-0.25187	0.839807	P	P	TMEM87A	Homo sapiens transmembrane protein 87A (TMEM87A), transcript variant 2, mRNA [NM_001110503]	transmembrane protein 87A	25963	GO:0016021	chr15:42556349-42556290	FALSE	hs|15q15.1	ENST00000307216	NM_001110503	NM_001110503	THC2683549	Hs.744941
A_33_P3401482	3.21197	2.7046	0	-0.0141721	-0.0141721	0.990225	A	A		Homo sapiens cDNA FLJ43955 fis, clone TESTI4015646. [AK125943]				chr7:157408451-157408510	FALSE	hs|7q36.3		AK125943		THC2625943	Hs.590584
ERCC-00062_278	19.9628	16.6827	0	-0.0250845	-0.0250845	0.982763	P	P		Unknown					pos
A_23_P320739	121.059	132.535	0	0.364532	0.364532	1.28746	P	P	MEF2C	Homo sapiens myocyte enhancer factor 2C (MEF2C), transcript variant 1, mRNA [NM_002397]	myocyte enhancer factor 2C	4208	GO:0005515|GO:0003700|GO:0000983|GO:0006366|GO:0000981|GO:0003139|GO:0003185|GO:0003138|GO:0001947|GO:0007507|GO:0002756|GO:0014033|GO:0002062|GO:0000165|GO:0002755|GO:0007611|GO:0002467|GO:0014902|GO:0030501|GO:0000977|GO:0034134|GO:0001205|GO:0000122|GO:0007521|GO:0002224|GO:0000978|GO:0001649|GO:0001958|GO:0007517|GO:0007519|GO:0002931|GO:0010694|GO:0000980|GO:0005654|GO:0001782|GO:0030890|GO:…	chr5:88016876-88016817	FALSE	hs|5q14.3	ENST00000510942	NM_002397	NM_002397	THC2465936	Hs.649965
A_23_P109034	6186.44	8737.46	0	0.731975	0.731975	1.66091	P	P	SDC4	Homo sapiens syndecan 4 (SDC4), mRNA [NM_002999]	syndecan 4	6385	GO:0005515|GO:0001657|GO:0007603|GO:0005886|GO:0044281|GO:0051894|GO:0030198|GO:0005080|GO:0045860|GO:0001968|GO:0030204|GO:0030203|GO:0070062|GO:0043202|GO:0009986|GO:0005975|GO:0005796|GO:0006027|GO:0001523|GO:0006024|GO:0008150|GO:0005887|GO:0051496|GO:0009405|GO:0043034|GO:0045121|GO:0005925|GO:0070053	chr20:43954637-43954578	FALSE	hs|20q13.12	ENST00000372733	NM_002999	NM_002999	THC2778099	Hs.632267
A_23_P95302	5005.2	1336.1	0	-1.67153	-1.67153	0.31392	P	P	RFC5	Homo sapiens replication factor C (activator 1) 5, 36.5kDa (RFC5), transcript variant 2, mRNA [NM_181578]	replication factor C (activator 1) 5, 36.5kDa	5985	GO:0005515|GO:0003689|GO:0005634|GO:0005524|GO:0006260|GO:0006261|GO:0006271|GO:0006281|GO:0000723|GO:0006283|GO:0000722|GO:0006297|GO:0005654|GO:0005663|GO:0006289|GO:0019899|GO:0000278|GO:0032201	chr12:118469774-118469833	FALSE	hs|12q24.23	ENST00000392542	NM_181578	NM_181578	THC2466290	Hs.731908
ETG10_13482	3.11453	53.2265	0	4.32893	4.32893	20.0973	A	M		Unknown					pos
A_23_P149200	5151.12	304.532	0	-3.84635	-3.84635	0.0695238	P	P	CDC20	Homo sapiens cell division cycle 20 (CDC20), mRNA [NM_001255]	cell division cycle 20	991	GO:0005515|GO:0007094|GO:0090129|GO:0008284|GO:0048471|GO:0016567|GO:0005634|GO:0031145|GO:0005829|GO:0051488|GO:0005737|GO:0031915|GO:0005680|GO:0005813|GO:0005819|GO:0051437|GO:0051436|GO:0008022|GO:0051439|GO:0040020|GO:0007067|GO:0007049|GO:0000922|GO:0050773|GO:0005654|GO:0000278|GO:0019899|GO:0051301	chr1:43826537-43826596	FALSE	hs|1p34.2	ENST00000372462	NM_001255	NM_001255	THC2711835	Hs.524947
A_23_P202860	869.148	1070.94	0	0.535074	0.535074	1.44902	P	P	CYP2R1	Homo sapiens cytochrome P450, family 2, subfamily R, polypeptide 1 (CYP2R1), mRNA [NM_024514]	cytochrome P450, family 2, subfamily R, polypeptide 1	120227	GO:0006805|GO:0005506|GO:0030343|GO:0042359|GO:0008395|GO:0044281|GO:0006082|GO:0043231|GO:0005737|GO:0019825|GO:0042738|GO:0006766|GO:0005789|GO:0016712|GO:0008202|GO:0055114|GO:0020037	chr11:14899691-14899632	FALSE	hs|11p15.2	ENST00000525015	NM_024514	NM_024514	THC2493601	Hs.371427
A_23_P78134	14153.7	6431.57	0	-0.904064	-0.904064	0.534379	P	P	EMC6	Homo sapiens ER membrane protein complex subunit 6 (EMC6), transcript variant 1, mRNA [NM_001014764]	ER membrane protein complex subunit 6	83460	GO:0072546|GO:0005515|GO:0030176|GO:0016021|GO:0000045	chr17:3572740-3572799	FALSE	hs|17p13.2	ENST00000248378	NM_001014764	NM_001014764	THC2541356	Hs.30011
A_22_P00000279	3.12051	2.62798	0	-0.013958	-0.013958	0.990372	A	A	lnc-AC008394.1-1	LNCipedia lincRNA (lnc-AC008394.1-1), lincRNA [lnc-AC008394.1-1:1]	lnc-AC008394.1-1:1			chr5:86370060-86370001	FALSE	hs|5q14.3
A_23_P314584	3095.6	2479.4	0	-0.0863562	-0.0863562	0.941899	P	P	MAPKAPK3	Homo sapiens mitogen-activated protein kinase-activated protein kinase 3 (MAPKAPK3), transcript variant 3, mRNA [NM_004635]	mitogen-activated protein kinase-activated protein kinase 3	7867	GO:0005515|GO:0034142|GO:0005634|GO:0007265|GO:0051403|GO:0005829|GO:0002756|GO:0000187|GO:0005737|GO:0018105|GO:0002755|GO:0032496|GO:0034097|GO:0034138|GO:0004708|GO:0048010|GO:0048011|GO:0031965|GO:0038124|GO:0038123|GO:0034134|GO:0006950|GO:0002224|GO:0005524|GO:0007165|GO:0044351|GO:0004674|GO:0045087|GO:0035666|GO:0005654|GO:0034166|GO:0034146|GO:0034162	chr3:50686364-50686423	FALSE	hs|3p21.2	ENST00000357955	NM_004635	NM_004635	THC2468813	Hs.234521
A_21_P0010380	8.60746	2.80965	0	-1.38133	-1.38133	0.383865	A	A						chr22:34604193-34604134	FALSE	hs|22q12.3	ENST00000450365
A_21_P0008952	3.09318	2.60524	0	-0.0138082	-0.0138082	0.990475	A	A	lnc-SETD6-4	LNCipedia lincRNA (lnc-SETD6-4), lincRNA [lnc-SETD6-4:1]	lnc-SETD6-4:1			chr16:60855603-60855662	FALSE	hs|16q21
A_23_P160729	846.397	396.903	0	-0.858677	-0.858677	0.551458	P	P	AP4B1	Homo sapiens adaptor-related protein complex 4, beta 1 subunit (AP4B1), transcript variant 1, mRNA [NM_006594]	adaptor-related protein complex 4, beta 1 subunit	10717	GO:0005802|GO:0005215|GO:0030131|GO:0005905|GO:0008565|GO:0016192|GO:0006886	chr1:114438026-114437967	FALSE	hs|1p13.2	ENST00000462591	NM_006594	NM_006594	THC2509560	Hs.515048
A_33_P3388491	384169	345784	0	0.0820017	0.0820017	1.05849	P	P	PQLC2	Homo sapiens PQ loop repeat containing 2 (PQLC2), transcript variant 1, mRNA [NM_001040125]	PQ loop repeat containing 2	54896	GO:0031301|GO:0015181|GO:0015174|GO:0015809|GO:0005765|GO:0080144|GO:0043231|GO:0015819|GO:0015189	chr1:19655697-19655756	FALSE	hs|1p36.13	ENST00000375153	NM_001040125	NM_001040125	NP1164964	Hs.647620
A_21_P0011926	5.32535	10.8444	0	1.25987	1.25987	2.39474	A	A	XLOC_l2_008086	BROAD Institute lincRNA (XLOC_l2_008086), lincRNA [TCONS_l2_00014653]				chr2:74639814-74622413	FALSE	hs|2p13.1
A_23_P131866	5797.68	508.58	0	-3.27706	-3.27706	0.103159	P	P	AURKA	Homo sapiens aurora kinase A (AURKA), transcript variant 1, mRNA [NM_198433]	aurora kinase A	6790	GO:0005515|GO:0072686|GO:0072687|GO:0051642|GO:0046777|GO:0071539|GO:0031625|GO:0000780|GO:0005813|GO:0032465|GO:0019901|GO:0005819|GO:1900195|GO:0030496|GO:0045840|GO:0046605|GO:0035174|GO:0045120|GO:0000278|GO:0051301|GO:0032091|GO:0043146|GO:0048471|GO:0007100|GO:0032436|GO:0005634|GO:0051233|GO:0031145|GO:0005829|GO:0007057|GO:0031647|GO:0009948|GO:0000086|GO:0015630|GO:0043203|GO:0005876|GO:…	chr20:54945179-54945120	FALSE	hs|20q13.2	ENST00000347343	NM_198433	NM_198433	THC2603262	Hs.250822
A_24_P251221	362.702	453.587	0	0.556462	0.556462	1.47066	P	P	PPP2R5A	Homo sapiens protein phosphatase 2, regulatory subunit B', alpha (PPP2R5A), transcript variant 1, mRNA [NM_006243]	protein phosphatase 2, regulatory subunit B', alpha	5525	GO:0005515|GO:0030018|GO:0008601|GO:0035307|GO:0090219|GO:0000159|GO:0005634|GO:0031430|GO:0007165|GO:0005737|GO:0016020|GO:0090005|GO:0019900|GO:0000775	chr1:212534415-212534474	FALSE	hs|1q32.3	ENST00000261461	NM_006243	NM_006243	THC2468761	Hs.744012
A_22_P00023694	3.04526	2.5652	0	-0.0136242	-0.0136242	0.990601	A	A	lnc-TGFB3-1	LNCipedia lincRNA (lnc-TGFB3-1), lincRNA [lnc-TGFB3-1:2]	lnc-TGFB3-1:2			chr14:76280908-76280849	FALSE	hs|14q24.3
A_32_P61495	3.03825	4.77666	0	0.886631	0.886631	1.84885	A	A	FHAD1	Homo sapiens forkhead-associated (FHA) phosphopeptide binding domain 1 (FHAD1), mRNA [NM_052929]	forkhead-associated (FHA) phosphopeptide binding domain 1	114827		chr1:15708531-15708590	FALSE	hs|1p36.21	ENST00000495195	NM_052929	NM_052929	THC2511381	Hs.659997
A_33_P3381186	3.03158	2.55367	0	-0.0136275	-0.0136275	0.990599	A	A	SLC5A8	Homo sapiens solute carrier family 5 (sodium/monocarboxylate cotransporter), member 8 (SLC5A8), mRNA [NM_145913]	solute carrier family 5 (sodium/monocarboxylate cotransporter), member 8	160728	GO:0016324|GO:0005886|GO:0006915|GO:0016021|GO:0006814|GO:0055085|GO:0070062|GO:0015293|GO:0006811	chr12:101550087-101550028	FALSE	hs|12q23.1	ENST00000536262	NM_145913	NM_145913	THC2474391	Hs.444536
ERCC-00067_104	15.6821	2.99403	0	-2.15508	-2.15508	0.22452	M	A							pos
A_21_P0014344	16.0519	207.275	0	3.9246	3.9246	15.1853	P	P	CCDC144NL-AS1	PREDICTED: Homo sapiens uncharacterized LOC102724783 (LOC102724783), ncRNA [XR_424802]	CCDC144NL antisense RNA 1	440416		chr17:20833079-20833138	FALSE	hs|17p11.2		XR_424802	XR_424802	THC2527306	Hs.661076
A_19_P00321556	38.2797	3.55527	0	-3.19468	-3.19468	0.109221	P	A	LINC01204	Homo sapiens long intergenic non-protein coding RNA 1204 (LINC01204), transcript variant 2, long non-coding RNA [NR_104645]	long intergenic non-protein coding RNA 1204	101927528		chrX:45381389-45381448	FALSE	hs|Xp11.3	ENST00000435394		NR_104645	THC2611420	Hs.550772
A_22_P00008912	9.33465	21.4109	0	1.43155	1.43155	2.69737	A	P	LOC101928100	Homo sapiens uncharacterized LOC101928100 (LOC101928100), long non-coding RNA [NR_120430]	uncharacterized LOC101928100	101928100		chr12:10551043-10551102	FALSE	hs|12p13.2		NR_120430	NR_120430	THC2615101	Hs.638425
A_24_P11061	269.167	365.064	0	0.673518	0.673518	1.59496	P	P	CSAG1	Homo sapiens chondrosarcoma associated gene 1 (CSAG1), transcript variant a, mRNA [NM_153478]	chondrosarcoma associated gene 1	158511		chrX:151909253-151909312	FALSE	hs|Xq28	ENST00000452779	NM_153478	NM_153478	NP1166054	Hs.423718
A_21_P0004306	19.6369	13.2112	0	-0.33794	-0.33794	0.79117	P	P	lnc-IGIP-1	LNCipedia lincRNA (lnc-IGIP-1), lincRNA [lnc-IGIP-1:1]	lnc-IGIP-1:1			chr5:139531705-139531764	FALSE	hs|5q31.3
A_22_P00014322	3.55637	3.28502	0	0.119366	0.119366	1.08626	A	A	lnc-SERPINB8-3	LNCipedia lincRNA (lnc-SERPINB8-3), lincRNA [lnc-SERPINB8-3:1]	lnc-SERPINB8-3:1			chr18:63533159-63533218	FALSE	hs|18q22.1
A_22_P00009971	2.98903	2.5181	0	-0.0134711	-0.0134711	0.990706	A	A	lnc-MKI67IP-6	Q8N2W3_HUMAN (Q8N2W3) FAM78A protein (Fragment), partial (5%) [THC2628255]	lnc-MKI67IP-6:1			chr2:124782413-124782354	FALSE	hs|2q14.3				THC2628255
A_23_P148327	13.1494	5.62467	0	-0.991284	-0.991284	0.50303	A	A	CACNA1F	Homo sapiens calcium channel, voltage-dependent, L type, alpha 1F subunit (CACNA1F), transcript variant 1, mRNA [NM_005183]	calcium channel, voltage-dependent, L type, alpha 1F subunit	778	GO:0086010|GO:0060041|GO:0005245|GO:0050856|GO:0006874|GO:0008331|GO:0007409|GO:0005891|GO:0046872|GO:0048813|GO:0070509|GO:0050908|GO:0070588|GO:0043204|GO:0034765|GO:0016021|GO:0043029|GO:0007601|GO:0001750	chrX:49062077-49061770	FALSE	hs|Xp11.23	ENST00000376265	NM_005183	NM_005183	NP107309	Hs.632799
A_33_P3240492	2.9817	2.51194	0	-0.0134645	-0.0134645	0.990711	A	A	PHYHIPL	Homo sapiens phytanoyl-CoA 2-hydroxylase interacting protein-like (PHYHIPL), transcript variant 1, mRNA [NM_032439]	phytanoyl-CoA 2-hydroxylase interacting protein-like	84457	GO:0005739|GO:0005737	chr10:61006991-61007050	FALSE	hs|10q21.1	ENST00000373880	NM_032439	NM_032439	THC2467717	Hs.499704
A_23_P416212	34.0291	36.6382	0	0.340451	0.340451	1.26615	P	P	HSPB9	Homo sapiens heat shock protein, alpha-crystallin-related, B9 (HSPB9), mRNA [NM_033194]	heat shock protein, alpha-crystallin-related, B9	94086	GO:0005515|GO:0005737|GO:0005634	chr17:40275148-40275207	FALSE	hs|17q21.2	ENST00000565659	NM_033194	NM_033194	THC2634040	Hs.620611
A_33_P3395513	38.1922	21.5592	0	-0.591105	-0.591105	0.663834	P	P	NRG2	Homo sapiens cDNA FLJ42513 fis, clone BRACE2046295, highly similar to Pro-neuregulin-2, membrane-bound isoform precursor. [AK124504]	neuregulin 2	9542	GO:0048011|GO:0005886|GO:0048015|GO:0005102|GO:0005576|GO:0048513|GO:0009790|GO:0005615|GO:0035556|GO:0007165|GO:0007173|GO:0008543|GO:0045087|GO:0016021|GO:0008083|GO:0038095	chr5:139230918-139230859	FALSE	hs|5q31.2		AK124504		THC2517026
A_22_P00021489	2.97322	2.50475	0	-0.0134873	-0.0134873	0.990695	A	A	lnc-ATP11B-4	DA230376 BRAWH3 Homo sapiens cDNA clone BRAWH3025255 5', mRNA sequence [DA230376]	lnc-ATP11B-4:1			chr3:182205889-182205948	FALSE	hs|3q26.33					Hs.581641
A_33_P3377911	20.3319	7.55625	0	-1.19413	-1.19413	0.43705	P	A		microRNA 29b-1 [Source:HGNC Symbol;Acc:HGNC:31619] [ENST00000432045]				chr7:130565591-130565532	FALSE	hs|7q32.3	ENST00000432045			THC2499144
A_22_P00017015	2.96927	2.50141	0	-0.013494	-0.013494	0.99069	A	A	lnc-TTC35-3	BX111153 Soares_NFL_T_GBC_S1 Homo sapiens cDNA clone IMAGp998I074001, mRNA sequence [BX111153]	lnc-TTC35-3:1			chr8:109271654-109271713	FALSE	hs|8q23.1				THC2671566	Hs.128689
A_21_P0012638	2.9678	2.50015	0	-0.013505	-0.013505	0.990683	A	A	XLOC_l2_010963	BROAD Institute lincRNA (XLOC_l2_010963), lincRNA [TCONS_l2_00020917]				chr4:183956600-183956659	FALSE	hs|4q35.1
A_33_P3280700	7.85454	5.85087	0	-0.191005	-0.191005	0.875995	A	A	GPR157	Homo sapiens G protein-coupled receptor 157 (GPR157), mRNA [NM_024980]	G protein-coupled receptor 157	80045	GO:0007186|GO:0005886|GO:0004930|GO:0016021	chr1:9164535-9164476	FALSE	hs|1p36.23	ENST00000377411	NM_024980	NM_024980	NP1242885	Hs.632367
A_23_P74059	2.96588	3.9725	0	0.655459	0.655459	1.57512	A	A	NPPA	Homo sapiens natriuretic peptide A (NPPA), mRNA [NM_006172]	natriuretic peptide A	4878	GO:0010467|GO:0030308|GO:0048471|GO:0006367|GO:0005634|GO:0051428|GO:0005615|GO:0042629|GO:0050880|GO:0060372|GO:0007218|GO:0060452|GO:0014898|GO:0005184|GO:0003085|GO:0001666|GO:0032868|GO:0007565|GO:0005102|GO:0005576|GO:0035994|GO:0006182|GO:0008217|GO:0071855|GO:0010460|GO:0071260|GO:0007168	chr1:11905940-11905881	FALSE	hs|1p36.22	ENST00000610706	NM_006172	NM_006172	THC2557228	Hs.75640
A_21_P0010652	2.96542	2.49808	0	-0.0135479	-0.0135479	0.990653	A	A	XLOC_l2_001097	BROAD Institute lincRNA (XLOC_l2_001097), lincRNA [TCONS_l2_00001506]				chr1:146853630-146853571	FALSE	hs|1q21.1
A_23_P106145	4061.98	1617.86	0	-1.09423	-1.09423	0.468386	P	P	ERO1L	ERO1-like (S. cerevisiae) [Source:HGNC Symbol;Acc:HGNC:13280] [ENST00000555069]	ERO1-like (S. cerevisiae)	30001	GO:0005515|GO:0034976|GO:0005783|GO:0015035|GO:0022417|GO:0030968|GO:0043231|GO:0009266|GO:0006457|GO:0030198|GO:0016671|GO:0051209|GO:0003756|GO:0019471|GO:0016020|GO:0070059|GO:0050873|GO:0016491|GO:0005789|GO:0051085|GO:0005788|GO:0045454|GO:0000302|GO:0044267|GO:0006464|GO:0055114	chr14:53113136-53112990	FALSE	hs|14q22.1	ENST00000555069	GQ129372		THC2549878	Hs.592304
A_23_P253389	941.823	911.168	0	0.186131	0.186131	1.13771	P	P	SLC4A2	Homo sapiens solute carrier family 4 (anion exchanger), member 2 (SLC4A2), transcript variant 1, mRNA [NM_003040]	solute carrier family 4 (anion exchanger), member 2	6522	GO:0006820|GO:0008509|GO:0005886|GO:0055085|GO:0016323|GO:0005452|GO:0016020|GO:0005887|GO:0015108|GO:0015701|GO:0051453|GO:0005925|GO:0006811	chr7:150771553-150771798	FALSE	hs|7q36.1	ENST00000310317	NM_003040	NM_003040	THC2467856	Hs.647069
A_33_P3400643	51.2308	45.3891	0	0.0592031	0.0592031	1.04189	P	P	LINC00865	Homo sapiens long intergenic non-protein coding RNA 865 (LINC00865), long non-coding RNA [NR_038382]	long intergenic non-protein coding RNA 865	643529		chr10:91597402-91597461	FALSE	hs|10q23.31	ENST00000448963	NR_038382	NR_038382	THC2641103	Hs.618956
A_22_P00003386	2.96807	2.50021	0	-0.0136051	-0.0136051	0.990614	A	A	LOC101926948	PREDICTED: Homo sapiens uncharacterized LOC101926948 (LOC101926948), ncRNA [XR_242548]	uncharacterized LOC101926948	101926948		chr9:35646691-35646750	FALSE	hs|9p13.3		XR_242548	XR_242548	THC2630133	Hs.639412
A_22_P00008847	28.9476	14.4425	0	-0.769251	-0.769251	0.586722	P	P		PREDICTED: Homo sapiens uncharacterized LOC102724675 (LOC102724675), ncRNA [XR_425512]				chr2:208100322-208100263	FALSE	hs|2q33.3	ENST00000440545	XR_425512	XR_425512	THC2605379	Hs.622883
A_33_P6471080	2.9714	2.50299	0	-0.0136175	-0.0136175	0.990605	A	A	LOC101929505	Homo sapiens uncharacterized LOC101929505 (LOC101929505), long non-coding RNA [NR_104625]	uncharacterized LOC101929505	101929505		chr5:16430581-16430522	FALSE	hs|5p15.1	ENST00000513157	NR_104625	NR_104625	THC2612900	Hs.639360
A_22_P00024177	2.9735	5.51013	0	1.1238	1.1238	2.1792	A	A						chr7:95103251-95103310	FALSE	hs|7q21.3	ENST00000416593
A_33_P3247629	155.168	77.6381	0	-0.765128	-0.765128	0.588401	P	P	NECAP1	Homo sapiens NECAP endocytosis associated 1 (NECAP1), transcript variant 1, mRNA [NM_015509]	NECAP endocytosis associated 1	25977	GO:0030125|GO:0005905|GO:0005886|GO:0015031|GO:0006897	chr12:8248816-8248875	FALSE	hs|12p13.31	ENST00000450991	NM_015509	NM_015509	THC2582826	Hs.555927
A_22_P00009666	2.97889	5.32155	0	1.07094	1.07094	2.10081	A	A	LINC01399	Homo sapiens long intergenic non-protein coding RNA 1399 (LINC01399), long non-coding RNA [NR_126356]	long intergenic non-protein coding RNA 1399	104310353		chr22:35515876-35515817	FALSE	hs|22q12.3	ENST00000423311		NR_126356		Hs.581009
A_33_P3315679	2.98165	2.51153	0	-0.0136743	-0.0136743	0.990567	A	A	MLANA	Homo sapiens melan-A (MLANA), mRNA [NM_005511]	melan-A	2315	GO:0005802|GO:0005515|GO:0042470|GO:0005794|GO:0005887|GO:0005789	chr9:5908861-5908920	FALSE	hs|9p24.1	ENST00000381471	NM_005511	NM_005511	THC2464215	Hs.154069
A_23_P135722	3.0451	8.64256	0	1.73884	1.73884	3.33767	A	A	BTC	Homo sapiens betacellulin (BTC), mRNA [NM_001729]	betacellulin	685	GO:0005515|GO:0048011|GO:0005154|GO:0008284|GO:0043066|GO:0005886|GO:0048015|GO:0045597|GO:0045840|GO:0005576|GO:0048146|GO:0005615|GO:0007173|GO:0008543|GO:0045087|GO:0016021|GO:0035810|GO:0008083|GO:0038095	chr4:75675897-75675838	FALSE	hs|4q13.3	ENST00000395743	NM_001729	NM_001729	THC2478110	Hs.710156
A_23_P112950	1917.8	1183.55	0	-0.462457	-0.462457	0.725749	P	P	ATF7IP	Homo sapiens activating transcription factor 7 interacting protein (ATF7IP), transcript variant 2, mRNA [NM_018179]	activating transcription factor 7 interacting protein	55729	GO:0005515|GO:0005667|GO:0045898|GO:0006200|GO:0003714|GO:0006325|GO:0005634|GO:0000122|GO:0006351|GO:0006306|GO:0005737|GO:0016032|GO:0005654|GO:0045893|GO:0045892|GO:0016887	chr12:14650947-14651006	FALSE	hs|12p13.1	ENST00000540793	NM_018179	NM_018179	THC2472910	Hs.591151
A_32_P743184	2.99233	2.52083	0	-0.0134993	-0.0134993	0.990687	A	A	DPPA3	Homo sapiens developmental pluripotency associated 3 (DPPA3), mRNA [NM_199286]	developmental pluripotency associated 3	359787	GO:2000653|GO:0005737|GO:0001939|GO:0040016|GO:0005634|GO:0035064|GO:0001940|GO:0016568	chr12:7869968-7870027	FALSE	hs|12p13.31	ENST00000557188	NM_199286	NM_199286	THC2477719	Hs.131358
A_23_P132738	89.2733	61.7323	0	-0.298332	-0.298332	0.813192	P	P	CRYGS	Homo sapiens crystallin, gamma S (CRYGS), mRNA [NM_017541]	crystallin, gamma S	1427	GO:0005212|GO:0002088|GO:0002009	chr3:186256728-186256669	FALSE	hs|3q27.3	ENST00000460288	NM_017541	NM_017541	THC2602046	Hs.376209
A_24_P250499	2336.16	2119.86	0	0.0936985	0.0936985	1.0671	P	P	RPRD1B	Homo sapiens regulation of nuclear pre-mRNA domain containing 1B (RPRD1B), mRNA [NM_021215]	regulation of nuclear pre-mRNA domain containing 1B	58490	GO:0005515|GO:0008284|GO:0070940|GO:0045944|GO:0016591|GO:0000993|GO:0005634|GO:0010564|GO:0006351	chr20:36720305-36720364	FALSE	hs|20q11.23	ENST00000373433	NM_021215	NM_021215	THC2652618	Hs.278839
A_22_P00013837	3.00537	2.53202	0	-0.013382	-0.013382	0.990767	A	A	USP12-AS1	Homo sapiens USP12 antisense RNA 1 (USP12-AS1), long non-coding RNA [NR_046547]	USP12 antisense RNA 1	100874070		chr13:27743213-27743272	FALSE	hs|13q12.13		NR_046547	NR_046547
A_22_P00011976	3.01019	2.53629	0	-0.0132647	-0.0132647	0.990848	A	A		long intergenic non-protein coding RNA 1035 [Source:HGNC Symbol;Acc:HGNC:49022] [ENST00000445072]				chr1:189006310-189006369	FALSE	hs|1q31.1	ENST00000445072			THC2761005
A_22_P00006228	3.01527	2.54065	0	-0.0132174	-0.0132174	0.99088	A	A						chr6:3894465-3894524	FALSE	hs|6p25.2	ENST00000445883			THC2753736
A_22_P00008870	3.02048	3.22454	0	0.328184	0.328184	1.25543	A	A	KLHL6-AS1	Homo sapiens KLHL6 antisense RNA 1 (KLHL6-AS1), long non-coding RNA [NR_046687]	KLHL6 antisense RNA 1	100874019		chr3:183269921-183269980	FALSE	hs|3q27.1		NR_046687	NR_046687	THC2640961
A_21_P0010703	60.991	82.5496	0	0.670535	0.670535	1.59166	P	P	lnc-C1orf177-2	LNCipedia lincRNA (lnc-C1orf177-2), lincRNA [lnc-C1orf177-2:2]	lnc-C1orf177-2:2			chr1:55354332-55354391	FALSE	hs|1p32.3
A_33_P3333900	11.8825	10.6047	0	0.0697336	0.0697336	1.04952	A	A	LOC100129572	Homo sapiens cDNA FLJ38722 fis, clone KIDNE2010084. [AK096041]	uncharacterized LOC100129572	100129572		chr4:148653608-148653549	FALSE	hs|4q31.23		AK096041		THC2488074	Hs.368631
A_21_P0001333	3.03746	2.56009	0	-0.0127974	-0.0127974	0.991169	A	A	lnc-PKN2-2	LNCipedia lincRNA (lnc-PKN2-2), lincRNA [lnc-PKN2-2:2]	lnc-PKN2-2:2			chr1:88929700-88929759	FALSE	hs|1p22.2
A_33_P3370692	3.04342	8.05155	0	1.63744	1.63744	3.11114	A	A		translocase of outer mitochondrial membrane 22 homolog (yeast) pseudogene 3 [Source:HGNC Symbol;Acc:HGNC:38739] [ENST00000498134]				chr13:33528344-33528285	FALSE	hs|13q13.1	ENST00000498134
A_23_P10121	1139.89	4897.39	0	2.33698	2.33698	5.05245	P	P	SFRP1	Homo sapiens secreted frizzled-related protein 1 (SFRP1), mRNA [NM_003012]	secreted frizzled-related protein 1	6422	GO:0005515|GO:0001657|GO:0014070|GO:0017147|GO:0030308|GO:0033689|GO:0030307|GO:0050732|GO:0050680|GO:0010564|GO:0005615|GO:0032855|GO:0042802|GO:0005109|GO:0005622|GO:0014034|GO:0006508|GO:0046676|GO:0050679|GO:0030336|GO:0009986|GO:0004930|GO:0001843|GO:0048546|GO:0001649|GO:0045600|GO:0045893|GO:0045892|GO:0001954|GO:0045578|GO:0008284|GO:0008285|GO:0005886|GO:0048147|GO:0030178|GO:0030177|GO:…	chr8:41120220-41120161	FALSE	hs|8p11.21	ENST00000220772	NM_003012	NM_003012	THC2468923	Hs.213424
A_21_P0012390	24.2784	47.5312	0	1.20307	1.20307	2.30229	P	P	XLOC_l2_009882	BROAD Institute lincRNA (XLOC_l2_009882), lincRNA [TCONS_l2_00018851]				chr3:129637282-129637341	FALSE	hs|3q22.1				THC2761499
A_22_P00025959	123.513	61.5459	0	-0.77106	-0.77106	0.585987	P	P	PTPN14	Homo sapiens protein tyrosine phosphatase, non-receptor type 14 (PTPN14), mRNA [NM_005401]	protein tyrosine phosphatase, non-receptor type 14	5784	GO:0003712|GO:0005515|GO:0030971|GO:0006355|GO:0008285|GO:0005634|GO:0035335|GO:0006351|GO:0001946|GO:0005737|GO:0006470|GO:0005654|GO:0005856|GO:0046825|GO:0004725	chr1:214530901-214530842	FALSE	hs|1q41	ENST00000366956	NM_005401	NM_005401	THC2691141	Hs.193557
A_33_P3342720	12.733	13.1684	0	0.282384	0.282384	1.2162	A	P	ATP2A1	Homo sapiens ATPase, Ca++ transporting, cardiac muscle, fast twitch 1 (ATP2A1), transcript variant b, mRNA [NM_173201]	ATPase, Ca++ transporting, cardiac muscle, fast twitch 1	487	GO:0005515|GO:0048471|GO:0034976|GO:0006200|GO:0006942|GO:0042803|GO:0008637|GO:0034220|GO:0051561|GO:0045988|GO:0006816|GO:0031095|GO:0005793|GO:0090076|GO:0005509|GO:0033017|GO:0034704|GO:0055085|GO:0005524|GO:0005388|GO:0070509|GO:0016529|GO:0016020|GO:0070059|GO:0007596|GO:0031448|GO:0008152|GO:0070588|GO:0005789|GO:0051659|GO:0016021|GO:0032470|GO:0032471|GO:0031673|GO:0031674	chr16:28912177-28912236	FALSE	hs|16p11.2	ENST00000357084	NM_173201	NM_173201	THC2486514	Hs.657344
ERCC-00123_60	24.245	3.35581	0	-2.61908	-2.61908	0.162771	M	A							pos
A_22_P00012472	3.08197	2.60028	0	-0.0113125	-0.0113125	0.992189	A	A	lnc-PRR25-2	LNCipedia lincRNA (lnc-PRR25-2), lincRNA [lnc-PRR25-2:1]	lnc-PRR25-2:1			chr16:933816-933875	FALSE	hs|16p13.3
ERCC-00012_90	20.5462	16.8344	0	-0.0535903	-0.0535903	0.963535	P	P		Unknown					pos
A_22_P00019621	39.1276	23.5299	0	-0.499821	-0.499821	0.707194	P	P	lnc-C1QTNF5-1	UI-H-FT2-bjq-m-03-0-UI.s1 NCI_CGAP_FT2 Homo sapiens cDNA clone UI-H-FT2-bjq-m-03-0-UI 3', mRNA sequence [CD367206]	lnc-C1QTNF5-1:1			chr11:119207850-119207791	FALSE	hs|11q23.3		CD367206			Hs.744159
A_24_P930741	3.10215	2.61889	0	-0.0104461	-0.0104461	0.992785	A	A	EPHA10	Homo sapiens EPH receptor A10 (EPHA10), transcript variant 3, mRNA [NM_001099439]	EPH receptor A10	284656	GO:0005515|GO:0008150|GO:0005005|GO:0005003|GO:0048013|GO:0005886|GO:0007411|GO:0005887|GO:0018108|GO:0016021|GO:0005524|GO:0070062	chr1:38181838-38181779	FALSE	hs|1p34.3	ENST00000373048	NM_001099439	NM_001099439	THC2606182	Hs.129435
A_23_P117852	25368.6	2641.79	0	-3.02959	-3.02959	0.122463	P	P	KIAA0101	Homo sapiens KIAA0101 (KIAA0101), transcript variant 1, mRNA [NM_014736]	KIAA0101	9768	GO:0051297|GO:0006260|GO:0005515|GO:0048471|GO:0005737|GO:0003682|GO:0051726|GO:0005634|GO:0019985|GO:0009411|GO:0006974	chr15:64657906-64657847	FALSE	hs|15q22.31	ENST00000300035	NM_014736	NM_014736	THC2611322	Hs.81892
A_33_P3418571	12.4177	9.29399	0	-0.184154	-0.184154	0.880165	A	A						chr20:031547512-031547571	FALSE	hs|20q11.21
A_24_P94319	18.484	21.9941	0	0.484708	0.484708	1.3993	P	P	C1orf177	Homo sapiens chromosome 1 open reading frame 177 (C1orf177), transcript variant 1, mRNA [NM_152607]	chromosome 1 open reading frame 177	163747		chr1:55280595-55280654	FALSE	hs|1p32.3	ENST00000371273	NM_152607	NM_152607	THC2483259	Hs.376018
A_22_P00013314	46.7869	14.9497	0	-1.41211	-1.41211	0.375761	P	P						chr12:116014578-116014637	FALSE	hs|12q24.21	ENST00000548457
A_33_P3576853	38.1326	26.0189	0	-0.317595	-0.317595	0.802407	P	P	NIFK-AS1	Homo sapiens NIFK antisense RNA 1 (NIFK-AS1), transcript variant 3, long non-coding RNA [NR_037857]	NIFK antisense RNA 1	254128		chr2:122486055-122486114	FALSE	hs|2q14.3		NR_037857	NR_037857	THC2555357	Hs.712685
A_23_P67992	2334.91	1423.92	0	-0.47963	-0.47963	0.717161	P	P	C1D	Homo sapiens C1D nuclear receptor corepressor (C1D), transcript variant 1, mRNA [NM_006333]	C1D nuclear receptor corepressor	10438	GO:0005515|GO:0016922|GO:0000460|GO:0003714|GO:0003723|GO:0005730|GO:0006915|GO:0005634|GO:0003677|GO:0006351|GO:0005737|GO:0017053|GO:0000176|GO:0045892	chr2:68269682-68269623	FALSE	hs|2p14	ENST00000355848	NM_006333	NM_006333	THC2483347	Hs.602900
A_24_P26554	337.453	459.27	0	0.678526	0.678526	1.6005	P	P	LYRM4	Homo sapiens LYR motif containing 4 (LYRM4), transcript variant 1, mRNA [NM_020408]	LYR motif containing 4	57128	GO:0005759|GO:0005634|GO:0044281	chr6:5108664-5108636	FALSE	hs|6p25.1	ENST00000463032	NM_020408	NM_020408	THC2493515	Hs.387755
A_22_P00001302	17.3528	11.2078	0	-0.396794	-0.396794	0.759544	P	A						chr11:26210811-26210870	FALSE	hs|11p14.2	ENST00000531798
A_33_P3366141	3.16059	2.67652	0	-0.00596666	-0.00596666	0.995873	A	A		Homo sapiens cDNA FLJ36925 fis, clone BRACE2005169. [AK094244]				chr22:32709608-32709667	FALSE	hs|22q12.3		AK094244		THC2483891	Hs.632773
A_23_P431939	1870.37	1064.24	0	-0.579633	-0.579633	0.669134	P	P	MR1	Homo sapiens major histocompatibility complex, class I-related (MR1), transcript variant 1, mRNA [NM_001531]	major histocompatibility complex, class I-related	3140	GO:0002367|GO:0002474|GO:0005886|GO:0005783|GO:0042612|GO:0005576|GO:0003823|GO:0050829|GO:0007165|GO:0006955|GO:0019882|GO:0045087|GO:0001916|GO:0042605|GO:0032611|GO:0005789|GO:0016021|GO:0032620|GO:0032393	chr1:181024482-181024541	FALSE	hs|1q25.3	ENST00000367579	NM_001531	NM_001531	THC2476218	Hs.13500
A_22_P00021042	3.17181	2.68868	0	-0.00453949	-0.00453949	0.996858	A	A	lnc-GABPA-4	PREDICTED: Homo sapiens tigger transposable element-derived protein 1-like (LOC100996571), transcript variant X1, mRNA [XM_003846298]	lnc-GABPA-4:2			chr21:27940573-27940632	FALSE	hs|21q21.3		XM_003846298	XM_003846298	THC2489533
A_33_P3339173	3994.84	1817.29	0	-0.90248	-0.90248	0.534966	P	P	SRP9	Homo sapiens signal recognition particle 9kDa (SRP9), transcript variant 1, mRNA [NM_001130440]	signal recognition particle 9kDa	6726	GO:0005786|GO:0010467|GO:0005785|GO:0006614|GO:0003723|GO:0008312|GO:0005047|GO:0044267|GO:0006412|GO:0070062|GO:0045900|GO:0005829	chr1:225977243-225977302	FALSE	hs|1q42.12	ENST00000366839	NM_001130440	NM_001130440	THC2561622	Hs.706900
A_23_P140821	22.7651	60.4359	0	1.64245	1.64245	3.12196	P	P	PARD6A	Homo sapiens par-6 family cell polarity regulator alpha (PARD6A), transcript variant 1, mRNA [NM_016948]	par-6 family cell polarity regulator alpha	50855	GO:0005515|GO:0005886|GO:0034329|GO:0045177|GO:0005634|GO:0001726|GO:0045216|GO:0045217|GO:0005829|GO:0043234|GO:0030742|GO:0007049|GO:0070830|GO:0005080|GO:0016032|GO:0007179|GO:0017048|GO:0005923|GO:0005938|GO:0051301|GO:0008134	chr16:67696162-67696221	FALSE	hs|16q22.1	ENST00000602727	NM_016948	NM_016948	THC2494765	Hs.112933
A_33_P3244623	3.19489	2.71619	0	-0.000308037	-0.000308037	0.999787	A	A	SDC4P	Homo sapiens syndecan 4 pseudogene (SDC4P), non-coding RNA [NR_001580]	syndecan 4 pseudogene	376844		chr22:30877337-30877278	FALSE	hs|22q12.2		NR_001580	NR_001580	NP1163285	Hs.534651
ERCC-00042_60	3.06608	2.604	0	-0.00179529	-0.00179529	0.998756	A	A							pos
A_32_P44775	720.587	500.946	0	-0.290648	-0.290648	0.817535	P	P	C9orf85	Homo sapiens chromosome 9 open reading frame 85 (C9orf85), mRNA [NM_182505]	chromosome 9 open reading frame 85	138241		chr9:74586446-74586505	FALSE	hs|9q21.13	ENST00000473252	NM_182505	NM_182505	THC2682354	Hs.534190
A_33_P3347241	309.43	325.46	0	0.306735	0.306735	1.23691	P	P	ANKRD20A12P	Homo sapiens ankyrin repeat domain 20 family, member A12, pseudogene (ANKRD20A12P), non-coding RNA [NR_046228]	ankyrin repeat domain 20 family, member A12, pseudogene	100874392		chr1:142697765-142697706	FALSE	hs|1q21.1	ENST00000399720	NR_046228	NR_046228	THC2562220	Hs.648245
A_21_P0001187	3.20609	2.73368	0	0.00389814	0.00389814	1.00271	A	A	ILDR2	immunoglobulin-like domain containing receptor 2 [Source:HGNC Symbol;Acc:HGNC:18131] [ENST00000414590]	immunoglobulin-like domain containing receptor 2	387597	GO:0048873|GO:0031016|GO:0005789|GO:0016021|GO:0030073|GO:0030154|GO:0009749	chr1:166865212-166865153	FALSE	hs|1q24.1	ENST00000414590			THC2654599
A_33_P3287897	3.20762	2.73732	0	0.00512981	0.00512981	1.00356	A	A						chr6:120166063-120166122	FALSE	hs|6q22.31
A_21_P0003021	3.20947	2.74061	0	0.00603247	0.00603247	1.00419	A	A	LOC102723597	PREDICTED: Homo sapiens uncharacterized LOC102723597 (LOC102723597), ncRNA [XR_427400]	uncharacterized LOC102723597	102723597		chr3:122999330-122999389	FALSE	hs|3q21.1		XR_427400	XR_427400
A_24_P282108	1361.2	1040.66	0	-0.15351	-0.15351	0.89906	P	P	ZZEF1	Homo sapiens zinc finger, ZZ-type with EF-hand domain 1 (ZZEF1), mRNA [NM_015113]	zinc finger, ZZ-type with EF-hand domain 1	23140	GO:0005509|GO:0008270	chr17:3907936-3907877	FALSE	hs|17p13.2	ENST00000381638	NM_015113	NM_015113	THC2461597	Hs.277624
A_21_P0008462	4.25751	4.34059	0	0.26175	0.26175	1.19893	A	A	lnc-ABCD4-1	LNCipedia lincRNA (lnc-ABCD4-1), lincRNA [lnc-ABCD4-1:1]	lnc-ABCD4-1:1			chr14:74674965-74674906	FALSE	hs|14q24.3
A_21_P0009724	10.5128	20.9812	0	1.23082	1.23082	2.347	A	P	lnc-IGFL1-1	LNCipedia lincRNA (lnc-IGFL1-1), lincRNA [lnc-IGFL1-1:1]	lnc-IGFL1-1:1			chr19:46704472-46704531	FALSE	hs|19q13.32
A_21_P0004225	3.20605	2.74919	0	0.0120826	0.0120826	1.00841	A	A	lnc-MTRR-4	LNCipedia lincRNA (lnc-MTRR-4), lincRNA [lnc-MTRR-4:1]	lnc-MTRR-4:1			chr5:8580380-8580439	FALSE	hs|5p15.31
A_22_P00017277	3.99582	13.332	0	1.9722	1.9722	3.92365	A	A	lnc-URB1-1	Homo sapiens cDNA clone IMAGE:4824791. [BC034802]	lnc-URB1-1:1			chr21:33678834-33678775	FALSE	hs|21q22.11		BC034802		THC2617367	Hs.587138
A_24_P144377	10623.5	10179.9	0	0.172344	0.172344	1.12689	P	P	DEXI	Homo sapiens Dexi homolog (mouse) (DEXI), mRNA [NM_014015]	Dexi homolog (mouse)	28955		chr16:11022840-11022781	FALSE	hs|16p13.13	ENST00000331808	NM_014015	NM_014015	THC2655311	Hs.592051
A_23_P316637	3.19657	2.75065	0	0.0171175	0.0171175	1.01194	A	A	MIR1-1HG	Homo sapiens MIR1-1 host gene (MIR1-1HG), transcript variant 1, mRNA [NM_178463]	MIR1-1 host gene	128826		chr20:61167673-61167732	FALSE	hs|20q13.33	ENST00000370527	NM_178463	NM_178463	THC2478428	Hs.86507
A_33_P3289960	6.32058	2.74997	0	-0.96677	-0.96677	0.51165	A	A	LINC00222	Homo sapiens long intergenic non-protein coding RNA 222 (LINC00222), long non-coding RNA [NR_033376]	long intergenic non-protein coding RNA 222	387111		chr6:109090061-109090120	FALSE	hs|6q21	ENST00000368974	NR_033376	NR_033376		Hs.520310
A_23_P159406	4.5064	2.74867	0	-0.47937	-0.47937	0.717291	A	A	SPRR1B	Homo sapiens small proline-rich protein 1B (SPRR1B), mRNA [NM_003125]	small proline-rich protein 1B	6699	GO:0005737|GO:0018149|GO:0008544|GO:0030216|GO:0005198|GO:0031424|GO:0030674|GO:0001533|GO:0070062	chr1:153005304-153005363	FALSE	hs|1q21.3	ENST00000307098	NM_003125	NM_003125	THC2464431	Hs.1076
A_33_P3235048	7.07334	2.74688	0	-1.13073	-1.13073	0.456685	A	A	TRIM77	Homo sapiens tripartite motif containing 77 (TRIM77), transcript variant 1, mRNA [NM_001146162]	tripartite motif containing 77	390231	GO:0005622|GO:0008270	chr11:89450972-89451031	FALSE	hs|11q14.3	ENST00000398290	NM_001146162	NM_001146162		Hs.723112
A_21_P0008109	33.7457	15.0875	0	-0.927484	-0.927484	0.525774	P	P	lnc-FARP1-1	LNCipedia lincRNA (lnc-FARP1-1), lincRNA [lnc-FARP1-1:2]	lnc-FARP1-1:2			chr13:99230338-99230397	FALSE	hs|13q32.2				THC2621524	Hs.594160
A_21_P0008318	3.16352	2.74084	0	0.0269566	0.0269566	1.01886	A	A	lnc-BRMS1L-3	LNCipedia lincRNA (lnc-BRMS1L-3), lincRNA [lnc-BRMS1L-3:3]	lnc-BRMS1L-3:3			chr14:36690617-36690676	FALSE	hs|14q13.3
A_19_P00316985	81.7222	14.0931	0	-2.30187	-2.30187	0.202799	P	P	LINC00472	Homo sapiens long intergenic non-protein coding RNA 472 (LINC00472), transcript variant 1, long non-coding RNA [NR_121612]	long intergenic non-protein coding RNA 472	79940		chr6:72126223-72126164	FALSE	hs|6q13	ENST00000421704	NR_121612	NR_121612	THC2670652	Hs.368337
A_33_P3821494	3.14364	2.73212	0	0.0314546	0.0314546	1.02204	A	A	MAPK8IP2	mitogen-activated protein kinase 8 interacting protein 2 [Source:HGNC Symbol;Acc:HGNC:6883] [ENST00000008876]	mitogen-activated protein kinase 8 interacting protein 2	23542	GO:0005515|GO:0010469|GO:2000311|GO:2000310|GO:0032874|GO:0032403|GO:0046328|GO:0005737|GO:0007172|GO:0001540|GO:0000165|GO:0045860|GO:0043025|GO:0001662|GO:0051966|GO:0019901|GO:0007617|GO:0007254|GO:0060079|GO:0030295|GO:0043234|GO:0048813|GO:0005198|GO:0035176|GO:0019894|GO:0005078|GO:0046958	chr22:51052343-51052402	FALSE	hs|22q13.33	ENST00000008876	AK094442		THC2654246	Hs.656617
A_33_P3407429	6.71864	2.72656	0	-1.06721	-1.06721	0.47724	A	A						chr9:127159101-127159042	FALSE	hs|9q33.3				THC2643552
A_23_P133424	33021.2	23881.1	0	-0.233648	-0.233648	0.850481	P	P	SKP1	Homo sapiens S-phase kinase-associated protein 1 (SKP1), transcript variant 1, mRNA [NM_006930]	S-phase kinase-associated protein 1	6500	GO:0031519|GO:0005515|GO:0035518|GO:0004842|GO:0016567|GO:0051437|GO:0031146|GO:0031145|GO:0051439|GO:0005829|GO:0000082|GO:0007219|GO:0000086|GO:0007623|GO:0016032|GO:0005654|GO:0031467|GO:0000278|GO:0019005|GO:0070062	chr5:133493214-133493155	FALSE	hs|5q31.1	ENST00000522552	NM_006930	NM_006930	THC2596001	Hs.171626
A_33_P3355926	22.3858	21.6935	0	0.188552	0.188552	1.13962	P	P	VAC14-AS1	Homo sapiens VAC14 antisense RNA 1 (VAC14-AS1), long non-coding RNA [NR_034083]	VAC14 antisense RNA 1	100130894		chr16:70800399-70800458	FALSE	hs|16q22.2		NR_034083	NR_034083	THC2483267	Hs.678899
A_21_P0014516	3.28261	2.81206	0	0.010654	0.010654	1.00741	A	A	LOC100507406	Homo sapiens uncharacterized LOC100507406 (LOC100507406), transcript variant 1, long non-coding RNA [NR_121618]	uncharacterized LOC100507406	100507406		chr6:138052377-138051704	FALSE	hs|6q23.3	ENST00000411615	NR_121618	NR_121618	THC2719752
A_33_P3402071	30.1913	43.0786	0	0.746709	0.746709	1.67796	P	P						chr11:020138946-020138887	FALSE	hs|11p15.1
A_22_P00024945	3.32196	2.84032	0	0.00788784	0.00788784	1.00548	A	A	lnc-BMP4-2	LNCipedia lincRNA (lnc-BMP4-2), lincRNA [lnc-BMP4-2:1]	lnc-BMP4-2:1			chr14:54652002-54651943	FALSE	hs|14q22.2
A_33_P3336514	123.037	83.1232	0	-0.331903	-0.331903	0.794488	P	P		ens				chr16:29499404-29499345	FALSE	hs|16p11.2	ENST00000552123	XM_006726616	XM_006726616	THC2514420	Hs.513695
A_21_P0002845	10.4251	4.21636	0	-1.07212	-1.07212	0.475619	A	A	lnc-ULK4-6	LNCipedia lincRNA (lnc-ULK4-6), lincRNA [lnc-ULK4-6:1]	lnc-ULK4-6:1			chr3:40508086-40508027	FALSE	hs|3p22.1
A_23_P142013	124.923	71.8794	0	-0.563522	-0.563522	0.676648	P	P	XAB2	Homo sapiens XPA binding protein 2 (XAB2), mRNA [NM_020196]	XPA binding protein 2	56949	GO:0005515|GO:0006281|GO:0016020|GO:0006283|GO:0000398|GO:0001824|GO:0005654|GO:0005634|GO:0006289|GO:0071013|GO:0006351	chr19:7687308-7687249	FALSE	hs|19p13.2	ENST00000358368	NM_020196	NM_020196	THC2466265	Hs.9822
A_23_P166993	3.38445	2.88322	0	0.00263166	0.00263166	1.00183	A	A	EPHB1	Homo sapiens EPH receptor B1 (EPHB1), mRNA [NM_004441]	EPH receptor B1	2047	GO:0005515|GO:0031290|GO:0030424|GO:0005886|GO:0030010|GO:0048593|GO:0030425|GO:0005829|GO:0061351|GO:0046328|GO:0005005|GO:0046777|GO:0007411|GO:0060996|GO:0060997|GO:0070372|GO:0050965|GO:0070062|GO:0022008|GO:0051965|GO:0048013|GO:0031589|GO:0021952|GO:0018108|GO:0005576|GO:0001525|GO:0005524|GO:0060326|GO:0005887|GO:0031901|GO:0045121|GO:0021631|GO:0008046	chr3:134978114-134978173	FALSE	hs|3q22.2	ENST00000398015	NM_004441	NM_004441	THC2470800	Hs.116092
A_23_P163235	3.39662	2.89141	0	0.00154686	0.00154686	1.00107	A	A	CKMT1A	Homo sapiens creatine kinase, mitochondrial 1A (CKMT1A), mRNA [NM_001015001]	creatine kinase, mitochondrial 1A	548596	GO:0005739|GO:0004111|GO:0034641|GO:0016310|GO:0006600|GO:0005743|GO:0044281|GO:0005524|GO:0070062	chr15:43988289-43988463	FALSE	hs|15q15.3	ENST00000413453	NM_001015001	NM_001015001	THC2498424	Hs.741420
A_23_P350617	3.40758	4.70465	0	0.699211	0.699211	1.62362	A	A	KLB	Homo sapiens klotho beta (KLB), mRNA [NM_175737]	klotho beta	152831	GO:0005515|GO:0008286|GO:0048011|GO:0008284|GO:0005886|GO:0005975|GO:0017134|GO:0048015|GO:0005104|GO:0004553|GO:0007173|GO:0008543|GO:0045087|GO:0016021|GO:0090080|GO:0038095	chr4:39450122-39450181	FALSE	hs|4p14	ENST00000257408	NM_175737	NM_175737	THC2480984	Hs.90756
A_21_P0012575	3.41732	2.90494	0	-0.000487328	-0.000487328	0.999662	A	A	XLOC_l2_010601	BROAD Institute lincRNA (XLOC_l2_010601), lincRNA [TCONS_l2_00020442]				chr4:19535210-19566474	FALSE	hs|4p15.31
A_21_P0004478	87.3069	94.5935	0	0.349516	0.349516	1.27413	P	P	LOC102724758	PREDICTED: Homo sapiens uncharacterized LOC102724758 (LOC102724758), ncRNA [XR_425942]	uncharacterized LOC102724758	102724758		chr5:180254027-180253968	FALSE	hs|5q35.3		XR_425942	XR_425942	THC2763340
A_33_P3338559	4742.43	3209.35	0	-0.329474	-0.329474	0.795826	P	P	RBBP4	Homo sapiens retinoblastoma binding protein 4 (RBBP4), transcript variant 1, mRNA [NM_005610]	retinoblastoma binding protein 4	5928	GO:0005515|GO:0010467|GO:0000790|GO:0008285|GO:0033186|GO:0042826|GO:0006325|GO:0005634|GO:0042393|GO:0016581|GO:0031497|GO:0016580|GO:0000086|GO:0051726|GO:0006338|GO:0016589|GO:0008094|GO:0006355|GO:0043044|GO:0006334|GO:0031492|GO:0006335|GO:0006336|GO:0000978|GO:0006351|GO:0034080|GO:0006260|GO:0043234|GO:0035098|GO:0045814|GO:0040029|GO:0005654|GO:0000980|GO:0000278	chr1:33146199-33146258	FALSE	hs|1p35.1	ENST00000373493	NM_005610	NM_005610	NP093775	Hs.16003
A_24_P332926	1114.45	672.291	0	-0.495306	-0.495306	0.709411	P	P	SUGP2	Homo sapiens SURP and G patch domain containing 2 (SUGP2), transcript variant 2, mRNA [NM_014884]	SURP and G patch domain containing 2	10147	GO:0008380|GO:0006397|GO:0005654	chr19:19115001-19112449	FALSE	hs|19p13.11	ENST00000337018	NM_014884	NM_014884	THC2469384	Hs.515271
A_33_P3419567	35.8294	21.3705	0	-0.511657	-0.511657	0.701416	P	P	RAD21L1	Homo sapiens RAD21-like 1 (S. pombe) (RAD21L1), mRNA [NM_001136566]	RAD21-like 1 (S. pombe)	642636	GO:0030999|GO:0009566|GO:0007059|GO:0005694|GO:0000724|GO:0030893|GO:0072520|GO:0034991|GO:0005634|GO:0007283|GO:0000800|GO:0070197	chr20:1223430-1223489	FALSE	hs|20p13	ENST00000402452	NM_001136566	NM_001136566	THC2651361	Hs.713451
A_33_P3308764	39.521	23.4378	0	-0.519912	-0.519912	0.697414	P	P	RXRG	Homo sapiens retinoid X receptor, gamma (RXRG), transcript variant 2, non-coding RNA [NR_033824]	retinoid X receptor, gamma	6258	GO:0005515|GO:0010467|GO:0000977|GO:0006367|GO:0003707|GO:0055085|GO:0048384|GO:0007507|GO:0051289|GO:0007519|GO:0030182|GO:0007422|GO:0043401|GO:0031641|GO:0005654|GO:0008270|GO:0032526|GO:0004886	chr1:165406225-165406166	FALSE	hs|1q23.3	ENST00000465764	NR_033824	NR_033824	THC2482335	Hs.26550
ERCC-00077_121	3.6374	66.5064	0	4.42638	4.42638	21.5017	A	M		Unknown					pos
A_33_P3325758	6.93838	6.47375	0	0.133874	0.133874	1.09724	A	A	lnc-SPATC1-1	PREDICTED: Homo sapiens sphingomyelin phosphodiesterase 5 (SMPD5), mRNA [XM_001714032]	lnc-SPATC1-1:2			chr8:145106036-145106095	FALSE	hs|8q24.3		XM_001714032	XM_001714032	THC2604775	Hs.711115
A_21_P0001688	14.9151	14.6129	0	0.20434	0.20434	1.15216	A	A	lnc-PTGFR-1	LNCipedia lincRNA (lnc-PTGFR-1), lincRNA [lnc-PTGFR-1:1]	lnc-PTGFR-1:1			chr1:78689353-78691008	FALSE	hs|1p31.1
A_19_P00802587	29.6108	27.4404	0	0.124048	0.124048	1.08979	P	P		long intergenic non-protein coding RNA 385 [Source:HGNC Symbol;Acc:HGNC:42713] [ENST00000435044]				chr13:30728278-30728484	FALSE	hs|13q12.3	ENST00000435044
A_23_P364567	9.56641	8.86097	0	0.123358	0.123358	1.08927	A	A	CLRN1	Homo sapiens clarin 1 (CLRN1), transcript variant 4, mRNA [NM_052995]	clarin 1	7401	GO:0005886|GO:0007605|GO:0060088|GO:0045494|GO:0030027|GO:0005902|GO:0010592|GO:0048870|GO:0007015|GO:0050957|GO:0016021|GO:0007601|GO:0050896|GO:0050953	chr3:150659445-150659386	FALSE	hs|3q25.1	ENST00000468836	NM_052995	NM_052995	NP598429	Hs.745448
A_24_P942030	74.3162	111.789	0	0.822897	0.822897	1.76895	P	P	VAMP4	Homo sapiens vesicle-associated membrane protein 4 (VAMP4), transcript variant 1, mRNA [NM_003762]	vesicle-associated membrane protein 4	8674	GO:0005802|GO:0035493|GO:0005794|GO:0009986|GO:0043001|GO:0090161|GO:0042996|GO:0000226|GO:0031201|GO:0006887|GO:0005764|GO:0006888|GO:0005484|GO:0000139|GO:0000149|GO:0016021|GO:0005768	chr1:171670045-171669986	FALSE	hs|1q24.3	ENST00000236192	NM_003762	NM_003762	THC2463491	Hs.6651
A_22_P00025312	4.34239	7.55709	0	1.03321	1.03321	2.04658	A	A	lnc-KBTBD3-1	2C43_A Chain A, Structure Of Aminoadipate-Semialdehyde Dehydrogenase- Phosphopantetheinyl Transferase In Complex With Coenzyme A. {Homo sapiens} (exp=-1; wgp=0; cg=0), partial (7%) [THC2783754]	lnc-KBTBD3-1:2			chr11:105956776-105956717	FALSE	hs|11q22.3				THC2783754
A_23_P157007	22.2385	705.866	0	5.22213	5.22213	37.3266	P	P	TMEM176B	Homo sapiens transmembrane protein 176B (TMEM176B), transcript variant 1, mRNA [NM_014020]	transmembrane protein 176B	28959	GO:0031965|GO:0009887|GO:0016021|GO:2001199|GO:0030154	chr7:150489208-150489149	FALSE	hs|7q36.1	ENST00000450753	NM_014020	NM_014020	THC2467726	Hs.647090
A_33_P3268838	56.8815	625.158	0	3.69206	3.69206	12.9247	P	P	CPEB1	Homo sapiens cytoplasmic polyadenylation element binding protein 1 (CPEB1), transcript variant 5, mRNA [NM_001288819]	cytoplasmic polyadenylation element binding protein 1	64506	GO:0006397|GO:0032869|GO:0030054|GO:0071456|GO:0014069|GO:0005634|GO:0035925|GO:0072687|GO:0046872|GO:0030425|GO:0005737|GO:0071230|GO:0048168|GO:0000166|GO:0000932|GO:0045211|GO:0007130|GO:2000766|GO:0000900	chr15:83212038-83211979	FALSE	hs|15q25.2	ENST00000620212	NM_001288819	NM_001288819	THC2606198	Hs.547988
A_19_P00318404	193.423	207.859	0	0.337718	0.337718	1.26376	P	P	LINC00989	Homo sapiens long intergenic non-protein coding RNA 989 (LINC00989), long non-coding RNA [NR_038826]	long intergenic non-protein coding RNA 989	100506035		chr4:80497542-80497601	FALSE	hs|4q21.21	ENST00000515544	NR_038826	NR_038826	THC2603307	Hs.507664
A_24_P686965	4761.23	2924.93	0	-0.469061	-0.469061	0.722435	P	P	SH2D5	Homo sapiens SH2 domain containing 5 (SH2D5), transcript variant 1, mRNA [NM_001103161]	SH2 domain containing 5	400745	GO:0030054|GO:0045211|GO:0014069	chr1:21046321-21046262	FALSE	hs|1p36.12	ENST00000375031	NM_001103161	NM_001103161	THC2473200	Hs.591522
A_22_P00021375	3.42232	4.28505	0	0.558207	0.558207	1.47244	A	A		AGENCOURT_8943761 NIH_MGC_142 Homo sapiens cDNA clone IMAGE:6453069 5', mRNA sequence [BU596489]				chr22:46272224-46272165	FALSE	hs|22q13.31	ENST00000451118				Hs.534982
A_22_P00001752	3.41557	2.88134	0	-0.011517	-0.011517	0.992049	A	A	lnc-ATOH8-2	Homo sapiens cDNA clone IMAGE:4618599, partial cds. [BC056236]	lnc-ATOH8-2:9			chr2:86118220-86118279	FALSE	hs|2p11.2		BC056236		THC2500653	Hs.625888
A_33_P3379004	504.3	562.631	0	0.391778	0.391778	1.31201	P	P		Homo sapiens cDNA FLJ27213 fis, clone SYN03652. [AK130723]				chr13:99205558-99205499	FALSE	hs|13q32.2		AK130723		THC2490351
A_23_P408473	523.781	577.323	0	0.374284	0.374284	1.2962	P	P	MROH1	Homo sapiens maestro heat-like repeat family member 1 (MROH1), transcript variant 1, mRNA [NM_032450]	maestro heat-like repeat family member 1	727957		chr8:145315830-145315889	FALSE	hs|8q24.3	ENST00000528919	NM_032450	NM_032450	NP409465	Hs.443139
A_22_P00022416	3.39246	2.85975	0	-0.0125685	-0.0125685	0.991326	A	A	LOC102724548	PREDICTED: Homo sapiens uncharacterized LOC102724548 (LOC102724548), ncRNA [XR_425157]	uncharacterized LOC102724548	102724548		chr1:70825523-70825464	FALSE	hs|1p31.1		XR_425157	XR_425157	THC2636619	Hs.568549
A_22_P00006933	8.99931	8.53562	0	0.157551	0.157551	1.11539	A	A	lnc-GATAD2B-1	LNCipedia lincRNA (lnc-GATAD2B-1), lincRNA [lnc-GATAD2B-1:1]	lnc-GATAD2B-1:1			chr1:153724636-153724577	FALSE	hs|1q21.3				THC2557826
A_21_P0003909	5.53258	5.4361	0	0.208489	0.208489	1.15548	A	A	lnc-RP11-487E13.1.1-1	LNCipedia lincRNA (lnc-RP11-487E13.1.1-1), lincRNA [lnc-RP11-487E13.1.1-1:3]	lnc-RP11-487E13.1.1-1:3			chr4:178147759-178134766	FALSE	hs|4q34.3
A_21_P0007524	267.996	299.098	0	0.392281	0.392281	1.31247	P	P	lnc-GABARAPL1-1	LNCipedia lincRNA (lnc-GABARAPL1-1), lincRNA [lnc-GABARAPL1-1:1]	lnc-GABARAPL1-1:1			chr12:10412870-10412929	FALSE	hs|12p13.2
A_23_P200579	3.35625	3.14284	0	0.13909	0.13909	1.10121	A	A	CELA3B	Homo sapiens chymotrypsin-like elastase family, member 3B (CELA3B), mRNA [NM_007352]	chymotrypsin-like elastase family, member 3B	23436	GO:0004252|GO:0006508|GO:0008233|GO:0008203	chr1:22313165-22315802	FALSE	hs|1p36.12	ENST00000290122	NM_007352	NM_007352	THC2469476	Hs.728752
A_22_P00011105	28.6058	26.2157	0	0.107995	0.107995	1.07773	P	P	lnc-NUDT16-1	LNCipedia lincRNA (lnc-NUDT16-1), lincRNA [lnc-NUDT16-1:1]	lnc-NUDT16-1:1			chr3:131239630-131239689	FALSE	hs|3q22.1
A_22_P00024708	3.33648	2.81074	0	-0.013505	-0.013505	0.990683	A	A	lnc-SRD5A3-2	DB536005 RIKEN full-length enriched human cDNA library, hippocampus Homo sapiens cDNA clone H023034B17 3', mRNA sequence [DB536005]	lnc-SRD5A3-2:1			chr4:55939131-55939190	FALSE	hs|4q12		DB536005			Hs.641809
A_21_P0012909	3.32622	2.80193	0	-0.0135922	-0.0135922	0.990623	A	A	XLOC_l2_012071	BROAD Institute lincRNA (XLOC_l2_012071), lincRNA [TCONS_l2_00022934]				chr5:67725640-67725581	FALSE	hs|5q13.1
A_21_P0005464	21.8747	22.7214	0	0.288659	0.288659	1.2215	P	P	lnc-FTSJ2-1	LNCipedia lincRNA (lnc-FTSJ2-1), lincRNA [lnc-FTSJ2-1:1]	lnc-FTSJ2-1:1			chr7:2360784-2360725	FALSE	hs|7p22.3
A_22_P00020711	4.15918	4.92457	0	0.477569	0.477569	1.3924	A	A		UI-HF-CB0-aoz-f-03-0-UI.r1 NIH_MGC_210 Homo sapiens cDNA clone IMAGE:3097084 5', mRNA sequence [CF139581]				chr11:23224646-23224705	FALSE	hs|11p14.3	ENST00000533591	CF139581			Hs.625871
A_22_P00018728	3.29459	2.77493	0	-0.0137734	-0.0137734	0.990498	A	A	LOC101928817	PREDICTED: Homo sapiens uncharacterized LOC101928817 (LOC101928817), transcript variant X2, ncRNA [XR_245804]	uncharacterized LOC101928817	101928817		chr14:89830984-89831043	FALSE	hs|14q32.11		XR_245804	XR_245804
A_23_P16652	519.93	405.911	0	-0.123284	-0.123284	0.918095	P	P	ZNF555	Homo sapiens zinc finger protein 555 (ZNF555), transcript variant 1, mRNA [NM_152791]	zinc finger protein 555	148254	GO:0006355|GO:0005634|GO:0003677|GO:0046872|GO:0006351	chr19:2853940-2853999	FALSE	hs|19p13.3	ENST00000334241	NM_152791	NM_152791	THC2474254	Hs.47712
A_24_P696761	3.27308	2.75661	0	-0.0138869	-0.0138869	0.99042	A	A	LEMD1	Homo sapiens LEM domain containing 1 (LEMD1), transcript variant 3, mRNA [NM_001001552]	LEM domain containing 1	93273	GO:0016021	chr1:205350823-205350764	FALSE	hs|1q32.1	ENST00000367151	NM_001001552	NM_001001552	THC2477419	Hs.745447
A_22_P00018850	12.8596	12.418	0	0.183456	0.183456	1.1356	A	A	LOC101927207	Homo sapiens uncharacterized LOC101927207 (LOC101927207), long non-coding RNA [NR_110805]	uncharacterized LOC101927207	101927207		chr17:47537982-47537923	FALSE	hs|17q21.33	ENST00000509950	NR_110805	NR_110805	THC2621858	Hs.638402
A_21_P0001607	3.2513	2.73826	0	-0.0138888	-0.0138888	0.990419	A	A	lnc-UCHL5-1	LNCipedia lincRNA (lnc-UCHL5-1), lincRNA [lnc-UCHL5-1:1]	lnc-UCHL5-1:1			chr1:192921501-192921442	FALSE	hs|1q31.2
A_23_P47904	3.24038	5.61764	0	1.02767	1.02767	2.03873	A	A	CCDC65	Homo sapiens coiled-coil domain containing 65 (CCDC65), transcript variant 1, mRNA [NM_033124]	coiled-coil domain containing 65	85478		chr12:49312491-49312550	FALSE	hs|12q13.12	ENST00000552188	NM_033124	NM_033124	THC2703141	Hs.512805
A_21_P0003741	4.75006	10.9289	0	1.436	1.436	2.7057	A	A	lnc-PHOX2B-2	LNCipedia lincRNA (lnc-PHOX2B-2), lincRNA [lnc-PHOX2B-2:2]	lnc-PHOX2B-2:2			chr4:41874911-41874852	FALSE	hs|4p13
A_23_P50710	3.21868	2.71072	0	-0.0139217	-0.0139217	0.990397	A	A	CYP4F2	Homo sapiens cytochrome P450, family 4, subfamily F, polypeptide 2 (CYP4F2), mRNA [NM_001082]	cytochrome P450, family 4, subfamily F, polypeptide 2	8529	GO:0005515|GO:0019369|GO:0000038|GO:0001676|GO:0052871|GO:0006805|GO:0052872|GO:0017144|GO:0055078|GO:0044281|GO:0006691|GO:0006690|GO:0043231|GO:0036101|GO:0005737|GO:0016324|GO:0042371|GO:0008392|GO:0005506|GO:0019373|GO:0050051|GO:0018685|GO:0052869|GO:0042377|GO:0042376|GO:0003091|GO:0003095|GO:0007596|GO:0097267|GO:0030195|GO:0032304|GO:0016709|GO:0032305|GO:0008217|GO:0005789|GO:0047057|GO:…	chr19:16001171-16000494	FALSE	hs|19p13.12	ENST00000587671	NM_001082	NM_001082	THC2471918	Hs.558423
A_24_P213120	3.20791	2.70168	0	-0.0139055	-0.0139055	0.990408	A	A	TRIM64	Homo sapiens tripartite motif containing 64 (TRIM64), mRNA [NM_001136486]	tripartite motif containing 64	120146	GO:0005622|GO:0008270	chr11:89706584-89706643	FALSE	hs|11q14.3	ENST00000329862	NM_001136486	NM_001136486	THC2505602	Hs.454490
A_23_P52336	3000.4	7833.17	0	1.61831	1.61831	3.07015	P	P	UNC5B	Homo sapiens unc-5 homolog B (C. elegans) (UNC5B), transcript variant 1, mRNA [NM_170744]	unc-5 homolog B (C. elegans)	219699	GO:0005515|GO:0043524|GO:0043065|GO:0007411|GO:2001240|GO:0014068|GO:0016021|GO:0097190|GO:0033564	chr10:73059597-73059656	FALSE	hs|10q22.1	ENST00000335350	NM_170744	NM_170744	THC2471370	Hs.522997
A_33_P6570282	827.353	1461.99	0	1.05522	1.05522	2.07804	P	P	LINC00674	Homo sapiens long intergenic non-protein coding RNA 674 (LINC00674), long non-coding RNA [NR_027418]	long intergenic non-protein coding RNA 674	100499466		chr17:66099130-66099189	FALSE	hs|17q24.2	ENST00000578200	NR_027418	NR_027418	THC2759757	Hs.591212
A_24_P314585	6.66963	10.4262	0	0.878405	0.878405	1.83834	A	A	ERAS	ES cell expressed Ras [Source:HGNC Symbol;Acc:HGNC:5174] [ENST00000338270]	ES cell expressed Ras	3266	GO:0006184|GO:0005886|GO:0007264|GO:0005525	chrX:48688430-48688489	FALSE	hs|Xp11.23	ENST00000338270	AB093575		THC2488317
A_21_P0003983	3.16578	2.66637	0	-0.0138106	-0.0138106	0.990473	A	A						chr5:33009308-33009367	FALSE	hs|5p13.3	ENST00000511054			THC2719188
A_21_P0000504	452.995	114.921	0	-1.74499	-1.74499	0.298337	P	P	RNU6ATAC	Homo sapiens RNA, U6atac small nuclear (U12-dependent splicing) (RNU6ATAC), small nuclear RNA [NR_023344]	RNA, U6atac small nuclear (U12-dependent splicing)	100151684		chr9:137029621-137029562	FALSE	hs|9q34.2		NR_023344	NR_023344	THC2534637	Hs.545589
A_33_P3351622	3.14556	2.64943	0	-0.0137682	-0.0137682	0.990502	A	A	MYO3A	myosin IIIA [Source:HGNC Symbol;Acc:HGNC:7601] [ENST00000376301]	myosin IIIA	53904	GO:0005516|GO:0048839|GO:0007605|GO:0051491|GO:0016459|GO:0030175|GO:0032433|GO:0030898|GO:0005524|GO:0032426|GO:0001917|GO:0000146|GO:0005737|GO:0051015|GO:0046777|GO:0031941|GO:0004672|GO:0043531|GO:0018105|GO:0004674|GO:0018107|GO:0060002|GO:0007601|GO:0050896	chr10:26305860-26305919	FALSE	hs|10p12.1	ENST00000376301
A_33_P3251108	315.135	234.359	0	-0.193381	-0.193381	0.874554	P	P	SLC33A1	Homo sapiens solute carrier family 33 (acetyl-CoA transporter), member 1 (SLC33A1), transcript variant 2, mRNA [NM_001190992]	solute carrier family 33 (acetyl-CoA transporter), member 1	9197	GO:0015295|GO:0008521|GO:0016020|GO:0000139|GO:0005887|GO:0006810|GO:0005789|GO:0015876|GO:0055085|GO:0015992	chr3:155546028-155544607	FALSE	hs|3q25.31	ENST00000359479	NM_001190992	NM_001190992	THC2477385	Hs.478031
A_33_P3332547	542.282	315.269	0	-0.548591	-0.548591	0.683688	P	P	IQCJ-SCHIP1	Homo sapiens IQCJ-SCHIP1 readthrough (IQCJ-SCHIP1), transcript variant 1, mRNA [NM_001197113]	IQCJ-SCHIP1 readthrough	100505385		chr3:159606672-159606731	FALSE	hs|3q25.33	ENST00000475932	NM_001197113	NM_001197113	NP175795	Hs.134665
A_19_P00322850	9.55675	8.17894	0	0.00926399	0.00926399	1.00644	A	A	LOC102467147	Homo sapiens uncharacterized LOC102467147 (LOC102467147), long non-coding RNA [NR_104664]	uncharacterized LOC102467147	102467147		chr5:55763605-55763546	FALSE	hs|5q11.2	ENST00000511661	NR_104664	NR_104664	THC2641504	Hs.650177
A_22_P00018897	79.3669	69.6914	0	0.0463133	0.0463133	1.03262	P	P		BX107688 Soares_NFL_T_GBC_S1 Homo sapiens cDNA clone IMAGp998J234013, mRNA sequence [BX107688]				chr7:1307052-1307111	FALSE	hs|7p22.3	ENST00000453798			THC2705363	Hs.128936
A_21_P0010369	3.09816	2.61022	0	-0.0133657	-0.0133657	0.990778	A	A		PREDICTED: Homo sapiens uncharacterized LOC100506877 (LOC100506877), misc_RNA [XR_109739]				chr22:48845134-48846953	FALSE	hs|22q13.32	ENST00000453866			THC2641788	Hs.650193
A_32_P155364	96437.5	81003.8	0	-0.0177336	-0.0177336	0.987783	P	P	RPL7	Homo sapiens ribosomal protein L7 (RPL7), mRNA [NM_000971]	ribosomal protein L7	6129	GO:0005515|GO:0010467|GO:0006364|GO:0003723|GO:0019058|GO:0005634|GO:0003729|GO:0006412|GO:0006413|GO:0042803|GO:0006414|GO:0005829|GO:0000184|GO:0016032|GO:0042273|GO:0070062|GO:0003735|GO:0006614|GO:0019083|GO:0006415|GO:0003677|GO:0016020|GO:0030529|GO:0022625|GO:0005925|GO:0044267	chr8:74203307-74202911	FALSE	hs|8q21.11	ENST00000352983		NM_000971	THC2465604	Hs.571841
A_23_P125233	1708.88	11276.5	0	2.95607	2.95607	7.76007	P	P	CNN1	Homo sapiens calponin 1, basic, smooth muscle (CNN1), mRNA [NM_001299]	calponin 1, basic, smooth muscle	1264	GO:0005516|GO:0031032|GO:0003779|GO:0006940|GO:0005856|GO:0005925	chr19:11661005-11661064	FALSE	hs|19p13.2	ENST00000252456	NM_001299	NM_001299	THC2465951	Hs.465929
A_33_P3337034	378.433	222.068	0	-0.535168	-0.535168	0.690078	P	P	PRPF4B	Homo sapiens pre-mRNA processing factor 4B (PRPF4B), mRNA [NM_003913]	pre-mRNA processing factor 4B	8899	GO:0008380|GO:0005515|GO:0004672|GO:0005694|GO:0004674|GO:0000398|GO:0006468|GO:0005654|GO:0071013|GO:0005524	chr6:4056609-4056668	FALSE	hs|6p25.2	ENST00000466185	NM_003913	NM_003913	THC2536554	Hs.159014
A_33_P3217470	3.06448	2.58184	0	-0.0133758	-0.0133758	0.990771	A	A	LOC101928259	Homo sapiens uncharacterized LOC101928259 (LOC101928259), long non-coding RNA [NR_110391]	uncharacterized LOC101928259	101928259		chrX:71932130-71932189	FALSE	hs|Xq13.2		NR_110391	NR_110391	THC2649461
A_23_P424051	3.05675	2.57534	0	-0.0133662	-0.0133662	0.990778	A	A	SLC25A48	Homo sapiens solute carrier family 25, member 48 (SLC25A48), mRNA [NM_145282]	solute carrier family 25, member 48	153328	GO:0005743|GO:0016021|GO:0055085	chr5:135188483-135223752	FALSE	hs|5q31.1	ENST00000412661	NM_145282	NM_145282	THC2479486	Hs.412418
A_23_P368393	527.181	310.776	0	-0.528553	-0.528553	0.69325	P	P	SF3B1	Homo sapiens splicing factor 3b, subunit 1, 155kDa (SF3B1), transcript variant 2, mRNA [NM_001005526]	splicing factor 3b, subunit 1, 155kDa	23451	GO:0005515|GO:0008380|GO:0010467|GO:0005634|GO:0009952|GO:0071013|GO:0016607|GO:0000398|GO:0000375|GO:0003682|GO:0005654|GO:0005681|GO:0005689	chr2:198285791-198285246	FALSE	hs|2q33.1	ENST00000414963	NM_001005526	NM_001005526	THC2638239	Hs.632554
A_21_P0008780	3.04204	4.16839	0	0.688321	0.688321	1.61141	A	A	lnc-VPS33B-2	LNCipedia lincRNA (lnc-VPS33B-2), lincRNA [lnc-VPS33B-2:1]	lnc-VPS33B-2:1			chr15:92346303-92346244	FALSE	hs|15q26.1
A_21_P0001376	3.03508	7.73956	0	1.58439	1.58439	2.99881	A	A	lnc-TTC24-1	LNCipedia lincRNA (lnc-TTC24-1), lincRNA [lnc-TTC24-1:1]	lnc-TTC24-1:1			chr1:156483049-156483108	FALSE	hs|1q22
A_22_P00009207	3.02851	2.55186	0	-0.0131898	-0.0131898	0.990899	A	A	LOC100506457		uncharacterized LOC100506457	100506457		chr2:12005977-12006036	FALSE	hs|2p25.1	ENST00000429878			THC2657735
A_21_P0012654	883.209	1160.74	0	0.628086	0.628086	1.54551	P	P	LOC101928803	PREDICTED: Homo sapiens uncharacterized LOC101928803 (LOC101928803), transcript variant X2, ncRNA [XR_251551]	uncharacterized LOC101928803	101928803		chr4:9153631-9153119	FALSE	hs|4p16.1		XR_251551	XR_251551	THC2558518
A_21_P0014033	32.9144	23.7208	0	-0.238697	-0.238697	0.847511	P	P						chr10:90714-90773	FALSE	hs|10p15.3	ENST00000575066
A_21_P0011354	6707.47	12202.4	0	1.09719	1.09719	2.13938	P	P	XLOC_l2_004844	BROAD Institute lincRNA (XLOC_l2_004844), lincRNA [TCONS_l2_00008932]				chr15:23186602-23186543	FALSE	hs|15q11.2				THC2500351
A_23_P427703	196372	23716.5	0	-2.81575	-2.81575	0.142028	P	P	MT1L	Homo sapiens metallothionein 1L (gene/pseudogene) (MT1L), non-coding RNA [NR_001447]	metallothionein 1L (gene/pseudogene)	4500		chr16:56652580-56652639	FALSE	hs|16q12.2	ENST00000565768	NR_001447	NR_001447	THC2477025	Hs.647358
A_33_P3224505	12.4582	6.05974	0	-0.805894	-0.805894	0.572008	A	A	LOC100131099	Homo sapiens cDNA FLJ44095 fis, clone TESTI4042444. [AK126083]	uncharacterized LOC100131099	100131099		chr20:60978020-60977961	FALSE	hs|20q13.33		AK126083		THC2481838	Hs.664462
A_22_P00015881	39.927	8.11658	0	-2.06455	-2.06455	0.239061	P	A	TCEAL3	transcription elongation factor A (SII)-like 3 [Source:HGNC Symbol;Acc:HGNC:28247] [ENST00000477014]	transcription elongation factor A (SII)-like 3	85012	GO:0006355|GO:0005634|GO:0006351	chrX:102883527-102883586	FALSE	hs|Xq22.2	ENST00000477014
A_22_P00003249	2.9912	2.52062	0	-0.0130782	-0.0130782	0.990976	A	A	CISTR	Homo sapiens chondrogenesis-associated transcript (CISTR), transcript variant 1, long non-coding RNA [NR_104332]	chondrogenesis-associated transcript	102216268		chr12:54144497-54144438	FALSE	hs|12q13.13	ENST00000570015	NR_104332	NR_104332	THC2634016
A_21_P0003575	2.98719	2.51722	0	-0.0130901	-0.0130901	0.990968	A	A						chr4:11773345-11773404	FALSE	hs|4p15.33	ENST00000508998			THC2724164
A_22_P00021451	7.96877	9.24803	0	0.448658	0.448658	1.36477	A	A		long intergenic non-protein coding RNA 942 [Source:HGNC Symbol;Acc:HGNC:48636] [ENST00000515614]				chr12:1609771-1609712	FALSE	hs|12p13.33	ENST00000515614
A_23_P61447	4400.94	3341.68	0	-0.163365	-0.163365	0.89294	P	P	ETFDH	Homo sapiens electron-transferring-flavoprotein dehydrogenase (ETFDH), transcript variant 1, mRNA [NM_004453]	electron-transferring-flavoprotein dehydrogenase	2110	GO:0048039|GO:0051539|GO:0048038|GO:0031966|GO:0050660|GO:0043783|GO:0009055|GO:0044281|GO:0033539|GO:0046872|GO:0022904|GO:0004174|GO:0005759|GO:0016491|GO:0031305|GO:0022900|GO:0006979|GO:0044237	chr4:159629645-159629704	FALSE	hs|4q32.1	ENST00000506422	NM_004453	NM_004453	THC2462834	Hs.155729
A_24_P355967	2.97716	20.602	0	3.02465	3.02465	8.13786	A	P	HTR2A	Homo sapiens 5-hydroxytryptamine (serotonin) receptor 2A, G protein-coupled (HTR2A), transcript variant 1, mRNA [NM_000621]	5-hydroxytryptamine (serotonin) receptor 2A, G protein-coupled	3356	GO:0008219|GO:0030424|GO:0008284|GO:0001659|GO:0005886|GO:0043267|GO:0050731|GO:0048148|GO:0007268|GO:0051378|GO:0007202|GO:0032403|GO:0044380|GO:0014059|GO:0005829|GO:0070852|GO:0001965|GO:0004993|GO:0045907|GO:0043406|GO:0043198|GO:0071886|GO:0008144|GO:0043025|GO:0050966|GO:0007613|GO:0014832|GO:0070374|GO:0045821|GO:0050965|GO:0014824|GO:0051209|GO:0010513|GO:0051967|GO:0042493|GO:0007568|GO:…	chr13:47407996-47407937	FALSE	hs|13q14.2	ENST00000542664	NM_000621	NM_000621	THC2477265	Hs.72630
A_32_P86245	11.6797	11.071	0	0.156658	0.156658	1.1147	A	A	EFHC1	Homo sapiens EF-hand domain (C-terminal) containing 1 (EFHC1), transcript variant A, mRNA [NM_018100]	EF-hand domain (C-terminal) containing 1	114327	GO:0072686|GO:0005813|GO:0021795|GO:0005930|GO:0005509|GO:0043025|GO:0008022	chr6:52360211-52360270	FALSE	hs|6p12.2	ENST00000538167	NM_018100	NM_018100	THC2533676	Hs.403171
A_22_P00013240	12.2927	6.29198	0	-0.732347	-0.732347	0.601924	A	A	LOC100507283	Homo sapiens uncharacterized LOC100507283 (LOC100507283), long non-coding RNA [NR_103862]	uncharacterized LOC100507283	100507283		chr11:124671090-124671149	FALSE	hs|11q24.2		NR_103862	NR_103862	THC2499923	Hs.564177
A_24_P291401	180.763	339.08	0	1.14139	1.14139	2.20594	P	P	TMEM150A	Homo sapiens transmembrane protein 150A (TMEM150A), transcript variant 1, mRNA [NM_001031738]	transmembrane protein 150A	129303	GO:0030262|GO:0005886|GO:0009056|GO:0016021|GO:0005764	chr2:85826387-85826328	FALSE	hs|2p11.2	ENST00000422458	NM_001031738	NM_001031738	THC2567684	Hs.591559
A_22_P00009974	54.4392	40.6003	0	-0.189285	-0.189285	0.87704	P	P	SNAP25-AS1	Homo sapiens SNAP25 antisense RNA 1 (SNAP25-AS1), long non-coding RNA [NR_040710]	SNAP25 antisense RNA 1	100131208		chr20:10199944-10199885	FALSE	hs|20p12.2		NR_040710	NR_040710	THC2701791	Hs.658178
A_21_P0005615	2.99533	6.34297	0	1.31632	1.31632	2.49029	A	A	LOC101929622	Homo sapiens uncharacterized LOC101929622 (LOC101929622), long non-coding RNA [NR_125820]	uncharacterized LOC101929622	101929622		chr8:37590949-37591008	FALSE	hs|8p11.23		NR_125820	NR_125820	THC2710632	Hs.127775
A_23_P19115	584.714	451.601	0	-0.138811	-0.138811	0.908267	P	P	GSPT2	Homo sapiens G1 to S phase transition 2 (GSPT2), mRNA [NM_018094]	G1 to S phase transition 2	23708	GO:0005515|GO:0010467|GO:0007049|GO:0000184|GO:0003924|GO:0006415|GO:0005525|GO:0044267|GO:0006412|GO:0005829	chrX:51488586-51488645	FALSE	hs|Xp11.22	ENST00000340438	NM_018094	NM_018094	THC2472485	Hs.59523
A_23_P35045	2.9657	2.49902	0	-0.0131407	-0.0131407	0.990933	A	A	ARHGAP30	Homo sapiens Rho GTPase activating protein 30 (ARHGAP30), transcript variant 1, mRNA [NM_001025598]	Rho GTPase activating protein 30	257106	GO:0043547|GO:0051056|GO:0007264|GO:0016023|GO:0043231|GO:0005829|GO:0005096	chr1:161017294-161017235	FALSE	hs|1q23.3	ENST00000368013	NM_001025598	NM_001025598	THC2601052	Hs.389374
A_24_P227585	520.051	296.796	0	-0.57531	-0.57531	0.671142	P	P	GPALPP1	Homo sapiens GPALPP motifs containing 1 (GPALPP1), mRNA [NM_018559]	GPALPP motifs containing 1	55425		chr13:45589665-45589724	FALSE	hs|13q14.12	ENST00000379151	NM_018559	NM_018559	THC2471318	Hs.744143
A_22_P00002974	16.5665	20.1734	0	0.518057	0.518057	1.43203	P	P	lnc-C6orf118-1	Homo sapiens cDNA FLJ33469 fis, clone BRAMY2002005. [AK090788]	lnc-C6orf118-1:2			chr6:165206923-165206864	FALSE	hs|6q27				THC2516532	Hs.556296
A_22_P00019241	2.96586	2.49909	0	-0.0131793	-0.0131793	0.990906	A	A	KCNQ5-AS1	Homo sapiens KCNQ5 antisense RNA 1 (KCNQ5-AS1), long non-coding RNA [NR_046621]	KCNQ5 antisense RNA 1	100873997		chr6:73845069-73845010	FALSE	hs|6q13		NR_046621	NR_046621		Hs.743196
A_33_P3339070	159.019	90.5892	0	-0.577917	-0.577917	0.66993	P	P	LINC00704	Homo sapiens long intergenic non-protein coding RNA 704 (LINC00704), long non-coding RNA [NR_024475]	long intergenic non-protein coding RNA 704	100216001		chr10:4692436-4692377	FALSE	hs|10p15.1	ENST00000430998	NR_024475	NR_024475	THC2620594	Hs.634869
A_22_P00017436	2.96761	2.50053	0	-0.013195	-0.013195	0.990896	A	A	GNA14-AS1	Homo sapiens GNA14 antisense RNA 1 (GNA14-AS1), long non-coding RNA [NR_121184]	GNA14 antisense RNA 1	101927422		chr9:80132956-80133015	FALSE	hs|9q21.2		NR_121184	NR_121184	THC2616597	Hs.434324
A_24_P190541	601.683	667.177	0	0.382936	0.382936	1.30399	P	P	BRWD1	Homo sapiens bromodomain and WD repeat domain containing 1 (BRWD1), transcript variant 1, mRNA [NM_018963]	bromodomain and WD repeat domain containing 1	54014	GO:0003674|GO:0005737|GO:0006357|GO:0008360|GO:0007010|GO:0005730|GO:0005634|GO:0006351	chr21:40568557-40568498	FALSE	hs|21q22.2	ENST00000446924	NM_018963	NM_018963	NP1158458	Hs.654740
A_33_P3268174	1795.69	899.394	0	-0.763646	-0.763646	0.589006	P	P	KBTBD6	Homo sapiens kelch repeat and BTB (POZ) domain containing 6 (KBTBD6), mRNA [NM_152903]	kelch repeat and BTB (POZ) domain containing 6	89890	GO:0005515|GO:0008150|GO:0003674|GO:0005575	chr13:41701940-41701881	FALSE	hs|13q14.11	ENST00000379485	NM_152903	NM_152903	THC2492106	Hs.534040
A_33_P3286739	2.97263	2.50472	0	-0.0132203	-0.0132203	0.990878	A	A	N4BP2L1	PREDICTED: Homo sapiens NEDD4 binding protein 2-like 1 (N4BP2L1), transcript variant X1, mRNA [XM_006719890]	NEDD4 binding protein 2-like 1	90634		chr13:32977876-32977817	FALSE	hs|13q13.1		XM_006719890	XM_006719890	THC2651728
A_24_P167984	1152.91	1312.33	0	0.420728	0.420728	1.3386	P	P	ATMIN	Homo sapiens ATM interactor (ATMIN), transcript variant 1, mRNA [NM_015251]	ATM interactor	23300	GO:0005515|GO:0045502|GO:0044212|GO:0005634|GO:0045893|GO:0046872|GO:0006974|GO:0006351	chr16:81078373-81078432	FALSE	hs|16q23.2	ENST00000566488	NM_015251	NM_015251	THC2496925	Hs.16349
A_19_P00321124	2.97754	2.50887	0	-0.013216	-0.013216	0.990881	A	A	LINC01468	Homo sapiens long intergenic non-protein coding RNA 1468 (LINC01468), transcript variant 1, long non-coding RNA [NR_120641]	long intergenic non-protein coding RNA 1468	101928687		chr10:54210932-54210873	FALSE	hs|10q21.1	ENST00000435813	NR_120641	NR_120641		Hs.380362
A_32_P206497	2.98041	2.51133	0	-0.0131936	-0.0131936	0.990897	A	A		kielin/chordin-like protein [Source:HGNC Symbol;Acc:HGNC:17585] [ENST00000492679]				chr7:128502571-128502512	FALSE	hs|7q32.1	ENST00000492679	AK090684		THC2483536
A_33_P3351745	7.23969	12.2618	0	0.994036	0.994036	1.99175	A	A	PVRIG	Homo sapiens poliovirus receptor related immunoglobulin domain containing (PVRIG), mRNA [NM_024070]	poliovirus receptor related immunoglobulin domain containing	79037	GO:0016021	chr7:99819051-99819110	FALSE	hs|7q22.1	ENST00000451963	NM_024070	NM_024070	THC2497731	Hs.729356
A_24_P404840	5.35924	4.79546	0	0.0735111	0.0735111	1.05227	A	A	GJB1	Homo sapiens gap junction protein, beta 1, 32kDa (GJB1), transcript variant 2, mRNA [NM_000166]	gap junction protein, beta 1, 32kDa	2705	GO:0007267|GO:0006810|GO:0005789|GO:0061024|GO:0005922|GO:0016264|GO:0016021|GO:0042803|GO:0007399	chrX:70444287-70444346	FALSE	hs|Xq13.1	ENST00000361726	NM_000166	NM_000166	THC2461161	Hs.333303
A_22_P00011458	56.788	18.2643	0	-1.40269	-1.40269	0.378224	P	P		BX092927 Soares placenta Nb2HP Homo sapiens cDNA clone IMAGp998O14195 ; IMAGE:136549, mRNA sequence [BX092927]				chr9:118774911-118774970	FALSE	hs|9q33.1	ENST00000416507			THC2656209	Hs.160681
A_23_P68942	204001	175248	0	0.0146914	0.0146914	1.01024	P	P	RPL3	Homo sapiens ribosomal protein L3 (RPL3), transcript variant 1, mRNA [NM_000967]	ribosomal protein L3	6122	GO:0010467|GO:0003735|GO:0019083|GO:0006614|GO:0003723|GO:0019058|GO:0005730|GO:0005634|GO:0006415|GO:0006412|GO:0006413|GO:0005829|GO:0006414|GO:0005737|GO:0000184|GO:0016032|GO:0071353|GO:0005654|GO:0022625|GO:0044267|GO:0005925|GO:0070062	chr22:39710722-39710186	FALSE	hs|22q13.1	ENST00000481985	NM_000967	NM_000967	THC2532419	Hs.119598
A_22_P00010253	24.6551	20.8007	0	-0.0113854	-0.0113854	0.992139	P	P	lnc-MTERF-5	LNCipedia lincRNA (lnc-MTERF-5), lincRNA [lnc-MTERF-5:1]	lnc-MTERF-5:1			chr7:90893738-90893679	FALSE	hs|7q21.13
A_22_P00009379	3.00828	2.53526	0	-0.0129337	-0.0129337	0.991075	A	A						chr5:157685195-157685254	FALSE	hs|5q33.3	ENST00000518103
A_22_P00000755	7.1286	7.74345	0	0.353229	0.353229	1.27742	A	A						chr7:45581652-45581711	FALSE	hs|7p12.3	ENST00000443714
A_33_P3360227	6.56189	4.24559	0	-0.394277	-0.394277	0.760871	A	A		DC397705 TESTI2 Homo sapiens cDNA clone TESTI2031480 5', mRNA sequence [DC397705]				chr6:111195730-111195789	FALSE	hs|6q21		DC397705			Hs.740139
A_22_P00012831	167.99	88.897	0	-0.684295	-0.684295	0.62231	P	P	lnc-RASA1-3	LNCipedia lincRNA (lnc-RASA1-3), lincRNA [lnc-RASA1-3:20]	lnc-RASA1-3:20			chr5:87578844-87578903	FALSE	hs|5q14.3				THC2757513
A_33_P3380311	20.7329	19.5986	0	0.152699	0.152699	1.11165	P	P	ATRX	Homo sapiens alpha thalassemia/mental retardation syndrome X-linked (ATRX), transcript variant 1, mRNA [NM_000489]	alpha thalassemia/mental retardation syndrome X-linked	546	GO:0005515|GO:0070087|GO:0005634|GO:0035064|GO:0007283|GO:0042393|GO:0060009|GO:0045944|GO:0010571|GO:0031933|GO:0006338|GO:0032508|GO:0070603|GO:0006355|GO:0072711|GO:0030330|GO:0006334|GO:0004386|GO:0015616|GO:0006310|GO:0006336|GO:0005524|GO:0003677|GO:0003678|GO:0006351|GO:0006306|GO:0005720|GO:0006281|GO:0003682|GO:0016605|GO:0072520|GO:0005654|GO:0008270|GO:0031297|GO:0032206|GO:0030900	chrX:76778809-76778750	FALSE	hs|Xq21.1	ENST00000480283	NM_000489	NM_000489	THC2787160	Hs.533526
A_24_P79054	1807.17	1291.74	0	-0.250552	-0.250552	0.840575	P	P	TGFB1	Homo sapiens transforming growth factor, beta 1 (TGFB1), mRNA [NM_000660]	transforming growth factor, beta 1	7040	GO:0005515|GO:0001657|GO:0002513|GO:0006796|GO:0005615|GO:0007406|GO:0005114|GO:0006754|GO:0010763|GO:0001948|GO:0007173|GO:0000165|GO:0002062|GO:0006611|GO:0007179|GO:0000060|GO:0010800|GO:0007565|GO:0009986|GO:0002460|GO:0005796|GO:0010742|GO:0007568|GO:0000122|GO:0005125|GO:0007182|GO:0007183|GO:0010936|GO:0007184|GO:0002028|GO:0016049|GO:0008083|GO:0008284|GO:0007093|GO:0008285|GO:0005886|GO:…	chr19:41847802-41838142	FALSE	hs|19q13.2	ENST00000221930	NM_000660	NM_000660	THC2467887	Hs.645227
A_23_P88630	1223.03	94.5084	0	-3.46001	-3.46001	0.0908728	P	P	BLM	Homo sapiens Bloom syndrome, RecQ helicase-like (BLM), transcript variant 1, mRNA [NM_000057]	Bloom syndrome, RecQ helicase-like	641	GO:0005515|GO:0007095|GO:0010165|GO:0048478|GO:0046632|GO:0005657|GO:0005634|GO:0000079|GO:0051259|GO:0016363|GO:0002039|GO:0005737|GO:0004003|GO:0003697|GO:0000723|GO:0000724|GO:0046641|GO:0051782|GO:0032508|GO:0016887|GO:0000729|GO:0008026|GO:0043140|GO:0000781|GO:0072711|GO:0000405|GO:0070244|GO:0004386|GO:0005730|GO:0051880|GO:0051098|GO:0006310|GO:0000800|GO:0000228|GO:0005524|GO:0071479|GO:…	chr15:91358495-91358554	FALSE	hs|15q26.1	ENST00000559724	NM_000057	NM_000057	THC2603060	Hs.725208
A_23_P379475	3153.92	8504.02	0	1.66487	1.66487	3.17085	P	P	DHCR24	Homo sapiens 24-dehydrocholesterol reductase (DHCR24), mRNA [NM_014762]	24-dehydrocholesterol reductase	1718	GO:0006695|GO:0008285|GO:0008762|GO:0005783|GO:0050660|GO:0007265|GO:0005634|GO:0044281|GO:0016628|GO:0005829|GO:0030539|GO:0008104|GO:0050614|GO:0042605|GO:0009888|GO:0061024|GO:0007050|GO:0009725|GO:0043154|GO:0005856|GO:0006979|GO:0042987|GO:0043066|GO:0000246|GO:0006915|GO:0000139|GO:0016020|GO:0005789|GO:0031639|GO:0043588|GO:0016021|GO:0019899|GO:0055114	chr1:55315569-55315510	FALSE	hs|1p32.3	ENST00000535035	NM_014762	NM_014762	THC2497269	Hs.498727
A_24_P154868	3.05365	13.8131	0	2.4113	2.4113	5.31952	A	P	MEP1A	Homo sapiens meprin A, alpha (PABA peptide hydrolase) (MEP1A), mRNA [NM_005588]	meprin A, alpha (PABA peptide hydrolase)	4224	GO:0005515|GO:0005887|GO:0017090|GO:0007586|GO:0006508|GO:0008270|GO:0004222|GO:0005615|GO:0070062	chr6:46803182-46803241	FALSE	hs|6p12.3	ENST00000230588	NM_005588	NM_005588	THC2486461	Hs.179704
A_24_P921321	396.238	287.62	0	-0.228336	-0.228336	0.853619	P	P	PTPRJ	Homo sapiens protein tyrosine phosphatase, receptor type, J (PTPRJ), transcript variant 1, mRNA [NM_002843]	protein tyrosine phosphatase, receptor type, J	5795	GO:0051898|GO:0005515|GO:0051897|GO:0030308|GO:0008285|GO:0030054|GO:0008013|GO:0005886|GO:0048709|GO:0060242|GO:0051894|GO:0030155|GO:2000272|GO:0035335|GO:0007507|GO:0016791|GO:0005911|GO:0043407|GO:0010572|GO:0010642|GO:0004725|GO:0070062|GO:0051019|GO:0001772|GO:0030336|GO:0070097|GO:0045295|GO:0009986|GO:0019901|GO:0042059|GO:0032587|GO:0005161|GO:0050860|GO:0050918|GO:0045785|GO:0007596|GO:…	chr11:48192048-48192107	FALSE	hs|11p11.2	ENST00000613246	NM_002843	NM_002843	THC2633482	Hs.318547
A_23_P10785	377.137	191.528	0	-0.743662	-0.743662	0.597222	P	P	VTI1A	Homo sapiens vesicle transport through interaction with t-SNAREs 1A (VTI1A), mRNA [NM_145206]	vesicle transport through interaction with t-SNAREs 1A	143187	GO:0044306|GO:0012507|GO:0048471|GO:0005794|GO:0005795|GO:0090161|GO:0030136|GO:0031201|GO:0006891|GO:0048280|GO:0006896|GO:0008021|GO:0006888|GO:0005484|GO:0000139|GO:0050882|GO:0031902|GO:0000149|GO:0043025|GO:0005789|GO:0042147|GO:0006623|GO:0016021|GO:0005768	chr10:114298077-114428023	FALSE	hs|10q25.2	ENST00000393077	NM_145206	NM_145206	THC2690818	Hs.194554
A_21_P0006004	3.5995	5.38846	0	0.815948	0.815948	1.76045	A	A						chr9:33722480-33722539	FALSE	hs|9p13.3	ENST00000449144
A_21_P0011770	1522.63	1584.03	0	0.290905	0.290905	1.22341	P	P	LINC01535	Homo sapiens long intergenic non-protein coding RNA 1535 (LINC01535), transcript variant 1, long non-coding RNA [NR_110718]	long intergenic non-protein coding RNA 1535	101927667		chr19:37754265-37754324	FALSE	hs|19q13.12	ENST00000592712		NR_110718	THC2496644	Hs.633102
A_21_P0003363	3.08662	2.60504	0	-0.0108514	-0.0108514	0.992507	A	A		BX114935 NCI_CGAP_Brn23 Homo sapiens cDNA clone IMAGp998J165190, mRNA sequence [BX114935]				chr4:55222058-55222117	FALSE	hs|4q12	ENST00000511634			THC2660198	Hs.738157
A_24_P126139	28.3312	107.828	0	2.16213	2.16213	4.47576	P	P	RAB9B	Homo sapiens RAB9B, member RAS oncogene family (RAB9B), mRNA [NM_016370]	RAB9B, member RAS oncogene family	51209	GO:0005515|GO:0005774|GO:0005886|GO:0005770|GO:0003924|GO:0005525|GO:0005764|GO:0006886|GO:0045335|GO:0006184|GO:0030670|GO:0042147|GO:0032482|GO:0019003|GO:0090385	chrX:103078011-103077952	FALSE	hs|Xq22.2	ENST00000243298	NM_016370	NM_016370	THC2601062	Hs.522736
A_33_P3293519	3.10028	2.61762	0	-0.0102687	-0.0102687	0.992908	A	A	PWAR4	Homo sapiens Prader Willi/Angelman region RNA 4 (PWAR4), long non-coding RNA [NR_022010]	Prader Willi/Angelman region RNA 4	347745		chr15:25456993-25457052	FALSE	hs|15q11.2		NR_022010	NR_022010	NP1168996	Hs.711815
A_22_P00001595	8.54733	5.54511	0	-0.390388	-0.390388	0.762925	A	A	lnc-ARNTL-1	LNCipedia lincRNA (lnc-ARNTL-1), lincRNA [lnc-ARNTL-1:1]	lnc-ARNTL-1:1			chr11:13691120-13691179	FALSE	hs|11p15.2
A_21_P0009686	3.11397	2.63057	0	-0.00950861	-0.00950861	0.993431	A	A	lnc-OR10H5-2	LNCipedia lincRNA (lnc-OR10H5-2), lincRNA [lnc-OR10H5-2:3]	lnc-OR10H5-2:3			chr19:15939826-15940011	FALSE	hs|19p13.12
A_21_P0002073	2096.91	1855.59	0	0.0574846	0.0574846	1.04065	P	P		DB092709 TESTI4 Homo sapiens cDNA clone TESTI4042421 5', mRNA sequence [DB092709]				chr2:97969194-97969253	FALSE	hs|2q11.2	ENST00000422600				Hs.589814
A_22_P00009732	7.9649	2.64347	0	-1.35735	-1.35735	0.390298	A	A	lnc-MCU-1	LNCipedia lincRNA (lnc-MCU-1), lincRNA [lnc-MCU-1:1]	lnc-MCU-1:1			chr10:74262655-74262714	FALSE	hs|10q22.1
A_33_P3244818	636.188	514.674	0	-0.0719242	-0.0719242	0.951368	P	P	RSBN1L	Homo sapiens round spermatid basic protein 1-like (RSBN1L), mRNA [NM_198467]	round spermatid basic protein 1-like	222194	GO:0005634	chr7:77408652-77408711	FALSE	hs|7q11.23	ENST00000445288	NM_198467	NM_198467	THC2463590	Hs.592289
A_21_P0001944	8.64329	14.4982	0	0.980094	0.980094	1.97259	A	P	LOC101927156		uncharacterized LOC101927156	101927156		chr2:182227555-182227614	FALSE	hs|2q31.3	ENST00000428474		XR_251228	THC2518790	Hs.580074
A_22_P00013937	45.0521	43.2903	0	0.176321	0.176321	1.13	P	P	PDXK	pyridoxal (pyridoxine, vitamin B6) kinase [Source:HGNC Symbol;Acc:HGNC:8819] [ENST00000438837]	pyridoxal (pyridoxine, vitamin B6) kinase	8566	GO:0042823|GO:0000287|GO:0008283|GO:0042816|GO:0006767|GO:0008478|GO:0005634|GO:0044281|GO:0030955|GO:0031402|GO:0031403|GO:0005524|GO:0042803|GO:0005829|GO:0016310|GO:0005737|GO:0006766|GO:0030170|GO:0005654|GO:0008270|GO:0009443|GO:0070062	chr21:45152033-45152092	FALSE	hs|21q22.3	ENST00000438837	AK056502		THC2706463	Hs.284491
A_24_P129632	1472.41	1534.09	0	0.293077	0.293077	1.22525	P	P	DLG5	Homo sapiens discs, large homolog 5 (Drosophila) (DLG5), mRNA [NM_004747]	discs, large homolog 5 (Drosophila)	9231	GO:0005515|GO:0008092|GO:0008285|GO:0005886|GO:0008013|GO:0045186|GO:0030159|GO:0045176|GO:0042981|GO:0072205|GO:0045197|GO:0035556|GO:0007165|GO:0005737|GO:0016337|GO:0060441|GO:0005913|GO:0006461|GO:0030859|GO:0071896|GO:0030901	chr10:79550783-79550724	FALSE	hs|10q22.3	ENST00000614211	NM_004747	NM_004747	THC2520594	Hs.652690
A_21_P0009560	4.02705	2.67572	0	-0.355925	-0.355925	0.781369	A	A	lnc-TCF4-1	LNCipedia lincRNA (lnc-TCF4-1), lincRNA [lnc-TCF4-1:3]	lnc-TCF4-1:3			chr18:53443309-53443250	FALSE	hs|18q21.2
A_23_P122041	2583.25	1259.87	0	-0.802045	-0.802045	0.573536	P	P	PPP2CA	Homo sapiens protein phosphatase 2, catalytic subunit, alpha isozyme (PPP2CA), mRNA [NM_002715]	protein phosphatase 2, catalytic subunit, alpha isozyme	5515	GO:0005515|GO:0008380|GO:0010467|GO:0030308|GO:0010469|GO:0071902|GO:0030111|GO:0005886|GO:0006672|GO:0000159|GO:0005634|GO:0050811|GO:0010719|GO:0030155|GO:0046872|GO:0005829|GO:0070208|GO:0005739|GO:0000188|GO:0031952|GO:0006470|GO:0000184|GO:0015630|GO:0046983|GO:0004722|GO:0006275|GO:0070062|GO:0042518|GO:0051321|GO:0006355|GO:0010033|GO:0042176|GO:0007084|GO:0006915|GO:0008022|GO:0000922|GO:…	chr5:133533156-133533097	FALSE	hs|5q31.1	ENST00000481195	NM_002715	NM_002715	THC2465466	Hs.105818
A_33_P3407751	3.17153	2.68803	0	-0.00475788	-0.00475788	0.996708	A	A		Homo sapiens cDNA FLJ44041 fis, clone TESTI4029370. [AK126029]				chr9:77519741-77519682	FALSE	hs|9q21.13		AK126029		THC2490293	Hs.640181
A_21_P0000753	46.0316	47.0594	0	0.26573	0.26573	1.20224	P	P	DLG1-AS1	Homo sapiens DLG1 antisense RNA 1 (DLG1-AS1), long non-coding RNA [NR_038289]	DLG1 antisense RNA 1	100507086		chr3:197030307-197030366	FALSE	hs|3q29		NR_038289	NR_038289	THC2613816	Hs.636103
A_23_P311192	256.318	134.269	0	-0.698937	-0.698937	0.616026	P	P	SPTLC1	Homo sapiens serine palmitoyltransferase, long chain base subunit 1 (SPTLC1), transcript variant 2, mRNA [NM_178324]	serine palmitoyltransferase, long chain base subunit 1	10558	GO:0005515|GO:0006665|GO:0004758|GO:0006686|GO:0030148|GO:0035339|GO:0044281|GO:0030170|GO:0005789|GO:0016021|GO:0046513|GO:0017059|GO:0046512|GO:0046511	chr9:94841803-94841744	FALSE	hs|9q22.31	ENST00000482632	NM_178324	NM_178324	THC2477795	Hs.90458
A_21_P0005021	14.5019	9.57166	0	-0.36553	-0.36553	0.776184	A	A	LINC01016	Homo sapiens long intergenic non-protein coding RNA 1016 (LINC01016), long non-coding RNA [NR_038989]	long intergenic non-protein coding RNA 1016	100507584		chr6:33857981-33857922	FALSE	hs|6p21.31	ENST00000506222	NR_038989	NR_038989	THC2613364	Hs.547104
A_24_P50950	3.19158	2.71078	0	-0.0016942	-0.0016942	0.998826	A	A		coiled-coil domain containing 88B [Source:HGNC Symbol;Acc:HGNC:26757] [ENST00000492980]				chr11:64117534-64117593	FALSE	hs|11q13.1	ENST00000492980	AK095289		THC2478367	Hs.98564
A_22_P00010075	3.19575	2.71635	0	-0.000614166	-0.000614166	0.999574	A	A	lnc-MPHOSPH8-1	LNCipedia lincRNA (lnc-MPHOSPH8-1), lincRNA [lnc-MPHOSPH8-1:1]	lnc-MPHOSPH8-1:1			chr13:20252863-20252922	FALSE	hs|13q12.11
A_33_P3366575	56.6638	41.7403	0	-0.207118	-0.207118	0.866266	P	P	NXT2	Homo sapiens nuclear transport factor 2-like export factor 2 (NXT2), transcript variant 1, mRNA [NM_018698]	nuclear transport factor 2-like export factor 2	55916	GO:0005737|GO:0005634|GO:0051028|GO:0015031	chrX:108786050-108786109	FALSE	hs|Xq23	ENST00000372103	NM_018698	NM_018698	THC2477208	Hs.25010
A_23_P388301	3.20304	2.72622	0	0.00133228	0.00133228	1.00092	A	A	PRR14L	Homo sapiens chromosome 22 open reading frame 30, mRNA (cDNA clone MGC:50372 IMAGE:5535580), complete cds. [BC040859]	proline rich 14-like	253143		chr22:32072492-32072433	FALSE	hs|22q12.2	ENST00000330495	BC040859		NP594240	Hs.438906
A_23_P90895	242.198	106.382	0	-0.953066	-0.953066	0.516533	P	P	PPP1R21	Homo sapiens protein phosphatase 1, regulatory subunit 21 (PPP1R21), transcript variant 2, mRNA [NM_152994]	protein phosphatase 1, regulatory subunit 21	129285	GO:0016020|GO:0019902	chr2:48692699-48692758	FALSE	hs|2p16.3	ENST00000460299	NM_152994	NM_152994	THC2633251	Hs.654619
A_23_P42507	767.277	602.529	0	-0.114844	-0.114844	0.923482	P	P	PPIL4	Homo sapiens peptidylprolyl isomerase (cyclophilin)-like 4 (PPIL4), mRNA [NM_139126]	peptidylprolyl isomerase (cyclophilin)-like 4	85313	GO:0000413|GO:0000166|GO:0006457|GO:0003755|GO:0005634	chr6:149833364-149833305	FALSE	hs|6q25.1	ENST00000340881	NM_139126	NM_139126	THC2784378	Hs.744238
A_23_P31224	245.314	331.99	0	0.670378	0.670378	1.59149	P	P	PILRA	Homo sapiens paired immunoglobin-like type 2 receptor alpha (PILRA), transcript variant 3, mRNA [NM_178273]	paired immunoglobin-like type 2 receptor alpha	29992	GO:0005515|GO:0007165|GO:0005886|GO:0016032|GO:0016021|GO:0070062	chr7:99971912-99971971	FALSE	hs|7q22.1	ENST00000432297	NM_178273	NM_178273	THC2535758	Hs.444407
A_22_P00012484	100.549	48.7148	0	-0.811603	-0.811603	0.569748	P	P		PREDICTED: Homo sapiens uncharacterized LOC102724764 (LOC102724764), ncRNA [XR_424260]				chr11:86425061-86425120	FALSE	hs|11q14.2	ENST00000526206	XR_424260	XR_424260
A_22_P00023531	3.21262	2.74809	0	0.00855017	0.00855017	1.00594	A	A						chr4:177787851-177787792	FALSE	hs|4q34.3	ENST00000510203
A_23_P107693	103.269	43.7615	0	-1.0048	-1.0048	0.49834	P	P	ZNF586	Homo sapiens zinc finger protein 586 (ZNF586), transcript variant 1, mRNA [NM_017652]	zinc finger protein 586	54807	GO:0006355|GO:0005634|GO:0003677|GO:0046872|GO:0006351	chr19:58291275-58291334	FALSE	hs|19q13.43	ENST00000396150	NM_017652	NM_017652	THC2471190	Hs.625133
A_33_P3320152	4312.76	1875.59	0	-0.967394	-0.967394	0.511429	P	P	SNRPE	Homo sapiens small nuclear ribonucleoprotein polypeptide E (SNRPE), mRNA [NM_003094]	small nuclear ribonucleoprotein polypeptide E	6635	GO:0005515|GO:0008380|GO:0006369|GO:0010467|GO:0006366|GO:0003723|GO:0031124|GO:0005634|GO:0071013|GO:0071011|GO:0005829|GO:0005683|GO:0030532|GO:0005681|GO:0005682|GO:0046540|GO:0005687|GO:0005685|GO:0070062|GO:0005686|GO:0000245|GO:0042633|GO:0008334|GO:0034660|GO:0000387|GO:0034709|GO:0000398|GO:0005654|GO:0034715|GO:0034719|GO:0005689	chr1:203839049-203839108	FALSE	hs|1q32.1	ENST00000367208	NM_003094	NM_003094	THC2612579	Hs.334612
A_22_P00015171	3.20887	2.75361	0	0.0131321	0.0131321	1.00914	A	A						chr10:107900025-107900084	FALSE	hs|10q25.1	ENST00000449761			THC2671618	Hs.142910
A_22_P00015990	4.72819	4.53684	0	0.174272	0.174272	1.12839	A	A	TET3	Homo sapiens tet methylcytosine dioxygenase 3 (TET3), mRNA [NM_001287491]	tet methylcytosine dioxygenase 3	200424	GO:0005515|GO:0010467|GO:0080182|GO:0035511|GO:0003677|GO:0046872|GO:0005737|GO:0001939|GO:0006493|GO:0045944|GO:0080111|GO:0040029|GO:0001940|GO:0070579	chr2:74213774-74213833	FALSE	hs|2p13.1	ENST00000496886	NM_001287491	NM_001287491		Hs.516107
A_33_P3223208	311.289	137.594	0	-0.94397	-0.94397	0.5198	P	P	CEP83	Homo sapiens centrosomal protein 83kDa (CEP83), transcript variant 1, mRNA [NM_016122]	centrosomal protein 83kDa	51134	GO:0005515|GO:0042384|GO:0003674|GO:0006996|GO:0005794|GO:0005814|GO:0071539|GO:0048278|GO:0005829	chr12:94763789-94763730	FALSE	hs|12q22	ENST00000397807	NM_016122	NM_016122	THC2603266	Hs.279209
A_33_P3346937	64.4333	31.3733	0	-0.804399	-0.804399	0.572601	P	P	MON2	Homo sapiens MON2 homolog (S. cerevisiae) (MON2), transcript variant 4, mRNA [NM_001278471]	MON2 homolog (S. cerevisiae)	23041	GO:0043547|GO:0005802|GO:0005515|GO:0005086|GO:0030036|GO:0016192|GO:0015031|GO:0006895|GO:0070062	chr12:62902156-62902215	FALSE	hs|12q14.1	ENST00000393630	NM_001278471	NM_001278471	NP796518	Hs.389378
A_22_P00020853	3.19356	2.75344	0	0.0199409	0.0199409	1.01392	A	A	lnc-DBT-3	LNCipedia lincRNA (lnc-DBT-3), lincRNA [lnc-DBT-3:1]	lnc-DBT-3:1			chr1:100928045-100927986	FALSE	hs|1p21.2
A_33_P3301095	97.904	64.5157	0	-0.367848	-0.367848	0.774938	P	P						chr4:003913265-003913206	FALSE	hs|4p16.3
A_33_P3337049	3.1808	2.7498	0	0.023809	0.023809	1.01664	A	A	GLRA2	Homo sapiens glycine receptor, alpha 2 (GLRA2), transcript variant 3, mRNA [NM_001118886]	glycine receptor, alpha 2	2742	GO:0034220|GO:0030054|GO:0022824|GO:0005886|GO:0007218|GO:0005887|GO:0045211|GO:0034707|GO:0016594|GO:0055085|GO:0016934|GO:0006811	chrX:14749872-14749931	FALSE	hs|Xp22.2	ENST00000443437	NM_001118886	NM_001118886	THC2464853	Hs.2700
A_23_P55319	3777.96	3008.72	0	-0.0945873	-0.0945873	0.93654	P	P	FLOT2	Homo sapiens flotillin 2 (FLOT2), mRNA [NM_004475]	flotillin 2	2319	GO:0005515|GO:0048471|GO:0005886|GO:0050821|GO:0030139|GO:0002020|GO:0031982|GO:0016600|GO:0035255|GO:0008544|GO:0016020|GO:0005901|GO:0010629|GO:0007155|GO:0090002|GO:0002080|GO:0005925|GO:0070062|GO:0005768	chr17:27206782-27206723	FALSE	hs|17q11.2	ENST00000577789	NM_004475	NM_004475	THC2468986	Hs.514038
A_32_P928190	3.16404	2.74331	0	0.0280242	0.0280242	1.01961	A	A	LOC100130964	Homo sapiens ADAM metallopeptidase domain 3A-like (LOC100130964), long non-coding RNA [NR_046245]	ADAM metallopeptidase domain 3A-like	100130964		chr8:39437498-39437557	FALSE	hs|8p11.22	ENST00000519537	NR_046245	NR_046245	THC2655984	Hs.181129
ERCC-00075_180	3.2008	2.72913	0	0.0038805	0.0038805	1.00269	A	A		Unknown					pos
A_23_P100632	116749	13322.6	0	-2.8976	-2.8976	0.134195	P	P	HN1	Homo sapiens hematological and neurological expressed 1 (HN1), transcript variant 3, mRNA [NM_001002033]	hematological and neurological expressed 1	51155	GO:0032502|GO:0005634	chr17:73132162-73132103	FALSE	hs|17q25.1	ENST00000481647	NM_001002033	NM_001002033	THC2547480	Hs.532803
A_23_P52974	3.1312	2.7282	0	0.0351047	0.0351047	1.02463	A	A	GIF	Homo sapiens gastric intrinsic factor (vitamin B synthesis) (GIF), mRNA [NM_005142]	gastric intrinsic factor (vitamin B synthesis)	2694	GO:0015889|GO:0009235|GO:0031419|GO:0006767|GO:0005576|GO:0044281|GO:0005615|GO:0005902|GO:0016324|GO:0006766|GO:0005768|GO:0006824|GO:0043202	chr11:59603362-59603303	FALSE	hs|11q12.1	ENST00000533847	NM_005142	NM_005142	THC2474702	Hs.110014
A_32_P221	16.6586	7.8229	0	-0.856621	-0.856621	0.552244	P	A	C16orf78	Homo sapiens chromosome 16 open reading frame 78 (C16orf78), mRNA [NM_144602]	chromosome 16 open reading frame 78	123970	GO:0005634	chr16:49433115-49433174	FALSE	hs|16q12.1	ENST00000299191	NM_144602	NM_144602	THC2477284	Hs.125875
A_23_P103070	3301.59	1652.33	0	-0.764793	-0.764793	0.588538	P	P	YWHAH	Homo sapiens tyrosine 3-monooxygenase/tryptophan 5-monooxygenase activation protein, eta (YWHAH), mRNA [NM_003405]	tyrosine 3-monooxygenase/tryptophan 5-monooxygenase activation protein, eta	7533	GO:0005515|GO:0086010|GO:0005886|GO:0005159|GO:0035259|GO:0006886|GO:0005829|GO:0005737|GO:1900740|GO:0014704|GO:0048167|GO:0061024|GO:0030659|GO:0070062|GO:0006713|GO:0046982|GO:0019904|GO:0006915|GO:0003779|GO:2000649|GO:0097193|GO:0044325|GO:0021762|GO:0042921|GO:0002028|GO:0045664|GO:0050774|GO:0019899|GO:0045893|GO:0017080	chr22:32353138-32353197	FALSE	hs|22q12.3	ENST00000248975	NM_003405	NM_003405	NP1208627	Hs.226755
A_23_P79628	1397.92	597.781	0	-0.99172	-0.99172	0.502878	P	P	PSME4	Homo sapiens proteasome (prosome, macropain) activator subunit 4 (PSME4), mRNA [NM_014614]	proteasome (prosome, macropain) activator subunit 4	23198	GO:0010467|GO:0002474|GO:0090263|GO:0005634|GO:0044281|GO:0031145|GO:0005829|GO:0034641|GO:0016032|GO:0070577|GO:0090090|GO:0006977|GO:0000209|GO:0043066|GO:0006521|GO:0051437|GO:0042590|GO:0006915|GO:0007275|GO:0042981|GO:0051439|GO:0006974|GO:0016504|GO:0010952|GO:0006281|GO:0016607|GO:0002479|GO:0000278|GO:0035093|GO:0010499	chr2:54092618-54092559	FALSE	hs|2p16.2	ENST00000488687	NM_014614	NM_014614	THC2478141	Hs.413801
A_22_P00018186	3.30197	2.82618	0	0.00939703	0.00939703	1.00653	A	A		long intergenic non-protein coding RNA 1170 [Source:HGNC Symbol;Acc:HGNC:49542] [ENST00000520192]				chr5:123649342-123649283	FALSE	hs|5q23.2	ENST00000520192
A_23_P2474	2074.14	1645.1	0	-0.100472	-0.100472	0.932727	P	P	COPS7A	Homo sapiens COP9 signalosome subunit 7A (COPS7A), transcript variant 4, mRNA [NM_016319]	COP9 signalosome subunit 7A	50813	GO:0005737|GO:0008180|GO:0010388|GO:0005654	chr12:6840330-6840389	FALSE	hs|12p13.31	ENST00000229251	NM_016319	NM_016319	NP1200265	Hs.530823
A_33_P3211473	5813.83	3873.92	0	-0.351823	-0.351823	0.783593	P	P	XPO7	Homo sapiens exportin 7 (XPO7), mRNA [NM_015024]	exportin 7	23039	GO:0005737|GO:0005643|GO:0008536|GO:0006611|GO:0005049|GO:0005634|GO:0051028	chr8:21864036-21864095	FALSE	hs|8p21.3	ENST00000252512	NM_015024	NM_015024	THC2667796	Hs.172685
A_22_P00011599	151.095	203.542	0	0.663739	0.663739	1.58418	P	P	lnc-PCGF2-1	DB041598 TESTI2 Homo sapiens cDNA clone TESTI2028710 5', mRNA sequence [DB041598]	lnc-PCGF2-1:1			chr17:36871963-36871904	FALSE	hs|17q12		DB041598			Hs.628522
A_23_P106859	10572.5	5212.97	0	-0.786274	-0.786274	0.57984	P	P	EMC8	Homo sapiens ER membrane protein complex subunit 8 (EMC8), transcript variant 1, mRNA [NM_006067]	ER membrane protein complex subunit 8	10328	GO:0072546|GO:0005739|GO:0005737|GO:0016020|GO:0005634	chr16:85813076-85813017	FALSE	hs|16q24.1	ENST00000597291	NM_006067	NM_006067	THC2499401	Hs.173162
A_21_P0000368	209.473	73.2642	0	-1.28171	-1.28171	0.411307	P	P	SNORD5	Homo sapiens small nucleolar RNA, C/D box 5 (SNORD5), small nucleolar RNA [NR_003033]	small nucleolar RNA, C/D box 5	692072		chr11:93466453-93466394	FALSE	hs|11q21	ENST00000529794	NR_003033	NR_003033	THC2534082
A_33_P3424462	51.3129	32.746	0	-0.414132	-0.414132	0.750471	P	P	CNST	Homo sapiens consortin, connexin sorting protein (CNST), transcript variant 2, mRNA [NM_001139459]	consortin, connexin sorting protein	163882	GO:0030133|GO:0005802|GO:0005515|GO:0043234|GO:0016020|GO:0005886|GO:0019902|GO:0042998|GO:0010923|GO:0016021|GO:0071253	chr1:246811411-246811470	FALSE	hs|1q44	ENST00000483271	NM_001139459	NM_001139459	THC2480279	Hs.368353
A_23_P122775	2410.81	776.297	0	-1.40097	-1.40097	0.378675	P	P	RTN4IP1	Homo sapiens reticulon 4 interacting protein 1 (RTN4IP1), mRNA [NM_032730]	reticulon 4 interacting protein 1	84816	GO:0005739|GO:0016491|GO:0008270|GO:0055114	chr6:107031286-107031227	FALSE	hs|6q21	ENST00000539449	NM_032730	NM_032730	NP411809	Hs.155839
A_21_P0010553	54.9721	58.7926	0	0.330805	0.330805	1.25771	P	P	XLOC_l2_000399	BROAD Institute lincRNA (XLOC_l2_000399), lincRNA [TCONS_l2_00000562]				chr1:143398846-143399669	FALSE	hs|1q21.1				THC2553396	Hs.639429
A_33_P3236416	34.861	26.8189	0	-0.144493	-0.144493	0.904697	P	P	GPR179	Homo sapiens G protein-coupled receptor 179 (GPR179), mRNA [NM_001004334]	G protein-coupled receptor 179	440435	GO:0007186|GO:0005886|GO:0004930|GO:0016021|GO:0007601	chr17:36481658-36481599	FALSE	hs|17q12	ENST00000621958	NM_001004334	NM_001004334	THC2483049	Hs.462915
A_23_P126248	3.43624	92.5547	0	4.98527	4.98527	31.675	A	M	RNF186	Homo sapiens ring finger protein 186 (RNF186), mRNA [NM_019062]	ring finger protein 186	54546	GO:0008270|GO:0016021	chr1:20140713-20140654	FALSE	hs|1p36.13	ENST00000375121	NM_019062	NM_019062	THC2474468	Hs.124835
A_33_P3404566	103.174	52.212	0	-0.748749	-0.748749	0.595119	P	P						chr9:119158957-119158898	FALSE	hs|9q33.1
A_24_P152983	62335.8	68600.6	0	0.372031	0.372031	1.29417	P	P						chr5:132279661-132279720	FALSE	hs|5q31.1	ENST00000445363
A_33_P3377346	4.30024	7.01024	0	0.938917	0.938917	1.91709	A	A	FGD5P1	Homo sapiens FYVE, RhoGEF and PH domain containing 5 pseudogene 1 (FGD5P1), non-coding RNA [NR_036481]	FYVE, RhoGEF and PH domain containing 5 pseudogene 1	100132526		chr3:13977892-13977951	FALSE	hs|3p25.1	ENST00000611158	NR_036481	NR_036481	THC2514869	Hs.637770
A_33_P3355649	17.2482	17.9276	0	0.289608	0.289608	1.22231	A	P		Homo sapiens cDNA FLJ45035 fis, clone BRAWH3019594. [AK128759]				chr4:186920662-186920603	FALSE	hs|4q35.1		AK128759		THC2489262	Hs.640064
A_33_P3378772	78.3203	30.6631	0	-1.11901	-1.11901	0.460408	P	P	FAM98B	Homo sapiens family with sequence similarity 98, member B (FAM98B), mRNA [NM_173611]	family with sequence similarity 98, member B	283742	GO:0005737|GO:0005634|GO:0072669	chr15:38773570-38773629	FALSE	hs|15q14	ENST00000397609	NM_173611	NM_173611	THC2682075	Hs.744003
A_33_P3353941	26.8156	37.5733	0	0.720508	0.720508	1.64776	P	P	PIK3CD	Homo sapiens phosphatidylinositol-4,5-bisphosphate 3-kinase, catalytic subunit delta (PIK3CD), mRNA [NM_005026]	phosphatidylinositol-4,5-bisphosphate 3-kinase, catalytic subunit delta	5293	GO:0050853|GO:0005515|GO:0050852|GO:0001782|GO:0005886|GO:0044281|GO:0001816|GO:0042629|GO:0010818|GO:0005829|GO:0002679|GO:0006954|GO:0007173|GO:0030101|GO:0060374|GO:0016303|GO:0001779|GO:0035747|GO:0072672|GO:0048011|GO:0043303|GO:0006661|GO:0036092|GO:0048015|GO:0030593|GO:0005524|GO:0014065|GO:0002250|GO:0046854|GO:0042113|GO:0007165|GO:0042110|GO:0030217|GO:0046934|GO:0008543|GO:0045087|GO:…	chr1:9787045-9787104	FALSE	hs|1p36.22	ENST00000543390	NM_005026	NM_005026	THC2485816	Hs.518451
A_21_P0006662	3.46046	2.92794	0	-0.00720787	-0.00720787	0.995016	A	A	LINC00202-2	Homo sapiens long intergenic non-protein coding RNA 202-2 (LINC00202-2), long non-coding RNA [NR_026794]	long intergenic non-protein coding RNA 202-2	731789		chr10:26933876-26933935	FALSE	hs|10p12.1	ENST00000454991	NR_026794	NR_026794	THC2564728	Hs.178186
A_33_P3402526	450.47	379.52	0	-0.0133867	-0.0133867	0.990764	P	P	CSGALNACT2	Homo sapiens chondroitin sulfate N-acetylgalactosaminyltransferase 2 (CSGALNACT2), mRNA [NM_018590]	chondroitin sulfate N-acetylgalactosaminyltransferase 2	55454	GO:0050652|GO:0050653|GO:0050650|GO:0050651|GO:0005975|GO:0044281|GO:0046872|GO:0008376|GO:0030166|GO:0030173|GO:0030206|GO:0000139|GO:0016020|GO:0032580|GO:0009405|GO:0030204|GO:0030203|GO:0047237	chr10:43678931-43678990	FALSE	hs|10q11.21	ENST00000538229	NM_018590	NM_018590	NP843902	Hs.657569
A_24_P274640	4444.94	2215.71	0	-0.770523	-0.770523	0.586205	P	P	GTF2H2C_2	Homo sapiens GTF2H2 family member C, copy 2 (GTF2H2C_2), mRNA [NM_001042490]	GTF2H2 family member C, copy 2	730394	GO:0006355|GO:0000439|GO:0008270|GO:0006289|GO:0006351	chr5:68882120-68882179	FALSE	hs|5q13.2	ENST00000508065	NM_001042490	NM_001042490	THC2517889	Hs.422901
A_23_P6546	584.737	575.068	0	0.209815	0.209815	1.15654	P	P	TUBGCP6	Homo sapiens tubulin, gamma complex associated protein 6 (TUBGCP6), mRNA [NM_020461]	tubulin, gamma complex associated protein 6	85378	GO:0008017|GO:0005813|GO:0000922|GO:0016020|GO:0007020|GO:0000086|GO:0005874|GO:0000278|GO:0008274|GO:0070062|GO:0005829	chr22:50656772-50656713	FALSE	hs|22q13.33	ENST00000425018	NM_020461	NM_020461	NP595394	Hs.336431
A_22_P00008336	23.006	23.8364	0	0.285025	0.285025	1.21843	P	P	LOC101929002	PREDICTED: Homo sapiens uncharacterized LOC101929002 (LOC101929002), ncRNA [XR_245809]	uncharacterized LOC101929002	101929002		chr14:93373505-93373446	FALSE	hs|14q32.12	ENST00000555299	XR_245809	XR_245809	THC2620517	Hs.639356
A_23_P105138	2389.73	1488.26	0	-0.449349	-0.449349	0.732373	P	P	CAT	Homo sapiens catalase (CAT), mRNA [NM_001752]	catalase	847	GO:0050661|GO:0001657|GO:0009650|GO:0020027|GO:0005782|GO:0005886|GO:0005783|GO:0004096|GO:0044281|GO:0005764|GO:0046872|GO:0042803|GO:0043231|GO:0005829|GO:0009060|GO:0005758|GO:0006195|GO:0051092|GO:0051289|GO:0051781|GO:0033197|GO:0004046|GO:0042744|GO:0005778|GO:0070062|GO:0005777|GO:0008203|GO:0001666|GO:0043066|GO:0051262|GO:0016209|GO:0005794|GO:0007568|GO:0005102|GO:0055086|GO:0032088|GO:…	chr11:34493034-34493093	FALSE	hs|11p13	ENST00000241052	NM_001752	NM_001752	THC2659130	Hs.502302
A_24_P162979	36.3649	37.0823	0	0.262052	0.262052	1.19918	P	P	ANKRD53	Homo sapiens ankyrin repeat domain 53 (ANKRD53), transcript variant 2, mRNA [NM_024933]	ankyrin repeat domain 53	79998		chr2:71211943-71212002	FALSE	hs|2p13.3	ENST00000272421	NM_024933	NM_024933	NP499712	Hs.512744
A_22_P00007208	18.6119	2.90475	0	-2.44587	-2.44587	0.183535	P	A	MIR92A1	Homo sapiens microRNA 92a-1 (MIR92A1), microRNA [NR_029508]	microRNA 92a-1	407048		chr13:92003569-92003628	FALSE	hs|13q31.3	ENST00000581816	NR_029508	NR_029508		Hs.24115
A_22_P00004881	3.4355	2.8994	0	-0.0108924	-0.0108924	0.992478	A	A	lnc-CYS1-3	LNCipedia lincRNA (lnc-CYS1-3), lincRNA [lnc-CYS1-3:1]	lnc-CYS1-3:1			chr2:10149610-10149551	FALSE	hs|2p25.1
A_24_P15325	3.42941	2.8936	0	-0.0112238	-0.0112238	0.99225	A	A	XKR6	Homo sapiens partial mRNA for hypothetical protein (C8orf7 gene). [AJ301560]	XK, Kell blood group complex subunit-related family, member 6	286046	GO:0016021	chr8:11052296-11052237	FALSE	hs|8p23.1		AJ301560		THC2687694	Hs.666146
A_22_P00015216	3.42273	4.89862	0	0.751099	0.751099	1.68307	A	A	LINC01152	long intergenic non-protein coding RNA 1152 [Source:HGNC Symbol;Acc:HGNC:16752] [ENST00000538693]	long intergenic non-protein coding RNA 1152	102606463		chr17:70026466-70026525	FALSE	hs|17q24.3	ENST00000538693
A_21_P0001390	3.41555	2.88082	0	-0.0117679	-0.0117679	0.991876	A	A	lnc-CEP350-1	LNCipedia lincRNA (lnc-CEP350-1), lincRNA [lnc-CEP350-1:1]	lnc-CEP350-1:1			chr1:180103745-180103804	FALSE	hs|1q25.2
A_23_P26976	19.1358	20.1213	0	0.306316	0.306316	1.23655	P	P	CHAD	Homo sapiens chondroadherin (CHAD), mRNA [NM_001267]	chondroadherin	1101	GO:0060348|GO:0001502|GO:1900155|GO:0005578	chr17:48542134-48542075	FALSE	hs|17q21.33	ENST00000258969	NM_001267	NM_001267	THC2472482	Hs.97220
A_33_P3392907	3.39976	2.86646	0	-0.012289	-0.012289	0.991518	A	A	LOC100128001	Homo sapiens cDNA FLJ43732 fis, clone TESTI1000491. [AK125720]	uncharacterized LOC100128001	100128001		chr11:475559-475618	FALSE	hs|11p15.5		AK125720		THC2662139	Hs.673630
A_22_P00025271	3.3912	2.85895	0	-0.0124378	-0.0124378	0.991416	A	A	FXYD2	FXYD domain containing ion transport regulator 2 [Source:HGNC Symbol;Acc:HGNC:4026] [ENST00000514385]	FXYD domain containing ion transport regulator 2	486	GO:0005215|GO:0005886|GO:0005890|GO:0055085|GO:0001558|GO:0043231|GO:0016323|GO:0034220|GO:0042127|GO:0006810|GO:0035725|GO:0005216|GO:0006813|GO:0070062|GO:0005391	chr11:117671706-117671647	FALSE	hs|11q23.3	ENST00000514385	AL831840		THC2606530	Hs.737551
A_24_P39639	445.511	359.21	0	-0.0767651	-0.0767651	0.948181	P	P	EXOSC6	Homo sapiens exosome component 6 (EXOSC6), mRNA [NM_058219]	exosome component 6	118460	GO:0045006|GO:0010467|GO:0045190|GO:0006364|GO:0005730|GO:0043928|GO:0004532|GO:0000178|GO:0005829|GO:0000288	chr16:70284830-70284771	FALSE	hs|16q22.1	ENST00000435634	NM_058219	NM_058219	THC2532917	Hs.660633
A_22_P00004155	6.03299	20.8306	0	2.02163	2.02163	4.06041	A	P	FLJ46363	PREDICTED: Homo sapiens uncharacterized FLJ46363 (FLJ46363), transcript variant X1, misc_RNA [XR_253017]	uncharacterized FLJ46363	400002		chr12:10104415-10104356	FALSE	hs|12p13.2	ENST00000420905	XR_253017	XR_253017		Hs.674034
A_21_P0005503	48.7987	50.0346	0	0.269954	0.269954	1.20577	P	P	lnc-SBDS-2	LNCipedia lincRNA (lnc-SBDS-2), lincRNA [lnc-SBDS-2:2]	lnc-SBDS-2:2			chr7:66798498-66798439	FALSE	hs|7q11.21
A_22_P00023392	188.765	187.508	0	0.224232	0.224232	1.16816	P	P	LOC100506526	Homo sapiens uncharacterized LOC100506526 (LOC100506526), long non-coding RNA [NR_105000]	uncharacterized LOC100506526	100506526		chr5:61028686-61028627	FALSE	hs|5q12.1	ENST00000506550	NR_105000	NR_105000	THC2605874	Hs.662277
ERCC-00081_60	22.8118	2.89183	0	-2.74586	-2.74586	0.149079	M	A							pos
A_22_P00002274	73.1345	73.8112	0	0.247158	0.247158	1.18687	P	P	lnc-C10orf31-5	602504972F1 NIH_MGC_77 Homo sapiens cDNA clone IMAGE:4618601 5', mRNA sequence [BG484339]	lnc-C10orf31-5:1			chr10:11052938-11052879	FALSE	hs|10p14		BG484339			Hs.637313
A_33_P3365760	3.3232	2.79981	0	-0.01337	-0.01337	0.990775	A	A	STAP1	Homo sapiens signal transducing adaptor family member 1 (STAP1), mRNA [NM_012108]	signal transducing adaptor family member 1	26228	GO:0005739|GO:0005515|GO:0043234|GO:0007165|GO:0005737|GO:0005070|GO:0061025|GO:0009967|GO:0005634|GO:0007169|GO:0006886	chr4:68472036-68472095	FALSE	hs|4q13.2	ENST00000396225	NM_012108	NM_012108	THC2487363	Hs.435579
A_23_P393645	247.533	653.547	0	1.63454	1.63454	3.10489	P	P	ADAMTS13	Homo sapiens ADAM metallopeptidase with thrombospondin type 1 motif, 13 (ADAMTS13), transcript variant 1, mRNA [NM_139025]	ADAM metallopeptidase with thrombospondin type 1 motif, 13	11093	GO:0005515|GO:0036066|GO:0005615|GO:0009100|GO:0006493|GO:0016485|GO:0006508|GO:0070670|GO:0034341|GO:0043171|GO:0009986|GO:0005509|GO:0005578|GO:0009636|GO:0030168|GO:0005178|GO:0007160|GO:0007229|GO:0005788|GO:0008270|GO:0034612|GO:0004222|GO:0044267|GO:0008237|GO:0043687	chr9:136324399-136324458	FALSE	hs|9q34.2	ENST00000371929	NM_139025	NM_139025	NP303500	Hs.131433
A_22_P00024466	5.69275	2.78172	0	-0.799277	-0.799277	0.574637	A	A		BX110434 Soares_NFL_T_GBC_S1 Homo sapiens cDNA clone IMAGp998A165209, mRNA sequence [BX110434]				chr6:92100130-92100071	FALSE	hs|6q15	ENST00000434493			THC2660633	Hs.160973
A_33_P3238493	28.7045	28.8437	0	0.240849	0.240849	1.18169	P	P	DIP2C	Homo sapiens DIP2 disco-interacting protein 2 homolog C (Drosophila) (DIP2C), mRNA [NM_014974]	DIP2 disco-interacting protein 2 homolog C (Drosophila)	22982	GO:0008150|GO:0003674|GO:0008152|GO:0005634|GO:0005575|GO:0003824|GO:0008134	chr10:532459-532400	FALSE	hs|10p15.3	ENST00000423550	NM_014974	NM_014974	THC2781057	Hs.432397
A_32_P104746	193.175	178.671	0	0.12127	0.12127	1.08769	P	P	ZFYVE28	Homo sapiens zinc finger, FYVE domain containing 28 (ZFYVE28), transcript variant 2, mRNA [NM_020972]	zinc finger, FYVE domain containing 28	57732	GO:0005515|GO:0031901|GO:0007175|GO:0042059|GO:0032266|GO:0046872|GO:0005829	chr4:2271519-2271460	FALSE	hs|4p16.3	ENST00000290974	NM_020972	NM_020972	THC2623946	Hs.292056
A_21_P0005011	15.1388	8.5399	0	-0.59209	-0.59209	0.663381	A	A	lnc-MBOAT1-1	LNCipedia lincRNA (lnc-MBOAT1-1), lincRNA [lnc-MBOAT1-1:1]	lnc-MBOAT1-1:1			chr6:20331558-20331499	FALSE	hs|6p22.3
A_24_P50028	3.25832	2.74472	0	-0.013598	-0.013598	0.990619	A	A	RAB39A	Homo sapiens RAB39A, member RAS oncogene family (RAB39A), mRNA [NM_017516]	RAB39A, member RAS oncogene family	54734	GO:0045335|GO:0006184|GO:0005794|GO:0005886|GO:0030670|GO:0003924|GO:0032482|GO:0090383|GO:0019003|GO:0005525|GO:0006886|GO:0090385	chr11:107833715-107833774	FALSE	hs|11q22.3	ENST00000320578	NM_017516	NM_017516	THC2481534	Hs.354906
A_21_P0013162	23.1889	22.3372	0	0.179887	0.179887	1.1328	P	P	STXBP5-AS1	Homo sapiens STXBP5 antisense RNA 1 (STXBP5-AS1), long non-coding RNA [NR_034115]	STXBP5 antisense RNA 1	729178		chr6:147181860-147181801	FALSE	hs|6q24.3		NR_034115	NR_034115	THC2694663	Hs.557608
A_21_P0008084	4.30666	5.40221	0	0.560853	0.560853	1.47514	A	A	lnc-IRG1-1	LNCipedia lincRNA (lnc-IRG1-1), lincRNA [lnc-IRG1-1:1]	lnc-IRG1-1:1			chr13:77266071-77266130	FALSE	hs|13q22.3				THC2741096
A_21_P0006746	5.2042	3.46196	0	-0.354218	-0.354218	0.782294	A	A	lnc-CUL2-1	AC007764 F22C12.23 {Arabidopsis thaliana} (exp=0; wgp=1; cg=0), partial (6%) [THC2737253]	lnc-CUL2-1:2			chr10:35407170-35407111	FALSE	hs|10p11.21				THC2737253
A_33_P3366266	3.21459	2.70795	0	-0.0135636	-0.0135636	0.990642	A	A	lnc-TRIM29-1	LNCipedia lincRNA (lnc-TRIM29-1), lincRNA [lnc-TRIM29-1:2]	lnc-TRIM29-1:2			chr11:120129687-120129628	FALSE	hs|11q23.3
A_22_P00009556	10.9755	16.0003	0	0.777693	0.777693	1.71439	A	P	lnc-MAP3K6-1	LNCipedia lincRNA (lnc-MAP3K6-1), lincRNA [lnc-MAP3K6-1:1]	lnc-MAP3K6-1:1			chr1:27633354-27633295	FALSE	hs|1p36.11
A_24_P118938	29.7822	44.641	0	0.817787	0.817787	1.7627	P	P	NOL4L	Homo sapiens nucleolar protein 4-like (NOL4L), transcript variant 1, mRNA [NM_001256798]	nucleolar protein 4-like	140688	GO:0005737|GO:0005654	chr20:31031812-31031753	FALSE	hs|20q11.21	ENST00000359676	NM_001256798	NM_001256798	THC2464167	Hs.516978
A_23_P364324	3.18241	2.68088	0	-0.0135427	-0.0135427	0.990657	A	A	ABCA13	Homo sapiens ATP-binding cassette, sub-family A (ABC1), member 13 (ABCA13), mRNA [NM_152701]	ATP-binding cassette, sub-family A (ABC1), member 13	154664	GO:0005215|GO:0008152|GO:0006810|GO:0016021|GO:0016887|GO:0005524	chr7:48686854-48686913	FALSE	hs|7p12.3	ENST00000435803	NM_152701	NM_152701	THC2472189	Hs.226568
A_21_P0003486	34.0706	42.9175	0	0.566907	0.566907	1.48134	P	P	lnc-PPP3CA-2	LNCipedia lincRNA (lnc-PPP3CA-2), lincRNA [lnc-PPP3CA-2:1]	lnc-PPP3CA-2:1			chr4:101712388-101712329	FALSE	hs|4q24
A_23_P10077	1677.49	1013.92	0	-0.492491	-0.492491	0.710797	P	P	PNPLA2	Homo sapiens patatin-like phospholipase domain containing 2 (PNPLA2), mRNA [NM_020376]	patatin-like phospholipase domain containing 2	57104	GO:0005811|GO:0004806|GO:0005886|GO:0019915|GO:0010898|GO:0044281|GO:0034389|GO:0043231|GO:0005829|GO:0010891|GO:0005789|GO:0036155|GO:0016021|GO:0019433|GO:0006644|GO:0046474	chr11:824896-824955	FALSE	hs|11p15.5	ENST00000529255	NM_020376	NM_020376	THC2466068	Hs.654697
A_21_P0001397	20.2767	12.9257	0	-0.415707	-0.415707	0.749652	P	A	lnc-TSEN15-1	LNCipedia lincRNA (lnc-TSEN15-1), lincRNA [lnc-TSEN15-1:1]	lnc-TSEN15-1:1			chr1:184091478-184091537	FALSE	hs|1q25.3
A_33_P3221353	304.905	85.0786	0	-1.60762	-1.60762	0.328139	P	P	VWA8	Homo sapiens von Willebrand factor A domain containing 8 (VWA8), transcript variant 2, mRNA [NM_001009814]	von Willebrand factor A domain containing 8	23078	GO:0005739|GO:0008152|GO:0005576|GO:0016887|GO:0005524	chr13:42439932-42439873	FALSE	hs|13q14.11	ENST00000379302	NM_001009814	NM_001009814	THC2621073	Hs.368282
A_22_P00000214	9.95778	11.3221	0	0.41912	0.41912	1.33711	A	A	LIG3	ligase III, DNA, ATP-dependent [Source:HGNC Symbol;Acc:HGNC:6600] [ENST00000378526]	ligase III, DNA, ATP-dependent	3980	GO:0005515|GO:0003909|GO:0070421|GO:0005634|GO:0006303|GO:0006302|GO:0006273|GO:0005739|GO:0043504|GO:0000795|GO:0033151|GO:0005694|GO:0003910|GO:0005524|GO:0003677|GO:0007049|GO:0006281|GO:0071897|GO:0006284|GO:0005654|GO:0006288|GO:0008270|GO:0006289|GO:0007005|GO:0006266|GO:0045910|GO:0051301	chr17:33333128-33333187	FALSE	hs|17q12	ENST00000378526	AK294910		THC2532907	Hs.594059
A_33_P3327642	21.6636	17.4029	0	-0.0820823	-0.0820823	0.944693	P	P	AIM1L	Homo sapiens absent in melanoma 1-like (AIM1L), mRNA [NM_001039775]	absent in melanoma 1-like	55057	GO:0030246	chr1:26648513-26648454	FALSE	hs|1p36.11	ENST00000374211	NM_001039775	NM_001039775	THC2478319	Hs.128738
A_24_P329487	3.11233	2.62248	0	-0.0131927	-0.0131927	0.990897	A	A	FAM84B	Homo sapiens family with sequence similarity 84, member B (FAM84B), mRNA [NM_174911]	family with sequence similarity 84, member B	157638	GO:0005515|GO:0005737|GO:0005886	chr8:127564939-127564880	FALSE	hs|8q24.21	ENST00000304916	NM_174911	NM_174911	THC2524498	Hs.741352
A_23_P315206	508.224	203.796	0	-1.08447	-1.08447	0.471565	P	P	CCBL1	Homo sapiens cysteine conjugate-beta lyase, cytoplasmic (CCBL1), transcript variant 1, mRNA [NM_004059]	cysteine conjugate-beta lyase, cytoplasmic	883	GO:0006559|GO:0070189|GO:0006569|GO:0047312|GO:0047804|GO:0008483|GO:0008652|GO:0044281|GO:0042803|GO:0005829|GO:0097053|GO:0034641|GO:0005737|GO:0030170|GO:0006575|GO:0047316|GO:0005654|GO:0016212|GO:0036141|GO:0047945	chr9:131595801-131595742	FALSE	hs|9q34.11	ENST00000483599	NM_004059	NM_004059	THC2520236	Hs.495250
A_33_P3212525	3.26345	2.60734	0	-0.0899468	-0.0899468	0.939557	A	A		zinc finger, FYVE domain containing 26 [Source:HGNC Symbol;Acc:HGNC:20761] [ENST00000394455]				chr14:68194150-68194091	FALSE	hs|14q24.1	ENST00000394455	AK128496
A_21_P0014784	13.0552	6.46796	0	-0.779378	-0.779378	0.582618	A	A		heat shock 10kDa protein 1 pseudogene 22 [Source:HGNC Symbol;Acc:HGNC:49341] [ENST00000456856]				chr9:94790030-94790090	FALSE	hs|9q22.31	ENST00000456856
(+)E1A_r60_a107	73.171	66.2123	0	0.0896954	0.0896954	1.06415	P	P		Unknown					pos
A_21_P0004412	23.2714	17.6794	0	-0.162616	-0.162616	0.893404	P	P	lnc-ZNF366-6	LNCipedia lincRNA (lnc-ZNF366-6), lincRNA [lnc-ZNF366-6:1]	lnc-ZNF366-6:1			chr5:72250854-72236832	FALSE	hs|5q13.2
A_22_P00012804	3.06085	2.57948	0	-0.0129805	-0.0129805	0.991043	A	A	lnc-RAP1GDS1-1	DB461599 RIKEN full-length enriched human cDNA library, testis Homo sapiens cDNA clone H013094M19 5', mRNA sequence [DB461599]	lnc-RAP1GDS1-1:1			chr4:99431027-99431086	FALSE	hs|4q23		DB461599			Hs.641556
A_19_P00808461	787.977	648.647	0	-0.0468483	-0.0468483	0.968049	P	P	ZNF37A	Homo sapiens zinc finger protein 37A (ZNF37A), transcript variant 1, mRNA [NM_001007094]	zinc finger protein 37A	7587	GO:0006355|GO:0003700|GO:0005634|GO:0003677|GO:0046872|GO:0006351	chr10:38407494-38407553	FALSE	hs|10p11.1	ENST00000452306	NM_001007094	NM_001007094	THC2540442	Hs.292575
A_22_P00004055	3.04583	2.56696	0	-0.0129061	-0.0129061	0.991094	A	A	lnc-CHST2-4	602569657F1 NIH_MGC_77 Homo sapiens cDNA clone IMAGE:4693935 5', mRNA sequence [BG541773]	lnc-CHST2-4:1			chr3:143100928-143100987	FALSE	hs|3q24		BG541773			Hs.626745
A_21_P0009137	3.03876	3.22879	0	0.321382	0.321382	1.24953	A	A						chr16:86120001-86119942	FALSE	hs|16q24.1	ENST00000563931				Hs.537253
A_23_P168306	2501.21	2591.27	0	0.284904	0.284904	1.21833	P	P	WASF1	Homo sapiens WAS protein family, member 1 (WASF1), transcript variant 1, mRNA [NM_003931]	WAS protein family, member 1	8936	GO:0005515|GO:0031209|GO:0030054|GO:0006928|GO:0045202|GO:0003779|GO:0015629|GO:0032403|GO:0048365|GO:0016601|GO:0006461|GO:0030041|GO:2000601|GO:0005856	chr6:110421185-110421126	FALSE	hs|6q21	ENST00000392589	NM_003931	NM_003931	THC2482774	Hs.75850
A_33_P3257627	22.0514	16.7661	0	-0.161451	-0.161451	0.894125	P	P		protein phosphatase 1, regulatory subunit 12B pseudogene, Y-linked 1 [Source:HGNC Symbol;Acc:HGNC:18498] [ENST00000367272]				chrY:28425272-28425213	FALSE	hs|Yq11.23	ENST00000367272
A_21_P0004881	3.01936	2.5448	0	-0.0128155	-0.0128155	0.991156	A	A	lnc-TSPO2-1	LNCipedia lincRNA (lnc-TSPO2-1), lincRNA [lnc-TSPO2-1:1]	lnc-TSPO2-1:1			chr6:40685453-40685512	FALSE	hs|6p21.1
A_23_P411723	1985.75	2090.62	0	0.308114	0.308114	1.23809	P	P	PLAG1	Homo sapiens pleiomorphic adenoma gene 1 (PLAG1), transcript variant 1, mRNA [NM_002655]	pleiomorphic adenoma gene 1	5324	GO:0003700|GO:0060736|GO:0006366|GO:0000981|GO:0005634|GO:0060252|GO:0000978|GO:0046872|GO:0001077|GO:0035264|GO:0045944|GO:0010629|GO:0022612	chr8:57074013-57073954	FALSE	hs|8q12.1	ENST00000316981	NM_002655	NM_002655	THC2649104	Hs.14968
A_23_P91943	24.6412	16.6676	0	-0.33015	-0.33015	0.795454	P	P	IL12A	Homo sapiens interleukin 12A (IL12A), mRNA [NM_000882]	interleukin 12A	3592	GO:0005515|GO:0050830|GO:0042520|GO:0005615|GO:0032816|GO:0045513|GO:0006955|GO:0005737|GO:0042102|GO:0051135|GO:0032496|GO:0007050|GO:0045582|GO:0032729|GO:0046982|GO:0005143|GO:0042163|GO:0050671|GO:0042832|GO:0048662|GO:0097191|GO:0009615|GO:0005125|GO:0045785|GO:0032700|GO:0032946|GO:0016477|GO:0010224|GO:0043514|GO:0001916|GO:0045954|GO:0034393|GO:0002860|GO:0008083	chr3:159713231-159713290	FALSE	hs|3q25.33	ENST00000496308	NM_000882	NM_000882	THC2605668	Hs.673
A_33_P3238052	7172.14	1661.06	0	-1.87643	-1.87643	0.272356	P	P	FAM216A	Homo sapiens family with sequence similarity 216, member A (FAM216A), mRNA [NM_013300]	family with sequence similarity 216, member A	29902		chr12:110927982-110928041	FALSE	hs|12q24.11	ENST00000547539	NM_013300	NM_013300	THC2732931	Hs.436618
A_33_P3267195	317.681	292.396	0	0.114215	0.114215	1.08239	P	P	KU-MEL-3	Homo sapiens uncharacterized LOC497048 (KU-MEL-3), long non-coding RNA [NR_122107]	uncharacterized LOC497048	497048		chr6:4611267-4611326	FALSE	hs|6p25.1	ENST00000380106	NR_122107	NR_122107	THC2481673	Hs.591355
A_24_P68631	6457.11	3272.38	0	-0.74668	-0.74668	0.595973	P	P	HIST2H2AB	Homo sapiens histone cluster 2, H2ab (HIST2H2AB), mRNA [NM_175065]	histone cluster 2, H2ab	317772	GO:0008150|GO:0003674|GO:0046982|GO:0005634|GO:0000786|GO:0003677|GO:0070062	chr1:149859244-149859185	FALSE	hs|1q21.2	ENST00000331128	NM_175065	NM_175065	THC2675691	Hs.664173
A_32_P488818	2.98918	2.51955	0	-0.0127125	-0.0127125	0.991227	A	A	YIPF7	Homo sapiens Yip1 domain family, member 7 (YIPF7), mRNA [NM_182592]	Yip1 domain family, member 7	285525	GO:0005789|GO:0016021	chr4:44638015-44637956	FALSE	hs|4p12	ENST00000510035	NM_182592	NM_182592	THC2646575	Hs.596000
A_23_P139250	3.63791	2.51632	0	-0.297921	-0.297921	0.813424	A	A	OR56B1	Homo sapiens olfactory receptor, family 56, subfamily B, member 1 (OR56B1), mRNA [NM_001005180]	olfactory receptor, family 56, subfamily B, member 1	387748	GO:0050911|GO:0004984|GO:0007186|GO:0005886|GO:0004930|GO:0016021	chr11:5758161-5758220	FALSE	hs|11p15.4	ENST00000317121	NM_001005180	NM_001005180	THC2602967	Hs.689609
A_22_P00001666	15.7404	17.1018	0	0.353548	0.353548	1.2777	P	P	lnc-ASH2L-1	LNCipedia lincRNA (lnc-ASH2L-1), lincRNA [lnc-ASH2L-1:1]	lnc-ASH2L-1:1			chr8:38021183-38021242	FALSE	hs|8p11.23				THC2604581
A_21_P0009969	42.7424	32.2777	0	-0.171259	-0.171259	0.888067	P	P	lnc-ARFGEF2-2	LNCipedia lincRNA (lnc-ARFGEF2-2), lincRNA [lnc-ARFGEF2-2:7]	lnc-ARFGEF2-2:7			chr20:47133327-47133386	FALSE	hs|20q13.13				THC2519534	Hs.640099
ETG08_142674	18.2438	2.92926	0	-2.40493	-2.40493	0.188818	M	A		Unknown					pos
A_33_P3366102	1014.68	233.159	0	-1.88777	-1.88777	0.270224	P	P	KLHL7	Homo sapiens kelch-like family member 7 (KLHL7), transcript variant 3, mRNA [NM_001172428]	kelch-like family member 7	55975	GO:0005737|GO:0016567|GO:0005886|GO:0031463|GO:0005730|GO:0005654|GO:0005634|GO:0042803	chr7:23164703-23164762	FALSE	hs|7p15.3	ENST00000459661	NM_001172428	NM_001172428	NP710184	Hs.654817
A_33_P3402350	21.3665	11.0522	0	-0.717143	-0.717143	0.608301	P	A		glyceraldehyde 3 phosphate dehydrogenase pseudogene 32 [Source:HGNC Symbol;Acc:HGNC:37784] [ENST00000433816]				chr1:120076628-120076569	FALSE	hs|1p12	ENST00000433816
A_22_P00008664	3.86898	4.533	0	0.462382	0.462382	1.37782	A	A		Homo sapiens cDNA FLJ45614 fis, clone BRTHA3026161. [AK127521]				chr14:105311909-105311968	FALSE	hs|14q32.33	ENST00000556430	AK127521		THC2523928	Hs.531555
A_22_P00007173	2.96787	3.15098	0	0.320245	0.320245	1.24854	A	A	lnc-GNLY-1	LNCipedia lincRNA (lnc-GNLY-1), lincRNA [lnc-GNLY-1:1]	lnc-GNLY-1:1			chr2:85943077-85943136	FALSE	hs|2p11.2
A_22_P00004583	2.96675	2.50062	0	-0.0127273	-0.0127273	0.991217	A	A		BX089791 Soares_NFL_T_GBC_S1 Homo sapiens cDNA clone IMAGp998E065206 ; IMAGE:2110829, mRNA sequence [BX089791]				chr22:25609286-25609345	FALSE	hs|22q11.23	ENST00000454253			THC2694006	Hs.738343
A_33_P3290573	1926.98	3166.46	0	0.950395	0.950395	1.9324	P	P	FAM46A	Homo sapiens family with sequence similarity 46, member A (FAM46A), mRNA [NM_017633]	family with sequence similarity 46, member A	55603	GO:0010468|GO:0030193	chr6:82461363-82460186	FALSE	hs|6q14.1	ENST00000369754	NM_017633	NM_017633	THC2547889	Hs.10784
A_22_P00000995	22.115	26.3938	0	0.489041	0.489041	1.40351	P	P	LOC101927139	Homo sapiens uncharacterized LOC101927139 (LOC101927139), long non-coding RNA [NR_123718]	uncharacterized LOC101927139	101927139		chr1:66508267-66508208	FALSE	hs|1p31.3		NR_123718	NR_123718	THC2673528
A_21_P0010951	134.998	104.298	0	-0.138353	-0.138353	0.908556	P	P	LOC101929506	PREDICTED: Homo sapiens uncharacterized LOC101929506 (LOC101929506), transcript variant X2, ncRNA [XR_252776]	uncharacterized LOC101929506	101929506		chr10:81426592-81430883	FALSE	hs|10q22.3		XR_252776	XR_252776	THC2585816
A_22_P00003229	85.9203	87.8972	0	0.266688	0.266688	1.20304	P	P	lnc-CACNG5-1	LNCipedia lincRNA (lnc-CACNG5-1), lincRNA [lnc-CACNG5-1:1]	lnc-CACNG5-1:1			chr17:64672520-64672579	FALSE	hs|17q24.2				THC2778712
A_23_P163306	3.49048	147.589	0	5.63588	5.63588	49.7244	A	P	CGNL1	Homo sapiens cingulin-like 1 (CGNL1), transcript variant 2, mRNA [NM_032866]	cingulin-like 1	84952	GO:0003774|GO:0008152|GO:0016459|GO:0005923	chr15:57842847-57842906	FALSE	hs|15q21.3	ENST00000281282	NM_032866	NM_032866	THC2601848	Hs.148989
A_21_P0007087	2.96712	2.50081	0	-0.0127945	-0.0127945	0.991171	A	A	lnc-C10orf137-1	LNCipedia lincRNA (lnc-C10orf137-1), lincRNA [lnc-C10orf137-1:4]	lnc-C10orf137-1:4			chr10:127375276-127375335	FALSE	hs|10q26.13
A_21_P0010687	2.96834	2.53546	0	0.00646067	0.00646067	1.00449	A	A	XLOC_l2_000018	BROAD Institute lincRNA (XLOC_l2_000018), lincRNA [TCONS_l2_00001952]				chr1:995934-995993	FALSE	hs|1p36.33					Hs.744815
A_23_P145146	6736.93	3710.65	0	-0.626549	-0.626549	0.647724	P	P	PDCD2	Homo sapiens programmed cell death 2 (PDCD2), transcript variant 1, mRNA [NM_002598]	programmed cell death 2	5134	GO:0005515|GO:0005737|GO:0043065|GO:0006919|GO:0006915|GO:0005634|GO:0019899|GO:0003677|GO:0046872|GO:0070062	chr6:170886691-170886632	FALSE	hs|6q27	ENST00000167218	NM_002598	NM_002598	THC2462147	Hs.367900
A_22_P00007583	135.85	54.6196	0	-1.08065	-1.08065	0.472815	P	P	lnc-HDAC9-3	LNCipedia lincRNA (lnc-HDAC9-3), lincRNA [lnc-HDAC9-3:1]	lnc-HDAC9-3:1			chr7:19161462-19161521	FALSE	hs|7p21.1
A_23_P412577	57.6411	203.314	0	2.05241	2.05241	4.14798	P	P	ANKRD29	Homo sapiens ankyrin repeat domain 29 (ANKRD29), mRNA [NM_173505]	ankyrin repeat domain 29	147463		chr18:21180440-21180381	FALSE	hs|18q11.2	ENST00000591280	NM_173505	NM_173505	THC2473614	Hs.374774
A_24_P230514	4.09356	2.5086	0	-0.472603	-0.472603	0.720663	A	A	lnc-ATG7-1	Homo sapiens cDNA FLJ37105 fis, clone BRACE2019510. [AK094424]	lnc-ATG7-1:1			chr3:11614117-11614176	FALSE	hs|3p25.3		AK094424
A_24_P296457	265.209	138.647	0	-0.701841	-0.701841	0.614787	P	P	PHKG2	Homo sapiens phosphorylase kinase, gamma 2 (testis) (PHKG2), transcript variant 1, mRNA [NM_000294]	phosphorylase kinase, gamma 2 (testis)	5261	GO:0005516|GO:0004689|GO:0005975|GO:0005978|GO:0005964|GO:0005977|GO:0050321|GO:0044281|GO:0005575|GO:0006091|GO:0005524|GO:0005829|GO:0045819|GO:0004674|GO:0009405|GO:0006006|GO:0006468|GO:0005980	chr16:30764789-30764848	FALSE	hs|16p11.2	ENST00000563607	NM_000294	NM_000294	THC2526669	Hs.65735
A_32_P129214	2.98239	2.51356	0	-0.0128646	-0.0128646	0.991123	A	A	LINC00320	Homo sapiens long intergenic non-protein coding RNA 320 (LINC00320), transcript variant 1, long non-coding RNA [NR_109786]	long intergenic non-protein coding RNA 320	387486		chr21:22115409-22115350	FALSE	hs|21q21.1	ENST00000452561	NR_109786	NR_109786	THC2651465	Hs.576551
A_33_P3424328	2.98556	2.51643	0	-0.0127516	-0.0127516	0.9912	A	A	RAB44	Homo sapiens RAB44, member RAS oncogene family (RAB44), mRNA [NM_001257357]	RAB44, member RAS oncogene family	401258	GO:0006184|GO:0009306|GO:0005886|GO:0017157|GO:0003924|GO:0032482|GO:0019003|GO:0005525|GO:0006886|GO:0012505|GO:0006904	chr6:36696502-36696561	FALSE	hs|6p21.2	ENST00000612677	NM_001257357	NM_001257357	NP1083355	Hs.485258
A_22_P00007982	2.98921	2.51951	0	-0.0127478	-0.0127478	0.991203	A	A	LINC00893	Homo sapiens long intergenic non-protein coding RNA 893 (LINC00893), long non-coding RNA [NR_027455]	long intergenic non-protein coding RNA 893	100131434		chrX:148609670-148609611	FALSE	hs|Xq28		NR_027455	NR_027455	THC2507717	Hs.669775
A_24_P413470	14.3825	23.8602	0	0.964158	0.964158	1.95092	A	P	TP73	Homo sapiens tumor protein p73 (TP73), transcript variant 1, mRNA [NM_005427]	tumor protein p73	7161	GO:0005515|GO:0010468|GO:0060044|GO:0003700|GO:0030054|GO:0006366|GO:0044212|GO:0000981|GO:0009791|GO:0042802|GO:0043231|GO:0034644|GO:0043524|GO:0003690|GO:0006298|GO:0006978|GO:0000785|GO:0010332|GO:0005794|GO:0019901|GO:0010243|GO:0000122|GO:0000978|GO:0048546|GO:0042771|GO:0045793|GO:0005654|GO:0045893|GO:0008134|GO:0010165|GO:0005634|GO:0001836|GO:0046872|GO:0005829|GO:0000187|GO:0002039|GO:…	chr1:3649541-3649600	FALSE	hs|1p36.32	ENST00000603362	NM_005427	NM_005427	NP447234	Hs.192132
A_21_P0010625	3.30665	2.52644	0	-0.154397	-0.154397	0.898508	A	A	XLOC_l2_000945	BROAD Institute lincRNA (XLOC_l2_000945), lincRNA [TCONS_l2_00001282]				chr1:68808315-68808256	FALSE	hs|1p31.3
A_22_P00008772	11.3081	12.0377	0	0.324078	0.324078	1.25186	A	A	lnc-KIF1C-2	LNCipedia lincRNA (lnc-KIF1C-2), lincRNA [lnc-KIF1C-2:1]	lnc-KIF1C-2:1			chr17:4890109-4890168	FALSE	hs|17p13.2		AK123098		THC2479188	Hs.673360
A_23_P122563	6918.24	2860.32	0	-1.04036	-1.04036	0.486207	P	P	PFDN6	Homo sapiens prefoldin subunit 6 (PFDN6), transcript variant 2, mRNA [NM_014260]	prefoldin subunit 6	10471	GO:0005737|GO:0006457|GO:0016272|GO:0051087|GO:0051084|GO:0051082|GO:0051131|GO:0044267	chr6:33258190-33258514	FALSE	hs|6p21.32	ENST00000374610	NM_014260	NM_014260	THC2471838	Hs.446374
A_33_P3211968	3.01127	2.53857	0	-0.0124841	-0.0124841	0.991384	A	A	lnc-TCL1B-2	human full-length cDNA clone CS0DG006YJ19 of B cells (Ramos cell line) of Homo sapiens (human). [BX247990]	lnc-TCL1B-2:4			chr14:96222745-96222804	FALSE	hs|14q32.13				THC2480834	Hs.633538
A_33_P3268863	59.6314	2.543	0	-4.3176	-4.3176	0.0501504	P	A	C11orf44	Homo sapiens chromosome 11 open reading frame 44 (C11orf44), mRNA [NM_001271983]	chromosome 11 open reading frame 44	283171	GO:0005576	chr11:130584203-130584262	FALSE	hs|11q24.3	ENST00000317019	NM_001271983	NM_001271983		Hs.376151
A_22_P00020715	3.02178	2.54768	0	-0.0123429	-0.0123429	0.991481	A	A						chr14:87717964-87718023	FALSE	hs|14q31.3	ENST00000555490			THC2722526
A_24_P334130	4966.78	3666.48	0	-0.204045	-0.204045	0.868113	P	P	FN1	Homo sapiens fibronectin 1 (FN1), transcript variant 7, mRNA [NM_054034]	fibronectin 1	2335	GO:0005515|GO:0008360|GO:0005518|GO:0045773|GO:0072562|GO:0050900|GO:0035987|GO:0002020|GO:0005615|GO:0033622|GO:0016324|GO:0022617|GO:0030198|GO:0034446|GO:0031093|GO:0007155|GO:0008201|GO:0070062|GO:0005793|GO:0005605|GO:0009611|GO:0005577|GO:0030168|GO:0005576|GO:0006953|GO:0001525|GO:0031012|GO:0016504|GO:0010952|GO:0005178|GO:0018149|GO:0007161|GO:0007596|GO:0002576|GO:0007044	chr2:216288895-216288217	FALSE	hs|2q35	ENST00000426059	NM_054034	NM_054034	NP1276420	Hs.203717
A_23_P27606	311.005	308.52	0	0.2223	0.2223	1.16659	P	P	IL27RA	Homo sapiens interleukin 27 receptor, alpha (IL27RA), mRNA [NM_004843]	interleukin 27 receptor, alpha	9466	GO:0048302|GO:0032729|GO:0006955|GO:0002829|GO:0050830|GO:0005887|GO:0002827|GO:0045509|GO:0007166|GO:0070106|GO:0004888	chr19:14163217-14163276	FALSE	hs|19p13.12	ENST00000263379	NM_004843	NM_004843	THC2471213	Hs.132781
A_33_P3390013	1949.94	730.452	0	-1.1827	-1.1827	0.440526	P	P	ADAMTS1	Homo sapiens ADAM metallopeptidase with thrombospondin type 1 motif, 1 (ADAMTS1), mRNA [NM_006988]	ADAM metallopeptidase with thrombospondin type 1 motif, 1	9510	GO:0008285|GO:0001822|GO:0001542|GO:0031410|GO:0005604|GO:0060347|GO:0005737|GO:0007229|GO:0006508|GO:0008270|GO:0004222|GO:0008201|GO:0008237	chr21:28209959-28209900	FALSE	hs|21q21.3	ENST00000464589	NM_006988	NM_006988	THC2498249	Hs.643357
A_21_P0013442	6.1214	5.73692	0	0.140285	0.140285	1.10212	A	A						chr7:67649778-67620114	FALSE	hs|7q11.22	ENST00000446187
A_22_P00014356	10.3697	15.4986	0	0.813636	0.813636	1.75764	A	P	lnc-SERTAD2-4	DKFZp686I0791_r1 686 (synonym: hlcc3) Homo sapiens cDNA clone DKFZp686I0791 5', mRNA sequence [BX642546]	lnc-SERTAD2-4:1			chr2:64622686-64622627	FALSE	hs|2p14		BX642546			Hs.580314
A_33_P3267543	46.0976	56.4224	0	0.525445	0.525445	1.43938	P	P	DPM2	Homo sapiens dolichyl-phosphate mannosyltransferase polypeptide 2, regulatory subunit, mRNA (cDNA clone IMAGE:5222515), partial cds. [BC048256]	dolichyl-phosphate mannosyltransferase polypeptide 2, regulatory subunit	8818	GO:0005515|GO:0006501|GO:0004582|GO:0048471|GO:0033185|GO:0019348|GO:0016254|GO:0030176|GO:0035269|GO:0000506|GO:0050790|GO:0031647|GO:0005789|GO:0030234|GO:0006488|GO:0044267|GO:0006506|GO:0043687|GO:0018279	chr9:130698694-130698635	FALSE	hs|9q34.11		BC048256		THC2543995	Hs.108973
A_33_P3392867	3.06432	2.58535	0	-0.0113397	-0.0113397	0.992171	A	A	PPEF2	Homo sapiens protein phosphatase, EF-hand calcium binding domain 2 (PPEF2), mRNA [NM_006239]	protein phosphatase, EF-hand calcium binding domain 2	5470	GO:0005515|GO:0030145|GO:0005506|GO:0005509|GO:0051879|GO:0031435|GO:0010801|GO:0043409|GO:0001917|GO:0005737|GO:0050906|GO:0006470|GO:0043405|GO:0030544|GO:0043506|GO:0004722|GO:0007601|GO:0001750	chr4:76788526-76788467	FALSE	hs|4q21.1	ENST00000621010	NM_006239	NM_006239	THC2482974	Hs.290873
A_22_P00014762	25.3003	12.8524	0	-0.743246	-0.743246	0.597394	P	A	lnc-SLC35F5-8	LNCipedia lincRNA (lnc-SLC35F5-8), lincRNA [lnc-SLC35F5-8:1]	lnc-SLC35F5-8:1			chr2:115591466-115591407	FALSE	hs|2q14.1
A_23_P121120	34.2171	2.59744	0	-3.48569	-3.48569	0.0892696	P	A	GPR87	Homo sapiens G protein-coupled receptor 87 (GPR87), mRNA [NM_023915]	G protein-coupled receptor 87	53836	GO:0008150|GO:0007186|GO:0045028|GO:0005887|GO:0035589|GO:0007194	chr3:151012341-151012282	FALSE	hs|3q25.1	ENST00000260843	NM_023915	NM_023915	THC2474173	Hs.591292
A_21_P0008238	3.08449	2.60364	0	-0.0106316	-0.0106316	0.992658	A	A	lnc-AL445989.1-19	LNCipedia lincRNA (lnc-AL445989.1-19), lincRNA [lnc-AL445989.1-19:4]	lnc-AL445989.1-19:4			chr13:68617773-68617832	FALSE	hs|13q21.33
(+)E1A_r60_a135	650.65	633.006	0	0.194208	0.194208	1.1441	P	P		Unknown					pos
A_33_P3361758	4.85049	2.61626	0	-0.656754	-0.656754	0.634304	A	A	FAM227B	Homo sapiens family with sequence similarity 227, member B (FAM227B), mRNA [NM_152647]	family with sequence similarity 227, member B	196951		chr15:49624037-49623978	FALSE	hs|15q21.2	ENST00000299338	NM_152647	NM_152647	THC2664020	Hs.712959
A_21_P0003082	3.10519	2.62275	0	-0.00973368	-0.00973368	0.993276	A	A	lnc-HES1-2	LNCipedia lincRNA (lnc-HES1-2), lincRNA [lnc-HES1-2:4]	lnc-HES1-2:4			chr3:193796234-193809331	FALSE	hs|3q29
A_23_P209269	1570.49	1939.94	0	0.53867	0.53867	1.45263	P	P	PPM1B	Homo sapiens protein phosphatase, Mg2+/Mn2+ dependent, 1B (PPM1B), transcript variant 5, mRNA [NM_001033557]	protein phosphatase, Mg2+/Mn2+ dependent, 1B	5495	GO:0005515|GO:0050687|GO:0042347|GO:0000287|GO:0030145|GO:0019221|GO:0005829|GO:0006470|GO:0035970|GO:0016020|GO:0004722|GO:0006499|GO:0032688|GO:0043124	chr2:44458389-44458448	FALSE	hs|2p21	ENST00000409432	NM_001033557	NM_001033557	THC2491147	Hs.416769
A_22_P00012249	3.86401	2.63581	0	-0.317986	-0.317986	0.802189	A	A						chr1:202601582-202601641	FALSE	hs|1q32.1	ENST00000411431
A_22_P00010106	6.32154	3.70555	0	-0.536716	-0.536716	0.689338	A	A	lnc-MRGPRD-1	DB231084 TRACH3 Homo sapiens cDNA clone TRACH3024564 5', mRNA sequence [DB231084]	lnc-MRGPRD-1:1			chr11:68709162-68709103	FALSE	hs|11q13.3		DB231084			Hs.629527
A_33_P3335895	3.13263	2.64893	0	-0.00809574	-0.00809574	0.994404	A	A	GFAP	Homo sapiens glial fibrillary acidic protein (GFAP), transcript variant 3, mRNA [NM_001242376]	glial fibrillary acidic protein	2670	GO:0005882|GO:0045109|GO:0031102|GO:0009611|GO:0060291|GO:0051580|GO:0044297|GO:0005829|GO:0005737|GO:0005178|GO:0010625|GO:0016020|GO:0014002|GO:0030198|GO:0060020|GO:0005200|GO:0010977|GO:0019900	chr17:42987577-42987518	FALSE	hs|17q21.31	ENST00000435360	NM_001242376	NM_001242376	THC2475793	Hs.514227
A_24_P73599	4.28504	36.4139	0	3.32098	3.32098	9.99342	A	P	IL16	Homo sapiens interleukin 16 (IL16), transcript variant 2, mRNA [NM_172217]	interleukin 16	3603	GO:0050930|GO:0006955|GO:0006355|GO:0005737|GO:0005886|GO:0030595|GO:0016032|GO:0005634|GO:0005615|GO:0005125|GO:0006351	chr15:81604940-81604999	FALSE	hs|15q25.1	ENST00000394660	NM_172217	NM_172217		Hs.459095
A_23_P135690	385870	279851	0	-0.229587	-0.229587	0.852879	P	P	CC2D1A	coiled-coil and C2 domain containing 1A [Source:HGNC Symbol;Acc:HGNC:30237] [ENST00000589138]	coiled-coil and C2 domain containing 1A	54862	GO:0007165|GO:0001078|GO:0005737|GO:0016020|GO:0005815|GO:0005634|GO:0004871|GO:0000122|GO:0043123|GO:0000978|GO:0006351|GO:0070062	chr19:14038481-14038540	FALSE	hs|19p13.12	ENST00000589138	AK023399		THC2555386	Hs.269592
ERCC-00136_67	3.21053	3.00958	0	0.14062	0.14062	1.10238	A	A							pos
A_19_P00803124	3.15884	3.5649	0	0.408338	0.408338	1.32716	A	A	XLOC_l2_010494	BROAD Institute lincRNA (XLOC_l2_010494), lincRNA [TCONS_l2_00019680]				chr3:193766741-193766682	FALSE	hs|3q29
A_24_P257511	3.16497	2.68127	0	-0.00540781	-0.00540781	0.996259	A	A	BHMT	Homo sapiens betaine--homocysteine S-methyltransferase (BHMT), mRNA [NM_001713]	betaine--homocysteine S-methyltransferase	635	GO:0010243|GO:0047150|GO:0044281|GO:0050666|GO:0032403|GO:0033528|GO:0005829|GO:0034641|GO:0043234|GO:0005737|GO:0000096|GO:0046500|GO:0006479|GO:0008270|GO:0071267|GO:0006579|GO:0008898|GO:0006577|GO:0070062	chr5:78426982-78427041	FALSE	hs|5q14.1	ENST00000274353	NM_001713	NM_001713	THC2467969	Hs.80756
A_23_P120776	5910.92	4946.75	0	-0.0230293	-0.0230293	0.984164	P	P	SLC25A1	Homo sapiens solute carrier family 25 (mitochondrial carrier; citrate transporter), member 1 (SLC25A1), transcript variant 1, mRNA [NM_005984]	solute carrier family 25 (mitochondrial carrier; citrate transporter), member 1	6576	GO:0005975|GO:0005743|GO:0006094|GO:0005634|GO:0035338|GO:0044281|GO:0055085|GO:0015746|GO:0015137|GO:0009405|GO:0019432|GO:0006006|GO:0016021|GO:0044255|GO:0070062	chr22:19163090-19163070	FALSE	hs|22q11.21	ENST00000470922	NM_005984	NM_005984	NP1208910	Hs.111024
A_22_P00011670	6736.08	8867.84	0	0.630544	0.630544	1.54815	P	P	LINC00271	Homo sapiens long intergenic non-protein coding RNA 271 (LINC00271), long non-coding RNA [NR_026805]	long intergenic non-protein coding RNA 271	100131814		chr6:135819079-135819138	FALSE	hs|6q23.3	ENST00000579339	NR_026805	NR_026805	THC2763183	Hs.734007
A_32_P751535	17114.9	12794	0	-0.185914	-0.185914	0.879092	P	P		ribosomal protein L29 pseudogene 7 [Source:HGNC Symbol;Acc:HGNC:36859] [ENST00000440227]				chr1:168907735-168907794	FALSE	hs|1q24.2	ENST00000440227			THC2528599
A_22_P00012040	30.1085	33.8555	0	0.40309	0.40309	1.32234	P	P	lnc-PLEKHB1-1	xq70c10.x1 NCI_CGAP_HN7 Homo sapiens cDNA clone IMAGE:2755986 3' similar to contains Alu repetitive element;, mRNA sequence [AW265493]	lnc-PLEKHB1-1:1			chr11:73433658-73433717	FALSE	hs|11q13.4		AW265493			Hs.673692
A_22_P00015054	73.0213	70.7832	0	0.18896	0.18896	1.13994	P	P	lnc-SNPH-1	ALU8_HUMAN (P39195) Alu subfamily SX sequence contamination warning entry, partial (6%) [THC2685281]	lnc-SNPH-1:1			chr20:1343170-1343229	FALSE	hs|20p13				THC2685281
A_24_P320880	37.5776	57.7714	0	0.854352	0.854352	1.80795	P	P	SNX16	Homo sapiens sorting nexin 16 (SNX16), transcript variant 1, mRNA [NM_022133]	sorting nexin 16	64089	GO:0005770|GO:0031901|GO:0031313|GO:0031902|GO:0008333|GO:0006622|GO:0045022|GO:0035091|GO:0005764|GO:0005769|GO:0042802	chr8:82712472-82712413	FALSE	hs|8q21.13	ENST00000396330	NM_022133	NM_022133	THC2472327	Hs.492121
A_23_P325075	757.657	383.897	0	-0.746957	-0.746957	0.595859	P	P	RNGTT	Homo sapiens RNA guanylyltransferase and 5'-phosphatase (RNGTT), transcript variant 1, mRNA [NM_003800]	RNA guanylyltransferase and 5'-phosphatase	8732	GO:0006396|GO:0010467|GO:0006366|GO:0008192|GO:0006370|GO:0005634|GO:0005525|GO:0035335|GO:0004651|GO:0050355|GO:0004484|GO:0016032|GO:0005654|GO:0008138|GO:0004725	chr6:89320349-89320290	FALSE	hs|6q15	ENST00000369485	NM_003800	NM_003800	THC2461173	Hs.567378
A_33_P3217393	225.803	302.561	0	0.656034	0.656034	1.57574	P	P	CD276	Homo sapiens CD276 molecule (CD276), transcript variant 1, mRNA [NM_001024736]	CD276 molecule	80381	GO:0005515|GO:0030501|GO:0008283|GO:0005102|GO:0042130|GO:0045669|GO:0045085|GO:0006955|GO:0042110|GO:0045077|GO:0050728|GO:0045078|GO:0050776|GO:0042102|GO:0016021|GO:1900042|GO:0009897|GO:0070062	chr15:73996699-73996758	FALSE	hs|15q24.1	ENST00000564751	NM_001024736	NM_001024736	NP862490	Hs.744915
A_23_P111737	3.20771	5.14512	0	0.915532	0.915532	1.88626	A	A	RAMP3	Homo sapiens receptor (G protein-coupled) activity modifying protein 3 (RAMP3), mRNA [NM_005856]	receptor (G protein-coupled) activity modifying protein 3	10268	GO:0005515|GO:0005886|GO:0009986|GO:0015031|GO:0015026|GO:0072659|GO:0005764|GO:0006886|GO:0043235|GO:0031623|GO:0005622|GO:0008277|GO:0005887|GO:0071392|GO:0008565|GO:0001921|GO:0004872|GO:0006816|GO:0045892|GO:0090004	chr7:45223188-45223247	FALSE	hs|7p13	ENST00000242249	NM_005856	NM_005856	THC2627870	Hs.25691
A_19_P00318091	3.21051	2.736	0	0.00313807	0.00313807	1.00218	A	A	lnc-SNX10-2	Homo sapiens cDNA FLJ31922 fis, clone NT2RP7005219. [AK056484]	lnc-SNX10-2:6			chr7:26536724-26536783	FALSE	hs|7p15.2				THC2524626	Hs.587432
A_22_P00013019	3.21276	2.74018	0	0.00432682	0.00432682	1.003	A	A						chr15:94439606-94439547	FALSE	hs|15q26.2	ENST00000557715			THC2765618
A_22_P00021235	3.21448	2.74389	0	0.00550842	0.00550842	1.00383	A	A		BX113191 Soares_NFL_T_GBC_S1 Homo sapiens cDNA clone IMAGp998F074126, mRNA sequence [BX113191]				chr16:52641735-52641676	FALSE	hs|16q12.2	ENST00000565771	BX113191		THC2724982	Hs.129512
A_23_P107116	1270.82	1322.48	0	0.291351	0.291351	1.22379	P	P	RNF112	Homo sapiens ring finger protein 112 (RNF112), mRNA [NM_007148]	ring finger protein 112	7732	GO:0005737|GO:0045666|GO:0008152|GO:0003924|GO:0008270|GO:0005634|GO:0045687|GO:0016021|GO:0005525|GO:0071158	chr17:19320489-19320548	FALSE	hs|17p11.2	ENST00000461366	NM_007148	NM_007148	THC2473038	Hs.189482
A_22_P00008425	3.2165	2.75028	0	0.00795793	0.00795793	1.00553	A	A	KALRN	kalirin, RhoGEF kinase [Source:HGNC Symbol;Acc:HGNC:4814] [ENST00000291478]	kalirin, RhoGEF kinase	8997	GO:0005515|GO:0051056|GO:0048011|GO:0043065|GO:0048013|GO:0007264|GO:0015629|GO:0097190|GO:0005524|GO:0046872|GO:0005829|GO:0007399|GO:0043547|GO:0035556|GO:0005085|GO:0007165|GO:0032321|GO:0004674|GO:0007411|GO:0006468|GO:0005089|GO:0016192|GO:0070062	chr3:124444402-124444461	FALSE	hs|3q21.2	ENST00000291478	XM_006713810	XM_006713810	THC2602011	Hs.13281
A_24_P132039	501.458	456.438	0	0.0981588	0.0981588	1.07041	P	P	RNF14	Homo sapiens ring finger protein 14 (RNF14), transcript variant 1, mRNA [NM_004290]	ring finger protein 14	9604	GO:0005515|GO:0006355|GO:0016567|GO:0006357|GO:0016874|GO:0003713|GO:0060765|GO:0005634|GO:0050681|GO:0006351|GO:0007165|GO:0005737|GO:0019787|GO:0008270|GO:0045893|GO:0032355|GO:0030521	chr5:141368097-141368156	FALSE	hs|5q31.3	ENST00000394514	NM_004290	NM_004290	THC2558913	Hs.483616
A_21_P0008791	38.994	45.6742	0	0.461998	0.461998	1.37745	P	P	LINC01197	long intergenic non-protein coding RNA 1197 [Source:HGNC Symbol;Acc:HGNC:49597] [ENST00000611265]	long intergenic non-protein coding RNA 1197	400456		chr15:95799117-95799058	FALSE	hs|15q26.2	ENST00000611265			THC2684450
A_21_P0003150	3.21428	2.75675	0	0.0123444	0.0123444	1.00859	A	A	lnc-CBLB-7	LNCipedia lincRNA (lnc-CBLB-7), lincRNA [lnc-CBLB-7:11]	lnc-CBLB-7:11			chr3:106536914-106536855	FALSE	hs|3q13.12
A_21_P0013601	3.21207	2.75785	0	0.0139117	0.0139117	1.00969	A	A	XLOC_l2_015033	BROAD Institute lincRNA (XLOC_l2_015033), lincRNA [TCONS_l2_00029054]				chr9:132049335-132049394	FALSE	hs|9q34.11				THC2611212
A_33_P3668049	116.203	61.6929	0	-0.679604	-0.679604	0.624337	P	P	RHOT1	Homo sapiens ras homolog family member T1 (RHOT1), transcript variant 7, mRNA [NM_001288758]	ras homolog family member T1	55288	GO:0005515|GO:0051056|GO:0019725|GO:0005886|GO:0007264|GO:0005509|GO:0003924|GO:0005525|GO:0005829|GO:0003674|GO:0016020|GO:0047497|GO:0008152|GO:0031307	chr17:30536407-30551635	FALSE	hs|17q11.2	ENST00000581094	NM_001288758	NM_001288758	THC2481096	Hs.655325
A_21_P0007103	3.20553	2.7585	0	0.0171895	0.0171895	1.01199	A	A	lnc-MBL2-2	LNCipedia lincRNA (lnc-MBL2-2), lincRNA [lnc-MBL2-2:5]	lnc-MBL2-2:5			chr10:54735489-54735430	FALSE	hs|10q21.1
A_33_P3378707	589.337	361.123	0	-0.472734	-0.472734	0.720597	P	P	LOC646214	Homo sapiens p21 protein (Cdc42/Rac)-activated kinase 2 pseudogene (LOC646214), non-coding RNA [NR_027053]	p21 protein (Cdc42/Rac)-activated kinase 2 pseudogene	646214		chr15:21932782-21932723	FALSE	hs|15q11.2			NR_027053	THC2548065	Hs.510697
A_23_P127522	1190.12	448.733	0	-1.17331	-1.17331	0.443403	P	P	HYLS1	Homo sapiens hydrolethalus syndrome 1 (HYLS1), transcript variant 1, mRNA [NM_145014]	hydrolethalus syndrome 1	219844	GO:0005813|GO:0005737|GO:0005886|GO:0005634	chr11:125769904-125769963	FALSE	hs|11q24.2	ENST00000356438	NM_145014	NM_145014	THC2649884	Hs.98133
ERCC-00104_60	3.16002	2.8243	0	0.0718322	0.0718322	1.05105	A	A		Unknown					pos
A_23_P210619	9994.5	7101.23	0	-0.259194	-0.259194	0.835554	P	P	RTFDC1	Homo sapiens replication termination factor 2 domain containing 1 (RTFDC1), transcript variant 2, mRNA [NM_016407]	replication termination factor 2 domain containing 1	51507	GO:0008150|GO:0003674|GO:0005575	chr20:55093726-55093785	FALSE	hs|20q13.31	ENST00000023939	NM_016407	NM_016407	THC2494417	Hs.517134
A_23_P66813	1229.27	868.008	0	-0.268153	-0.268153	0.830382	P	P	SIRT7	Homo sapiens sirtuin 7 (SIRT7), mRNA [NM_016538]	sirtuin 7	51547	GO:0005515|GO:0070932|GO:0070933|GO:0007072|GO:0009303|GO:0005730|GO:0005634|GO:0070403|GO:0000122|GO:0005731|GO:0046872|GO:0005737|GO:0003682	chr17:79870298-79870239	FALSE	hs|17q25.3	ENST00000574992	NM_016538	NM_016538	THC2526506	Hs.514636
A_33_P3406530	3.16449	2.74667	0	0.0295782	0.0295782	1.02071	A	A		high mobility group nucleosomal binding domain 2 pseudogene 31 [Source:HGNC Symbol;Acc:HGNC:39398] [ENST00000432430]				chr9:5311554-5311613	FALSE	hs|9p24.1	ENST00000432430
A_33_P3297305	125.861	91.3948	0	-0.227778	-0.227778	0.853949	P	P	ELMOD3	Homo sapiens ELMO/CED-12 domain containing 3 (ELMOD3), transcript variant 1, mRNA [NM_032213]	ELMO/CED-12 domain containing 3	84173	GO:0006909|GO:0060091|GO:0005737|GO:0032420|GO:0005856|GO:0005096	chr2:85618030-85618089	FALSE	hs|2p11.2	ENST00000409890	NM_032213	NM_032213	THC2575479	Hs.269990
A_21_P0003783	3.14292	2.73581	0	0.0337319	0.0337319	1.02366	A	A						chr4:150069029-150068970	FALSE	hs|4q31.23	ENST00000504755
A_23_P204847	15.5996	16.0277	0	0.272935	0.272935	1.20826	A	P	LCP1	Homo sapiens lymphocyte cytosolic protein 1 (L-plastin) (LCP1), mRNA [NM_002298]	lymphocyte cytosolic protein 1 (L-plastin)	3936	GO:0044319|GO:0005886|GO:0005884|GO:0031100|GO:0010737|GO:0030175|GO:0015629|GO:0032432|GO:0005615|GO:0005829|GO:0042802|GO:0005737|GO:0051015|GO:0033157|GO:0051017|GO:0002286|GO:0070062|GO:0001725|GO:0005509|GO:0003779|GO:0001891|GO:0032587|GO:0001726|GO:0016477|GO:0005925	chr13:46700396-46700337	FALSE	hs|13q14.13	ENST00000323076	NM_002298	NM_002298	THC2571049	Hs.381099
A_23_P167005	24.6828	2.72282	0	-2.94647	-2.94647	0.129725	P	A	GPR160	Homo sapiens G protein-coupled receptor 160 (GPR160), mRNA [NM_014373]	G protein-coupled receptor 160	26996	GO:0043235|GO:0007186|GO:0005886|GO:0004930|GO:0016021	chr3:169802254-169802313	FALSE	hs|3q26.2	ENST00000355897	NM_014373	NM_014373	THC2470784	Hs.231320
A_22_P00023751	27.9457	53.0593	0	1.15885	1.15885	2.2328	P	P	lnc-A1CF-3	LNCipedia lincRNA (lnc-A1CF-3), lincRNA [lnc-A1CF-3:1]	lnc-A1CF-3:1			chr10:53004713-53004654	FALSE	hs|10q21.1
A_21_P0007266	3.27655	2.80983	0	0.0121746	0.0121746	1.00847	A	A	lnc-ENDOD1-1	LNCipedia lincRNA (lnc-ENDOD1-1), lincRNA [lnc-ENDOD1-1:3]	lnc-ENDOD1-1:3			chr11:94890984-94891043	FALSE	hs|11q21				THC2674632
A_22_P00009741	27.8307	23.3986	0	-0.0163875	-0.0163875	0.988705	P	P	lnc-MDH1B-2	LNCipedia lincRNA (lnc-MDH1B-2), lincRNA [lnc-MDH1B-2:1]	lnc-MDH1B-2:1			chr2:207986395-207986336	FALSE	hs|2q33.3
A_33_P3222451	6.23975	21.5035	0	2.01888	2.01888	4.0527	A	P	AKT1S1	Homo sapiens AKT1 substrate 1 (proline-rich) (AKT1S1), transcript variant 5, mRNA [NM_001278160]	AKT1 substrate 1 (proline-rich)	84335	GO:0005515|GO:0048011|GO:0032007|GO:0048015|GO:0005829|GO:0034605|GO:0043523|GO:0045792|GO:0005737|GO:0007173|GO:0031931|GO:0008543|GO:0045087|GO:0005654|GO:0006469|GO:0038095|GO:1900034	chr19:50381487-50381428	FALSE	hs|19q13.33	ENST00000391830	NM_001278160	NM_001278160	THC2514397	Hs.628396
A_23_P500741	14.2425	18.3777	0	0.601625	0.601625	1.51742	A	P	CBFA2T3	Homo sapiens core-binding factor, runt domain, alpha subunit 2; translocated to, 3 (CBFA2T3), transcript variant 1, mRNA [NM_005187]	core-binding factor, runt domain, alpha subunit 2; translocated to, 3	863	GO:0005515|GO:0003700|GO:0008283|GO:0003714|GO:0005730|GO:0005634|GO:0046872|GO:0006351|GO:0000139|GO:0003682|GO:0045944|GO:0005654|GO:0030851|GO:0045892	chr16:88941407-88941348	FALSE	hs|16q24.3	ENST00000268679	NM_005187	NM_005187	THC2465091	Hs.513811
A_23_P404162	3.35422	15.5332	0	2.44517	2.44517	5.44591	A	P	HDAC9	Homo sapiens histone deacetylase 9 (HDAC9), transcript variant 3, mRNA [NM_014707]	histone deacetylase 9	9734	GO:0005515|GO:0042826|GO:0046970|GO:0005634|GO:0046872|GO:0007507|GO:0005737|GO:0006954|GO:0007219|GO:0070491|GO:0005080|GO:0030183|GO:0051153|GO:0090050|GO:0004407|GO:0046969|GO:0032041|GO:0070932|GO:0005667|GO:0070933|GO:0016575|GO:0032869|GO:0034983|GO:0003714|GO:0048742|GO:0000122|GO:0006351|GO:0033558|GO:0042113|GO:0035097|GO:0000118|GO:0005654|GO:0045892|GO:0008134	chr7:18708002-18708061	FALSE	hs|7p21.1	ENST00000622668	NM_014707	NM_014707	THC2472172	Hs.196054
A_21_P0014322	3.37056	2.87598	0	0.00493813	0.00493813	1.00343	A	A	LOC101928595	PREDICTED: Homo sapiens uncharacterized LOC101928595 (LOC101928595), ncRNA [XR_243378]	uncharacterized LOC101928595	101928595		chr16:30116145-30116204	FALSE	hs|16p11.2		XR_243378	XR_243378	THC2492118	Hs.569669
A_32_P88349	410.619	707.544	0	1.01889	1.01889	2.02636	P	P	LOC730257	PREDICTED: Homo sapiens uncharacterized LOC730257 (LOC730257), misc_RNA [XR_426840]	uncharacterized LOC730257	730257		chr1:147931707-147931763	FALSE	hs|1q21.2		XR_426840	XR_426840	THC2579660	Hs.730030
A_23_P169017	3.39814	2.89513	0	0.00275135	0.00275135	1.00191	A	A	DEFB103B	Homo sapiens defensin, beta 103B (DEFB103B), mRNA [NM_018661]	defensin, beta 103B	55894	GO:0006965|GO:0005796|GO:0045087|GO:0005576|GO:0042742	chr8:7740057-7740116	FALSE	hs|8p23.1	ENST00000314357	NM_018661	NM_018661	THC2482921	Hs.283082
A_22_P00010168	62.5284	52.6519	0	-0.0141568	-0.0141568	0.990235	P	P	LOC100507291	Homo sapiens uncharacterized LOC100507291 (LOC100507291), transcript variant 2, long non-coding RNA [NR_121609]	uncharacterized LOC100507291	100507291		chr3:139141897-139141956	FALSE	hs|3q23		NR_121609	NR_121609	THC2539585	Hs.97661
A_33_P3233099	3.42068	2.90982	0	0.000516415	0.000516415	1.00036	A	A	ARHGEF4	Homo sapiens Rho guanine nucleotide exchange factor (GEF) 4 (ARHGEF4), transcript variant 1, mRNA [NM_015320]	Rho guanine nucleotide exchange factor (GEF) 4	50649	GO:0005515|GO:0051056|GO:0048011|GO:0043065|GO:0007264|GO:0019904|GO:0030032|GO:0032587|GO:0097190|GO:0032855|GO:0005829|GO:0005085|GO:0043547|GO:0046847|GO:0030676	chr2:131674555-131674614	FALSE	hs|2q21.1	ENST00000428230	NM_015320	NM_015320	THC2509167	Hs.469935
A_23_P136817	917.297	215.447	0	-1.85619	-1.85619	0.276205	P	P	KNTC1	Homo sapiens kinetochore associated 1 (KNTC1), mRNA [NM_014708]	kinetochore associated 1	9735	GO:0005515|GO:0005828|GO:0007093|GO:0005886|GO:0007096|GO:0005634|GO:0015629|GO:0005829|GO:0000922|GO:0005737|GO:0007067|GO:0006461|GO:0000777|GO:0000278|GO:0051301	chr12:123106487-123107037	FALSE	hs|12q24.31	ENST00000333479	NM_014708	NM_014708	THC2623867	Hs.300559
A_22_P00025394	3.43852	2.9208	0	-0.00155449	-0.00155449	0.998923	A	A	lnc-ANKRD6-1	LNCipedia lincRNA (lnc-ANKRD6-1), lincRNA [lnc-ANKRD6-1:1]	lnc-ANKRD6-1:1			chr6:90385443-90385502	FALSE	hs|6q15
A_22_P00023351	207.824	277.416	0	0.650562	0.650562	1.56978	P	P						chr20:1784721-1784662	FALSE	hs|20p13	ENST00000447206			THC2694693
A_22_P00004026	3.45139	4.0068	0	0.449142	0.449142	1.36523	A	A		RST41765 Athersys RAGE Library Homo sapiens cDNA, mRNA sequence [BG221948]				chr21:20502950-20503009	FALSE	hs|21q21.1	ENST00000424219				Hs.580921
A_23_P92967	2472.66	1535.87	0	-0.453134	-0.453134	0.730455	P	P	MOCS2	Homo sapiens molybdenum cofactor synthesis 2 (MOCS2), transcript variant 3, mRNA [NM_004531]	molybdenum cofactor synthesis 2	4338	GO:0006767|GO:0005634|GO:0044281|GO:0005829|GO:0042802|GO:0030366|GO:0032324|GO:0005737|GO:0000166|GO:0006766|GO:0006777|GO:0019008|GO:0070062	chr5:52397288-52397229	FALSE	hs|5q11.2	ENST00000514553	NM_004531	NM_004531	THC2775296	Hs.163645
A_22_P00000694	3.46002	2.93237	0	-0.00484467	-0.00484467	0.996648	A	A		PREDICTED: Homo sapiens uncharacterized LOC101928046 (LOC101928046), ncRNA [XR_245777]				chr14:70742018-70742077	FALSE	hs|14q24.2	ENST00000553791	XR_245777	XR_245777	THC2703158	Hs.639476
A_33_P3258003	3.46279	2.93313	0	-0.00562143	-0.00562143	0.996111	A	A	ANKS1B	Homo sapiens ankyrin repeat and sterile alpha motif domain containing 1B (ANKS1B), transcript variant 1, mRNA [NM_152788]	ankyrin repeat and sterile alpha motif domain containing 1B	56899	GO:0005737|GO:0030054|GO:0015030|GO:0046875|GO:0043197|GO:0045211|GO:0014069	chr12:99129397-99129338	FALSE	hs|12q23.1	ENST00000547010	NM_152788	NM_152788	THC2489791	Hs.506458
A_33_P3349774	47.1956	40.9171	0	0.0279236	0.0279236	1.01954	P	P	LSM14B	Homo sapiens LSM14B, SCD6 homolog B (S. cerevisiae) (LSM14B), mRNA [NM_144703]	LSM14B, SCD6 homolog B (S. cerevisiae)	149986	GO:0030529|GO:0007275|GO:0006417	chr20:60699744-60699803	FALSE	hs|20q13.33	ENST00000279069	NM_144703	NM_144703	THC2549701	Hs.105379
A_23_P114307	11.2178	21.0893	0	1.14459	1.14459	2.21083	A	P	P2RY4	Homo sapiens pyrimidinergic receptor P2Y, G-protein coupled, 4 (P2RY4), mRNA [NM_002565]	pyrimidinergic receptor P2Y, G-protein coupled, 4	5030	GO:0030321|GO:0016323|GO:0016324|GO:0015065|GO:0005886|GO:0045028|GO:0005887|GO:0007200|GO:0035589|GO:0045030|GO:0007204|GO:0005524	chrX:69478975-69478916	FALSE	hs|Xq13.1	ENST00000374519	NM_002565	NM_002565	THC2479286	Hs.673854
A_33_P3320643	3.4652	2.93139	0	-0.00748444	-0.00748444	0.994826	A	A	PCAT4	Homo sapiens prostate cancer associated transcript 4 (non-protein coding) (PCAT4), long non-coding RNA [NR_026555]	prostate cancer associated transcript 4 (non-protein coding)	118425		chr4:80784291-80784350	FALSE	hs|4q21.21	ENST00000504263	NR_026555	NR_026555	THC2633954	Hs.104215
A_21_P0009805	30.942	44.6648	0	0.763441	0.763441	1.69753	P	P	lnc-KCNN4-1	PREDICTED: Homo sapiens LY6/PLAUR domain containing 5 (LYPD5), transcript variant X1, mRNA [XM_006723156]	lnc-KCNN4-1:1			chr19:44288600-44288541	FALSE	hs|19q13.31			XM_006723156
A_22_P00021651	3.46223	2.92677	0	-0.00852394	-0.00852394	0.994109	A	A	lnc-HNRNPAB-3	LNCipedia lincRNA (lnc-HNRNPAB-3), lincRNA [lnc-HNRNPAB-3:1]	lnc-HNRNPAB-3:1			chr5:177779192-177779251	FALSE	hs|5q35.3
A_21_P0010627	3.45968	2.92348	0	-0.00908089	-0.00908089	0.993725	A	A	XLOC_l2_000961	BROAD Institute lincRNA (XLOC_l2_000961), lincRNA [TCONS_l2_00001297]				chr1:79561171-79561112	FALSE	hs|1p31.1
A_21_P0009696	14.0653	12.3562	0	0.0469704	0.0469704	1.03309	A	A	lnc-AC011467.1-1	LNCipedia lincRNA (lnc-AC011467.1-1), lincRNA [lnc-AC011467.1-1:1]	lnc-AC011467.1-1:1			chr19:23003245-23003910	FALSE	hs|19p12
A_22_P00002738	36.0123	39.0307	0	0.349991	0.349991	1.27455	P	P	lnc-C20orf96-3	LNCipedia lincRNA (lnc-C20orf96-3), lincRNA [lnc-C20orf96-3:1]	lnc-C20orf96-3:1			chr20:306340-306281	FALSE	hs|20p13
A_21_P0003693	3.4475	3.08262	0	0.0724783	0.0724783	1.05152	A	A	lnc-F11-3	LNCipedia lincRNA (lnc-F11-3), lincRNA [lnc-F11-3:1]	lnc-F11-3:1			chr4:187980755-187980814	FALSE	hs|4q35.2
A_22_P00012448	3.4421	6.80023	0	1.21616	1.21616	2.32328	A	A	lnc-PRPF18-3	LNCipedia lincRNA (lnc-PRPF18-3), lincRNA [lnc-PRPF18-3:1]	lnc-PRPF18-3:1			chr10:13572203-13572262	FALSE	hs|10p13
A_22_P00003522	58.8262	60.0332	0	0.263172	0.263172	1.20011	P	P		Homo sapiens chimera 1 mRNA, partial cds. [AF420438]				chr17:32007818-32007877	FALSE	hs|17q12	ENST00000577546	AF420438		NP590059	Hs.650616
A_21_P0013799	3.42952	2.89372	0	-0.0112147	-0.0112147	0.992257	A	A	XLOC_l2_015641	BROAD Institute lincRNA (XLOC_l2_015641), lincRNA [TCONS_l2_00030391]				chrX:149129190-149129249	FALSE	hs|Xq28				THC2602433	Hs.496916
A_23_P153441	816.922	811.759	0	0.224724	0.224724	1.16855	P	P	HOOK2	Homo sapiens hook microtubule-tethering protein 2 (HOOK2), transcript variant 1, mRNA [NM_013312]	hook microtubule-tethering protein 2	29911	GO:0005515|GO:0030897|GO:0005813|GO:0008333|GO:0005874|GO:0007032|GO:0045022|GO:0015031|GO:0007040|GO:0070695|GO:0042802|GO:0006897	chr19:12874382-12874227	FALSE	hs|19p13.2	ENST00000589915	NM_013312	NM_013312	THC2464225	Hs.30792
A_22_P00009984	4.83836	12.1997	0	1.56813	1.56813	2.96521	A	A	lnc-MKRN2-AS1-1	LNCipedia lincRNA (lnc-MKRN2-AS1-1), lincRNA [lnc-MKRN2-AS1-1:1]	lnc-MKRN2-AS1-1:1			chr3:12581059-12581000	FALSE	hs|3p25.2
A_21_P0000933	25.1027	22.4645	0	0.0736771	0.0736771	1.0524	P	P	LOC101928476	Homo sapiens uncharacterized LOC101928476 (LOC101928476), transcript variant 1, long non-coding RNA [NR_125954]	uncharacterized LOC101928476	101928476		chr1:106145072-106145013	FALSE	hs|1p21.1	ENST00000435253	NR_125954	NR_125954	THC2624671	Hs.563856
A_33_P3408983	397.935	239.117	0	-0.500946	-0.500946	0.706643	P	P	APC	Homo sapiens adenomatous polyposis coli (APC), transcript variant 1, mRNA [NM_001127511]	adenomatous polyposis coli	324	GO:0005515|GO:0008017|GO:0009798|GO:0060041|GO:0051171|GO:0008013|GO:0030877|GO:0048538|GO:0031122|GO:0035371|GO:0007409|GO:0070830|GO:0051010|GO:0031274|GO:0051781|GO:0001942|GO:0005813|GO:0033077|GO:0045296|GO:0030335|GO:0045295|GO:0019901|GO:0000281|GO:0030027|GO:0045785|GO:0000776|GO:0005654|GO:0005923|GO:0060770|GO:0007094|GO:0005881|GO:0051276|GO:0045732|GO:0008285|GO:0005886|GO:0042483|GO:…	chr5:112103018-112103077	FALSE	hs|5q22.2	ENST00000512211	NM_001127511	NM_001127511	NP707953	Hs.158932
A_24_P3140	626.81	502.721	0	-0.0844002	-0.0844002	0.943177	P	P	ZNF638	Homo sapiens zinc finger protein 638 (ZNF638), transcript variant 1, mRNA [NM_014497]	zinc finger protein 638	27332	GO:0008380|GO:0006355|GO:0005737|GO:0003690|GO:0016607|GO:0000166|GO:0003723|GO:0008270|GO:0005654|GO:0006351|GO:0043231	chr2:71654285-71654344	FALSE	hs|2p13.2	ENST00000483421	NM_014497	NM_014497	THC2485236	Hs.434401
A_22_P00012385	109.253	119.437	0	0.362457	0.362457	1.28561	P	P	lnc-PRKAA2-7	LNCipedia lincRNA (lnc-PRKAA2-7), lincRNA [lnc-PRKAA2-7:2]	lnc-PRKAA2-7:2			chr1:56345342-56345401	FALSE	hs|1p32.2
A_23_P57137	1906.04	1286.3	0	-0.333478	-0.333478	0.793621	P	P	AP5S1	Homo sapiens adaptor-related protein complex 5, sigma 1 subunit (AP5S1), transcript variant 2, mRNA [NM_018347]	adaptor-related protein complex 5, sigma 1 subunit	55317	GO:0005515|GO:0005770|GO:0005634|GO:0005765|GO:0015031|GO:0030119|GO:0005764|GO:0005829|GO:0005737|GO:0000724|GO:0016197|GO:0031902|GO:0005654	chr20:3805889-3805948	FALSE	hs|20p13	ENST00000379573	NM_018347	NM_018347	THC2471468	Hs.104806
A_23_P351168	3.36108	2.83299	0	-0.0127282	-0.0127282	0.991216	A	A	DNAJB7	Homo sapiens DnaJ (Hsp40) homolog, subfamily B, member 7 (DNAJB7), mRNA [NM_145174]	DnaJ (Hsp40) homolog, subfamily B, member 7	150353	GO:0051087	chr22:41255827-41255768	FALSE	hs|22q13.2	ENST00000307221	NM_145174	NM_145174	THC2477912	Hs.585042
A_23_P16523	112678	103675	0	0.113729	0.113729	1.08202	P	P	GDF15	Homo sapiens growth differentiation factor 15 (GDF15), mRNA [NM_004864]	growth differentiation factor 15	9518	GO:0007267|GO:0010862|GO:0005576|GO:0042981|GO:0005125|GO:0005160|GO:0005615|GO:0060395|GO:0007165|GO:0043408|GO:0007179|GO:0048468|GO:0008083|GO:0070062	chr19:18499890-18499949	FALSE	hs|19p13.11	ENST00000252809	NM_004864	NM_004864	THC2532749	Hs.616962
A_21_P0006590	8.73707	15.7778	0	1.08654	1.08654	2.12364	A	P	LINC00278	Homo sapiens long intergenic non-protein coding RNA 278 (LINC00278), long non-coding RNA [NR_046502]	long intergenic non-protein coding RNA 278	100873962		chrY:2970205-2970264	FALSE	hs|Yp11.31	ENST00000425031		NR_046502	THC2649420	Hs.267256
A_32_P195065	131.542	135.99	0	0.281858	0.281858	1.21576	P	P	SEMA4F	Homo sapiens sema domain, immunoglobulin domain (Ig), transmembrane domain (TM) and short cytoplasmic domain, (semaphorin) 4F (SEMA4F), transcript variant 1, mRNA [NM_004263]	sema domain, immunoglobulin domain (Ig), transmembrane domain (TM) and short cytoplasmic domain, (semaphorin) 4F	10505	GO:0031290|GO:0016020|GO:0005886|GO:0030517|GO:0007411|GO:0005887|GO:0005783|GO:0045211|GO:0007267|GO:0004872|GO:0007399	chr2:74908466-74908525	FALSE	hs|2p13.1	ENST00000357877	NM_004263	NM_004263	THC2462720	Hs.25887
A_23_P18055	41.3184	21.0255	0	-0.740773	-0.740773	0.598419	P	P	ERC2-IT1	Homo sapiens ERC2 intronic transcript 1 (non-protein coding) (ERC2-IT1), long non-coding RNA [NR_024615]	ERC2 intronic transcript 1 (non-protein coding)	711		chr3:55691700-55691641	FALSE	hs|3p14.3		NR_024615	NR_024615	THC2483446	Hs.667161
A_22_P00017455	3.3092	2.78822	0	-0.0132694	-0.0132694	0.990845	A	A	LOC101929241	Homo sapiens uncharacterized LOC101929241 (LOC101929241), transcript variant 2, long non-coding RNA [NR_110166]	uncharacterized LOC101929241	101929241		chr14:97925205-97925264	FALSE	hs|14q32.2	ENST00000554260	NR_110166	NR_110166	THC2759931	Hs.650839
A_33_P3386965	49.4682	40.6249	0	-0.0502667	-0.0502667	0.965758	P	P	PIGM	Homo sapiens phosphatidylinositol glycan anchor biosynthesis, class M (PIGM), mRNA [NM_145167]	phosphatidylinositol glycan anchor biosynthesis, class M	93183	GO:0006501|GO:0000030|GO:0016254|GO:0005789|GO:0016021|GO:0044267|GO:0043687	chr1:159997682-159997623	FALSE	hs|1q23.2	ENST00000368090	NM_145167	NM_145167	THC2717617	Hs.552810
A_23_P304511	102.041	74.7849	0	-0.214461	-0.214461	0.861868	P	P	ZNF397	Homo sapiens zinc finger protein 397 (ZNF397), transcript variant 2, mRNA [NM_032347]	zinc finger protein 397	84307	GO:0006355|GO:0005737|GO:0003700|GO:0005634|GO:0003677|GO:0046872|GO:0006351	chr18:32838208-32838267	FALSE	hs|18q12.2	ENST00000261333	NM_032347	NM_032347	THC2477160	Hs.591061
A_22_P00003701	17.8257	15.8042	0	0.0602222	0.0602222	1.04263	P	P						chr16:63565196-63565137	FALSE	hs|16q21	ENST00000563855			THC2630320
A_24_P187056	3.26521	2.75127	0	-0.0132089	-0.0132089	0.990886	A	A	ANKRD20A12P	Homo sapiens ankyrin repeat domain 20 family, member A12, pseudogene (ANKRD20A12P), non-coding RNA [NR_046228]	ankyrin repeat domain 20 family, member A12, pseudogene	100874392		chr1:142711308-142700309	FALSE	hs|1q21.1		NR_046228	NR_046228		Hs.648245
A_22_P00018871	29.4919	34.9145	0	0.477381	0.477381	1.39221	P	P	LINC01038	Homo sapiens long intergenic non-protein coding RNA 1038 (LINC01038), long non-coding RNA [NR_125785]	long intergenic non-protein coding RNA 1038	102724076		chr13:80379761-80379820	FALSE	hs|13q31.1	ENST00000457858		NR_125785	THC2666039	Hs.208617
ERCC-00158_78	3.18194	2.67135	0	-0.0184679	-0.0184679	0.987281	A	A							pos
A_33_P3301040	86.4499	96.3499	0	0.390289	0.390289	1.31066	P	P	HHLA2	Homo sapiens HERV-H LTR-associating 2 (HHLA2), transcript variant 4, mRNA [NM_001282558]	HERV-H LTR-associating 2	11148	GO:0005515|GO:0042104|GO:0003674|GO:0031295|GO:0016021|GO:0005575|GO:0001819	chr3:108081231-108081290	FALSE	hs|3q13.13	ENST00000357759	NM_001282558	NM_001282558	THC2484965	Hs.252351
A_23_P110005	2257.97	2302.17	0	0.261839	0.261839	1.19901	P	P	NICN1	Homo sapiens nicolin 1 (NICN1), mRNA [NM_032316]	nicolin 1	84276	GO:0005874|GO:0005634	chr3:49460649-49460590	FALSE	hs|3p21.31	ENST00000423832	NM_032316	NM_032316	THC2506528	Hs.191460
A_33_P3314500	14.1412	13.5066	0	0.167622	0.167622	1.12321	A	A	MUC6	Homo sapiens mucin 6, oligomeric mucus/gel-forming (MUC6), mRNA [NM_005961]	mucin 6, oligomeric mucus/gel-forming	4588	GO:0030277|GO:0006493|GO:0005796|GO:0016266|GO:0005576|GO:0044267|GO:0043687|GO:0005201	chr11:1016885-1016826	FALSE	hs|11p15.5	ENST00000619759	NM_005961	NM_005961	THC2540155	Hs.528432
A_23_P315789	215.944	192.251	0	0.0662022	0.0662022	1.04696	P	P	RFXAP	Homo sapiens regulatory factor X-associated protein (RFXAP), mRNA [NM_000538]	regulatory factor X-associated protein	5994	GO:0003700|GO:0003713|GO:0005634|GO:0045893|GO:0003677	chr13:37402541-37402600	FALSE	hs|13q13.3	ENST00000255476	NM_000538	NM_000538	THC2472322	Hs.24422
A_24_P393461	3699.84	2930.74	0	-0.102329	-0.102329	0.931528	P	P	C1orf43	Homo sapiens chromosome 1 open reading frame 43 (C1orf43), transcript variant 2, mRNA [NM_138740]	chromosome 1 open reading frame 43	25912	GO:0050662|GO:0016021|GO:0055114|GO:0016616	chr1:154185028-154184969	FALSE	hs|1q21.3	ENST00000470180	NM_138740	NM_138740	THC2594788	Hs.287471
A_23_P377819	10628.6	7669.06	0	-0.236964	-0.236964	0.848529	P	P	SRSF5	Homo sapiens serine/arginine-rich splicing factor 5 (SRSF5), transcript variant 1, mRNA [NM_001039465]	serine/arginine-rich splicing factor 5	6430	GO:0005515|GO:0006397|GO:0008380|GO:0010467|GO:0006369|GO:0006366|GO:0006376|GO:0031124|GO:0009611|GO:0005730|GO:0005634|GO:0050733|GO:0005737|GO:0006406|GO:0016607|GO:0000166|GO:0000398|GO:0051726|GO:0005654	chr14:70238133-70238192	FALSE	hs|14q24.2	ENST00000556647	NM_001039465	NM_001039465	THC2539172	Hs.632326
A_22_P00003237	3.16757	2.66898	0	-0.013217	-0.013217	0.990881	A	A	LOC101927494	PREDICTED: Homo sapiens uncharacterized LOC101927494 (LOC101927494), ncRNA [XR_245082]	uncharacterized LOC101927494	101927494		chr3:86545168-86545227	FALSE	hs|3p12.1	ENST00000460586	XR_245082	XR_245082	THC2606626	Hs.385622
A_23_P314798	124.365	131.006	0	0.308928	0.308928	1.23879	P	P	DCST2	Homo sapiens DC-STAMP domain containing 2 (DCST2), mRNA [NM_144622]	DC-STAMP domain containing 2	127579	GO:0016021	chr1:154999101-154999042	FALSE	hs|1q21.3	ENST00000498036	NM_144622	NM_144622	THC2601841	Hs.591491
A_21_P0009497	3.14701	2.65187	0	-0.0130968	-0.0130968	0.990963	A	A	lnc-SOCS6-4	LNCipedia lincRNA (lnc-SOCS6-4), lincRNA [lnc-SOCS6-4:1]	lnc-SOCS6-4:1			chr18:68870542-68870601	FALSE	hs|18q22.3
A_33_P3547141	3.70179	2.64355	0	-0.251875	-0.251875	0.839804	A	A		Homo sapiens clone FLB4228 PRO1095 mRNA, complete cds. [AF130053]				chr22:42029819-42029878	FALSE	hs|22q13.2		AF130053		THC2489986
A_21_P0003577	3.12718	2.6354	0	-0.0129704	-0.0129704	0.99105	A	A	lnc-CPEB2-7	LNCipedia lincRNA (lnc-CPEB2-7), lincRNA [lnc-CPEB2-7:1]	lnc-CPEB2-7:1			chr4:13520542-13520601	FALSE	hs|4p15.33
A_23_P202496	2154.37	895.19	0	-1.03313	-1.03313	0.48865	P	P	NOC3L	Homo sapiens nucleolar complex associated 3 homolog (S. cerevisiae) (NOC3L), mRNA [NM_022451]	nucleolar complex associated 3 homolog (S. cerevisiae)	64318	GO:0016607|GO:0005730|GO:0045444	chr10:96093097-96093038	FALSE	hs|10q23.33	ENST00000371361	NM_022451	NM_022451	THC2463979	Hs.74899
A_33_P3380642	3.10827	2.61963	0	-0.0128803	-0.0128803	0.991112	A	A	FRAS1	Homo sapiens cDNA FLJ14927 fis, clone PLACE1009094, weakly similar to FURIN-LIKE PROTEASE 2 PRECURSOR (EC 3.4.21.75). [AK027833]	Fraser extracellular matrix complex subunit 1	80144	GO:0031012|GO:0007154|GO:0003338|GO:0005886|GO:0060021|GO:0043588|GO:0030326|GO:0016021|GO:0015031|GO:0002009|GO:0046872	chr4:79240531-79240590	FALSE	hs|4q21.21		AK027833		NP709473	Hs.369448
A_32_P47754	489.707	515.037	0	0.30663	0.30663	1.23682	P	P	SLC2A14	Homo sapiens solute carrier family 2 (facilitated glucose transporter), member 14 (SLC2A14), transcript variant 1, mRNA [NM_001286233]	solute carrier family 2 (facilitated glucose transporter), member 14	144195	GO:0015758|GO:0007275|GO:0005634|GO:0016021|GO:0007283|GO:0055085|GO:0030154|GO:0005355	chr12:7965262-7965203	FALSE	hs|12p13.31	ENST00000431042	NM_001286233	NM_001286233	THC2464691	Hs.655169
A_24_P286527	408.391	555.035	0	0.676499	0.676499	1.59826	P	P	IFT22	Homo sapiens intraflagellar transport 22 (IFT22), transcript variant 1, mRNA [NM_022777]	intraflagellar transport 22	64792	GO:0006184|GO:0005813|GO:0006996|GO:0003924|GO:0030992|GO:0072372|GO:0032482|GO:0019003|GO:0005525|GO:0006886|GO:0012505	chr7:100957126-100957067	FALSE	hs|7q22.1	ENST00000422177	NM_022777	NM_022777	THC2463773	Hs.389104
ERCC-00171_229	3.25805	14.8288	0	2.42019	2.42019	5.35242	A	M		Unknown					pos
A_33_P3359763	3.07314	2.59034	0	-0.0127025	-0.0127025	0.991234	A	A	FLCN	folliculin [Source:HGNC Symbol;Acc:HGNC:27310] [ENST00000466317]	folliculin	201163	GO:0051898|GO:0005515|GO:0032006|GO:0030308|GO:0032007|GO:0032008|GO:0005886|GO:0035024|GO:0005634|GO:0035065|GO:1900181|GO:0032403|GO:0005737|GO:0045944|GO:0070373|GO:0030511|GO:2001170|GO:0030097|GO:0031929|GO:0030336|GO:0032465|GO:0043065|GO:0044291|GO:0030496|GO:0010823|GO:0000122|GO:0001701|GO:0045785|GO:2000973|GO:0010629|GO:0007043|GO:0001934|GO:0001932|GO:2000506	chr17:17126223-17126164	FALSE	hs|17p11.2	ENST00000466317	AL831885			Hs.31652
A_23_P40025	14170.2	15127.7	0	0.328202	0.328202	1.25545	P	P	DAZAP2	Homo sapiens DAZ associated protein 2 (DAZAP2), transcript variant 1, mRNA [NM_014764]	DAZ associated protein 2	9802	GO:0005515|GO:0005737|GO:0050699|GO:0005634	chr12:51637402-51637461	FALSE	hs|12q13.13	ENST00000552459	NM_014764	NM_014764	THC2529044	Hs.369761
A_21_P0013783	8.8086	7.17676	0	-0.0617084	-0.0617084	0.958129	A	A	XLOC_l2_015585	BROAD Institute lincRNA (XLOC_l2_015585), lincRNA [TCONS_l2_00030302]				chrX:102089560-102089619	FALSE	hs|Xq22.1
A_23_P126363	3.04964	2.57072	0	-0.0125937	-0.0125937	0.991309	A	A	ADAM30	Homo sapiens ADAM metallopeptidase domain 30 (ADAM30), mRNA [NM_021794]	ADAM metallopeptidase domain 30	11085	GO:0007338|GO:0005886|GO:0006508|GO:0008270|GO:0016021|GO:0007339|GO:0004222|GO:0008237|GO:0032504	chr1:120436717-120436658	FALSE	hs|1p12	ENST00000369400	NM_021794	NM_021794	THC2475032	Hs.283011
A_21_P0000905	3.04237	2.56466	0	-0.0125613	-0.0125613	0.991331	A	A	LOC100287944	Homo sapiens uncharacterized LOC100287944 (LOC100287944), long non-coding RNA [NR_040246]	uncharacterized LOC100287944	100287944		chr12:106890247-106890188	FALSE	hs|12q23.3		NR_040246	NR_040246		Hs.742087
A_23_P322043	3682.45	3188.55	0	0.0261068	0.0261068	1.01826	P	P	SMG5	Homo sapiens SMG5 nonsense mediated mRNA decay factor (SMG5), mRNA [NM_015327]	SMG5 nonsense mediated mRNA decay factor	23381	GO:0005515|GO:0010467|GO:0035303|GO:0005737|GO:0006406|GO:0000184|GO:0005634|GO:0051721|GO:0005829	chr1:156219354-156219295	FALSE	hs|1q22	ENST00000361813	NM_015327	NM_015327	NP1147230	Hs.516837
A_22_P00011795	3.67699	2.55335	0	-0.292262	-0.292262	0.816621	A	A	lnc-PGM3-1	Homo sapiens dopey family member 1, mRNA (cDNA clone IMAGE:5270434). [BC036257]	lnc-PGM3-1:1			chr6:83839203-83839144	FALSE	hs|6q14.1		BC036257			Hs.708998
A_21_P0008819	8.38492	5.90882	0	-0.271057	-0.271057	0.828712	A	A	lnc-GOLGA8J-2	LNCipedia lincRNA (lnc-GOLGA8J-2), lincRNA [lnc-GOLGA8J-2:2]	lnc-GOLGA8J-2:2			chr15:30117676-30117735	FALSE	hs|15q13.1
A_23_P13899	182788	63876.2	0	-1.28295	-1.28295	0.410955	P	P	GAPDH	Homo sapiens glyceraldehyde-3-phosphate dehydrogenase (GAPDH), transcript variant 1, mRNA [NM_002046]	glyceraldehyde-3-phosphate dehydrogenase	2597	GO:0050661|GO:0008017|GO:0005515|GO:0017148|GO:0048471|GO:0005886|GO:0006094|GO:0005634|GO:0044281|GO:0051402|GO:0006096|GO:0005829|GO:0042802|GO:0043231|GO:0005737|GO:0051287|GO:0015630|GO:0006006|GO:0070062|GO:0005811|GO:0035605|GO:0031965|GO:0005975|GO:0050821|GO:0000226|GO:0004365|GO:0031982|GO:0035606|GO:0071346|GO:0016020|GO:0030529|GO:0009405|GO:0055114	chr12:6646918-6646977	FALSE	hs|12p13.31	ENST00000474249	NM_002046	NM_002046	THC2501690	Hs.544577
A_22_P00014097	11.3864	3.12521	0	-1.63141	-1.63141	0.322773	A	A	lnc-SAT2-1	Homo sapiens cDNA FLJ39726 fis, clone SMINT2015306. [AK097045]	lnc-SAT2-1:1			chr17:7589562-7589503	FALSE	hs|17p13.1		AK097045		THC2483098
A_23_P90079	26.4203	18.0529	0	-0.31554	-0.31554	0.80355	P	P	ZNF799	Homo sapiens zinc finger protein 799 (ZNF799), mRNA [NM_001080821]	zinc finger protein 799	90576	GO:0006355|GO:0005634|GO:0003677|GO:0046872|GO:0006351	chr19:12501716-12501657	FALSE	hs|19p13.2	ENST00000460935	NM_001080821	NM_001080821	THC2611519	Hs.546637
A_23_P369471	45.6641	13.7495	0	-1.49781	-1.49781	0.354092	P	P	LCE3A	Homo sapiens late cornified envelope 3A (LCE3A), mRNA [NM_178431]	late cornified envelope 3A	353142	GO:0031424	chr1:152595374-152595315	FALSE	hs|1q21.3	ENST00000335674	NM_178431	NM_178431	NP1246941	Hs.553714
A_23_P6615	2.99552	2.52557	0	-0.0123277	-0.0123277	0.991492	A	A	CPB1	Homo sapiens carboxypeptidase B1 (tissue) (CPB1), mRNA [NM_001871]	carboxypeptidase B1 (tissue)	1360	GO:0006508|GO:0004180|GO:0008270|GO:0005576|GO:0004181	chr3:148563321-148563380	FALSE	hs|3q24	ENST00000282957	NM_001871	NM_001871	THC2684690	Hs.477891
ETG05_66023	18.3825	16.2764	0	0.058322	0.058322	1.04125	P	P		Unknown					pos
ERCC-00040_174	3.04617	2.56105	0	-0.0163898	-0.0163898	0.988704	A	A							pos
A_23_P46412	74.7799	64.4925	0	0.0203514	0.0203514	1.01421	P	P	SCNN1D	Homo sapiens sodium channel, non voltage gated 1 delta subunit (SCNN1D), transcript variant 1, mRNA [NM_001130413]	sodium channel, non voltage gated 1 delta subunit	6339	GO:0005515|GO:0015280|GO:0034220|GO:0050909|GO:0016020|GO:0005886|GO:0035725|GO:0016021|GO:0015629|GO:0006814|GO:0055085|GO:0050896	chr1:1226313-1226483	FALSE	hs|1p36.33	ENST00000379101	NM_001130413	NM_001130413	NP1137349	Hs.512681
A_23_P73848	217.199	403.568	0	1.12766	1.12766	2.18505	P	P	TTTY14	Homo sapiens testis-specific transcript, Y-linked 14 (non-protein coding) (TTTY14), transcript variant 1, long non-coding RNA [NR_125733]	testis-specific transcript, Y-linked 14 (non-protein coding)	83869		chrY:21034514-21034455	FALSE	hs|Yq11.222	ENST00000454875	NR_125733	NR_125733	THC2663816	Hs.138453
A_23_P170888	2.97437	2.50778	0	-0.0123024	-0.0123024	0.991509	A	A	DPP6	Homo sapiens dipeptidyl-peptidase 6 (DPP6), transcript variant 3, mRNA [NM_001039350]	dipeptidyl-peptidase 6	1804	GO:0006508|GO:0008236|GO:0016021|GO:0008239|GO:0019228|GO:0070062	chr7:154684967-154685026	FALSE	hs|7q36.2	ENST00000332007	NM_001039350	NM_001039350	THC2484420	Hs.490684
A_21_P0014185	9.1218	13.4851	0	0.797842	0.797842	1.7385	A	P		Homo sapiens clone HQ0262. [AF090910]				chr7:11202537-11202478	FALSE	hs|7p21.3		AF090910		THC2503940	Hs.742024
A_22_P00021891	2.97009	2.50421	0	-0.0122795	-0.0122795	0.991525	A	A	lnc-CDYL2-3	LNCipedia lincRNA (lnc-CDYL2-3), lincRNA [lnc-CDYL2-3:1]	lnc-CDYL2-3:1			chr16:80581947-80581888	FALSE	hs|16q23.2
A_33_P3333554	8.38219	15.1726	0	1.08994	1.08994	2.12865	A	P	ACTR3C	ARP3 actin-related protein 3 homolog C (yeast) [Source:HGNC Symbol;Acc:HGNC:37282] [ENST00000613959]	ARP3 actin-related protein 3 homolog C (yeast)	653857	GO:0034314|GO:0008150|GO:0003674|GO:0005885|GO:0003779|GO:0005524|GO:0070062	chr7:149941768-149941709	FALSE	hs|7q36.1	ENST00000613959	BX640643		THC2613875	Hs.664579
A_24_P38143	232.712	256.331	0	0.373333	0.373333	1.29534	P	P	AHI1	Homo sapiens Abelson helper integration site 1 (AHI1), transcript variant 2, mRNA [NM_017651]	Abelson helper integration site 1	54806	GO:0005515|GO:0036038|GO:0070986|GO:0006903|GO:0001738|GO:0036064|GO:0042802|GO:0001947|GO:0035844|GO:0035845|GO:0005912|GO:0005911|GO:0045944|GO:0016192|GO:0039008|GO:0043066|GO:0005813|GO:0033365|GO:0071599|GO:0005814|GO:0039023|GO:0010842|GO:0031513|GO:0072372|GO:0007417|GO:0070121|GO:0065001|GO:0042384|GO:0005929|GO:0050795|GO:0060271|GO:0030862|GO:0034613|GO:0007169|GO:0030902|GO:0002092|GO:…	chr6:135605470-135605411	FALSE	hs|6q23.3	ENST00000457866	NM_017651	NM_017651	THC2462851	Hs.386684
A_33_P3355014	61.0787	289.302	0	2.47771	2.47771	5.57011	P	P	TMEM229B	Homo sapiens transmembrane protein 229B (TMEM229B), mRNA [NM_182526]	transmembrane protein 229B	161145	GO:0016021	chr14:67937042-67936983	FALSE	hs|14q24.1	ENST00000357461	NM_182526	NM_182526	THC2492727	Hs.509707
A_19_P00318189	128.672	167.614	0	0.615312	0.615312	1.53189	P	P	LOC401320	Homo sapiens uncharacterized LOC401320 (LOC401320), long non-coding RNA [NR_038889]	uncharacterized LOC401320	401320		chr7:30601501-30601442	FALSE	hs|7p14.3		NR_038889	NR_038889	THC2536252	Hs.561708
A_23_P74205	3.84945	6.28757	0	0.941719	0.941719	1.92082	A	A		Homo sapiens clone HQ0650 PRO0650 mRNA, complete cds. [AF090941]				chr1:225601390-225601449	FALSE	hs|1q42.12		AF090941		THC2480746
A_21_P0008422	2.96544	2.50012	0	-0.012382	-0.012382	0.991454	A	A	lnc-MBIP-1	LNCipedia lincRNA (lnc-MBIP-1), lincRNA [lnc-MBIP-1:1]	lnc-MBIP-1:1			chr14:36738340-36738281	FALSE	hs|14q13.3
A_21_P0003965	2.96585	2.50047	0	-0.0123801	-0.0123801	0.991455	A	A						chr5:7925393-7925452	FALSE	hs|5p15.31	ENST00000511758
A_23_P94795	1360.85	584.545	0	-0.985253	-0.985253	0.505137	P	P	TEAD4	Homo sapiens TEA domain family member 4 (TEAD4), transcript variant 1, mRNA [NM_003213]	TEA domain family member 4	7004	GO:0005515|GO:0010467|GO:0001501|GO:0007517|GO:0006367|GO:0003700|GO:0006357|GO:0005654|GO:0035329|GO:0003677	chr12:3149391-3149555	FALSE	hs|12p13.33	ENST00000358409	NM_003213	NM_003213	NP957027	Hs.94865
A_33_P3252141	4281.09	3574.84	0	-0.0262289	-0.0262289	0.981984	P	P	TMX3	Homo sapiens thioredoxin-related transmembrane protein 3 (TMX3), mRNA [NM_019022]	thioredoxin-related transmembrane protein 3	54495	GO:0034976|GO:0009986|GO:0006457|GO:0005783|GO:0005789|GO:0003756|GO:0045454|GO:0016021	chr18:66341020-66340961	FALSE	hs|18q22.1	ENST00000299608	NM_019022	NM_019022	THC2491286	Hs.440534
A_23_P43119	3.69997	5.80278	0	0.883104	0.883104	1.84434	A	A	PSKH2	Homo sapiens protein serine kinase H2 (PSKH2), mRNA [NM_033126]	protein serine kinase H2	85481	GO:0004674|GO:0006468|GO:0005524	chr8:87076316-87076257	FALSE	hs|8q21.3	ENST00000276616	NM_033126	NM_033126	NP384707	Hs.680136
A_33_P3299525	784.51	1022.21	0	0.615695	0.615695	1.5323	P	P	KCTD21	Homo sapiens potassium channel tetramerization domain containing 21 (KCTD21), mRNA [NM_001029859]	potassium channel tetramerization domain containing 21	283219	GO:0051260	chr11:77882362-77882303	FALSE	hs|11q14.1	ENST00000340067	NM_001029859	NM_001029859	THC2492848	Hs.528439
A_22_P00006071	2.97282	2.50625	0	-0.0124321	-0.0124321	0.99142	A	A	DNAJC9-AS1	Homo sapiens DNAJC9 antisense RNA 1 (DNAJC9-AS1), long non-coding RNA [NR_038373]	DNAJC9 antisense RNA 1	414245		chr10:75034590-75034649	FALSE	hs|10q22.2		NR_038373	NR_038373	THC2497600	Hs.661857
A_24_P143324	2.97517	2.50825	0	-0.0124211	-0.0124211	0.991427	A	A	SYT16	Homo sapiens synaptotagmin XVI (SYT16), mRNA [NM_031914]	synaptotagmin XVI	83851	GO:0005543|GO:0046982|GO:0006887|GO:0042803	chr14:62567249-62567308	FALSE	hs|14q23.2	ENST00000430451	NM_031914	NM_031914	THC2787041	Hs.404139
A_22_P00014599	186.886	138.19	0	-0.201633	-0.201633	0.869565	P	P	lnc-SLC15A1-1	Homo sapiens cDNA: FLJ23243 fis, clone COL01757. [AK026896]	lnc-SLC15A1-1:1			chr13:99155376-99155317	FALSE	hs|13q32.2		AK026896		THC2633641	Hs.661702
A_21_P0006628	2.98077	2.51297	0	-0.0124173	-0.0124173	0.99143	A	A	LOC101927419	Homo sapiens uncharacterized LOC101927419 (LOC101927419), long non-coding RNA [NR_120621]	uncharacterized LOC101927419	101927419		chr10:103012921-103012862	FALSE	hs|10q24.32	ENST00000422661	NR_120621	NR_120621	THC2511136	Hs.638503
A_33_P3397061	6.68884	2.51572	0	-1.17692	-1.17692	0.442295	A	A	LINC00051	Homo sapiens long intergenic non-protein coding RNA 51 (LINC00051), long non-coding RNA [NR_024378]	long intergenic non-protein coding RNA 51	619434		chr8:143290238-143290297	FALSE	hs|8q24.3			NR_024378	THC2486246	Hs.393308
A_32_P2452	5334.41	4169.37	0	-0.121629	-0.121629	0.919149	P	P	TMTC1	Homo sapiens transmembrane and tetratricopeptide repeat containing 1 (TMTC1), transcript variant 2, mRNA [NM_175861]	transmembrane and tetratricopeptide repeat containing 1	83857	GO:0005739|GO:0016021	chr12:29653922-29653863	FALSE	hs|12p11.22	ENST00000256062	NM_175861	NM_175861	THC2470774	Hs.401954
A_22_P00016635	2.99135	2.52196	0	-0.0123787	-0.0123787	0.991456	A	A	lnc-TOR3A-1	LNCipedia lincRNA (lnc-TOR3A-1), lincRNA [lnc-TOR3A-1:1]	lnc-TOR3A-1:1			chr1:179074826-179074885	FALSE	hs|1q25.2
A_22_P00023529	4.49552	3.42236	0	-0.159628	-0.159628	0.895256	A	A	lnc-PFKP-4	UI-H-BI1-aez-f-02-0-UI.s1 NCI_CGAP_Sub3 Homo sapiens cDNA clone IMAGE:2721147 3', mRNA sequence [AW206525]	lnc-PFKP-4:1			chr10:3027106-3027165	FALSE	hs|10p15.2					Hs.521310
A_24_P136124	11.1321	15.4999	0	0.711408	0.711408	1.6374	A	P		HCG2019237 {ECO:0000313				chr20:16532283-16532224	FALSE	hs|20p12.1	ENST00000623513	AF258585		THC2487174
A_32_P416161	20.84	3.83139	0	-2.20955	-2.20955	0.216202	P	A	XKRX	Homo sapiens XK, Kell blood group complex subunit-related, X-linked (XKRX), mRNA [NM_212559]	XK, Kell blood group complex subunit-related, X-linked	402415	GO:0005886|GO:0016021	chrX:100168965-100168906	FALSE	hs|Xq22.1	ENST00000372956	NM_212559	NM_212559	THC2477078	Hs.745071
A_33_P3359832	6.08657	6.72258	0	0.377255	0.377255	1.29887	A	A						chr15:028814365-028814306	FALSE	hs|15q13.1
A_21_P0013534	8.87754	11.0288	0	0.546915	0.546915	1.46096	A	A	FAM66E	Homo sapiens family with sequence similarity 66, member E (FAM66E), long non-coding RNA [NR_027424]	family with sequence similarity 66, member E	100132103		chr8:7866174-7866233	FALSE	hs|8p23.1	ENST00000529252	NR_027424	NR_027424	THC2521602	Hs.694680
A_23_P148150	2994.57	2072.76	0	-0.296923	-0.296923	0.813987	P	P	NELFB	Homo sapiens negative elongation factor complex member B (NELFB), mRNA [NM_015456]	negative elongation factor complex member B	25920	GO:0005515|GO:0010467|GO:0006368|GO:0005737|GO:0006366|GO:0032021|GO:0016032|GO:0005654|GO:0045892|GO:0050434	chr9:140167572-140167631	FALSE	hs|9q34.3	ENST00000343053	NM_015456	NM_015456	THC2468534	Hs.521809
A_22_P00016050	3.02503	2.55116	0	-0.0119233	-0.0119233	0.991769	A	A		BX104130 Soares_testis_NHT Homo sapiens cDNA clone IMAGp998G054451, mRNA sequence [BX104130]				chr2:105197341-105197282	FALSE	hs|2q12.1	ENST00000424257			THC2675498	Hs.145188
A_23_P94338	394.167	223.071	0	-0.587432	-0.587432	0.665526	P	P	ENPP2	Homo sapiens ectonucleotide pyrophosphatase/phosphodiesterase 2 (ENPP2), transcript variant 1, mRNA [NM_006209]	ectonucleotide pyrophosphatase/phosphodiesterase 2	5168	GO:0005886|GO:0090305|GO:0004551|GO:0006928|GO:0006796|GO:0005615|GO:0006955|GO:0004528|GO:0006935|GO:0004622|GO:0047391|GO:0005044|GO:0030334|GO:0005509|GO:0045765|GO:0003676|GO:0006898|GO:0007186|GO:0016787|GO:0005887|GO:0008270|GO:0030247|GO:0034638|GO:0009395|GO:0008134	chr8:120581567-120581508	FALSE	hs|8q24.12	ENST00000522826	NM_006209	NM_006209	THC2667834	Hs.190977
A_22_P00016432	3.03666	2.56132	0	-0.0117283	-0.0117283	0.991904	A	A	lnc-TMEM35-1	LNCipedia lincRNA (lnc-TMEM35-1), lincRNA [lnc-TMEM35-1:1]	lnc-TMEM35-1:1			chrX:100297695-100297754	FALSE	hs|Xq22.1
A_19_P00811348	83.4235	34.7317	0	-1.03033	-1.03033	0.489598	P	P	lnc-SNURF-1	LNCipedia lincRNA (lnc-SNURF-1), lincRNA [lnc-SNURF-1:3]	lnc-SNURF-1:3			chr15:25265843-25265902	FALSE	hs|15q11.2		AF400485		THC2535118	Hs.731866
A_23_P434809	5.52921	9.03942	0	0.943028	0.943028	1.92256	A	A	S100A8	Homo sapiens S100 calcium binding protein A8 (S100A8), mRNA [NM_002964]	S100 calcium binding protein A8	6279	GO:0005515|GO:0008017|GO:0035662|GO:0050544|GO:0005886|GO:0030307|GO:0045471|GO:0050832|GO:0005634|GO:0001816|GO:0005615|GO:0010043|GO:0005829|GO:0051092|GO:0006954|GO:0050786|GO:0032602|GO:0032496|GO:0005856|GO:0042742|GO:0070062|GO:0002526|GO:0002523|GO:0006919|GO:0002793|GO:0032119|GO:0005509|GO:0030593|GO:0006914|GO:2001244|GO:0005576|GO:0002544|GO:0051493|GO:0045087|GO:0050729|GO:0042060|GO:…	chr1:153362607-153362548	FALSE	hs|1q21.3	ENST00000368733	NM_002964	NM_002964	THC2550959	Hs.416073
A_33_P3318960	16454.3	8246.79	0	-0.762691	-0.762691	0.589396	P	P	POLR2F	Homo sapiens polymerase (RNA) II (DNA directed) polypeptide F (POLR2F), transcript variant 4, mRNA [NM_001301131]	polymerase (RNA) II (DNA directed) polypeptide F	5435	GO:0008380|GO:0010467|GO:0006386|GO:0006368|GO:0006367|GO:0006385|GO:0006366|GO:0006363|GO:0006362|GO:0006361|GO:0005634|GO:0006360|GO:0006383|GO:0005829|GO:0005736|GO:0034587|GO:0005665|GO:0016032|GO:0005666|GO:0032481|GO:0035019|GO:0005730|GO:0006370|GO:0003677|GO:0050434|GO:0006281|GO:0001056|GO:0000398|GO:0006283|GO:0045814|GO:0045087|GO:0001055|GO:0001054|GO:0040029|GO:0005654|GO:0006289	chr22:38352789-38352848	FALSE	hs|22q13.1	ENST00000484894	NM_001301131	NM_001301131	THC2784934	Hs.436578
A_21_P0010487	48.1241	106.668	0	1.38217	1.38217	2.6066	P	P	LOC102724558	Homo sapiens uncharacterized LOC102724558 (LOC102724558), long non-coding RNA [NR_120328]	uncharacterized LOC102724558	102724558		chr1_gl000192_random:438679-438620	FALSE		ENST00000616018	NR_120328	NR_120328	THC2661258	Hs.721910
A_32_P29806	2674.29	1696.72	0	-0.422537	-0.422537	0.746111	P	P	CRADD	Homo sapiens CASP2 and RIPK1 domain containing adaptor with death domain (CRADD), mRNA [NM_003805]	CASP2 and RIPK1 domain containing adaptor with death domain	8738	GO:0008625|GO:0005515|GO:0070513|GO:0005737|GO:0006919|GO:2001235|GO:0005634|GO:0071260|GO:0030674|GO:0002020|GO:0006977	chr12:94244211-94244270	FALSE	hs|12q22	ENST00000332896	NM_003805	NM_003805	THC2470495	Hs.591016
A_23_P212258	4.85243	17.8189	0	2.1105	2.1105	4.31841	A	P	KNG1	Homo sapiens kininogen 1 (KNG1), transcript variant 2, mRNA [NM_000893]	kininogen 1	3827	GO:0005515|GO:0004869|GO:0005886|GO:0072562|GO:0007204|GO:0005615|GO:0006939|GO:0006954|GO:0042311|GO:0031093|GO:0008201|GO:0070062|GO:0043065|GO:0005102|GO:0030168|GO:0005576|GO:0045861|GO:0010951|GO:0007162|GO:0007596|GO:0007597|GO:0030195|GO:0002576|GO:0035815|GO:0008270|GO:0035810	chr3:186457190-186459356	FALSE	hs|3q27.3	ENST00000447445	NM_000893	NM_000893	THC2461956	Hs.77741
A_23_P1352	3.08208	2.60198	0	-0.0104208	-0.0104208	0.992803	A	A	SFRP5	Homo sapiens secreted frizzled-related protein 5 (SFRP5), mRNA [NM_003015]	secreted frizzled-related protein 5	6425	GO:0051898|GO:0042813|GO:0017147|GO:0008285|GO:0004930|GO:0090179|GO:0006915|GO:2000057|GO:0048546|GO:0005615|GO:0009653|GO:0035414|GO:0043433|GO:0030154|GO:0060028|GO:2000041|GO:0007165|GO:0007163|GO:0016021|GO:0043508|GO:0090090|GO:0007601|GO:0035567	chr10:99527196-99527137	FALSE	hs|10q24.2	ENST00000266066	NM_003015	NM_003015	THC2475196	Hs.279565
A_24_P941376	73.7514	59.3328	0	-0.0799689	-0.0799689	0.946078	P	P	ZNF473	Homo sapiens zinc finger protein 473 (ZNF473), transcript variant 1, mRNA [NM_015428]	zinc finger protein 473	25888	GO:0005515|GO:0010467|GO:0006369|GO:0006355|GO:0015030|GO:0006398|GO:0008334|GO:0006366|GO:0031124|GO:0005654|GO:0003677|GO:0046872	chr19:50551363-50551422	FALSE	hs|19q13.33	ENST00000391821	NM_015428	NM_015428	THC2601239	Hs.440553
A_33_P3338047	19.1801	107.562	0	2.72136	2.72136	6.59495	P	P	PNPLA7	Homo sapiens patatin-like phospholipase domain containing 7 (PNPLA7), transcript variant 1, mRNA [NM_001098537]	patatin-like phospholipase domain containing 7	375775	GO:0006629|GO:0032502|GO:0031965|GO:0031966|GO:0005783|GO:0004622|GO:0016021|GO:0005765	chr9:140437218-140437159	FALSE	hs|9q34.3	ENST00000491019	NM_001098537	NM_001098537	THC2507801	Hs.294147
A_33_P3326904	66.929	64.3744	0	0.177726	0.177726	1.1311	P	P	LOC441268	Homo sapiens cDNA FLJ43176 fis, clone FCBBF3008944. [AK125166]	uncharacterized LOC441268	441268		chr7:97556709-97556650	FALSE	hs|7q21.3		AK125166
A_33_P3367301	608.133	596.493	0	0.20599	0.20599	1.15348	P	P	GJD3	Homo sapiens gap junction protein, delta 3, 31.9kDa (GJD3), mRNA [NM_152219]	gap junction protein, delta 3, 31.9kDa	125111	GO:0005515|GO:0005243|GO:0034220|GO:0007154|GO:0009986|GO:0005887|GO:0005922|GO:0016264|GO:0005216|GO:0009749	chr17:38516987-38516928	FALSE	hs|17q21.2		NM_152219	NM_152219	THC2476386	Hs.444663
A_22_P00008789	3.11695	2.63424	0	-0.00887632	-0.00887632	0.993866	A	A	lnc-KIF7-1	LNCipedia lincRNA (lnc-KIF7-1), lincRNA [lnc-KIF7-1:1]	lnc-KIF7-1:1			chr15:90123260-90123201	FALSE	hs|15q26.1
A_33_P3271301	65.7029	56.7732	0	0.0231237	0.0231237	1.01616	P	P	TCF20	Homo sapiens transcription factor 20 (AR1) (TCF20), transcript variant 2, mRNA [NM_181492]	transcription factor 20 (AR1)	6942	GO:0006355|GO:0003713|GO:0008270|GO:0005654|GO:0005634|GO:0003677|GO:0006351	chr22:42575675-42575616	FALSE	hs|22q13.2	ENST00000335626	NM_181492	NM_181492	THC2763204	Hs.475018
A_22_P00005190	64.5867	73.6075	0	0.422486	0.422486	1.34023	P	P	lnc-DISP2-2	Homo sapiens cDNA clone IMAGE:5284619. [BC037537]	lnc-DISP2-2:1			chr15:40668129-40668188	FALSE	hs|15q15.1		BC037537		THC2496843	Hs.398069
A_33_P3384942	3.1377	2.65411	0	-0.00760841	-0.00760841	0.99474	A	A						chr17:025322793-025322734	FALSE	hs|17q11.1
A_22_P00019624	28.9269	14.4065	0	-0.771821	-0.771821	0.585678	P	P	lnc-MFSD7-1	BX378805 Homo sapiens PLACENTA COT 25-NORMALIZED Homo sapiens cDNA clone CS0DI026YC23 5-PRIME, mRNA sequence [BX378805]	lnc-MFSD7-1:1			chr4:716123-716064	FALSE	hs|4p16.3		BX378805		THC2616756	Hs.668246
A_24_P59236	7.23088	3.02241	0	-1.0246	-1.0246	0.491545	A	A	RESP18	Homo sapiens regulated endocrine-specific protein 18 (RESP18), mRNA [NM_001007089]	regulated endocrine-specific protein 18	389075	GO:0005794|GO:0048237|GO:0043204|GO:0005576|GO:0030141|GO:0001701	chr2:220195507-220194442	FALSE	hs|2q35	ENST00000470719	NM_001007089	NM_001007089	NP1241414	Hs.290551
A_23_P112412	5309.71	2596.26	0	-0.798328	-0.798328	0.575015	P	P	TEX10	Homo sapiens testis expressed 10 (TEX10), transcript variant 1, mRNA [NM_017746]	testis expressed 10	54881	GO:0005515|GO:0031965|GO:0005737|GO:0071339|GO:0005730|GO:0016021	chr9:103064570-103064511	FALSE	hs|9q31.1	ENST00000477648	NM_017746	NM_017746	THC2468639	Hs.494648
A_22_P00024215	3.16398	2.6803	0	-0.00547981	-0.00547981	0.996209	A	A	LOC100507431	PREDICTED: Homo sapiens uncharacterized LOC100507431 (RP11-890B15.2), transcript variant X2, misc_RNA [XR_429014]	uncharacterized LOC100507431	100507431		chr11:130732241-130732182	FALSE	hs|11q24.3	ENST00000533812	XR_429014	XR_429014
A_23_P388379	3.17006	2.68666	0	-0.00482368	-0.00482368	0.996662	A	A	ATRNL1	Homo sapiens attractin-like 1 (ATRNL1), transcript variant 1, mRNA [NM_207303]	attractin-like 1	26033	GO:0007186|GO:0030246|GO:0007275|GO:0004872|GO:0016021	chr10:117707559-117707618	FALSE	hs|10q25.3	ENST00000355044	NM_207303	NM_207303	THC2613424	Hs.501127
A_22_P00017595	3.17599	2.69295	0	-0.00415039	-0.00415039	0.997127	A	A						chr15:54264928-54264869	FALSE	hs|15q21.3	ENST00000558920	BF214562		THC2636637	Hs.569441
A_33_P3404525	18.5497	12.1771	0	-0.373352	-0.373352	0.771987	P	A	ASGR1	asialoglycoprotein receptor 1 [Source:HGNC Symbol;Acc:HGNC:742] [ENST00000573596]	asialoglycoprotein receptor 1	432	GO:0005515|GO:0005887|GO:0031668|GO:0030246|GO:0004873|GO:0005576|GO:0046872|GO:0042803|GO:0006898	chr17:7080753-7080694	FALSE	hs|17p13.1	ENST00000573596	AK308677		THC2653358
A_21_P0007503	3.18705	2.70509	0	-0.00267124	-0.00267124	0.99815	A	A	lnc-RNFT2-1	7l66g12.x1 Soares_NSF_F8_9W_OT_PA_P_S1 Homo sapiens cDNA clone IMAGE:3526486 3', mRNA sequence [BF109685]	lnc-RNFT2-1:1			chr12:117150423-117150482	FALSE	hs|12q24.22					Hs.612680
A_21_P0008890	11.5026	12.0382	0	0.299521	0.299521	1.23074	A	A	LOC102723536		uncharacterized LOC102723536	102723536		chr16:26345647-26345706	FALSE	hs|16p12.1	ENST00000432973
A_33_P3302613	48.5503	12.0796	0	-1.77304	-1.77304	0.292592	P	A	CENPM	PREDICTED: Homo sapiens centromere protein M (CENPM), transcript variant X1, mRNA [XM_005261736]	centromere protein M	79019	GO:0034080|GO:0006334|GO:0000777|GO:0005654|GO:0000278|GO:0005829	chr22:42341380-42341321	FALSE	hs|22q13.2		XM_005261736	XM_005261736
A_33_P3266898	3.20139	2.72198	0	-0.000171185	-0.000171185	0.999881	A	A	DSC3	Homo sapiens desmocollin 3 (DSC3), transcript variant Dsc3a, mRNA [NM_001941]	desmocollin 3	1825	GO:0030057|GO:0005886|GO:0045295|GO:0005509|GO:0050821|GO:0005576|GO:0001701|GO:0005737|GO:0016020|GO:0005911|GO:0016021|GO:0007155|GO:0007156	chr18:28576994-28576935	FALSE	hs|18q12.1	ENST00000434452	NM_001941	NM_001941	THC2471133	Hs.41690
A_23_P311144	108.143	24.5933	0	-1.90273	-1.90273	0.267436	P	P	CCDC138	Homo sapiens coiled-coil domain containing 138 (CCDC138), transcript variant 1, mRNA [NM_144978]	coiled-coil domain containing 138	165055		chr2:109473349-109473408	FALSE	hs|2q12.3	ENST00000409529	NM_144978	NM_144978	THC2473405	Hs.731709
A_22_P00018277	3.20894	2.73213	0	0.00179768	0.00179768	1.00125	A	A		Homo sapiens mRNA; cDNA DKFZp547L2217 (from clone DKFZp547L2217). [AL832552]				chr7:149121919-149121978	FALSE	hs|7q36.1	ENST00000568729	AL832552		THC2671286	Hs.620721
A_24_P304723	21372.1	16182.8	0	-0.167393	-0.167393	0.89045	P	P	PPIB	Homo sapiens peptidylprolyl isomerase B (cyclophilin B) (PPIB), mRNA [NM_000942]	peptidylprolyl isomerase B (cyclophilin B)	5479	GO:0000413|GO:0005515|GO:0042470|GO:0042277|GO:0048471|GO:0005783|GO:0005518|GO:0050821|GO:0003755|GO:0005634|GO:0032403|GO:0005790|GO:0060348|GO:0061077|GO:0016020|GO:0030198|GO:0032991|GO:0005788|GO:0051082|GO:0040018|GO:0070063|GO:0005925|GO:0070062	chr15:64452396-64452337	FALSE	hs|15q22.31	ENST00000558492	NM_000942	NM_000942	THC2576354	Hs.434937
A_24_P408457	161.804	102.127	0	-0.43002	-0.43002	0.742251	P	P	NAGA	Homo sapiens N-acetylgalactosaminidase, alpha- (NAGA), mRNA [NM_000262]	N-acetylgalactosaminidase, alpha-	4668	GO:0005737|GO:0016052|GO:0009311|GO:0046477|GO:0019377|GO:0016139|GO:0004557|GO:0008456|GO:0005764|GO:0042803|GO:0070062	chr22:42455043-42454984	FALSE	hs|22q13.2	ENST00000396398	NM_000262	NM_000262	THC2465797	Hs.75372
A_23_P360179	1131.31	949.055	0	-0.0195608	-0.0195608	0.986533	P	P	NEURL4	Homo sapiens neuralized E3 ubiquitin protein ligase 4 (NEURL4), transcript variant 1, mRNA [NM_032442]	neuralized E3 ubiquitin protein ligase 4	84461	GO:0005515|GO:0005814	chr17:7219137-7219078	FALSE	hs|17p13.1	ENST00000573186	NM_032442	NM_032442	THC2598307	Hs.654794
A_24_P125335	158.656	52.4964	0	-1.36174	-1.36174	0.389112	P	P	CCL13	Homo sapiens chemokine (C-C motif) ligand 13 (CCL13), mRNA [NM_005408]	chemokine (C-C motif) ligand 13	6357	GO:0008009|GO:0007165|GO:0006955|GO:0006954|GO:0006935|GO:0008360|GO:0007010|GO:0048245|GO:0007267|GO:0006874|GO:0005102|GO:0005615	chr17:32685309-32685365	FALSE	hs|17q12	ENST00000225844	NM_005408	NM_005408	THC2476131	Hs.414629
A_21_P0005202	38.1857	37.0103	0	0.188767	0.188767	1.13979	P	P	LOC100507642	Homo sapiens uncharacterized LOC100507642 (LOC100507642), transcript variant 1, long non-coding RNA [NR_108064]	uncharacterized LOC100507642	100507642		chr7:152494-153414	FALSE	hs|7p22.3	ENST00000479592	NR_108064	NR_108064	THC2629510	Hs.557780
A_33_P3236686	31.2614	9.15578	0	-1.53776	-1.53776	0.344421	P	A		Homo sapiens FP15331 mRNA, complete cds. [AF461897]				chr12:123436226-123436167	FALSE	hs|12q24.31		AF461897		NP1212814
A_33_P3337599	128.856	36.2575	0	-1.59553	-1.59553	0.3309	P	P	PRKDC	Homo sapiens protein kinase, DNA-activated, catalytic polypeptide (PRKDC), transcript variant 1, mRNA [NM_006904]	protein kinase, DNA-activated, catalytic polypeptide	5591	GO:0005515|GO:0004677|GO:0001756|GO:0006303|GO:0035234|GO:0005829|GO:0006302|GO:0031648|GO:0007507|GO:0018105|GO:0000723|GO:0000724|GO:0045944|GO:0032481|GO:0002360|GO:0002328|GO:0005958|GO:0002326|GO:0010332|GO:0005667|GO:0033077|GO:0032869|GO:0043065|GO:0033152|GO:0008630|GO:0033153|GO:0005730|GO:0005524|GO:0003677|GO:0070419|GO:0072431|GO:0004672|GO:0006281|GO:0016020|GO:0004674|GO:0007420|GO:…	chr8:48686544-48686485	FALSE	hs|8q11.21	ENST00000338368	NM_006904	NM_006904	THC2481114	Hs.491682
A_23_P171095	54.1838	49.5195	0	0.104006	0.104006	1.07475	P	P	USP27X	Homo sapiens ubiquitin specific peptidase 27, X-linked (USP27X), mRNA [NM_001145073]	ubiquitin specific peptidase 27, X-linked	389856	GO:0006511|GO:0008234	chrX:49645828-49645887	FALSE	hs|Xp11.23	ENST00000621775	NM_001145073	NM_001145073	THC2624026	Hs.143587
A_22_P00011598	7.23362	13.8999	0	1.17615	1.17615	2.25973	A	P	LBX2	ladybird homeobox 2 [Source:HGNC Symbol;Acc:HGNC:15525] [ENST00000479098]	ladybird homeobox 2	85474	GO:0006355|GO:0005634|GO:0003677|GO:0006351	chr2:74725898-74725839	FALSE	hs|2p13.1	ENST00000479098
A_33_P3285570	3.21161	2.76233	0	0.0164614	0.0164614	1.01148	A	A		DA194689 BRAMY3 Homo sapiens cDNA clone BRAMY3019176 5', mRNA sequence [DA194689]				chr13:110460515-110460574	FALSE	hs|13q34		DA194689			Hs.627988
A_21_P0011972	14.3582	2.80522	0	-2.12182	-2.12182	0.229756	A	A	XLOC_l2_008313	BROAD Institute lincRNA (XLOC_l2_008313), lincRNA [TCONS_l2_00014951]				chr2:154277099-154277040	FALSE	hs|2q23.3				THC2651904
ERCC-00154_60	4.11404	3.24691	0	-0.107617	-0.107617	0.92812	A	A							pos
A_21_P0004858	3.19693	2.76006	0	0.0218844	0.0218844	1.01528	A	A	lnc-BTN3A2-1	LNCipedia lincRNA (lnc-BTN3A2-1), lincRNA [lnc-BTN3A2-1:1]	lnc-BTN3A2-1:1			chr6:26340367-26340426	FALSE	hs|6p22.2				THC2768400
A_21_P0000255	156.062	82.1293	0	-0.692283	-0.692283	0.618874	P	P	SNORD30	Homo sapiens small nucleolar RNA, C/D box 30 (SNORD30), small nucleolar RNA [NR_002561]	small nucleolar RNA, C/D box 30	9299		chr11:62621194-62621135	FALSE	hs|11q12.3		NR_002561	NR_002561	THC2516293
A_33_P3378777	3.18265	2.75539	0	0.0258985	0.0258985	1.01811	A	A	FAM99B	Homo sapiens family with sequence similarity 99, member B (non-protein coding) (FAM99B), long non-coding RNA [NR_026642]	family with sequence similarity 99, member B (non-protein coding)	100132464		chr11:1705196-1705137	FALSE	hs|11p15.5	ENST00000538190	NR_026642	NR_026642	NP1277564	Hs.117797
A_23_P200780	242.574	328.721	0	0.672309	0.672309	1.59362	P	P	TGFBR3	Homo sapiens transforming growth factor, beta receptor III (TGFBR3), transcript variant 1, mRNA [NM_003243]	transforming growth factor, beta receptor III	7049	GO:0005515|GO:0055010|GO:0050680|GO:0046332|GO:0005615|GO:0005114|GO:0034695|GO:0007179|GO:0032354|GO:0070062|GO:0009986|GO:0017134|GO:0043393|GO:0030509|GO:0030165|GO:0005160|GO:0060038|GO:0060347|GO:0001889|GO:0043235|GO:0007181|GO:0005887|GO:0016049|GO:0060389|GO:0009897|GO:0005783|GO:0031100|GO:0010719|GO:0001837|GO:0005539|GO:0034673|GO:0035556|GO:0060317|GO:0060318|GO:0006955|GO:0051092|GO:…	chr1:92148947-92148888	FALSE	hs|1p22.1	ENST00000532540	NM_003243	NM_003243	THC2463693	Hs.482390
A_22_P00013890	42.393	32.6298	0	-0.143767	-0.143767	0.905153	P	P	LOC101927060		uncharacterized LOC101927060	101927060		chr17:45083043-45082984	FALSE	hs|17q21.32	ENST00000570314
ERCC-00054_84	3.05994	2.68554	0	0.0455771	0.0455771	1.0321	A	A							pos
A_21_P0012751	23.2623	17.9658	0	-0.138867	-0.138867	0.908232	P	P	GUSBP5	glucuronidase, beta pseudogene 5 [Source:HGNC Symbol;Acc:HGNC:42319] [ENST00000514475]	glucuronidase, beta pseudogene 5	441046		chr4:144493628-144493687	FALSE	hs|4q31.21	ENST00000514475			THC2697481
A_21_P0013514	840.965	1392.63	0	0.961561	0.961561	1.94742	P	P	XLOC_l2_014504	BROAD Institute lincRNA (XLOC_l2_014504), lincRNA [TCONS_l2_00028188]				chr8:47505181-47505122	FALSE	hs|8q11.1
A_33_P3251065	5.86251	2.71538	0	-0.876496	-0.876496	0.544689	A	A	KLK13	kallikrein-related peptidase 13 [Source:HGNC Symbol;Acc:HGNC:6361] [ENST00000602090]	kallikrein-related peptidase 13	26085	GO:0005515|GO:0005737|GO:0016787|GO:0004252|GO:0016485|GO:0006508|GO:0005576|GO:0030141|GO:0005615|GO:0070062	chr19:51567053-51566994	FALSE	hs|19q13.41	ENST00000602090	AY923173		NP1455502	Hs.165296
A_23_P421175	155.443	165.543	0	0.324693	0.324693	1.2524	P	P	FAM83H	Homo sapiens family with sequence similarity 83, member H (FAM83H), mRNA [NM_198488]	family with sequence similarity 83, member H	286077	GO:0031214	chr8:144806611-144806552	FALSE	hs|8q24.3	ENST00000612192	NM_198488	NM_198488	THC2464223	Hs.67776
A_24_P392480	151.561	121.036	0	-0.0905967	-0.0905967	0.939134	P	P	MYPOP	Myb-related transcription factor, partner of profilin [Source:HGNC Symbol;Acc:HGNC:20178] [ENST00000322217]	Myb-related transcription factor, partner of profilin	339344	GO:0001078|GO:0003682|GO:0005634|GO:0000122|GO:0000978|GO:0042803|GO:0006351	chr19:46393942-46393883	FALSE	hs|19q13.32	ENST00000322217	BC044311		THC2473467	Hs.515478
A_33_P6817399	73.3867	81.1796	0	0.379469	0.379469	1.30086	P	P	LINC00482	Homo sapiens long intergenic non-protein coding RNA 482 (LINC00482), long non-coding RNA [NR_038080]	long intergenic non-protein coding RNA 482	284185		chr17:79281490-79281431	FALSE	hs|17q25.3	ENST00000577000	NR_038080	NR_038080	THC2478525	Hs.631762
A_33_P3356220	11227.3	11593.5	0	0.280171	0.280171	1.21434	P	P	STARD3	Homo sapiens StAR-related lipid transfer (START) domain containing 3 (STARD3), transcript variant 2, mRNA [NM_001165937]	StAR-related lipid transfer (START) domain containing 3	10948	GO:0005515|GO:0006629|GO:0006701|GO:0017127|GO:0030301|GO:0005765|GO:0005739|GO:0005737|GO:0015485|GO:0031902|GO:0016021|GO:0006839|GO:0008202|GO:0008203	chr17:37819663-37819722	FALSE	hs|17q12	ENST00000584850	NM_001165937	NM_001165937	THC2526791	Hs.728838
A_32_P32391	499.188	390.465	0	-0.120518	-0.120518	0.919857	P	P	OR7E156P	Homo sapiens olfactory receptor, family 7, subfamily E, member 156 pseudogene (OR7E156P), non-coding RNA [NR_002171]	olfactory receptor, family 7, subfamily E, member 156 pseudogene	283491		chr13:64316583-64316642	FALSE	hs|13q21.31	ENST00000400311	NR_002171	NR_002171	THC2514211	Hs.363054
A_23_P117683	12327	6980.75	0	-0.586495	-0.586495	0.665959	P	P	HYPK	Homo sapiens huntingtin interacting protein K (HYPK), transcript variant 1, mRNA [NM_016400]	huntingtin interacting protein K	25764	GO:0005737|GO:0005634	chr15:44093979-44094038	FALSE	hs|15q15.3	ENST00000620261	NM_016400	NM_016400	THC2463348	Hs.730672
A_23_P318860	3.7325	10.2787	0	1.69531	1.69531	3.23847	A	A	APLNR	Homo sapiens apelin receptor (APLNR), transcript variant 1, mRNA [NM_005161]	apelin receptor	187	GO:0007507|GO:0007369|GO:0007186|GO:0005886|GO:0005887|GO:0004930|GO:0004872|GO:0050878	chr11:57003412-57003353	FALSE	hs|11q12.1	ENST00000611099	NM_005161	NM_005161	THC2488920	Hs.438311
A_23_P118158	3.39891	2.89662	0	0.00317001	0.00317001	1.0022	A	A	HS3ST2	Homo sapiens heparan sulfate (glucosamine) 3-O-sulfotransferase 2 (HS3ST2), mRNA [NM_006043]	heparan sulfate (glucosamine) 3-O-sulfotransferase 2	9956	GO:0000139|GO:0005975|GO:0009405|GO:0008146|GO:0033871|GO:0007623|GO:0044281|GO:0016021|GO:0030203|GO:0006024	chr16:22927193-22927252	FALSE	hs|16p12.2	ENST00000473392	NM_006043	NM_006043	THC2603653	Hs.115830
A_33_P3808371	1312.93	1611.28	0	0.529287	0.529287	1.44322	P	P	LOC283911	Homo sapiens mRNA; cDNA DKFZp686C2429 (from clone DKFZp686C2429). [AL833480]	uncharacterized LOC283911	283911		chr16:34388638-34388697	FALSE	hs|16p11.2		AL833480		THC2502358	Hs.638570
A_33_P3340180	38.4419	43.2088	0	0.402515	0.402515	1.32181	P	P	PPIP5K1	Homo sapiens diphosphoinositol pentakisphosphate kinase 1 (PPIP5K1), transcript variant 7, mRNA [NM_001190214]	diphosphoinositol pentakisphosphate kinase 1	9677	GO:0000827|GO:0006020|GO:0033857|GO:0005886|GO:0043647|GO:0003993|GO:0052724|GO:0052723|GO:0044281|GO:0000832|GO:0005524|GO:0005829|GO:0016310|GO:0005737|GO:0016311|GO:0005654	chr15:43865670-43865611	FALSE	hs|15q15.3	ENST00000488768	NM_001190214	NM_001190214	NP796745	Hs.156814
A_24_P299210	3.43225	5.38942	0	0.884845	0.884845	1.84657	A	A	TTC39A	tetratricopeptide repeat domain 39A [Source:HGNC Symbol;Acc:HGNC:18657] [ENST00000262676]	tetratricopeptide repeat domain 39A	22996	GO:0008150|GO:0003674|GO:0005575	chr1:51763988-51763929	FALSE	hs|1p32.3	ENST00000262676	AB007921			Hs.112949
A_21_P0011171	3.44087	2.92401	0	-0.000955105	-0.000955105	0.999338	A	A	XLOC_l2_003886	BROAD Institute lincRNA (XLOC_l2_003886), lincRNA [TCONS_l2_00007050]				chr13:19648173-19648114	FALSE	hs|13q12.11
A_22_P00002041	1082.98	2014.13	0	1.12902	1.12902	2.1871	P	P	lnc-BHLHE41-2	LNCipedia lincRNA (lnc-BHLHE41-2), lincRNA [lnc-BHLHE41-2:12]	lnc-BHLHE41-2:12			chr12:26097862-26097803	FALSE	hs|12p12.1				THC2508830	Hs.560092
A_23_P35293	3.45461	2.932	0	-0.00276756	-0.00276756	0.998084	A	A	GJB5	Homo sapiens gap junction protein, beta 5, 31.1kDa (GJB5), mRNA [NM_005268]	gap junction protein, beta 5, 31.1kDa	2709	GO:0007154|GO:0060713|GO:0008544|GO:0060708|GO:0005922|GO:0016021	chr1:35223309-35223368	FALSE	hs|1p34.3	ENST00000338513	NM_005268	NM_005268	THC2473715	Hs.198249
A_33_P3311711	3.45977	2.93459	0	-0.0036478	-0.0036478	0.997475	A	A						chr19_gl000209_random:000151244-000151303	FALSE
A_33_P3319126	3.46385	2.93665	0	-0.00433493	-0.00433493	0.997	A	A	CR1L	Homo sapiens complement component (3b/4b) receptor 1-like (CR1L), mRNA [NM_175710]	complement component (3b/4b) receptor 1-like	1379	GO:0043235|GO:0005737|GO:0016020|GO:0005576	chr1:207874903-207874962	FALSE	hs|1q32.2	ENST00000508064	NM_175710	NM_175710	NP1474400	Hs.655194
A_19_P00322533	303.93	342.658	0	0.406898	0.406898	1.32583	P	P	CRNDE	Homo sapiens colorectal neoplasia differentially expressed (non-protein coding) (CRNDE), transcript variant 3, long non-coding RNA [NR_110453]	colorectal neoplasia differentially expressed (non-protein coding)	643911		chr16:54954269-54954210	FALSE	hs|16q12.2	ENST00000560912	NR_110453	NR_110453	THC2635177	Hs.237396
A_33_P3403237	8.89036	29.2252	0	1.95077	1.95077	3.86581	A	P	CCDC85C	Homo sapiens coiled-coil domain containing 85C (CCDC85C), mRNA [NM_001144995]	coiled-coil domain containing 85C	317762	GO:0043296|GO:0021987|GO:0005923	chr14:99981606-99981547	FALSE	hs|14q32.2	ENST00000380243	NM_001144995	NM_001144995	THC2637249	Hs.709288
A_33_P3372397	13.1887	11.5686	0	0.0447812	0.0447812	1.03153	A	A		Homo sapiens cDNA FLJ26601 fis, clone LVR00207. [AK130111]				chr19:19551005-19551064	FALSE	hs|19p13.11		AK130111		NP852700
A_23_P37127	21.384	45.5299	0	1.32416	1.32416	2.50386	P	P	FOXA1	Homo sapiens forkhead box A1 (FOXA1), mRNA [NM_004496]	forkhead box A1	3169	GO:0003700|GO:0006366|GO:0044212|GO:0000981|GO:2000049|GO:0005634|GO:0010719|GO:0045880|GO:0051091|GO:0048646|GO:0045944|GO:0006338|GO:0021904|GO:0060738|GO:0032355|GO:0060528|GO:0060743|GO:0060741|GO:0019904|GO:0060740|GO:0005730|GO:0048665|GO:0000122|GO:0042593|GO:0003677|GO:0043565|GO:0005902|GO:0001077|GO:0045931|GO:0060441|GO:0045666|GO:0060487|GO:0033148|GO:0042445|GO:0008134	chr14:38059605-38059546	FALSE	hs|14q21.1	ENST00000250448	NM_004496	NM_004496	THC2463841	Hs.163484
A_33_P3292208	3.46941	2.93477	0	-0.00757122	-0.00757122	0.994766	A	A						chrX:146036670-146036727	FALSE	hs|Xq27.3	ENST00000421282
A_22_P00020059	13.8105	35.6787	0	1.60317	1.60317	3.0381	A	P	lnc-NDUFV1-1	DA667009 NCRRP2 Homo sapiens cDNA clone NCRRP2000327 5', mRNA sequence [DA667009]	lnc-NDUFV1-1:1			chr11:67373079-67373138	FALSE	hs|11q13.2		DA667009			Hs.577311
A_33_P3248231	6.65917	10.3076	0	0.864166	0.864166	1.82029	A	A	LOC283028	PREDICTED: Homo sapiens uncharacterized LOC283028 (LOC283028), misc_RNA [XR_171099]	uncharacterized LOC283028	283028		chr10:43248938-43248879	FALSE	hs|10q11.21		XR_171099	XR_171099		Hs.448616
A_33_P3351693	3.46226	2.92569	0	-0.00906563	-0.00906563	0.993736	A	A	LOC643733	Homo sapiens hypothetical LOC643733, mRNA (cDNA clone IMAGE:40030527), containing frame-shift errors. [BC122531]	caspase 4, apoptosis-related cysteine peptidase pseudogene	643733		chr11:104789718-104789659	FALSE	hs|11q22.3	ENST00000531371				Hs.713751
A_33_P3355703	6.05263	4.85344	0	-0.0846834	-0.0846834	0.942991	A	A	LINC01588	Homo sapiens long intergenic non-protein coding RNA 1588 (LINC01588), transcript variant 3, long non-coding RNA [NR_126498]	long intergenic non-protein coding RNA 1588	283551		chr14:50448817-50448758	FALSE	hs|14q21.3	ENST00000399206	NR_126498	NR_126498	THC2510827	Hs.660867
A_21_P0014609	17.8617	16.2055	0	0.0934834	0.0934834	1.06694	P	P						chr11:111346015-111346074	FALSE	hs|11q23.1				THC2641466
A_21_P0002654	51.6275	44.4036	0	0.0164099	0.0164099	1.01144	P	P	lnc-TRMT61B-4	LNCipedia lincRNA (lnc-TRMT61B-4), lincRNA [lnc-TRMT61B-4:1]	lnc-TRMT61B-4:1			chr2:28646291-28646232	FALSE	hs|2p23.2
A_23_P254181	13.6405	26.5061	0	1.19229	1.19229	2.28516	A	P	LINC01260	Homo sapiens long intergenic non-protein coding RNA 1260 (LINC01260), long non-coding RNA [NR_034104]	long intergenic non-protein coding RNA 1260	79015		chr20:43285478-43285419	FALSE	hs|20q13.12		NR_034104	NR_034104	THC2638374	Hs.731918
A_33_P3418209	8322.72	7995.93	0	0.176082	0.176082	1.12981	P	P	ITGBL1	Homo sapiens integrin, beta-like 1 (with EGF-like repeat domains) (ITGBL1), transcript variant 1, mRNA [NM_004791]	integrin, beta-like 1 (with EGF-like repeat domains)	9358	GO:0005576|GO:0007155	chr13:102367945-102368004	FALSE	hs|13q33.1	ENST00000376162	NM_004791	NM_004791	NP085213	Hs.696554
A_21_P0008596	3.42947	2.89364	0	-0.0112295	-0.0112295	0.992247	A	A	lnc-C15orf2-2	LNCipedia lincRNA (lnc-C15orf2-2), lincRNA [lnc-C15orf2-2:14]	lnc-C15orf2-2:14			chr15:24779076-24780879	FALSE	hs|15q11.2
A_21_P0005654	3.42206	2.88684	0	-0.0115037	-0.0115037	0.992058	A	A	LOC101929248	PREDICTED: Homo sapiens uncharacterized LOC101929248 (LOC101929248), ncRNA [XR_246645]	uncharacterized LOC101929248	101929248		chr8:10714039-10714576	FALSE	hs|8p23.1			XR_246645
A_22_P00001548	3.41475	2.8797	0	-0.0119939	-0.0119939	0.991721	A	A	LINC00368	Homo sapiens long intergenic non-protein coding RNA 368 (LINC00368), long non-coding RNA [NR_120415]	long intergenic non-protein coding RNA 368	101927802		chr13:111749082-111749141	FALSE	hs|13q34	ENST00000422994		NR_120415	THC2612823	Hs.559193
A_23_P99771	8658.97	9779.61	0	0.409452	0.409452	1.32818	P	P	PNMA1	Homo sapiens paraneoplastic Ma antigen 1 (PNMA1), mRNA [NM_006029]	paraneoplastic Ma antigen 1	9240	GO:0005515|GO:0002437|GO:0005737|GO:0043065|GO:0005730|GO:0005925	chr14:74178623-74178564	FALSE	hs|14q24.3	ENST00000316836	NM_006029	NM_006029	THC2466388	Hs.194709
A_23_P65157	21003.2	10762.6	0	-0.730711	-0.730711	0.602607	P	P	COX17	Homo sapiens COX17 cytochrome c oxidase copper chaperone (COX17), mRNA [NM_005694]	COX17 cytochrome c oxidase copper chaperone	10063	GO:0007507|GO:0005739|GO:0005758|GO:0005737|GO:0007420|GO:0005507|GO:0016531|GO:0006091|GO:0006825	chr3:119396074-119394045	FALSE	hs|3q13.33	ENST00000468918	NM_005694	NM_005694	THC2461314	Hs.534383
A_23_P48816	4.20455	8.66118	0	1.27648	1.27648	2.42247	A	A	SLC28A2	Homo sapiens solute carrier family 28 (concentrative nucleoside transporter), member 2 (SLC28A2), mRNA [NM_004212]	solute carrier family 28 (concentrative nucleoside transporter), member 2	9153	GO:0015860|GO:0006139|GO:0016020|GO:0005886|GO:0005887|GO:0001882|GO:0015211|GO:0005415|GO:0055085	chr15:45567686-45567745	FALSE	hs|15q21.1	ENST00000560767	NM_004212	NM_004212	NP1156152	Hs.367833
A_33_P3274189	44.3092	44.8854	0	0.25251	0.25251	1.19128	P	P						chr1:234744714-234744773	FALSE	hs|1q42.3
A_22_P00013593	3.36865	2.83967	0	-0.0125761	-0.0125761	0.991321	A	A	lnc-RP11-503N18.3.1-3	DB125444 THYMU2 Homo sapiens cDNA clone THYMU2034973 5', mRNA sequence [DB125444]	lnc-RP11-503N18.3.1-3:1			chr4:2308640-2308699	FALSE	hs|4p16.3		DB125444			Hs.590197
A_22_P00020442	13.1441	6.14953	0	-0.861998	-0.861998	0.55019	A	A	lnc-RMND5A-1	Homo sapiens cDNA clone IMAGE:5268046. [BC066991]	lnc-RMND5A-1:2			chr2:86845827-86845886	FALSE	hs|2p11.2		BC066991			Hs.741633
A_23_P21673	7825.65	4356.6	0	-0.611138	-0.611138	0.65468	P	P	FOCAD	Homo sapiens focadhesin (FOCAD), mRNA [NM_017794]	focadhesin	54914	GO:0005515|GO:0016021|GO:0005925	chr9:20995798-20995857	FALSE	hs|9p21.3	ENST00000380249	NM_017794	NM_017794	THC2467605	Hs.136247
A_32_P78101	18.3989	7.53311	0	-1.05443	-1.05443	0.481488	P	A	IGSF21	Homo sapiens immunoglobin superfamily, member 21 (IGSF21), mRNA [NM_032880]	immunoglobin superfamily, member 21	84966	GO:0005576	chr1:18704906-18704965	FALSE	hs|1p36.13	ENST00000251296	NM_032880	NM_032880	THC2464101	Hs.212511
A_24_P124973	159.632	168.275	0	0.309942	0.309942	1.23966	P	P	NDNL2	Homo sapiens necdin-like 2 (NDNL2), mRNA [NM_138704]	necdin-like 2	56160	GO:0005515|GO:0005737|GO:0000781|GO:0006281|GO:0030915|GO:0031398|GO:0006310|GO:0005634|GO:0040008	chr15:29561261-29561202	FALSE	hs|15q13.1	ENST00000332303	NM_138704	NM_138704	THC2462978	Hs.94011
A_33_P3311056	20776.4	11351.5	0	-0.638193	-0.638193	0.642517	P	P	SDHA	Homo sapiens succinate dehydrogenase complex, subunit A, flavoprotein (Fp) (SDHA), transcript variant 1, mRNA [NM_004168]	succinate dehydrogenase complex, subunit A, flavoprotein (Fp)	6389	GO:0005515|GO:0006099|GO:0050660|GO:0005743|GO:0008177|GO:0044281|GO:0007399|GO:0005739|GO:0022904|GO:0005749|GO:0006105|GO:0000104|GO:0044237|GO:0055114	chr5:256725-256784	FALSE	hs|5p15.33	ENST00000354559	NM_004168	NM_004168	THC2465344	Hs.440475
A_23_P122815	10016.3	8812.25	0	0.0490971	0.0490971	1.03462	P	P	CALU	Homo sapiens calumenin (CALU), transcript variant 1, mRNA [NM_001219]	calumenin	813	GO:0005515|GO:0042470|GO:0008150|GO:0005794|GO:0016020|GO:0007596|GO:0005783|GO:0005509|GO:0002576|GO:0033018|GO:0030168|GO:0005576	chr7:128410369-128410428	FALSE	hs|7q32.1	ENST00000449187	NM_001219	NM_001219	THC2576442	Hs.743262
A_22_P00001117	21.0844	27.6805	0	0.626566	0.626566	1.54389	P	P	LOC101929654	PREDICTED: Homo sapiens uncharacterized LOC101929654 (LOC101929654), ncRNA [XR_244692]	uncharacterized LOC101929654	101929654		chr4:113439166-113439225	FALSE	hs|4q25		XR_244692	XR_244692	THC2671183	Hs.368523
A_23_P91619	262412	126903	0	-0.814237	-0.814237	0.568709	P	P	MIF	Homo sapiens macrophage migration inhibitory factor (glycosylation-inhibiting factor) (MIF), mRNA [NM_002415]	macrophage migration inhibitory factor (glycosylation-inhibiting factor)	4282	GO:0005515|GO:0071157|GO:0008283|GO:0030890|GO:0043030|GO:0090344|GO:0050731|GO:0050715|GO:0048146|GO:0005615|GO:0010739|GO:0070207|GO:0033138|GO:0005737|GO:0006954|GO:0004167|GO:0001516|GO:0043406|GO:0002906|GO:0031666|GO:0070374|GO:0033033|GO:0070062|GO:0043066|GO:0009986|GO:0030330|GO:0007569|GO:0005102|GO:0090238|GO:0061081|GO:0005576|GO:0050178|GO:0042056|GO:0005125|GO:0031982|GO:0005126|GO:…	chr22:24237346-24237405	FALSE	hs|22q11.23	ENST00000613839	NM_002415	NM_002415	THC2465329	Hs.407995
A_21_P0010254	17.3334	28.4975	0	0.951151	0.951151	1.93342	P	P	lnc-UMODL1-1	LNCipedia lincRNA (lnc-UMODL1-1), lincRNA [lnc-UMODL1-1:2]	lnc-UMODL1-1:2			chr21:43475157-43475216	FALSE	hs|21q22.3				THC2660769
A_21_P0012606	3.26119	2.74816	0	-0.0130615	-0.0130615	0.990987	A	A	LOC100996694	Homo sapiens uncharacterized LOC100996694 (LOC100996694), long non-coding RNA [NR_121639]	uncharacterized LOC100996694	100996694		chr4:120885332-120885391	FALSE	hs|4q27	ENST00000505122	NR_121639	NR_121639	THC2643481	Hs.119926
A_24_P102895	286.871	311.258	0	0.351576	0.351576	1.27595	P	P	WDTC1	Homo sapiens WD and tetratricopeptide repeats 1 (WDTC1), transcript variant 2, mRNA [NM_015023]	WD and tetratricopeptide repeats 1	23038	GO:0004857|GO:0005515|GO:0008361|GO:0032869|GO:0016567|GO:0042826|GO:0045717|GO:0005634|GO:0000122|GO:0043086|GO:0001701|GO:0055082|GO:0005829|GO:0042393|GO:0035264|GO:0006006	chr1:27634323-27634382	FALSE	hs|1p36.11	ENST00000361771	NM_015023	NM_015023	THC2468554	Hs.469154
A_33_P3358851	20.0245	7.10148	0	-1.2617	-1.2617	0.417051	P	A						chr1:068626754-068626695	FALSE	hs|1p31.3
A_33_P3290249	3.22769	2.71998	0	-0.0130343	-0.0130343	0.991006	A	A	OR2M5	Homo sapiens olfactory receptor, family 2, subfamily M, member 5 (OR2M5), mRNA [NM_001004690]	olfactory receptor, family 2, subfamily M, member 5	127059	GO:0050911|GO:0004984|GO:0007186|GO:0005886|GO:0004930|GO:0016021	chr1:248309170-248309229	FALSE	hs|1q44	ENST00000366476	NM_001004690	NM_001004690	THC2604206	Hs.553580
A_22_P00022405	7.8387	2.90391	0	-1.19875	-1.19875	0.435653	A	A		Homo sapiens cDNA FLJ35937 fis, clone TESTI2011480. [AK093256]				chr6:116575476-116575535	FALSE	hs|6q22.1	ENST00000448740	AK093256		THC2555032	Hs.547713
A_23_P120822	16.0302	14.2843	0	0.0674996	0.0674996	1.0479	A	P	UPB1	Homo sapiens ureidopropionase, beta (UPB1), mRNA [NM_016327]	ureidopropionase, beta	51733	GO:0019483|GO:0046135|GO:0055086|GO:0044281|GO:0003837|GO:0006206|GO:0046872|GO:0070062|GO:0005829	chr22:24921819-24921878	FALSE	hs|22q11.23	ENST00000326010	NM_016327	NM_016327	THC2472636	Hs.731656
A_22_P00014426	55.328	77.4438	0	0.719012	0.719012	1.64605	P	P	lnc-SGSH-1	LNCipedia lincRNA (lnc-SGSH-1), lincRNA [lnc-SGSH-1:1]	lnc-SGSH-1:1			chr17:78177691-78177632	FALSE	hs|17q25.3		AL833696		THC2492847	Hs.550529
A_23_P54205	52.6812	38.4446	0	-0.220635	-0.220635	0.858187	P	P	GPATCH2L	Homo sapiens G patch domain containing 2-like (GPATCH2L), transcript variant 1, mRNA [NM_017926]	G patch domain containing 2-like	55668	GO:0005515	chr14:76668539-76668598	FALSE	hs|14q24.3	ENST00000312858	NM_017926	NM_017926	THC2603775	Hs.410231
A_22_P00016512	3.17333	2.67453	0	-0.0128407	-0.0128407	0.991139	A	A		zt97f01.r1 Soares_testis_NHT Homo sapiens cDNA clone IMAGE:730297 5', mRNA sequence [AA412132]				chr21:21265659-21265600	FALSE	hs|21q21.1	ENST00000443479				Hs.580899
A_22_P00018797	3.1629	2.6658	0	-0.0128107	-0.0128107	0.99116	A	A		7k72d12.x1 NCI_CGAP_GC6 Homo sapiens cDNA clone IMAGE:3481007 3', mRNA sequence [BF062127]				chr20:51069065-51069006	FALSE	hs|20q13.2	ENST00000414598			THC2750696	Hs.562995
A_21_P0011950	382.33	156.454	0	-1.05521	-1.05521	0.481227	P	P		MIR4435-1 host gene (non-protein coding) [Source:HGNC Symbol;Acc:HGNC:35163] [ENST00000451884]				chr2:112123203-112123144	FALSE	hs|2q13	ENST00000451884			THC2691143
A_23_P167497	10.8399	20.8576	0	1.17809	1.17809	2.26278	A	P	EFNA5	Homo sapiens ephrin-A5 (EFNA5), mRNA [NM_001962]	ephrin-A5	1946	GO:0031290|GO:0022407|GO:0048013|GO:0005886|GO:0050919|GO:0050731|GO:0006915|GO:0005576|GO:0051893|GO:0031362|GO:0007399|GO:0070507|GO:0045499|GO:0032314|GO:0046875|GO:0007411|GO:0005901|GO:0032956|GO:0032319|GO:0061178	chr5:106716478-106716419	FALSE	hs|5q21.3	ENST00000333274	NM_001962	NM_001962	THC2480531	Hs.288741
A_33_P3311353	9.12517	11.8856	0	0.615159	0.615159	1.53173	A	A	NUTM1	Homo sapiens NUT midline carcinoma, family member 1 (NUTM1), transcript variant 3, mRNA [NM_175741]	NUT midline carcinoma, family member 1	256646	GO:0005737|GO:0005634	chr15:34647874-34647933	FALSE	hs|15q14	ENST00000333756	NM_175741	NM_175741	THC2688933	Hs.525769
A_22_P00000656	35.7497	34.1534	0	0.167969	0.167969	1.12348	P	P	lnc-ACTG1-1	wk90g03.x1 NCI_CGAP_Lu19 Homo sapiens cDNA clone IMAGE:2422708 3', mRNA sequence [AI827283]	lnc-ACTG1-1:1			chr17:79428098-79428039	FALSE	hs|17q25.3		AI827283			Hs.607100
A_33_P3424489	31.7399	25.1773	0	-0.100304	-0.100304	0.932836	P	P		immunoglobulin lambda variable 3-25 [Source:HGNC Symbol;Acc:HGNC:5908] [ENST00000390305]				chr22:23029555-23029614	FALSE	hs|22q11.22	ENST00000390305	S73129		NP084490	Hs.449585
A_23_P315122	503.917	401.945	0	-0.0923147	-0.0923147	0.938017	P	P	EMX1	Homo sapiens empty spiracles homeobox 1 (EMX1), mRNA [NM_004097]	empty spiracles homeobox 1	2016	GO:0043565|GO:0005515|GO:0021796|GO:0006355|GO:0005737|GO:0042493|GO:0005634|GO:0009791|GO:0001701|GO:0021895|GO:0048854	chr2:73161417-73161476	FALSE	hs|2p13.2	ENST00000491023	NM_004097	NM_004097	THC2602195	Hs.516090
A_33_P3262475	20.4852	15.9923	0	-0.123334	-0.123334	0.918064	P	P	SERP2	stress-associated endoplasmic reticulum protein family member 2 [Source:HGNC Symbol;Acc:HGNC:20607] [ENST00000474333]	stress-associated endoplasmic reticulum protein family member 2	387923	GO:0005789|GO:0016021|GO:0015031	chr13:44969943-44970002	FALSE	hs|13q14.11	ENST00000474333			THC2670818
A_21_P0006867	21.1372	32.9341	0	0.873671	0.873671	1.83232	P	P	lnc-C10orf136-1	LNCipedia lincRNA (lnc-C10orf136-1), lincRNA [lnc-C10orf136-1:11]	lnc-C10orf136-1:11			chr10:44478296-44478355	FALSE	hs|10q11.21
A_22_P00021123	3.0775	2.59464	0	-0.0123515	-0.0123515	0.991475	A	A	lnc-CHAC1-2	LNCipedia lincRNA (lnc-CHAC1-2), lincRNA [lnc-CHAC1-2:1]	lnc-CHAC1-2:1			chr15:41296979-41297038	FALSE	hs|15q15.1
A_23_P143374	1202.6	1294.26	0	0.339845	0.339845	1.26562	P	P	NINL	Homo sapiens ninein-like (NINL), mRNA [NM_025176]	ninein-like	22981	GO:0006996|GO:0005815|GO:0000086|GO:0005874|GO:0005509|GO:0000278|GO:0005829	chr20:25433543-25433484	FALSE	hs|20p11.21	ENST00000464285	NM_025176	NM_025176	THC2487332	Hs.631508
A_33_P3220113	11.7948	4.88315	0	-1.0384	-1.0384	0.486867	A	A	ZNF816-ZNF321P	Homo sapiens ZNF816-ZNF321P readthrough (ZNF816-ZNF321P), mRNA [NM_001202473]	ZNF816-ZNF321P readthrough	100529240		chr19:53431101-53431042	FALSE	hs|19q13.41	ENST00000313956	NM_001202473	NM_001202473	THC2487691	Hs.675715
A_22_P00008722	20.4772	14.2129	0	-0.292948	-0.292948	0.816232	P	P	lnc-KIAA1609-1	Homo sapiens mRNA; cDNA DKFZp434L231 (from clone DKFZp434L231). [AL137668]	lnc-KIAA1609-1:1			chr16:84495373-84495314	FALSE	hs|16q24.1		AL137668		THC2616217	Hs.610979
A_24_P203298	3.04597	2.56841	0	-0.0121574	-0.0121574	0.991609	A	A	IQUB	Homo sapiens IQ motif and ubiquitin domain containing (IQUB), transcript variant 1, mRNA [NM_178827]	IQ motif and ubiquitin domain containing	154865	GO:0001669|GO:0031514|GO:0060271|GO:0007224	chr7:123097463-123092949	FALSE	hs|7q31.32	ENST00000469057	NM_178827	NM_178827	THC2473622	Hs.159650
A_22_P00013658	3.03885	2.56246	0	-0.0121279	-0.0121279	0.991629	A	A		U92818 unnamed HERV-H protein {Homo sapiens} (exp=-1; wgp=0; cg=0), partial (84%) [THC2620717]				chr8:115300164-115300223	FALSE	hs|8q23.3	ENST00000519248			THC2620717
A_21_P0005160	3.03201	2.55674	0	-0.0120974	-0.0120974	0.99165	A	A	lnc-CCHCR1-1	LNCipedia lincRNA (lnc-CCHCR1-1), lincRNA [lnc-CCHCR1-1:4]	lnc-CCHCR1-1:4			chr6:31139616-31139557	FALSE	hs|6p21.33
A_22_P00018405	3.02546	2.55133	0	-0.0120325	-0.0120325	0.991694	A	A	LOC101929680	Homo sapiens uncharacterized LOC101929680 (LOC101929680), long non-coding RNA [NR_110260]	uncharacterized LOC101929680	101929680		chr2:167158141-167158200	FALSE	hs|2q24.3		NR_110260	NR_110260	THC2499055	Hs.662210
ERCC-00097_63	3.44558	28.51	0	3.28252	3.28252	9.73054	A	M		Unknown					pos
A_21_P0012859	3.01337	3.47267	0	0.438539	0.438539	1.35523	A	A	LOC255187		uncharacterized LOC255187	255187		chr5:148486428-148486487	FALSE	hs|5q32	ENST00000507373
A_23_P23719	1048.85	658.044	0	-0.43868	-0.43868	0.73781	P	P	VPS45	Homo sapiens vacuolar protein sorting 45 homolog (S. cerevisiae) (VPS45), transcript variant 1, mRNA [NM_007259]	vacuolar protein sorting 45 homolog (S. cerevisiae)	11311	GO:0003674|GO:0005794|GO:0000139|GO:0007596|GO:0016021|GO:0005575|GO:0006886|GO:0010008|GO:0006904	chr1:150117022-150117081	FALSE	hs|1q21.2	ENST00000618148	NM_007259	NM_007259	THC2711211	Hs.443750
A_33_P3413384	25.9791	31.8553	0	0.528051	0.528051	1.44198	P	P						chr5:065892367-065892308	FALSE	hs|5q12.3
A_33_P3212909	6.30378	8.82223	0	0.718797	0.718797	1.64581	A	A	ZFHX2	Homo sapiens zinc finger homeobox 2 (ZFHX2), mRNA [NM_033400]	zinc finger homeobox 2	85446	GO:0043565|GO:0006355|GO:0030534|GO:0008270|GO:0005634|GO:0006351	chr14:24001836-24001777	FALSE	hs|14q11.2	ENST00000419474	NM_033400	NM_033400	THC2510993	Hs.508937
A_21_P0002570	3.42852	2.52428	0	-0.207847	-0.207847	0.865829	A	A	lnc-RNF144A-3	LNCipedia lincRNA (lnc-RNF144A-3), lincRNA [lnc-RNF144A-3:1]	lnc-RNF144A-3:1			chr2:7870395-7870454	FALSE	hs|2p25.1
A_33_P3407013	2.98892	11.7181	0	2.20491	2.20491	4.61045	A	A	IL6	PREDICTED: Homo sapiens interleukin 6 (interferon, beta 2) (IL6), transcript variant X1, mRNA [XM_005249745]	interleukin 6	3569	GO:0005515|GO:0032755|GO:0033160|GO:0009408|GO:0045599|GO:0008360|GO:0010996|GO:0009409|GO:0019221|GO:0005615|GO:0031175|GO:0045079|GO:0031667|GO:0032868|GO:0045740|GO:0007568|GO:0030168|GO:0042832|GO:0005896|GO:0006953|GO:0032722|GO:0005125|GO:0032966|GO:0016049|GO:0045454|GO:0045893|GO:0008083|GO:0009897|GO:0001781|GO:0005138|GO:0008284|GO:0008285|GO:0045188|GO:0045429|GO:0005737|GO:0033138|GO:…	chr7:22769363-22769422	FALSE	hs|7p15.3	ENST00000406575	XM_005249745	XM_005249745	THC2773909	Hs.654458
A_24_P201531	3484.87	2235.66	0	-0.406534	-0.406534	0.754434	P	P	ARCN1	Homo sapiens archain 1 (ARCN1), transcript variant 1, mRNA [NM_001655]	archain 1	372	GO:0008344|GO:0030126|GO:0030131|GO:0005794|GO:0005783|GO:0006890|GO:0006886|GO:0048205|GO:0005829|GO:0043231|GO:0005737|GO:0016020|GO:0043473|GO:0061024|GO:0021691	chr11:118472982-118473041	FALSE	hs|11q23.3	ENST00000614498	NM_001655	NM_001655	NP922729	Hs.33642
A_21_P0002423	2.98151	2.51449	0	-0.0119114	-0.0119114	0.991778	A	A	lnc-HNRPLL-1	LNCipedia lincRNA (lnc-HNRPLL-1), lincRNA [lnc-HNRPLL-1:1]	lnc-HNRPLL-1:1			chr2:38767182-38767123	FALSE	hs|2p22.1
A_24_P136211	96037.6	75962	0	-0.104451	-0.104451	0.930159	P	P		PREDICTED: Homo sapiens 40S ribosomal protein S8-like (LOC102724737), mRNA [XM_006709980]				chr15:22440666-22440607	FALSE	hs|15q11.2	ENST00000460876	XM_006709980	XM_006709980
A_21_P0003226	93.9461	71.4495	0	-0.161038	-0.161038	0.894381	P	P	lnc-TRAK1-1	LNCipedia lincRNA (lnc-TRAK1-1), lincRNA [lnc-TRAK1-1:1]	lnc-TRAK1-1:1			chr3:42055576-42075355	FALSE	hs|3p22.1
A_21_P0004921	142.988	111.627	0	-0.123346	-0.123346	0.918056	P	P	LOC102724646	PREDICTED: Homo sapiens uncharacterized LOC102724646 (LOC102724646), ncRNA [XR_426101]	uncharacterized LOC102724646	102724646		chr6:112197386-112197726	FALSE	hs|6q21		XR_426101	XR_426101
A_21_P0007218	70.1733	71.8518	0	0.267971	0.267971	1.20411	P	P	BCAS4	breast carcinoma amplified sequence 4 [Source:HGNC Symbol;Acc:HGNC:14367] [ENST00000463943]	breast carcinoma amplified sequence 4	55653	GO:0005737	chr20:49457165-49457214	FALSE	hs|20q13.13	ENST00000463943			THC2500577	Hs.381178
A_33_P3276856	15.4787	23.5196	0	0.83745	0.83745	1.78689	P	P	HYDIN	Homo sapiens HYDIN, axonemal central pair apparatus protein (HYDIN), transcript variant 3, mRNA [NM_001198542]	HYDIN, axonemal central pair apparatus protein	54768	GO:0042384|GO:0005929|GO:0021591|GO:0002064|GO:0060438|GO:0003341	chr16:71113848-71113789	FALSE	hs|16q22.2	ENST00000543639	NM_001198542	NM_001198542	NP500713	Hs.461229
A_23_P115137	20161.8	14380.8	0	-0.253615	-0.253615	0.838792	P	P	LAMTOR5	Homo sapiens late endosomal/lysosomal adaptor, MAPK and MTOR activator 5 (LAMTOR5), mRNA [NM_006402]	late endosomal/lysosomal adaptor, MAPK and MTOR activator 5	10542	GO:0005515|GO:0008361|GO:0043066|GO:0032008|GO:0009615|GO:0005764|GO:0019079|GO:0005829|GO:0005085|GO:0043547|GO:0071986|GO:0032947|GO:0071230|GO:0043154	chr1:110944166-110944107	FALSE	hs|1p13.3	ENST00000614544	NM_006402	NM_006402	THC2534490	Hs.439815
A_24_P383581	13779.6	7792.8	0	-0.588451	-0.588451	0.665056	P	P	C19orf70	Homo sapiens chromosome 19 open reading frame 70 (C19orf70), mRNA [NM_205767]	chromosome 19 open reading frame 70	125988	GO:0005739	chr19:5679386-5678631	FALSE	hs|19p13.3	ENST00000309324	NM_205767	NM_205767	THC2496602	Hs.356626
A_24_P169386	13.8872	17.6058	0	0.576165	0.576165	1.49088	A	P		family with sequence similarity 228, member A [Source:HGNC Symbol;Acc:HGNC:34418] [ENST00000456591]				chr2:24406202-24406382	FALSE	hs|2p23.3	ENST00000610442	AK055413		THC2488176	Hs.741736
A_23_P121686	9356.92	5371.9	0	-0.566731	-0.566731	0.675145	P	P	AIMP1	Homo sapiens aminoacyl tRNA synthetase complex-interacting multifunctional protein 1 (AIMP1), transcript variant 1, mRNA [NM_004757]	aminoacyl tRNA synthetase complex-interacting multifunctional protein 1	9255	GO:0030133|GO:0005515|GO:0010467|GO:0005783|GO:0007267|GO:0005634|GO:0004825|GO:0050900|GO:0005615|GO:0042803|GO:0017101|GO:0005829|GO:0005737|GO:0006954|GO:0006935|GO:0006431|GO:0006006|GO:0007155|GO:0005794|GO:0000049|GO:0009986|GO:0009611|GO:0006915|GO:0001525|GO:0005125|GO:0006418|GO:0007165|GO:0016020|GO:0001937	chr4:107258100-107258159	FALSE	hs|4q24	ENST00000358008	NM_004757	NM_004757	THC2578934	Hs.591680
A_23_P205216	441.943	243.142	0	-0.628192	-0.628192	0.646987	P	P	UTP14A	Homo sapiens UTP14, U3 small nucleolar ribonucleoprotein, homolog A (yeast) (UTP14A), transcript variant 1, mRNA [NM_006649]	UTP14, U3 small nucleolar ribonucleoprotein, homolog A (yeast)	10813	GO:0030490|GO:0005515|GO:0032040|GO:0005730	chrX:129059066-129059125	FALSE	hs|Xq26.1	ENST00000394422	NM_006649	NM_006649	THC2466374	Hs.458598
A_23_P170534	45.418	50.0014	0	0.372574	0.372574	1.29466	P	P	FUT7	Homo sapiens fucosyltransferase 7 (alpha (1,3) fucosyltransferase) (FUT7), mRNA [NM_004479]	fucosyltransferase 7 (alpha (1,3) fucosyltransferase)	2529	GO:0046920|GO:0042355|GO:0005794|GO:0016020|GO:0032580|GO:0008417|GO:0002522|GO:0002361|GO:0006486|GO:0016021|GO:0036065	chr9:139925373-139925314	FALSE	hs|9q34.3	ENST00000314412	NM_004479	NM_004479	THC2478524	Hs.457
A_33_P3230841	4.55338	2.50132	0	-0.63038	-0.63038	0.646006	A	A	DUPD1	Homo sapiens dual specificity phosphatase and pro isomerase domain containing 1 (DUPD1), mRNA [NM_001003892]	dual specificity phosphatase and pro isomerase domain containing 1	338599	GO:0005737|GO:0006470|GO:0008138|GO:0035335|GO:0004725	chr10:76797776-76797717	FALSE	hs|10q22.2	ENST00000338487	NM_001003892	NM_001003892	NP1401735	Hs.535090
A_33_P3317998	2.96698	2.50208	0	-0.0119972	-0.0119972	0.991719	A	A	SPINK9	Homo sapiens serine peptidase inhibitor, Kazal type 9 (SPINK9), mRNA [NM_001040433]	serine peptidase inhibitor, Kazal type 9	643394	GO:0010951|GO:0005515|GO:0004867|GO:0005576	chr5:147719353-147719412	FALSE	hs|5q32	ENST00000377906	NM_001040433	NM_001040433	NP1476203	Hs.631798
A_33_P3393331	2.96823	2.50312	0	-0.0120034	-0.0120034	0.991714	A	A	MFSD6L	Homo sapiens major facilitator superfamily domain containing 6-like (MFSD6L), mRNA [NM_152599]	major facilitator superfamily domain containing 6-like	162387	GO:0016021	chr17:8700757-8700698	FALSE	hs|17p13.1	ENST00000329805	NM_152599	NM_152599	THC2476792	Hs.213603
A_21_P0000856	47.0103	12.4929	0	-1.678	-1.678	0.312516	P	A	IL10RB-AS1	Homo sapiens IL10RB antisense RNA 1 (head to head) (IL10RB-AS1), long non-coding RNA [NR_038974]	IL10RB antisense RNA 1 (head to head)	100288432		chr21:34637999-34637940	FALSE	hs|21q22.11		NR_038974	NR_038974		Hs.709795
A_23_P111811	1366.43	803.149	0	-0.532804	-0.532804	0.69121	P	P	ING3	Homo sapiens inhibitor of growth family, member 3 (ING3), transcript variant 1, mRNA [NM_019071]	inhibitor of growth family, member 3	54556	GO:0006355|GO:0043065|GO:0005730|GO:0006325|GO:0005634|GO:0035064|GO:0000812|GO:0006351|GO:0005737|GO:0032777|GO:0043967|GO:0043968|GO:0035267|GO:0005654|GO:0008270|GO:0040008|GO:0004402	chr7:120615261-120615320	FALSE	hs|7q31.31	ENST00000427726	NM_019071	NM_019071	THC2463778	Hs.489811
A_33_P3407384	54.582	27.4004	0	-0.760357	-0.760357	0.59035	P	P	ZSCAN20	zinc finger and SCAN domain containing 20 [Source:HGNC Symbol;Acc:HGNC:13093] [ENST00000373413]	zinc finger and SCAN domain containing 20	7579	GO:0006355|GO:0003700|GO:0003682|GO:0005634|GO:0003677|GO:0046872|GO:0006351	chr1:33958004-33958063	FALSE	hs|1p35.1	ENST00000373413	BC011404			Hs.442705
A_33_P3381097	2.97646	2.51003	0	-0.0120273	-0.0120273	0.991698	A	A	OR10V1	Homo sapiens olfactory receptor, family 10, subfamily V, member 1 (OR10V1), mRNA [NM_001005324]	olfactory receptor, family 10, subfamily V, member 1	390201	GO:0050911|GO:0004984|GO:0007186|GO:0005886|GO:0004930|GO:0016021	chr11:59480448-59480389	FALSE	hs|11q12.1	ENST00000307552	NM_001005324	NM_001005324	THC2611859	Hs.589001
A_23_P113523	23128.3	11388.7	0	-0.788186	-0.788186	0.579072	P	P	GTPBP6	Homo sapiens GTP binding protein 6 (putative) (GTPBP6), mRNA [NM_012227]	GTP binding protein 6 (putative)	8225	GO:0005525|GO:0046872	chrX:221516-221457	FALSE	hs|Xp22.33	ENST00000326153	NM_012227	NM_012227	NP1155228	Hs.437145
ERCC-00028_121	6.37713	15.4976	0	1.51493	1.51493	2.85786	A	M		Unknown					pos
A_22_P00011766	2.98582	3.5392	0	0.479166	0.479166	1.39394	A	A	PITRM1-AS1	Homo sapiens PITRM1 antisense RNA 1 (PITRM1-AS1), long non-coding RNA [NR_038284]	PITRM1 antisense RNA 1	100507034		chr10:3186050-3186109	FALSE	hs|10p15.2		NR_038284	NR_038284	THC2491981	Hs.665365
A_23_P61466	305.6	74.8435	0	-1.79583	-1.79583	0.288006	P	P	CD163L1	Homo sapiens CD163 molecule-like 1 (CD163L1), transcript variant 2, mRNA [NM_174941]	CD163 molecule-like 1	283316	GO:0005886|GO:0005576|GO:0016021|GO:0006898|GO:0005044	chr12:7521549-7520755	FALSE	hs|12p13.31	ENST00000546182	NM_174941	NM_174941	THC2475760	Hs.631727
A_33_P3464438	2.9935	2.52453	0	-0.0119495	-0.0119495	0.991751	A	A	LINC00221	long intergenic non-protein coding RNA 221 [Source:HGNC Symbol;Acc:HGNC:20169] [ENST00000619530]	long intergenic non-protein coding RNA 221	338005		chr14:106976765-106976824	FALSE	hs|14q32.33	ENST00000619530	AK058096		THC2772312	Hs.322826
A_32_P151366	308.08	615.163	0	1.23154	1.23154	2.34817	P	P	SIRT5	Homo sapiens sirtuin 5 (SIRT5), transcript variant 1, mRNA [NM_012241]	sirtuin 5	23408	GO:0006342|GO:0070403|GO:0005634|GO:0036049|GO:0003950|GO:0005829|GO:0036054|GO:0005739|GO:0006471|GO:0036055|GO:0005758|GO:0005759|GO:0036047|GO:0036048|GO:0008270|GO:2000378|GO:0006476	chr6:13614629-13614688	FALSE	hs|6p23	ENST00000606117	NM_012241	NM_012241		Hs.567431
A_33_P3401169	34.9791	35.5904	0	0.258865	0.258865	1.19654	P	P		T cell receptor beta variable 21/OR9-2 (pseudogene) [Source:HGNC Symbol;Acc:HGNC:12199] [ENST00000331828]				chr9:33629473-33629532	FALSE	hs|9p13.3	ENST00000331828			THC2565247
A_33_P3337831	7.40193	3.03036	0	-1.05454	-1.05454	0.481451	A	A	HEATR1	HEAT repeat containing 1 [Source:HGNC Symbol;Acc:HGNC:25517] [ENST00000366579]	HEAT repeat containing 1	55127	GO:0005739|GO:0005515|GO:0000462|GO:0030515|GO:0016020|GO:0045943|GO:0032040|GO:0005730|GO:0005634|GO:0034455|GO:0030686	chr1:236766319-236766260	FALSE	hs|1q43	ENST00000366579	BC062442		THC2480447	Hs.708114
A_24_P874052	3.01202	2.54048	0	-0.0117602	-0.0117602	0.991882	A	A	lnc-IDS-2	PREDICTED: Homo sapiens heat shock transcription factor, X-linked-like (LOC101927685), mRNA [XM_005276115]	lnc-IDS-2:1			chrX:148630075-148630016	FALSE	hs|Xq28		XM_005276115	XM_005276115	THC2573284	Hs.719441
A_23_P17354	4.68504	16.0377	0	2.0092	2.0092	4.02559	A	P	GDAP1L1	Homo sapiens ganglioside induced differentiation associated protein 1-like 1 (GDAP1L1), transcript variant 2, mRNA [NM_024034]	ganglioside induced differentiation associated protein 1-like 1	78997		chr20:42907725-42907784	FALSE	hs|20q13.12	ENST00000438466	NM_024034	NM_024034	THC2462001	Hs.517059
A_33_P3210223	7.71735	4.09234	0	-0.681308	-0.681308	0.6236	A	A	ZCCHC6	zinc finger, CCHC domain containing 6 [Source:HGNC Symbol;Acc:HGNC:25817] [ENST00000375948]	zinc finger, CCHC domain containing 6	79670	GO:0071044|GO:0031123|GO:0008270|GO:0050265	chr9:88951866-88951807	FALSE	hs|9q21.33	ENST00000375948			THC2603005
A_33_P3410806	48.0939	45.1139	0	0.141588	0.141588	1.10312	P	P	CLDN10	Homo sapiens claudin 10 (CLDN10), transcript variant a, mRNA [NM_182848]	claudin 10	9071	GO:0005737|GO:0016338|GO:0005886|GO:0005198|GO:0016021|GO:0005923|GO:0007155|GO:0042802|GO:0006811	chr13:96231847-96231906	FALSE	hs|13q32.1	ENST00000376873	NM_182848	NM_182848	THC2482871	Hs.534377
A_32_P72940	66505.9	40008	0	-0.499324	-0.499324	0.707438	P	P	RPL35	Homo sapiens ribosomal protein L35 (RPL35), mRNA [NM_007209]	ribosomal protein L35	11224	GO:0010467|GO:0003735|GO:0019083|GO:0006614|GO:0019058|GO:0005730|GO:0003729|GO:0006415|GO:0006412|GO:0006413|GO:0005829|GO:0006414|GO:0005737|GO:0000184|GO:0016020|GO:0016032|GO:0022625|GO:0044267	chr9:127624207-127623794	FALSE	hs|9q33.3	ENST00000348462	NM_007209	NM_007209	THC2590230	Hs.182825
A_21_P0003339	3.04027	2.56511	0	-0.0113096	-0.0113096	0.992191	A	A						chr4:14395554-14395613	FALSE	hs|4p15.33	ENST00000514401			THC2637715
(+)E1A_r60_3	25.1186	5.90237	0	-1.85552	-1.85552	0.276333	M	A		Unknown					pos
A_22_P00014754	3.59477	3.65724	0	0.258725	0.258725	1.19642	A	A		zw66a03.r1 Soares_testis_NHT Homo sapiens cDNA clone IMAGE:781132 5' similar to contains Alu repetitive element;contains PTR5.b1 PTR5 repetitive element ;, mRNA sequence [AA446035]				chr2:114435360-114435301	FALSE	hs|2q14.1	ENST00000424612	AA446035			Hs.449103
A_23_P83634	34.2302	44.9382	0	0.626542	0.626542	1.54386	P	P	ALOX12B	Homo sapiens arachidonate 12-lipoxygenase, 12R type (ALOX12B), mRNA [NM_001139]	arachidonate 12-lipoxygenase, 12R type	242	GO:0005515|GO:0006665|GO:0019369|GO:0005506|GO:0019372|GO:0061436|GO:0044281|GO:0070257|GO:0005829|GO:0043651|GO:0010628|GO:0004052|GO:0006497|GO:0051122|GO:0046513|GO:0016702|GO:0043410|GO:0055114	chr17:7978975-7978916	FALSE	hs|17p13.1	ENST00000319144	NM_001139	NM_001139	THC2481218	Hs.136574
A_32_P48825	3.0728	2.59409	0	-0.0104523	-0.0104523	0.992781	A	A	KRT72	Homo sapiens keratin 72, type II (KRT72), transcript variant 1, mRNA [NM_080747]	keratin 72, type II	140807	GO:0008150|GO:0003674|GO:0005198|GO:0045095|GO:0070062	chr12:52979630-52979571	FALSE	hs|12q13.13	ENST00000354310	NM_080747	NM_080747	THC2478424	Hs.662013
A_21_P0000014	27.3461	24.5098	0	0.0758939	0.0758939	1.05401	P	P	FAN1	Homo sapiens FANCD2/FANCI-associated nuclease 1 (FAN1), transcript variant 4, mRNA [NM_001146096]	FANCD2/FANCI-associated nuclease 1	22909	GO:0005515|GO:0043130|GO:0000287|GO:0008409|GO:0070336|GO:0005634|GO:0045171|GO:0005737|GO:0004528|GO:0006281|GO:0000724|GO:0005654|GO:0006289|GO:0017108|GO:0000737|GO:0033683	chr15:31203933-31203992	FALSE	hs|15q13.3	ENST00000561594	NM_001146096	NM_001146096	THC2473495	Hs.584863
A_23_P373799	492.597	346.57	0	-0.273391	-0.273391	0.827373	P	P	CWC22	Homo sapiens CWC22 spliceosome-associated protein (CWC22), mRNA [NM_020943]	CWC22 spliceosome-associated protein	57703	GO:0005515|GO:0048024|GO:0005737|GO:0005794|GO:0016607|GO:0000398|GO:0003723|GO:0005681|GO:0005654|GO:0071013	chr2:180810231-180810172	FALSE	hs|2q31.3	ENST00000410053	NM_020943	NM_020943	THC2472174	Hs.311363
A_33_P3255544	480.546	1393.4	0	1.76974	1.76974	3.40992	P	P	RNF130	Homo sapiens ring finger protein 130 (RNF130), transcript variant 2, mRNA [NM_001280801]	ring finger protein 130	55819	GO:0005737|GO:0004842|GO:0016567|GO:0016874|GO:0006915|GO:0008270|GO:0005654|GO:0005634|GO:0016021|GO:0012501	chr5:179397470-179397411	FALSE	hs|5q35.3	ENST00000519708	NM_001280801	NM_001280801	THC2488706	Hs.484363
A_21_P0006216	3.10066	2.61939	0	-0.00947046	-0.00947046	0.993457	A	A	lnc-PAPPA-3	LNCipedia lincRNA (lnc-PAPPA-3), lincRNA [lnc-PAPPA-3:1]	lnc-PAPPA-3:1			chr9:118509947-118660973	FALSE	hs|9q33.1
A_33_P3391090	3.10767	2.62604	0	-0.00907326	-0.00907326	0.993731	A	A	LOC100131763	Homo sapiens cDNA FLJ37602 fis, clone BRCOC2009380. [AK094921]	uncharacterized LOC100131763	100131763		chr2:242808694-242808753	FALSE	hs|2q37.3		AK094921		THC2485499	Hs.588117
A_21_P0005761	3.11478	2.63266	0	-0.00873852	-0.00873852	0.993961	A	A	lnc-ZNF572-1	LNCipedia lincRNA (lnc-ZNF572-1), lincRNA [lnc-ZNF572-1:7]	lnc-ZNF572-1:7			chr8:125963491-125963550	FALSE	hs|8q24.13
A_22_P00022877	253.019	232.374	0	0.111073	0.111073	1.08003	P	P	lnc-IL15RA-1	AGENCOURT_6621625 NIH_MGC_125 Homo sapiens cDNA clone IMAGE:5722280 5', mRNA sequence [BM906553]	lnc-IL15RA-1:1			chr10:5979399-5979340	FALSE	hs|10p15.1		BM906553			Hs.744188
A_32_P141969	5.2233	13.0999	0	1.56039	1.56039	2.94934	A	A	NTRK3	neurotrophic tyrosine kinase, receptor, type 3 [Source:HGNC Symbol;Acc:HGNC:8033] [ENST00000394480]	neurotrophic tyrosine kinase, receptor, type 3	4916	GO:0005515|GO:0008284|GO:0032856|GO:0070306|GO:0071300|GO:0019056|GO:0045471|GO:2000251|GO:0048678|GO:0050927|GO:0002039|GO:0000187|GO:0005737|GO:0033138|GO:0046777|GO:0032148|GO:0090102|GO:0060548|GO:0051412|GO:0030335|GO:0042490|GO:0043121|GO:0048665|GO:0018108|GO:0005524|GO:0048712|GO:0010628|GO:0043235|GO:0005030|GO:0046875|GO:0005887|GO:0048691|GO:0007623|GO:0001933|GO:0004714|GO:0001764|GO:…	chr15:88403151-88403092	FALSE	hs|15q25.3	ENST00000394480	XR_253443	XR_253443	THC2601537	Hs.185701
A_33_P3777584	155.929	260.116	0	0.972136	0.972136	1.96174	P	P	SERAC1	Homo sapiens serine active site containing 1 (SERAC1), transcript variant 1, mRNA [NM_032861]	serine active site containing 1	84947	GO:0031012|GO:0005739|GO:0005737|GO:0030198|GO:0005783|GO:0016788|GO:0005654|GO:0016021|GO:0008654|GO:0006886|GO:0006505	chr6:158530984-158530925	FALSE	hs|6q25.3	ENST00000607742	NM_032861	NM_032861	THC2619204	Hs.154706
A_21_P0005231	19.1093	12.8856	0	-0.334638	-0.334638	0.792983	P	A						chr7:46383139-46383198	FALSE	hs|7p12.3	ENST00000436266
A_22_P00021224	3.20221	2.66602	0	-0.0305128	-0.0305128	0.979072	A	A	lnc-PARN-7	Homo sapiens cDNA clone IMAGE:5266573. [BC036408]	lnc-PARN-7:2			chr16:14024596-14024537	FALSE	hs|16p13.12		BC036408		THC2503922	Hs.715837
A_22_P00014842	32.2922	24.0972	0	-0.18845	-0.18845	0.877548	P	P	lnc-SLC48A1-1	Q49AT5_HUMAN (Q49AT5) CPXM2 protein, partial (12%) [THC2749072]	lnc-SLC48A1-1:4			chr12:48113840-48113899	FALSE	hs|12q13.11				THC2749072
A_33_P3260964	4.17562	2.69588	0	-0.397363	-0.397363	0.759245	A	A	LINC01300	Homo sapiens long intergenic non-protein coding RNA 1300 (LINC01300), long non-coding RNA [NR_024441]	long intergenic non-protein coding RNA 1300	731779		chr8:142354660-142354719	FALSE	hs|8q24.3		NR_024441	NR_024441	THC2610643	Hs.586414
A_22_P00010262	3.16905	2.68565	0	-0.00490856	-0.00490856	0.996603	A	A	LOC102724659	Homo sapiens uncharacterized LOC102724659 (LOC102724659), long non-coding RNA [NR_126000]	uncharacterized LOC102724659	102724659		chr1:11837830-11837771	FALSE	hs|1p36.22		NR_126000	NR_126000	THC2502234	Hs.737635
A_33_P3339212	6971.57	532.829	0	-3.47587	-3.47587	0.0898792	P	P	TRIP13	Homo sapiens thyroid hormone receptor interactor 13 (TRIP13), transcript variant 1, mRNA [NM_004237]	thyroid hormone receptor interactor 13	9319	GO:0003712|GO:0005515|GO:0048477|GO:0006366|GO:0007286|GO:0005634|GO:0001556|GO:0007283|GO:0005524|GO:0042802|GO:0006302|GO:0007144|GO:0001673|GO:0007130|GO:0007141|GO:0007131	chr5:918002-918061	FALSE	hs|5p15.33	ENST00000166345	NM_004237	NM_004237	THC2461942	Hs.436187
A_23_P146811	467.647	416.34	0	0.0662107	0.0662107	1.04696	P	P	FBXO38	Homo sapiens F-box protein 38 (FBXO38), transcript variant 1, mRNA [NM_030793]	F-box protein 38	81545	GO:0005737|GO:0005634	chr5:147821610-147821669	FALSE	hs|5q32	ENST00000296701	NM_030793	NM_030793	THC2486079	Hs.483772
A_33_P3235004	920.128	1048.5	0	0.422285	0.422285	1.34005	P	P	MYH10	Homo sapiens myosin, heavy chain 10, non-muscle (MYH10), transcript variant 1, mRNA [NM_001256012]	myosin, heavy chain 10, non-muscle	4628	GO:0005515|GO:0005516|GO:0031594|GO:0060041|GO:0042641|GO:0008360|GO:0031032|GO:0006887|GO:0007512|GO:0051015|GO:0007411|GO:0043025|GO:0050885|GO:0055003|GO:0005938|GO:0070062|GO:0000281|GO:0005819|GO:0030496|GO:0001701|GO:0030027|GO:0043531|GO:0021592|GO:0055015|GO:0030424|GO:0006200|GO:0005886|GO:0008283|GO:0007097|GO:0005634|GO:0016459|GO:0015629|GO:0030898|GO:0032154|GO:0021678|GO:0030426|GO:…	chr17:8377599-8377540	FALSE	hs|17p13.1	ENST00000269243	NM_001256012	NM_001256012	THC2491321	Hs.16355
A_23_P89249	2072.07	2596.86	0	0.559569	0.559569	1.47383	P	P	ERBB2	Homo sapiens erb-b2 receptor tyrosine kinase 2 (ERBB2), transcript variant 2, mRNA [NM_001005862]	erb-b2 receptor tyrosine kinase 2	2064	GO:0005515|GO:0033088|GO:0048709|GO:0030307|GO:0042802|GO:0007507|GO:0046777|GO:0007173|GO:0007411|GO:0046983|GO:0070372|GO:0043125|GO:0050679|GO:0023014|GO:0046982|GO:0019903|GO:0018108|GO:0014065|GO:0045785|GO:0043235|GO:0008045|GO:0008543|GO:0032321|GO:0045087|GO:0007422|GO:0042060|GO:0010008|GO:0038095|GO:0004888|GO:0048471|GO:0005886|GO:0008283|GO:0005634|GO:0016323|GO:0005737|GO:0016324|GO:…	chr17:37884829-37884888	FALSE	hs|17q12	ENST00000406381	NM_001005862	NM_001005862	THC2468383	Hs.446352
A_22_P00003766	134.166	175.694	0	0.622916	0.622916	1.53998	P	P		PREDICTED: Homo sapiens cyclin-dependent kinase 12 (CDK12), transcript variant X6, misc_RNA [XR_429898]				chr17:37723584-37723643	FALSE	hs|17q12	ENST00000615852	XR_429898	XR_429898	THC2614394	Hs.444858
A_24_P287473	1832.12	2195.63	0	0.494988	0.494988	1.40931	P	P	SAV1	Homo sapiens salvador family WW domain containing protein 1 (SAV1), mRNA [NM_021818]	salvador family WW domain containing protein 1	60485	GO:0005515|GO:0060044|GO:0043065|GO:0060412|GO:0050680|GO:0005634|GO:0035329|GO:2000036|GO:0005829|GO:0060575|GO:0005737|GO:0030216|GO:0060487|GO:0001942	chr14:51100478-51100419	FALSE	hs|14q22.1	ENST00000324679	NM_021818	NM_021818	THC2467223	Hs.642842
ETG09_35454	3.26739	16.638	0	2.58214	2.58214	5.98827	A	M		Unknown					pos
A_23_P359214	765.135	335.285	0	-0.956457	-0.956457	0.515321	P	P	LINC00842	Homo sapiens long intergenic non-protein coding RNA 842 (LINC00842), long non-coding RNA [NR_033957]	long intergenic non-protein coding RNA 842	643650		chr10:47151178-47151119	FALSE	hs|10q11.22	ENST00000610809	NR_033957	NR_033957	NP1185779	Hs.744313
A_24_P10226	3.21364	19.2225	0	2.81439	2.81439	7.0342	A	P	SEMA6D	Homo sapiens sema domain, transmembrane domain (TM), and cytoplasmic domain, (semaphorin) 6D (SEMA6D), transcript variant 6, mRNA [NM_024966]	sema domain, transmembrane domain (TM), and cytoplasmic domain, (semaphorin) 6D	80031	GO:0005737|GO:0005886|GO:0007411|GO:0021591|GO:0030215|GO:0004872|GO:0016021|GO:0014912|GO:0014911	chr15:48056173-48056232	FALSE	hs|15q21.1	ENST00000389425	NM_024966	NM_024966	THC2482716	Hs.511265
A_21_P0003632	9.25484	16.1532	0	1.03741	1.03741	2.05254	A	P	lnc-RAP1GDS1-3	LNCipedia lincRNA (lnc-RAP1GDS1-3), lincRNA [lnc-RAP1GDS1-3:4]	lnc-RAP1GDS1-3:4			chr4:99594434-99594493	FALSE	hs|4q23
ERCC-00051_60	3.67065	2.94592	0	-0.0834455	-0.0834455	0.943801	A	A							pos
A_21_P0012863	4.21176	2.75028	0	-0.380973	-0.380973	0.767919	A	A	LINC01411	long intergenic non-protein coding RNA 1411 [Source:HGNC Symbol;Acc:HGNC:50703] [ENST00000511707]	long intergenic non-protein coding RNA 1411	101928176		chr5:173930955-173944782	FALSE	hs|5q35.2	ENST00000511707			THC2787726
A_21_P0012529	3.22258	2.75375	0	0.00705147	0.00705147	1.0049	A	A	GRM7-AS3	Homo sapiens GRM7 antisense RNA 3 (GRM7-AS3), transcript variant 1, long non-coding RNA [NR_110123]	GRM7 antisense RNA 3	101927347		chr3:6676801-6674235	FALSE	hs|3p26.1	ENST00000458713	NR_110123	NR_110123	THC2694520
A_23_P34741	14577.1	6639.72	0	-0.900636	-0.900636	0.535651	P	P	ZNF593	Homo sapiens zinc finger protein 593 (ZNF593), mRNA [NM_015871]	zinc finger protein 593	51042	GO:0003714|GO:0005730|GO:0005634|GO:0000122|GO:0003677|GO:0046872|GO:0006351	chr1:26497166-26497225	FALSE	hs|1p36.11	ENST00000374266	NM_015871	NM_015871	THC2462532	Hs.477273
A_21_P0006087	3.22358	2.75968	0	0.00970793	0.00970793	1.00675	A	A	LINC01508	long intergenic non-protein coding RNA 1508 [Source:HGNC Symbol;Acc:HGNC:51190] [ENST00000436671]	long intergenic non-protein coding RNA 1508	101927873		chr9:93147336-93145983	FALSE	hs|9q22.2	ENST00000436671
A_33_P3260322	10.9225	21.9532	0	1.24099	1.24099	2.36361	A	P	NR6A1	Homo sapiens nuclear receptor subfamily 6, group A, member 1 (NR6A1), transcript variant 1, mRNA [NM_033334]	nuclear receptor subfamily 6, group A, member 1	2649	GO:0010467|GO:0005667|GO:0006367|GO:0007276|GO:0008283|GO:0003707|GO:0000122|GO:0007283|GO:0000978|GO:0003677|GO:0042803|GO:0043565|GO:0001077|GO:0045944|GO:0043401|GO:0005654|GO:0008270|GO:0004879|GO:0030522	chr9:127279618-127279559	FALSE	hs|9q33.3	ENST00000487099	NM_033334	NM_033334		Hs.586460
A_22_P00007180	6.30081	3.98105	0	-0.428516	-0.428516	0.743026	A	A	lnc-GNS-1	LNCipedia lincRNA (lnc-GNS-1), lincRNA [lnc-GNS-1:1]	lnc-GNS-1:1			chr12:65047899-65047840	FALSE	hs|12q14.2
A_23_P45970	445.392	380.044	0	0.00495911	0.00495911	1.00344	P	P	C1orf109	Homo sapiens chromosome 1 open reading frame 109 (C1orf109), transcript variant 3, mRNA [NM_017850]	chromosome 1 open reading frame 109	54955		chr1:38148026-38147967	FALSE	hs|1p34.3	ENST00000609516	NM_017850	NM_017850	THC2481122	Hs.272673
A_33_P3223495	455.057	96.6523	0	-2.0013	-2.0013	0.249775	P	P		furry homolog (Drosophila) [Source:HGNC Symbol;Acc:HGNC:20367] [ENST00000602645]				chr13:32852873-32852932	FALSE	hs|13q13.1	ENST00000602645	BX537670		THC2554887
A_23_P148584	932.357	1385.21	0	0.80502	0.80502	1.74717	P	P	DOCK11	Homo sapiens dedicator of cytokinesis 11 (DOCK11), mRNA [NM_144658]	dedicator of cytokinesis 11	139818	GO:0032321|GO:0007596|GO:0007264|GO:0017048|GO:0005089|GO:0005829	chrX:117819952-117820011	FALSE	hs|Xq24	ENST00000276202	NM_144658	NM_144658	THC2783627	Hs.368203
A_23_P419795	627.334	641.601	0	0.266312	0.266312	1.20273	P	P	SBF2	Homo sapiens SET binding factor 2 (SBF2), mRNA [NM_030962]	SET binding factor 2	81846	GO:0005515|GO:0005774|GO:0017112|GO:0051262|GO:0019902|GO:0042552|GO:0032851|GO:0042803|GO:0016791|GO:0019208|GO:0016020|GO:0016311|GO:0035091	chr11:9800909-9800850	FALSE	hs|11p15.4	ENST00000525040	NM_030962	NM_030962	THC2626305	Hs.577252
A_21_P0008739	3.20431	2.76502	0	0.0211468	0.0211468	1.01477	A	A	lnc-MYEF2-3	LNCipedia lincRNA (lnc-MYEF2-3), lincRNA [lnc-MYEF2-3:1]	lnc-MYEF2-3:1			chr15:48297754-48297695	FALSE	hs|15q21.1
A_22_P00010873	3.19821	2.76342	0	0.0230646	0.0230646	1.01612	A	A	lnc-NPAS3-1	7q29g04.x1 NCI_CGAP_GC6 Homo sapiens cDNA clone IMAGE:3700014 3', mRNA sequence [BF223154]	lnc-NPAS3-1:1			chr14:34528447-34528506	FALSE	hs|14q13.1		BF223154			Hs.649997
A_33_P3332135	723.929	663.127	0	0.107307	0.107307	1.07722	P	P	PHOSPHO1	Homo sapiens phosphatase, orphan 1 (PHOSPHO1), transcript variant 1, mRNA [NM_001143804]	phosphatase, orphan 1	162466	GO:0006646|GO:0030500|GO:0052731|GO:0052732|GO:0044281|GO:0046872|GO:0005829|GO:0016791|GO:0001958|GO:0016462|GO:0016311|GO:0006644|GO:0035630|GO:0006656|GO:0046474	chr17:47300802-47300743	FALSE	hs|17q21.32	ENST00000413580	NM_001143804	NM_001143804	THC2478263	Hs.405607
A_22_P00002641	3.1833	2.75828	0	0.0271139	0.0271139	1.01897	A	A	lnc-C1orf186-1	EST643 human nasopharynx Homo sapiens cDNA, mRNA sequence [CD684123]	lnc-C1orf186-1:2			chr1:206299750-206299691	FALSE	hs|1q32.1					Hs.634150
A_32_P196115	50.4784	52.4716	0	0.289741	0.289741	1.22242	P	P	ZSCAN25	Homo sapiens zinc finger and SCAN domain containing 25 (ZSCAN25), mRNA [NM_145115]	zinc finger and SCAN domain containing 25	221785	GO:0006355|GO:0003700|GO:0005634|GO:0003677|GO:0046872|GO:0006351	chr7:99229296-99229355	FALSE	hs|7q22.1	ENST00000485586	NM_145115	NM_145115	THC2493334	Hs.446297
A_22_P00010273	3.16404	2.75006	0	0.0315661	0.0315661	1.02212	A	A						chr11:68383379-68383320	FALSE	hs|11q13.2	ENST00000564469			THC2771092
A_22_P00014526	3.15245	2.7446	0	0.0339918	0.0339918	1.02384	A	A	CFAP44-AS1	Homo sapiens CFAP44 antisense RNA 1 (CFAP44-AS1), long non-coding RNA [NR_046728]	CFAP44 antisense RNA 1	100874029		chr3:113152458-113152517	FALSE	hs|3q13.2		NR_046728	NR_046728	THC2731666	Hs.599665
A_22_P00009450	3.14083	2.73899	0	0.0363708	0.0363708	1.02553	A	A	lnc-MAB21L1-1	LNCipedia lincRNA (lnc-MAB21L1-1), lincRNA [lnc-MAB21L1-1:1]	lnc-MAB21L1-1:1			chr13:35623339-35623280	FALSE	hs|13q13.3
A_21_P0010679	101.017	102.996	0	0.261862	0.261862	1.19903	P	P	XLOC_l2_001362	BROAD Institute lincRNA (XLOC_l2_001362), lincRNA [TCONS_l2_00001843]				chr1:230020277-230020218	FALSE	hs|1q42.13
A_33_P3294002	6932.5	9337.23	0	0.663489	0.663489	1.58391	P	P	A4GALT	Homo sapiens alpha 1,4-galactosyltransferase (A4GALT), mRNA [NM_017436]	alpha 1,4-galactosyltransferase	53947	GO:0007009|GO:0030173|GO:0050512|GO:0016020|GO:0001576|GO:0015643|GO:0006688|GO:0006486|GO:0008378|GO:0070062	chr22:43088187-43088128	FALSE	hs|22q13.2	ENST00000381278	NM_017436	NM_017436	THC2462020	Hs.105956
A_21_P0006492	13.3178	23.4369	0	1.04929	1.04929	2.06952	A	P	lnc-MAOA-2	LNCipedia lincRNA (lnc-MAOA-2), lincRNA [lnc-MAOA-2:1]	lnc-MAOA-2:1			chrX:43297748-43297807	FALSE	hs|Xp11.3
A_21_P0008407	5.61019	11.0816	0	1.21592	1.21592	2.32289	A	A						chr14:24198304-24198247	FALSE	hs|14q11.2	ENST00000554526			THC2702568
A_23_P106998	2296.52	1006.16	0	-0.956723	-0.956723	0.515226	P	P	MRPS23	Homo sapiens mitochondrial ribosomal protein S23 (MRPS23), mRNA [NM_016070]	mitochondrial ribosomal protein S23	51649	GO:0070124|GO:0005739|GO:0070125|GO:0070126|GO:0031965|GO:0032543|GO:0006996|GO:0003735|GO:0005743|GO:0005840|GO:0045111	chr17:55926606-55918568	FALSE	hs|17q22	ENST00000313608	NM_016070	NM_016070	THC2771073	Hs.5836
A_21_P0010520	64.9649	95.7322	0	0.793215	0.793215	1.73293	P	P		macrophage stimulating 1-like [Source:HGNC Symbol;Acc:HGNC:7390] [ENST00000544155]				chr1:17084648-17084589	FALSE	hs|1p36.13	ENST00000544155	XM_006713169	XM_006713169	THC2494317	Hs.349110
A_32_P131367	588.752	742.813	0	0.569208	0.569208	1.48371	P	P	RNF13	Homo sapiens ring finger protein 13 (RNF13), transcript variant 1, mRNA [NM_007282]	ring finger protein 13	11342	GO:0005515|GO:0004842|GO:0000139|GO:0016874|GO:0031902|GO:0005789|GO:0005637|GO:0008270|GO:0016021|GO:0005765|GO:0051865	chr3:149629843-149638952	FALSE	hs|3q25.1	ENST00000467996	NM_007282	NM_007282	THC2549626	Hs.12333
A_22_P00015438	3.38466	2.88789	0	0.00487375	0.00487375	1.00338	A	A		AGENCOURT_14064986 NIH_MGC_172 Homo sapiens cDNA 5', mRNA sequence [CD247929]				chr14:38672038-38672097	FALSE	hs|14q21.1	ENST00000555655	CD247929			Hs.540042
A_33_P3842770	284.072	223.641	0	-0.111201	-0.111201	0.925817	P	P	LOC101928669	PREDICTED: Homo sapiens uncharacterized LOC101928669 (LOC101928669), transcript variant X4, ncRNA [XR_424064]	uncharacterized LOC101928669	101928669		chrUn_gl000221:61087-61035	FALSE			XR_424064	XR_424064		Hs.737228
A_24_P406986	1492.82	698.741	0	-0.861337	-0.861337	0.550442	P	P	SLC43A3	Homo sapiens solute carrier family 43, member 3 (SLC43A3), transcript variant 3, mRNA [NM_199329]	solute carrier family 43, member 3	29015	GO:0008150|GO:0003674|GO:0016021|GO:0005575|GO:0055085	chr11:57176654-57175317	FALSE	hs|11q12.1	ENST00000525205	NM_199329	NM_199329	THC2466329	Hs.99962
A_21_P0011917	5.57698	2.91413	0	-0.702548	-0.702548	0.614486	A	A	XLOC_l2_008014	BROAD Institute lincRNA (XLOC_l2_008014), lincRNA [TCONS_l2_00014569]				chr2:51452688-51448903	FALSE	hs|2p16.3
A_23_P38446	7555.14	6447.76	0	0.00520897	0.00520897	1.00362	P	P	TNFAIP1	Homo sapiens tumor necrosis factor, alpha-induced protein 1 (endothelial) (TNFAIP1), mRNA [NM_021137]	tumor necrosis factor, alpha-induced protein 1 (endothelial)	7126	GO:0005515|GO:0004842|GO:0016567|GO:0035024|GO:0045740|GO:0043149|GO:0019904|GO:0005730|GO:0006915|GO:0009790|GO:0006260|GO:0005737|GO:0006955|GO:0016477|GO:0031463|GO:0051260|GO:0043161|GO:0017049|GO:0005768	chr17:26673908-26673967	FALSE	hs|17q11.2	ENST00000226225	NM_021137	NM_021137	THC2469287	Hs.76090
A_23_P313652	3.4427	2.9264	0	-0.000545025	-0.000545025	0.999622	A	A	AKAP14	Homo sapiens A kinase (PRKA) anchor protein 14 (AKAP14), transcript variant 1, mRNA [NM_178813]	A kinase (PRKA) anchor protein 14	158798	GO:0005737|GO:0035686|GO:0007283|GO:0051018	chrX:119053875-119054478	FALSE	hs|Xq24	ENST00000371425	NM_178813	NM_178813	THC2480187	Hs.592245
A_23_P25019	1473.07	344.713	0	-1.86149	-1.86149	0.275192	P	P	PRIM1	Homo sapiens primase, DNA, polypeptide 1 (49kDa) (PRIM1), mRNA [NM_000946]	primase, DNA, polypeptide 1 (49kDa)	5557	GO:0006271|GO:0000082|GO:0016020|GO:0000723|GO:0006270|GO:0003896|GO:0000722|GO:0006269|GO:0005654|GO:0000278|GO:0046872|GO:0032201	chr12:57133111-57132284	FALSE	hs|12q13.3	ENST00000338193	NM_000946	NM_000946	NP1207446	Hs.534339
A_24_P555510	207.38	401.698	0	1.1877	1.1877	2.2779	P	P	PCM1	Homo sapiens pericentriolar material 1 (PCM1), mRNA [NM_006197]	pericentriolar material 1	5108	GO:0005515|GO:0034453|GO:0034451|GO:0031122|GO:0036064|GO:0005829|GO:0042802|GO:0005737|GO:0050768|GO:0000086|GO:0022027|GO:0071539|GO:0000242|GO:0097150|GO:0031965|GO:0005813|GO:0006996|GO:0031513|GO:0090316|GO:0051297|GO:0042384|GO:0043234|GO:0016020|GO:0035735|GO:0000278|GO:0034454	chr8:17887294-17887353	FALSE	hs|8p22	ENST00000327578	NM_006197	NM_006197		Hs.491148
A_33_P3414137	3.46279	2.9382	0	-0.00312901	-0.00312901	0.997833	A	A	GRID2IP	Homo sapiens glutamate receptor, ionotropic, delta 2 (Grid2) interacting protein (GRID2IP), mRNA [NM_001145118]	glutamate receptor, ionotropic, delta 2 (Grid2) interacting protein	392862	GO:0030054|GO:0043197|GO:0045211|GO:0060292	chr7:6536468-6536409	FALSE	hs|7p22.1		NM_001145118	NM_001145118		Hs.512174
A_22_P00008704	3.46724	2.94037	0	-0.00392103	-0.00392103	0.997286	A	A		BX354304 Homo sapiens NEUROBLASTOMA COT 25-NORMALIZED Homo sapiens cDNA clone CS0DC017YK06 5-PRIME, mRNA sequence [BX354304]				chr3:128579059-128579000	FALSE	hs|3q21.3	ENST00000567253	BX354304		THC2604753	Hs.662546
A_33_P3832680	7.98865	11.3686	0	0.742898	0.742898	1.67353	A	A	FAM25C	Homo sapiens cDNA clone IMAGE:40133024. [BC127791]	family with sequence similarity 25, member C	644054		chr10:48249050-48248991	FALSE	hs|10q11.22		BC127791			Hs.723078
A_33_P3214052	34.0742	6.47095	0	-2.16276	-2.16276	0.223329	P	A	lnc-SHPRH-2	LNCipedia lincRNA (lnc-SHPRH-2), lincRNA [lnc-SHPRH-2:6]	lnc-SHPRH-2:6			chr6:147183134-147183075	FALSE	hs|6q24.3				THC2612751	Hs.557608
A_33_P3312730	29.7665	18.6504	0	-0.440609	-0.440609	0.736823	P	P	BHLHA15	Homo sapiens basic helix-loop-helix family, member a15 (BHLHA15), mRNA [NM_177455]	basic helix-loop-helix family, member a15	168620	GO:0048312|GO:0000977|GO:0019722|GO:0006851|GO:0007267|GO:0005634|GO:0010832|GO:0042593|GO:0001228|GO:0042803|GO:0006351|GO:0030968|GO:0007186|GO:0045944|GO:0007030|GO:0048469|GO:0042149	chr7:97841965-97842024	FALSE	hs|7q21.3	ENST00000314018	NM_177455	NM_177455	THC2787006	Hs.674510
A_21_P0013792	81.9356	136.006	0	0.964975	0.964975	1.95203	P	P	LINC00086	long intergenic non-protein coding RNA 86 [Source:HGNC Symbol;Acc:HGNC:34499] [ENST00000417443]	long intergenic non-protein coding RNA 86	399668		chrX:134561661-134561720	FALSE	hs|Xq26.3	ENST00000417443			THC2665466	Hs.720523
A_21_P0008358	3.47439	3.1339	0	0.0850692	0.0850692	1.06074	A	A	lnc-C14orf118-1	LNCipedia lincRNA (lnc-C14orf118-1), lincRNA [lnc-C14orf118-1:1]	lnc-C14orf118-1:1			chr14:76729725-76729784	FALSE	hs|14q24.3
A_33_P3385870	52.6413	118.774	0	1.40782	1.40782	2.65335	P	P	CCNG2	Homo sapiens cyclin G2 (CCNG2), mRNA [NM_004354]	cyclin G2	901	GO:0007067|GO:0005737|GO:0051726|GO:0000075|GO:0051301	chr4:78087157-78087216	FALSE	hs|4q21.1	ENST00000316355	NM_004354	NM_004354	NP082339	Hs.740456
A_23_P111978	38.7236	49.6053	0	0.591151	0.591151	1.50645	P	P	KCNK9	Homo sapiens potassium channel, two pore domain subfamily K, member 9 (KCNK9), transcript variant 1, mRNA [NM_001282534]	potassium channel, two pore domain subfamily K, member 9	51305	GO:0005244|GO:0046982|GO:0005886|GO:0090102|GO:0007268|GO:0005267|GO:0034765|GO:0016021|GO:0006813|GO:0071805|GO:0042803|GO:0008021	chr8:140631179-140631120	FALSE	hs|8q24.3	ENST00000303015	NM_001282534	NM_001282534	THC2604653	Hs.493037
A_22_P00003974	363.132	407.543	0	0.400329	0.400329	1.31981	P	P						chr15:94041817-94041876	FALSE	hs|15q26.1	ENST00000556519
A_24_P401870	13.0955	13.6618	0	0.294947	0.294947	1.22684	A	A	C9orf139	Homo sapiens chromosome 9 open reading frame 139 (C9orf139), mRNA [NM_207511]	chromosome 9 open reading frame 139	401563		chr9:139930882-139930941	FALSE	hs|9q34.3	ENST00000314330	NM_207511	NM_207511	THC2477161	Hs.522509
A_21_P0005815	3.45989	2.92257	0	-0.00961924	-0.00961924	0.993355	A	A	lnc-DUSP26-1	LNCipedia lincRNA (lnc-DUSP26-1), lincRNA [lnc-DUSP26-1:1]	lnc-DUSP26-1:1			chr8:33462513-33462454	FALSE	hs|8p12
A_22_P00005815	3.45487	2.91765	0	-0.00995398	-0.00995398	0.993124	A	A	lnc-EPHB6-1	AGENCOURT_10399124 NIH_MGC_82 Homo sapiens cDNA clone IMAGE:6614805 5', mRNA sequence [BU568025]	lnc-EPHB6-1:1			chr7:142573628-142573687	FALSE	hs|7q34		BU568025			Hs.621586
A_33_P3277407	61.6442	62.9137	0	0.263279	0.263279	1.2002	P	P	KMT2E	Homo sapiens lysine (K)-specific methyltransferase 2E (KMT2E), transcript variant 1, mRNA [NM_182931]	lysine (K)-specific methyltransferase 2E	55904	GO:0005515|GO:0002446|GO:0005886|GO:0071300|GO:0003713|GO:0006325|GO:0042800|GO:0006351|GO:0045171|GO:0043231|GO:0048384|GO:0006306|GO:0005737|GO:0016607|GO:0070688|GO:0030854|GO:0030218|GO:0005654|GO:0007050|GO:0008270|GO:0042119|GO:0045893|GO:0019899|GO:0051568	chr7:104751253-104751312	FALSE	hs|7q22.3	ENST00000473063	NM_182931	NM_182931	NP1072287	Hs.592262
A_22_P00019710	3.44295	2.90623	0	-0.0106235	-0.0106235	0.992663	A	A	lnc-ADRB1-1	on86d04.s1 Soares_NFL_T_GBC_S1 Homo sapiens cDNA clone IMAGE:1563559 3', mRNA sequence [AA928102]	lnc-ADRB1-1:1			chr10:115802377-115802436	FALSE	hs|10q25.3					Hs.602854
A_22_P00015463	5.86109	2.89994	0	-0.781279	-0.781279	0.581851	A	A						chr1:76531832-76531891	FALSE	hs|1p31.1	ENST00000434540
A_22_P00023197	4.22886	3.52358	0	-0.0293589	-0.0293589	0.979856	A	A	lnc-HSPA4-1	LNCipedia lincRNA (lnc-HSPA4-1), lincRNA [lnc-HSPA4-1:2]	lnc-HSPA4-1:2			chr5:132560038-132560097	FALSE	hs|5q31.1		AK093331		THC2778526	Hs.586216
A_33_P3271930	279.881	209.623	0	-0.183142	-0.183142	0.880783	P	P	PYCR1	Homo sapiens pyrroline-5-carboxylate reductase 1 (PYCR1), transcript variant 2, mRNA [NM_153824]	pyrroline-5-carboxylate reductase 1	5831	GO:0005515|GO:0055129|GO:0051881|GO:0008652|GO:0044281|GO:0042802|GO:0005739|GO:0034641|GO:0005759|GO:0006561|GO:0034599|GO:0004735|GO:0055114	chr17:79893301-79893242	FALSE	hs|17q25.3	ENST00000581271	NM_153824	NM_153824	THC2554023	Hs.163451
A_22_P00006065	3.41274	2.87861	0	-0.0116858	-0.0116858	0.991933	A	A	LOC101928353	Homo sapiens uncharacterized LOC101928353 (LOC101928353), long non-coding RNA [NR_125857]	uncharacterized LOC101928353	101928353		chr6:71108995-71109054	FALSE	hs|6q13	ENST00000418403	NR_125857	NR_125857	THC2690820
A_22_P00020217	111.381	110.307	0	0.219894	0.219894	1.16465	P	P						chr9:129290007-129290066	FALSE	hs|9q33.3	ENST00000425153			THC2776424
A_22_P00007842	6.05518	2.86293	0	-0.846806	-0.846806	0.556014	A	A	lnc-HRASLS-2	LNCipedia lincRNA (lnc-HRASLS-2), lincRNA [lnc-HRASLS-2:1]	lnc-HRASLS-2:1			chr3:192234741-192234800	FALSE	hs|3q28
A_22_P00024979	3.38559	3.80132	0	0.400964	0.400964	1.32039	A	A	LOC101927041	PREDICTED: Homo sapiens uncharacterized LOC101927041 (RP11-371M22.1), ncRNA [XR_246559]	uncharacterized LOC101927041	101927041		chr5:113392812-113392871	FALSE	hs|5q22.3	ENST00000512927	XR_246559	XR_246559		Hs.582520
A_21_P0012462	3.37576	2.84627	0	-0.0122671	-0.0122671	0.991533	A	A	XLOC_l2_010370	BROAD Institute lincRNA (XLOC_l2_010370), lincRNA [TCONS_l2_00019558]				chr3:140311155-140311096	FALSE	hs|3q23
A_33_P3533377	3.36573	3.45083	0	0.269896	0.269896	1.20572	A	A	ZNF847P	DA571583 HEMBA1 Homo sapiens cDNA clone HEMBA1006880 5', mRNA sequence [DA571583]	zinc finger protein 847, pseudogene	401983		chr1:227885599-227885658	FALSE	hs|1q42.13		DA571583			Hs.681816
A_23_P110492	1803.45	1807.71	0	0.237275	0.237275	1.17876	P	P	MARCH6	Homo sapiens membrane-associated ring finger (C3HC4) 6, E3 ubiquitin protein ligase (MARCH6), transcript variant 1, mRNA [NM_005885]	membrane-associated ring finger (C3HC4) 6, E3 ubiquitin protein ligase	10299	GO:0004842|GO:0016020|GO:0016874|GO:0030176|GO:0008270|GO:0070936|GO:0019899|GO:0031624	chr5:10435312-10435371	FALSE	hs|5p15.2	ENST00000274140	NM_005885	NM_005885	THC2468759	Hs.432862
A_33_P3327470	47.1732	44.4321	0	0.147507	0.147507	1.10765	P	P		Q6I984_HUMAN (Q6I984) Acidic neurotrophin 6 alpha (Fragment), complete [THC2606816]				chr19:049542303-049542244	FALSE	hs|19q13.33				THC2606816
A_21_P0013018	3.3344	2.81063	0	-0.0126643	-0.0126643	0.99126	A	A	XLOC_l2_012418	BROAD Institute lincRNA (XLOC_l2_012418), lincRNA [TCONS_l2_00024063]				chr6:17131581-17131640	FALSE	hs|6p22.3
A_23_P202602	3303.5	2322.06	0	-0.274723	-0.274723	0.826609	P	P	SEC23IP	Homo sapiens SEC23 interacting protein (SEC23IP), transcript variant 1, mRNA [NM_007190]	SEC23 interacting protein	11196	GO:0007338|GO:0012507|GO:0005801|GO:0001675|GO:0005793|GO:0005737|GO:0007030|GO:0097038|GO:0070971|GO:0006886|GO:0046872|GO:0043231	chr10:121700786-121700845	FALSE	hs|10q26.12	ENST00000369075	NM_007190	NM_007190	THC2469270	Hs.435004
A_33_P3362326	398.968	468.089	0	0.46438	0.46438	1.37972	P	P	FHL2	Homo sapiens mRNA; cDNA DKFZp781J01103 (from clone DKFZp781J01103). [CR936682]	four and a half LIM domains 2	2274	GO:0005515|GO:0043066|GO:0030018|GO:0003713|GO:0005634|GO:0050681|GO:0044281|GO:0000122|GO:0015629|GO:0031430|GO:0001649|GO:0006351|GO:0042802|GO:0060347|GO:0055015|GO:0005654|GO:0008270|GO:0055014|GO:0009725|GO:0045893|GO:0005925|GO:0044255|GO:0030521|GO:0008134	chr2:105974230-105974171	FALSE	hs|2q12.1		CR936682			Hs.443687
A_24_P349616	469.234	309.298	0	-0.367438	-0.367438	0.775158	P	P	UBTF	Homo sapiens upstream binding transcription factor, RNA polymerase I (UBTF), transcript variant 2, mRNA [NM_001076683]	upstream binding transcription factor, RNA polymerase I	7343	GO:0005515|GO:0010467|GO:0006355|GO:0006356|GO:0006363|GO:0005730|GO:0006362|GO:0006361|GO:0006360|GO:0003677|GO:0045943|GO:0045814|GO:0003682|GO:0040029|GO:0005654|GO:0006338	chr17:42282767-42282708	FALSE	hs|17q21.31	ENST00000302904	NM_001076683	NM_001076683	THC2687896	Hs.89781
A_33_P3283813	10.2031	6.35211	0	-0.44983	-0.44983	0.732129	A	A	SLC30A8	Homo sapiens solute carrier family 30 (zinc transporter), member 8 (SLC30A8), transcript variant 4, mRNA [NM_001172813]	solute carrier family 30 (zinc transporter), member 8	169026	GO:0071577|GO:0005794|GO:0005886|GO:0061088|GO:0032119|GO:0006882|GO:0042593|GO:0055085|GO:0042803|GO:0009749|GO:0005385|GO:0016023|GO:0032024|GO:0006829|GO:0008270|GO:0060627|GO:0034341|GO:0016021|GO:0030141|GO:0044267|GO:0030073|GO:0070555|GO:0030658|GO:0030667	chr8:118188850-118188909	FALSE	hs|8q24.11	ENST00000427715	NM_001172813	NM_001172813	THC2652297	Hs.532270
A_22_P00003805	8.2201	2.76377	0	-1.33865	-1.33865	0.395391	A	A	lnc-CDKN2A-1	Homo sapiens mRNA; cDNA DKFZp686O20193 (from clone DKFZp686O20193). [BX648047]	lnc-CDKN2A-1:1			chr9:21859280-21859221	FALSE	hs|9p21.3		BX648047		THC2624390	Hs.717195
A_22_P00018817	3.26794	2.75431	0	-0.0128222	-0.0128222	0.991152	A	A	SP140	Homo sapiens SP140 nuclear body protein (SP140), transcript variant 2, mRNA [NM_001005176]	SP140 nuclear body protein	11262	GO:0005515|GO:0006355|GO:0003700|GO:0005634|GO:0006952|GO:0005635|GO:0003677|GO:0005737|GO:0003682|GO:0016605|GO:0005654|GO:0006338|GO:0008270	chr2:231090504-231090563	FALSE	hs|2q37.1	ENST00000543928	NM_001005176	NM_001005176	NP081779	Hs.632549
A_23_P435941	460.761	463.041	0	0.240991	0.240991	1.1818	P	P	SAMD1	Homo sapiens sterile alpha motif domain containing 1 (SAMD1), mRNA [NM_138352]	sterile alpha motif domain containing 1	90378	GO:0005737|GO:0005576	chr19:14199590-14199531	FALSE	hs|19p13.12	ENST00000533683	NM_138352	NM_138352	THC2493012	Hs.140309
A_21_P0009654	3.24547	2.73537	0	-0.0128231	-0.0128231	0.991151	A	A	DKFZp434J0226	uncharacterized LOC93429 [Source:EntrezGene;Acc:93429] [ENST00000593980]	uncharacterized LOC93429	93429		chr19:46713508-46715413	FALSE	hs|19q13.32	ENST00000593980
A_23_P342053	163.144	127.371	0	-0.123235	-0.123235	0.918126	P	P	RBBP6	Homo sapiens retinoblastoma binding protein 6 (RBBP6), transcript variant 3, mRNA [NM_032626]	retinoblastoma binding protein 6	5930	GO:0005515|GO:0004842|GO:0005815|GO:0005694|GO:0016874|GO:0005730|GO:0001701|GO:0061053|GO:0005737|GO:0035264|GO:0042787|GO:0048568|GO:0005654|GO:0008270	chr16:24557545-24560286	FALSE	hs|16p12.1	ENST00000568015	NM_032626	NM_032626	THC2653720	Hs.188553
A_22_P00018444	3.2231	2.71652	0	-0.0128169	-0.0128169	0.991155	A	A		602306621F1 NIH_MGC_88 Homo sapiens cDNA clone IMAGE:4398029 5', mRNA sequence [BF984331]				chr4:188437408-188437349	FALSE	hs|4q35.2	ENST00000512464				Hs.581674
A_32_P191503	244.77	169.924	0	-0.292669	-0.292669	0.81639	P	P	LINC00265	Homo sapiens long intergenic non-protein coding RNA 265 (LINC00265), long non-coding RNA [NR_026999]	long intergenic non-protein coding RNA 265	349114		chr7:39834139-39834198	FALSE	hs|7p14.1		NR_026999	NR_026999	THC2500395	Hs.414183
A_21_P0005037	17.6801	37.5736	0	1.32146	1.32146	2.4992	P	P	LOC102724168	PREDICTED: Homo sapiens uncharacterized LOC102724168 (LOC102724168), ncRNA [XR_426066]	uncharacterized LOC102724168	102724168		chr6:82648044-82555619	FALSE	hs|6q14.1		XR_426066	XR_426066	THC2650218
A_33_P3344264	4066.23	1931.44	0	-0.840148	-0.840148	0.558586	P	P	DUS3L	Homo sapiens dihydrouridine synthase 3-like (S. cerevisiae) (DUS3L), transcript variant 1, mRNA [NM_020175]	dihydrouridine synthase 3-like (S. cerevisiae)	56931	GO:0050660|GO:0017150|GO:0046872|GO:0055114	chr19:5785214-5785155	FALSE	hs|19p13.3	ENST00000589085	NM_020175	NM_020175	THC2468347	Hs.284297
A_23_P9056	1111.84	1678.01	0	0.827667	0.827667	1.77481	P	P	RB1CC1	Homo sapiens RB1-inducible coiled-coil 1 (RB1CC1), transcript variant 1, mRNA [NM_014781]	RB1-inducible coiled-coil 1	9821	GO:0005515|GO:2001237|GO:0031965|GO:0006355|GO:0019901|GO:0007254|GO:0006351|GO:0005829|GO:0001889|GO:0007507|GO:0045793|GO:0034045|GO:0005737|GO:0007049|GO:0070969|GO:0001934|GO:0010506|GO:0000045|GO:0034273	chr8:53536078-53536019	FALSE	hs|8q11.23	ENST00000435644	NM_014781	NM_014781	THC2468087	Hs.196102
A_22_P00013415	3.1688	2.67121	0	-0.0125732	-0.0125732	0.991323	A	A	LINC01550	Homo sapiens long intergenic non-protein coding RNA 1550 (LINC01550), long non-coding RNA [NR_015430]	long intergenic non-protein coding RNA 1550	388011		chr14:98392940-98392881	FALSE	hs|14q32.2	ENST00000499006	NR_015430	NR_015430	THC2500420	Hs.651477
A_23_P58482	11007.5	7962.65	0	-0.23329	-0.23329	0.850693	P	P	MGAT1	Homo sapiens mannosyl (alpha-1,3-)-glycoprotein beta-1,2-N-acetylglucosaminyltransferase (MGAT1), transcript variant 2, mRNA [NM_002406]	mannosyl (alpha-1,3-)-glycoprotein beta-1,2-N-acetylglucosaminyltransferase	4245	GO:0008375|GO:0003827|GO:0005975|GO:0001701|GO:0006049|GO:0031982|GO:0046872|GO:0000139|GO:0016020|GO:0006486|GO:0016021|GO:0044267|GO:0070062|GO:0018279|GO:0043687	chr5:180218078-180218019	FALSE	hs|5q35.3	ENST00000446023	NM_002406	NM_002406	THC2470078	Hs.519818
A_23_P78563	43873	30732.7	0	-0.279687	-0.279687	0.82377	P	P	UBL5	Homo sapiens ubiquitin-like 5 (UBL5), transcript variant 1, mRNA [NM_024292]	ubiquitin-like 5	59286	GO:0005515|GO:0008150|GO:0003674|GO:0005737|GO:0000398|GO:0031386|GO:0005634|GO:0006464	chr19:9939311-9939531	FALSE	hs|19p13.2	ENST00000588141	NM_024292	NM_024292	THC2476296	Hs.534477
A_23_P210131	288.695	179.076	0	-0.455102	-0.455102	0.729459	P	P		ankyrin repeat domain 36C [Source:HGNC Symbol;Acc:HGNC:32946] [ENST00000619511]				chr2:96657375-96657316	FALSE	hs|2q11.1	ENST00000619511	XR_251128	XR_251128	THC2568531
A_33_P3416649	3.12794	2.63723	0	-0.0123205	-0.0123205	0.991496	A	A						chr11:037370331-037370390	FALSE	hs|11p12
A_23_P8801	9.28582	32.9182	0	2.05966	2.05966	4.16887	A	P	CYP3A5	Homo sapiens cytochrome P450, family 3, subfamily A, polypeptide 5 (CYP3A5), transcript variant 1, mRNA [NM_000777]	cytochrome P450, family 3, subfamily A, polypeptide 5	1577	GO:0006805|GO:0005506|GO:0070330|GO:0070989|GO:0044281|GO:0043231|GO:0004497|GO:0042737|GO:0019825|GO:0009822|GO:0005789|GO:0016491|GO:0008202|GO:0020037	chr7:99245958-99245899	FALSE	hs|7q22.1	ENST00000339843	NM_000777	NM_000777	THC2494557	Hs.571258
A_24_P62367	3.1088	2.62125	0	-0.0122347	-0.0122347	0.991555	A	A	DLGAP1	Homo sapiens discs, large (Drosophila) homolog-associated protein 1 (DLGAP1), transcript variant 1, mRNA [NM_004746]	discs, large (Drosophila) homolog-associated protein 1	9229	GO:0005515|GO:0030054|GO:0045211|GO:0007268|GO:0005575	chr18:3502551-3502492	FALSE	hs|18p11.31	ENST00000581527	NM_004746	NM_004746	THC2478450	Hs.594640
A_21_P0002965	3.09951	2.61362	0	-0.0121212	-0.0121212	0.991633	A	A	lnc-SYNPR-1	LNCipedia lincRNA (lnc-SYNPR-1), lincRNA [lnc-SYNPR-1:1]	lnc-SYNPR-1:1			chr3:63134413-63134472	FALSE	hs|3p14.2
A_21_P0000420	658.222	148.092	0	-1.91821	-1.91821	0.264582	P	P	SNORD114-23	Homo sapiens small nucleolar RNA, C/D box 114-23 (SNORD114-23), small nucleolar RNA [NR_003216]	small nucleolar RNA, C/D box 114-23	767603		chr14:101450221-101450280	FALSE	hs|14q32.31		NR_003216	NR_003216
A_33_P3284533	9.90624	9.30782	0	0.143977	0.143977	1.10495	A	A		T cell receptor alpha variable 14/delta variable 4 [Source:HGNC Symbol;Acc:HGNC:12110] [ENST00000390440]				chr14:22392730-22392789	FALSE	hs|14q11.2	ENST00000390440	L06884		NP089252	Hs.494963
A_33_P3213419	2021.6	2310.53	0	0.426595	0.426595	1.34406	P	P	LOC100129447	Homo sapiens cDNA FLJ30384 fis, clone BRACE2008114. [AK054946]	uncharacterized LOC100129447	100129447		chr12:113528430-113528489	FALSE	hs|12q24.13		AK054946		THC2483097	Hs.661564
A_22_P00001551	17.6983	17.1016	0	0.184392	0.184392	1.13634	P	P	lnc-ARID1B-1	LNCipedia lincRNA (lnc-ARID1B-1), lincRNA [lnc-ARID1B-1:1]	lnc-ARID1B-1:1			chr6:156693500-156693559	FALSE	hs|6q25.3
ERCC-00061_161	3.03878	2.54062	0	-0.0244436	-0.0244436	0.9832	A	A							pos
A_33_P3220090	17.331	24.1849	0	0.714622	0.714622	1.64105	P	P	ZNF391	Homo sapiens zinc finger protein 391 (ZNF391), mRNA [NM_001076781]	zinc finger protein 391	346157	GO:0006355|GO:0003700|GO:0005634|GO:0003677|GO:0046872|GO:0006351	chr6:27369168-27369227	FALSE	hs|6p22.1	ENST00000244576	NM_001076781	NM_001076781	THC2524851	Hs.651176
A_21_P0002911	3.04231	2.56593	0	-0.0118165	-0.0118165	0.991843	A	A	LOC102724604		uncharacterized LOC102724604	102724604		chr3:181138946-181138887	FALSE	hs|3q26.33	ENST00000460993
A_33_P3388192	4.1008	2.56005	0	-0.445865	-0.445865	0.734144	A	A	GTSF1	Homo sapiens gametocyte specific factor 1 (GTSF1), mRNA [NM_144594]	gametocyte specific factor 1	121355	GO:0005737|GO:0046872	chr12:54849804-54849745	FALSE	hs|12q13.13	ENST00000552336	NM_144594	NM_144594	THC2470795	Hs.524476
A_23_P19134	3.68628	2.55447	0	-0.295276	-0.295276	0.814917	A	A	GPR98	Homo sapiens G protein-coupled receptor 98 (GPR98), transcript variant 1, mRNA [NM_032119]	G protein-coupled receptor 98	84059	GO:0005515|GO:0048471|GO:0060122|GO:0009986|GO:0002142|GO:0004930|GO:0007605|GO:0005509|GO:0048496|GO:0045494|GO:0007399|GO:0043235|GO:0005737|GO:0016337|GO:0007186|GO:0016020|GO:0050910|GO:0050877|GO:0017022|GO:0016021|GO:0007601|GO:0050953|GO:0070062	chr5:90459768-90459826	FALSE	hs|5q14.3	ENST00000405460	NM_032119	NM_032119	THC2461551	Hs.591777
A_21_P0001548	3.02219	2.54884	0	-0.0118809	-0.0118809	0.991799	A	A	lnc-TGFBR3-1	LNCipedia lincRNA (lnc-TGFBR3-1), lincRNA [lnc-TGFBR3-1:1]	lnc-TGFBR3-1:1			chr1:92011009-92010950	FALSE	hs|1p22.1
A_22_P00007562	23.1477	21.407	0	0.121083	0.121083	1.08755	P	P	lnc-HBEGF-1	DA331166 BRHIP3 Homo sapiens cDNA clone BRHIP3028838 5', mRNA sequence [DA331166]	lnc-HBEGF-1:1			chr5:139737194-139737135	FALSE	hs|5q31.3		DA331166			Hs.582175
A_22_P00025517	48.1553	32.1305	0	-0.349878	-0.349878	0.78465	P	P	TLX1NB	TLX1 neighbor [Source:HGNC Symbol;Acc:HGNC:37183] [ENST00000425505]	TLX1 neighbor	100038246		chr10:102850143-102850084	FALSE	hs|10q24.31	ENST00000425505	BC019674		THC2609787	Hs.662323
A_21_P0012500	6.30538	3.3024	0	-0.699197	-0.699197	0.615915	A	A						chr3:129837925-129837984	FALSE	hs|3q22.1	ENST00000514145	XR_241558	XR_241558	THC2572859	Hs.744344
A_21_P0013106	17.6332	11.8671	0	-0.337456	-0.337456	0.791436	P	A	XLOC_l2_013151	BROAD Institute lincRNA (XLOC_l2_013151), lincRNA [TCONS_l2_00024960]				chr6:144589111-144551481	FALSE	hs|6q24.2
A_33_P3251148	137291	80491.9	0	-0.536448	-0.536448	0.689466	P	P	TSPO	Homo sapiens translocator protein (18kDa) (TSPO), transcript variant 3, mRNA [NM_001256530]	translocator protein (18kDa)	706	GO:0071294|GO:0006820|GO:0006821|GO:0006694|GO:0008347|GO:0030325|GO:0051928|GO:0008283|GO:0006626|GO:0007268|GO:0060242|GO:0050810|GO:0005741|GO:0010042|GO:0043231|GO:0005739|GO:0005737|GO:0051901|GO:0045019|GO:0015485|GO:0014012|GO:0005497|GO:0008202|GO:0070062|GO:0010940|GO:0031965|GO:0071476|GO:0043065|GO:0032374|GO:0042493|GO:0007568|GO:0032720|GO:0006915|GO:0060252|GO:0060253|GO:0033574|GO:…	chr22:43559157-43559216	FALSE	hs|22q13.2	ENST00000329563	NM_001256530	NM_001256530	THC2469178	Hs.202
A_23_P67646	2.99075	2.52289	0	-0.0115571	-0.0115571	0.992021	A	A	GAPDHS	Homo sapiens glyceraldehyde-3-phosphate dehydrogenase, spermatogenic (GAPDHS), mRNA [NM_014364]	glyceraldehyde-3-phosphate dehydrogenase, spermatogenic	26330	GO:0050661|GO:0005515|GO:0005975|GO:0006094|GO:0097228|GO:0005634|GO:0004365|GO:0030317|GO:0044281|GO:0006096|GO:0005829|GO:0051287|GO:0035686|GO:0009405|GO:0006006|GO:0045821|GO:0055114	chr19:36029273-36029505	FALSE	hs|19q13.12	ENST00000586334	NM_014364	NM_014364	NP107934	Hs.248017
A_32_P20367	127218	80217.6	0	-0.431443	-0.431443	0.74152	P	P	RPS7	Homo sapiens ribosomal protein S7 (RPS7), mRNA [NM_001011]	ribosomal protein S7	6201	GO:0005515|GO:0010467|GO:0006364|GO:0003723|GO:0019058|GO:0005634|GO:0006412|GO:0006413|GO:0005829|GO:0006414|GO:0005737|GO:0002181|GO:0000184|GO:0016032|GO:0042274|GO:0070062|GO:0003735|GO:0005815|GO:0006614|GO:0019083|GO:0032040|GO:0005730|GO:0006415|GO:0016020|GO:0022627|GO:0030529|GO:0005840|GO:0044267|GO:0005925|GO:0030686	chr2:3627728-3627787	FALSE	hs|2p25.3	ENST00000443360	NM_001011	NM_001011	THC2578871	Hs.546287
A_22_P00016869	88.2356	89.5343	0	0.25495	0.25495	1.19329	P	P	LOC101927550	Homo sapiens uncharacterized LOC101927550 (LOC101927550), long non-coding RNA [NR_110102]	uncharacterized LOC101927550	101927550		chr7:98630603-98630662	FALSE	hs|7q22.1		NR_110102	NR_110102	THC2496847	Hs.711163
A_21_P0005709	2.97958	2.51355	0	-0.0115108	-0.0115108	0.992053	A	A	lnc-NKAIN3-1	LNCipedia lincRNA (lnc-NKAIN3-1), lincRNA [lnc-NKAIN3-1:1]	lnc-NKAIN3-1:1			chr8:63925643-63925702	FALSE	hs|8q12.3
A_33_P3384652	15.4153	19.2417	0	0.553749	0.553749	1.4679	P	P	ERCC5	Homo sapiens cDNA FLJ51835 complete cds, highly similar to DNA-repair protein complementing XP-G cells. [AK294708]	excision repair cross-complementation group 5	2073	GO:0005515|GO:0009650|GO:0005634|GO:0042803|GO:0046872|GO:0003690|GO:0003697|GO:0006295|GO:0045111|GO:0005662|GO:0009411|GO:0043066|GO:0000405|GO:0004520|GO:0010225|GO:0006281|GO:0004519|GO:0047485|GO:0006283|GO:0016591|GO:0005654|GO:0006289|GO:0000718|GO:0005675|GO:0000737	chr13:103501740-103504471	FALSE	hs|13q33.1		AK294708		NP228308	Hs.258429
A_21_P0001590	2.9739	2.50872	0	-0.0115299	-0.0115299	0.99204	A	A	lnc-PIGM-3	LNCipedia lincRNA (lnc-PIGM-3), lincRNA [lnc-PIGM-3:1]	lnc-PIGM-3:1			chr1:159969004-159968945	FALSE	hs|1q23.2				THC2740754
A_21_P0005740	2.97158	2.50677	0	-0.0115266	-0.0115266	0.992042	A	A	lnc-SPAG1-2	LNCipedia lincRNA (lnc-SPAG1-2), lincRNA [lnc-SPAG1-2:1]	lnc-SPAG1-2:1			chr8:101468449-101468508	FALSE	hs|8q22.2
A_33_P3270742	10.384	7.51478	0	-0.232697	-0.232697	0.851043	A	A		BC050522 DDX11 protein {Homo sapiens} (exp=-1; wgp=0; cg=0), partial (17%) [THC2492043]				chr9:000011630-000011571	FALSE	hs|9p24.3				THC2492043
A_23_P46429	106589	42155.7	0	-1.10439	-1.10439	0.465099	P	P	CYR61	Homo sapiens cysteine-rich, angiogenic inducer, 61 (CYR61), mRNA [NM_001554]	cysteine-rich, angiogenic inducer, 61	3491	GO:0044319|GO:0060710|GO:0060591|GO:0003181|GO:0008283|GO:0010811|GO:0007267|GO:0003281|GO:0002041|GO:0001558|GO:0009653|GO:0030513|GO:0006935|GO:0030198|GO:0045944|GO:0045860|GO:0060716|GO:0060548|GO:0007155|GO:0033690|GO:0070372|GO:0008201|GO:0005520|GO:0003278|GO:0043066|GO:2000304|GO:0030335|GO:0060413|GO:0072593|GO:0050840|GO:0005578|GO:0010518|GO:0001649|GO:0045669|GO:0031012|GO:0043280|GO:…	chr1:86048953-86049012	FALSE	hs|1p22.3	ENST00000617517	NM_001554	NM_001554	THC2573914	Hs.8867
A_21_P0005147	58.0547	52.3862	0	0.0856428	0.0856428	1.06116	P	P	lnc-FAM120B-3	LNCipedia lincRNA (lnc-FAM120B-3), lincRNA [lnc-FAM120B-3:1]	lnc-FAM120B-3:1			chr6:170483285-170488101	FALSE	hs|6q27
A_21_P0006611	28.9576	32.9682	0	0.421003	0.421003	1.33886	P	P	lnc-PFKP-11	LNCipedia lincRNA (lnc-PFKP-11), lincRNA [lnc-PFKP-11:1]	lnc-PFKP-11:1			chr10:3791265-3791324	FALSE	hs|10p15.2				THC2498898	Hs.212226
A_33_P3408221	762.632	269.137	0	-1.26878	-1.26878	0.415012	P	P	SEC14L1P1	Homo sapiens SEC14-like 1 pseudogene 1 (SEC14L1P1), non-coding RNA [NR_026952]	SEC14-like 1 pseudogene 1	729799		chr11:43920782-43920841	FALSE	hs|11p11.2	ENST00000534767	NR_026952	NR_026952	THC2535144	Hs.368920
A_23_P331092	1246.08	720.481	0	-0.556492	-0.556492	0.679954	P	P	C9orf163	Homo sapiens chromosome 9 open reading frame 163 (C9orf163), mRNA [NM_152571]	chromosome 9 open reading frame 163	158055		chr9:139380078-139380137	FALSE	hs|9q34.3	ENST00000354376	NM_152571	NM_152571	THC2479547	Hs.212613
A_22_P00003118	25.332	24.4317	0	0.181663	0.181663	1.13419	P	P	LOC101928525	Homo sapiens uncharacterized LOC101928525 (LOC101928525), long non-coding RNA [NR_121579]	uncharacterized LOC101928525	101928525		chr9:138395407-138395348	FALSE	hs|9q34.3		NR_121579	NR_121579	THC2607478	Hs.713076
A_33_P3261869	86.7524	130.439	0	0.822267	0.822267	1.76818	P	P	NPM2	Homo sapiens nucleophosmin/nucleoplasmin 2 (NPM2), transcript variant 2, mRNA [NM_001286680]	nucleophosmin/nucleoplasmin 2	10361	GO:0000790|GO:0045740|GO:0007096|GO:0009994|GO:0005634|GO:0009790|GO:0003676|GO:0043085|GO:0007338|GO:0042393|GO:0045836|GO:0003682|GO:0000789|GO:0051260|GO:0006338|GO:0019899	chr8:21894337-21894396	FALSE	hs|8p21.3	ENST00000397940	NM_001286680	NM_001286680	NP800281	Hs.131055
A_33_P3361771	20.2099	14.5014	0	-0.245003	-0.245003	0.843814	P	P	TPR	Homo sapiens translocated promoter region, nuclear basket protein (TPR), mRNA [NM_003292]	translocated promoter region, nuclear basket protein	7175	GO:0007077|GO:0005515|GO:0072686|GO:0005215|GO:0010467|GO:0019221|GO:0019058|GO:0090267|GO:0006606|GO:0042803|GO:0008645|GO:0006405|GO:0034605|GO:0006404|GO:0015758|GO:0031072|GO:0006611|GO:0031453|GO:0051019|GO:0031965|GO:0005975|GO:0090316|GO:0000122|GO:0070849|GO:0070840|GO:0034399|GO:0000776|GO:0042307|GO:0005654|GO:0042306|GO:0010793|GO:0046832|GO:0043495|GO:0000278|GO:0051301|GO:0019898|GO:…	chr1:186280923-186280864	FALSE	hs|1q31.1	ENST00000367478	NM_003292	NM_003292	THC2681577	Hs.279640
A_21_P0010395	2.96739	2.50307	0	-0.0116282	-0.0116282	0.991972	A	A	lnc-GNAZ-1	LNCipedia lincRNA (lnc-GNAZ-1), lincRNA [lnc-GNAZ-1:1]	lnc-GNAZ-1:1			chr22:23396878-23396937	FALSE	hs|22q11.22
A_22_P00016827	2.96883	2.50426	0	-0.0116425	-0.0116425	0.991963	A	A	lnc-TRIP4-2	LNCipedia lincRNA (lnc-TRIP4-2), lincRNA [lnc-TRIP4-2:1]	lnc-TRIP4-2:1			chr15:64666250-64666309	FALSE	hs|15q22.31
A_33_P3351999	88.2548	5.5466	0	-3.75813	-3.75813	0.0739079	P	A		XM_363028 predicted protein {Magnaporthe grisea 70-15} (exp=0; wgp=1; cg=0), partial (4%) [THC2642375]				chr14:052043659-052043718	FALSE	hs|14q22.1				THC2642375
A_23_P118516	2259.44	1923.17	0	0.00139523	0.00139523	1.00097	P	P	TVP23B	Homo sapiens trans-golgi network vesicle protein 23 homolog B (S. cerevisiae) (TVP23B), mRNA [NM_016078]	trans-golgi network vesicle protein 23 homolog B (S. cerevisiae)	51030	GO:0016021	chr17:18709283-18709342	FALSE	hs|17p11.2	ENST00000482741	NM_016078	NM_016078	THC2557159	Hs.87295
A_33_P3333089	2.97507	2.50951	0	-0.0116467	-0.0116467	0.99196	A	A						chr22:20639891-20639832	FALSE	hs|22q11.21	ENST00000619172	XM_006726815	XM_006726815		Hs.631667
A_23_P215505	2.97779	2.51178	0	-0.0116653	-0.0116653	0.991947	A	A	RAPGEF5	Homo sapiens Rap guanine nucleotide exchange factor (GEF) 5 (RAPGEF5), mRNA [NM_012294]	Rap guanine nucleotide exchange factor (GEF) 5	9771	GO:0030742|GO:0032320|GO:0007264|GO:0005634|GO:0032854|GO:0017034|GO:0007399|GO:0005088	chr7:22158392-22158333	FALSE	hs|7p15.3	ENST00000620335	NM_012294	NM_012294	THC2776340	Hs.174768
A_21_P0011789	28.9767	11.2687	0	-1.1287	-1.1287	0.457328	P	A	XLOC_l2_007176	BROAD Institute lincRNA (XLOC_l2_007176), lincRNA [TCONS_l2_00013434]				chr2:3527110-3527169	FALSE	hs|2p25.3
A_33_P3364811	4.89364	2.51712	0	-0.725266	-0.725266	0.604886	A	A	PTPRC	Homo sapiens protein tyrosine phosphatase, receptor type, C (PTPRC), transcript variant 1, mRNA [NM_002838]	protein tyrosine phosphatase, receptor type, C	5788	GO:0050853|GO:0005515|GO:0050852|GO:0050857|GO:0005886|GO:0030890|GO:0048539|GO:0048864|GO:0035335|GO:0002378|GO:0051607|GO:0006470|GO:0001960|GO:0005001|GO:0002244|GO:0007411|GO:0042100|GO:0006933|GO:0045860|GO:0042102|GO:0051726|GO:0004725|GO:0070062|GO:0051209|GO:0019901|GO:2000648|GO:0016020|GO:0030217|GO:0005887|GO:0016311|GO:0001915|GO:0045121|GO:0006469|GO:2000473|GO:0005925|GO:0007166|GO:…	chr1:198676021-198676080	FALSE	hs|1q31.3	ENST00000367379	NM_002838	NM_002838	THC2501441	Hs.654514
A_21_P0005410	10.9177	5.05136	0	-0.878048	-0.878048	0.544103	A	A	lnc-ZKSCAN1-1	LNCipedia lincRNA (lnc-ZKSCAN1-1), lincRNA [lnc-ZKSCAN1-1:6]	lnc-ZKSCAN1-1:6			chr7:99606436-99606495	FALSE	hs|7q22.1
A_21_P0006035	11.357	10.1162	0	0.0669642	0.0669642	1.04751	A	A						chr9:101947114-101947173	FALSE	hs|9q22.33	ENST00000450399
A_33_P3220410	4.82165	3.92572	0	-0.0626988	-0.0626988	0.957471	A	A		BX107671 Soares_testis_NHT Homo sapiens cDNA clone IMAGp998M084458, mRNA sequence [BX107671]				chr18:46200041-46199982	FALSE	hs|18q21.1		BX107671		THC2767277	Hs.667507
(+)E1A_r60_1	438165	417240	0	0.163276	0.163276	1.11983	P	P		Unknown					pos
A_22_P00023760	10.7888	7.03442	0	-0.383163	-0.383163	0.766755	A	A						chr1:4008275-4008216	FALSE	hs|1p36.32	ENST00000425194			THC2677242
A_22_P00007614	3.00969	2.53908	0	-0.0114369	-0.0114369	0.992104	A	A	lnc-HEBP1-1	LNCipedia lincRNA (lnc-HEBP1-1), lincRNA [lnc-HEBP1-1:1]	lnc-HEBP1-1:1			chr12:13192715-13192656	FALSE	hs|12p13.1
A_22_P00009914	3.01491	2.54355	0	-0.0113983	-0.0113983	0.99213	A	A	lnc-MGMT-4	LNCipedia lincRNA (lnc-MGMT-4), lincRNA [lnc-MGMT-4:1]	lnc-MGMT-4:1			chr10:131703155-131703214	FALSE	hs|10q26.3
A_22_P00006710	1971.89	2581.08	0	0.622265	0.622265	1.53929	P	P	HGC6.3	Homo sapiens uncharacterized LOC100128124 (HGC6.3), mRNA [NM_001129895]	uncharacterized LOC100128124	100128124		chr6:168377321-168377262	FALSE	hs|6q27	ENST00000441716	NM_001129895	NM_001129895	THC2486501	Hs.448059
A_33_P3292650	3.02586	2.55311	0	-0.0112214	-0.0112214	0.992252	A	A	TMPRSS11F	Homo sapiens transmembrane protease, serine 11F (TMPRSS11F), mRNA [NM_207407]	transmembrane protease, serine 11F	389208	GO:0004252|GO:0005887|GO:0006508|GO:0005576	chr4:68918975-68918916	FALSE	hs|4q13.2	ENST00000356291	NM_207407	NM_207407	THC2481950	Hs.677557
A_22_P00013801	3.03165	2.55818	0	-0.0111136	-0.0111136	0.992326	A	A	lnc-RP4-604K5.1.1-3	LNCipedia lincRNA (lnc-RP4-604K5.1.1-3), lincRNA [lnc-RP4-604K5.1.1-3:1]	lnc-RP4-604K5.1.1-3:1			chr1:87115992-87115933	FALSE	hs|1p22.3
A_22_P00002070	131.511	145.495	0	0.37966	0.37966	1.30103	P	P						chr15:40367654-40367595	FALSE	hs|15q15.1	ENST00000560376
A_21_P0004352	6.17041	9.74826	0	0.893648	0.893648	1.85787	A	A	lnc-IRX4-2	LNCipedia lincRNA (lnc-IRX4-2), lincRNA [lnc-IRX4-2:1]	lnc-IRX4-2:1			chr5:1929066-1929007	FALSE	hs|5p15.33
A_23_P386888	22.2525	21.7366	0	0.20003	0.20003	1.14872	P	P	LPA	Homo sapiens lipoprotein, Lp(a) (LPA), mRNA [NM_005577]	lipoprotein, Lp(a)	4018	GO:0005515|GO:0006629|GO:0004252|GO:0004866|GO:0008015|GO:0034358|GO:0005576|GO:0044281|GO:0006898|GO:0010951|GO:0006869|GO:0042157|GO:0006508|GO:0034185|GO:0001968|GO:0008201	chr6:160952549-160952515	FALSE	hs|6q25.3	ENST00000435757	NM_005577	NM_005577	THC2478296	Hs.520120
A_24_P461238	3.05673	2.58026	0	-0.0106015	-0.0106015	0.992679	A	A	LINC00114	Homo sapiens long intergenic non-protein coding RNA 114 (LINC00114), transcript variant 2, long non-coding RNA [NR_027066]	long intergenic non-protein coding RNA 114	400866		chr21:40111206-40111147	FALSE	hs|21q22.2	ENST00000411989	NR_027066	NR_027066	NP1153683	Hs.278704
A_22_P00003829	3.0701	2.59224	0	-0.0102134	-0.0102134	0.992946	A	A	LOC102723873		uncharacterized LOC102723873	102723873		chr6:4495645-4495704	FALSE	hs|6p25.1	ENST00000563079			THC2624569	Hs.436882
A_33_P3380992	314.498	1118.48	0	2.06429	2.06429	4.18227	P	P	AKR1B15	Homo sapiens aldo-keto reductase family 1, member B15 (AKR1B15), mRNA [NM_001080538]	aldo-keto reductase family 1, member B15	441282	GO:0016491|GO:0055114	chr7:134262468-134262527	FALSE	hs|7q33	ENST00000423958	NM_001080538	NM_001080538	THC2495179	Hs.729418
A_33_P3399911	9.42158	6.7229	0	-0.253016	-0.253016	0.839141	A	A						chr3:015174985-015174926	FALSE	hs|3p25.1
A_23_P117424	1046.21	1027.1	0	0.207276	0.207276	1.15451	P	P	DCAF11	Homo sapiens DDB1 and CUL4 associated factor 11 (DCAF11), transcript variant 1, mRNA [NM_025230]	DDB1 and CUL4 associated factor 11	80344	GO:0005515|GO:0016567|GO:0005654|GO:0080008	chr14:24592811-24592870	FALSE	hs|14q11.2	ENST00000558914	NM_025230	NM_025230	THC2751000	Hs.525251
A_33_P3267380	3.09809	31.7506	0	3.5912	3.5912	12.052	A	P	SGCD	Homo sapiens sarcoglycan, delta (35kDa dystrophin-associated glycoprotein) (SGCD), transcript variant 2, mRNA [NM_172244]	sarcoglycan, delta (35kDa dystrophin-associated glycoprotein)	6444	GO:0048738|GO:0042383|GO:0060047|GO:0005737|GO:0007517|GO:0016010|GO:0005886|GO:0016012|GO:0061024|GO:0055001|GO:0016021|GO:0005856	chr5:156184876-156184935	FALSE	hs|5q33.3	ENST00000517913	NM_172244	NM_172244	THC2476725	Hs.387207
A_23_P119907	327.78	231.073	0	-0.270508	-0.270508	0.829027	P	P	ANKZF1	Homo sapiens ankyrin repeat and zinc finger domain containing 1 (ANKZF1), transcript variant 1, mRNA [NM_018089]	ankyrin repeat and zinc finger domain containing 1	55139	GO:0005515|GO:0016020|GO:0046872	chr2:220100233-220100292	FALSE	hs|2q35	ENST00000483188	NM_018089	NM_018089	THC2509720	Hs.437647
A_33_P3398091	901.144	495.137	0	-0.630058	-0.630058	0.64615	P	P	ZNF562	Homo sapiens zinc finger protein 562 (ZNF562), transcript variant 1, mRNA [NM_001130031]	zinc finger protein 562	54811	GO:0006355|GO:0005634|GO:0003677|GO:0046872|GO:0006351	chr19:9763360-9763301	FALSE	hs|19p13.2	ENST00000453372	NM_001130031	NM_001130031	THC2475018	Hs.371107
A_33_P3335935	427.668	94.6022	0	-1.94267	-1.94267	0.260134	P	P	HN1L	Homo sapiens hematological and neurological expressed 1-like (HN1L), mRNA [NM_144570]	hematological and neurological expressed 1-like	90861	GO:0005737|GO:0005886|GO:0005634	chr16:1749826-1749885	FALSE	hs|16p13.3	ENST00000248098	NM_144570	NM_144570	THC2469324	Hs.513261
A_23_P11224	5853.51	4555.48	0	-0.127831	-0.127831	0.915207	P	P	MMGT1	Homo sapiens membrane magnesium transporter 1 (MMGT1), mRNA [NM_173470]	membrane magnesium transporter 1	93380	GO:0072546|GO:0015693|GO:0005794|GO:0016020|GO:0000139|GO:0031901|GO:0015095|GO:0016021|GO:0005769	chrX:135044415-135044356	FALSE	hs|Xq26.3	ENST00000305963	NM_173470	NM_173470	THC2603831	Hs.110702
A_33_P3296582	159.475	74.8763	0	-0.856881	-0.856881	0.552145	P	P	ARSJ	Homo sapiens arylsulfatase family, member J (ARSJ), mRNA [NM_024590]	arylsulfatase family, member J	79642	GO:0006665|GO:0006687|GO:0005788|GO:0005576|GO:0004065|GO:0044281|GO:0044267|GO:0046872|GO:0043687	chr4:114821697-114821638	FALSE	hs|4q26	ENST00000315366	NM_024590	NM_024590	THC2464573	Hs.22895
A_22_P00022030	3.14074	2.65777	0	-0.00701857	-0.00701857	0.995147	A	A	TTC39C-AS1	Homo sapiens TTC39C antisense RNA 1 (TTC39C-AS1), long non-coding RNA [NR_110796]	TTC39C antisense RNA 1	102724246		chr18:21574350-21574291	FALSE	hs|18q11.2		NR_110796	NR_110796	THC2668873	Hs.569872
A_33_P3321564	4.07178	2.66446	0	-0.377947	-0.377947	0.769532	A	A						chr9:075754198-075754257	FALSE	hs|9q21.13
A_21_P0002153	3.15444	2.67137	0	-0.00593233	-0.00593233	0.995896	A	A	lnc-ACP1-6	LNCipedia lincRNA (lnc-ACP1-6), lincRNA [lnc-ACP1-6:1]	lnc-ACP1-6:1			chr2:470708-470767	FALSE	hs|2p25.3
A_32_P496893	3.16118	2.67782	0	-0.00553036	-0.00553036	0.996174	A	A	C14orf183	Homo sapiens chromosome 14 open reading frame 183 (C14orf183), mRNA [NM_001014830]	chromosome 14 open reading frame 183	196913		chr14:50551906-50550727	FALSE	hs|14q21.3	ENST00000305273	NM_001014830	NM_001014830	NP1472541	Hs.406934
A_33_P3305243	24.3738	12.8524	0	-0.68942	-0.68942	0.620103	P	A	PSMD5	proteasome (prosome, macropain) 26S subunit, non-ATPase, 5 [Source:HGNC Symbol;Acc:HGNC:9563] [ENST00000373903]	proteasome (prosome, macropain) 26S subunit, non-ATPase, 5	5711	GO:0005515|GO:0002474|GO:0010467|GO:0090263|GO:0044281|GO:0031145|GO:0005829|GO:0034641|GO:0000082|GO:0016032|GO:0090090|GO:0006977|GO:0000209|GO:0000502|GO:0043066|GO:0006521|GO:0042590|GO:0051437|GO:0006915|GO:0042981|GO:0051436|GO:0051439|GO:0008540|GO:0002479|GO:0005654|GO:0022624|GO:0070682|GO:0000278	chr9:123586467-123586408	FALSE	hs|9q33.2	ENST00000373903	AK001065		THC2496703
A_22_P00002025	37.6813	21.1942	0	-0.59631	-0.59631	0.661444	P	P	lnc-BEST4-1	LNCipedia lincRNA (lnc-BEST4-1), lincRNA [lnc-BEST4-1:1]	lnc-BEST4-1:1			chr1:45224909-45224850	FALSE	hs|1p34.1
A_23_P1145	860.661	495.304	0	-0.56326	-0.56326	0.676771	P	P	MTPAP	Homo sapiens mitochondrial poly(A) polymerase (MTPAP), mRNA [NM_018109]	mitochondrial poly(A) polymerase	55149	GO:0005515|GO:0006378|GO:0000287|GO:0030145|GO:0005524|GO:0006351|GO:0042803|GO:0002134|GO:0042802|GO:0043231|GO:0005739|GO:0004652|GO:0071044	chr10:30602535-30602476	FALSE	hs|10p11.23	ENST00000488290	NM_018109	NM_018109	THC2511109	Hs.173946
A_22_P00021084	121.022	108.424	0	0.0752816	0.0752816	1.05357	P	P	lnc-KANSL3-1	LNCipedia lincRNA (lnc-KANSL3-1), lincRNA [lnc-KANSL3-1:1]	lnc-KANSL3-1:1			chr2:97193736-97193677	FALSE	hs|2q11.2				THC2660371
A_23_P258493	3560.62	425.925	0	-2.82958	-2.82958	0.140673	P	P	LMNB1	Homo sapiens lamin B1 (LMNB1), transcript variant 1, mRNA [NM_005573]	lamin B1	4001	GO:0031965|GO:0016020|GO:0043274|GO:0005198|GO:0006915|GO:0005637|GO:0005654|GO:0005635|GO:0006921|GO:0005638	chr5:126172483-126172542	FALSE	hs|5q23.2	ENST00000460265	NM_005573	NM_005573	THC2657865	Hs.89497
ETG04_27747	3.09544	2.59481	0	-0.0206499	-0.0206499	0.985789	A	A		Unknown					pos
A_23_P120710	2447.67	3575.15	0	0.780467	0.780467	1.71769	P	P	TTC3	Homo sapiens tetratricopeptide repeat domain 3 (TTC3), transcript variant 1, mRNA [NM_003316]	tetratricopeptide repeat domain 3	7267	GO:0005773|GO:0005739|GO:0005515|GO:0006511|GO:0004842|GO:0045665|GO:0016874|GO:0010771|GO:0008270|GO:0005654|GO:0005634|GO:0070936	chr21:38574855-38574914	FALSE	hs|21q22.13	ENST00000355666	NM_003316	NM_003316	THC2585721	Hs.368214
A_23_P163161	2366.82	2298.68	0	0.191722	0.191722	1.14213	P	P	SDR39U1	Homo sapiens short chain dehydrogenase/reductase family 39U, member 1 (SDR39U1), transcript variant 1, mRNA [NM_020195]	short chain dehydrogenase/reductase family 39U, member 1	56948	GO:0016491|GO:0005634|GO:0055114	chr14:24909270-24909211	FALSE	hs|14q12	ENST00000556707	NM_020195	NM_020195	THC2496399	Hs.643552
A_21_P0002189	10.2562	3.32716	0	-1.39027	-1.39027	0.381494	A	A	lnc-SLC4A1AP-1	LNCipedia lincRNA (lnc-SLC4A1AP-1), lincRNA [lnc-SLC4A1AP-1:8]	lnc-SLC4A1AP-1:8			chr2:27980408-27980467	FALSE	hs|2p23.2
[truncated: 57,085 more rows]
