# Supplementary material for: Reversible differentiation of immortalized human bladder smooth muscle cells accompanied by actin bundle reorganization
Source: PLoS One. 2017 Oct 19;12(10):e0186584. doi: 10.1371/journal.pone.0186584 (PMC5648286; doi:10.1371/journal.pone.0186584)
Supplement: S2 Table — (XLS) [file pone.0186584.s007.xls]

## Sheet: (6-b) x 2.0 in PP
This sheet contains 343 GO Terms.
GO ACCESSION	GO Term	p-value	corrected p-value	Count in Selection	% Count in Selection	Count in Total	% Count in Total
GO:0031012	extracellular matrix	7.01948e-34	6.22402e-29	122	7.51232	406	2.28475
GO:0005578	proteinaceous extracellular matrix	5.72904e-28	2.53991e-23	101	6.21921	338	1.90208
GO:0044421	extracellular region part	1.50245e-23	3.25289e-19	489	30.1108	3592	20.2138
GO:0043062	extracellular structure organization	1.83431e-23	3.25289e-19	97	5.97291	357	2.009
GO:0030198	extracellular matrix organization	1.46238e-23	3.25289e-19	97	5.97291	356	2.00338
GO:0005576	extracellular region	3.48099e-22	5.14421e-18	558	34.3596	4307	24.2375
GO:0005615	extracellular space	7.883e-22	9.98527e-18	212	13.0542	1205	6.78109
GO:0012505	endomembrane system	6.69733e-19	7.42298e-15	452	27.8325	3419	19.2403
GO:0044420	extracellular matrix component	1.91979e-18	1.89137e-14	47	2.89409	123	0.692178
GO:0031982	vesicle	4.48042e-18	3.9727e-14	456	28.0788	3491	19.6455
GO:0051239	regulation of multicellular organismal process	1.5454e-17	1.2457e-13	312	19.2118	2174	12.2341
GO:0031988	membrane-bounded vesicle	6.87307e-17	5.07851e-13	440	27.0936	3388	19.0658
GO:0005764	lysosome	7.77734e-16	4.92572e-12	99	6.09606	466	2.6224
GO:0000323	lytic vacuole	7.77734e-16	4.92572e-12	99	6.09606	466	2.6224
GO:0005773	vacuole	1.02262e-15	6.04489e-12	108	6.65025	532	2.99381
GO:0007275	multicellular organismal development	5.96646e-15	3.2128e-11	519	31.9581	4249	23.9111
GO:0048731	system development	6.15979e-15	3.2128e-11	461	28.3867	3679	20.7034
GO:0022610	biological adhesion	1.33468e-14	6.57464e-11	164	10.0985	988	5.55993
GO:0050793	regulation of developmental process	1.76177e-14	8.22172e-11	262	16.133	1832	10.3095
GO:0005783	endoplasmic reticulum	2.67241e-14	1.12837e-10	218	13.4236	1451	8.16545
GO:0005539	glycosaminoglycan binding	2.6356e-14	1.12837e-10	54	3.32512	192	1.08047
GO:0007155	cell adhesion	8.47907e-14	3.41737e-10	161	9.91379	984	5.53742
GO:0030334	regulation of cell migration	2.62384e-13	1.01152e-09	102	6.28079	531	2.98818
GO:0051270	regulation of cellular component movement	7.68395e-13	2.83884e-09	112	6.89655	616	3.46652
GO:0065010	extracellular membrane-bounded organelle	8.56619e-13	2.92133e-09	345	21.2438	2664	14.9916
GO:0043230	extracellular organelle	8.56619e-13	2.92133e-09	345	21.2438	2664	14.9916
GO:0070062	extracellular exosome	1.31693e-12	4.17034e-09	344	21.1823	2663	14.9859
GO:1903561	extracellular vesicle	1.31693e-12	4.17034e-09	344	21.1823	2663	14.9859
GO:0044767	single-organism developmental process	1.45757e-12	4.45653e-09	564	34.7291	4831	27.1863
GO:2000145	regulation of cell motility	2.06092e-12	6.09126e-09	103	6.34236	556	3.12887
GO:0040012	regulation of locomotion	2.38429e-12	6.81969e-09	110	6.7734	611	3.43838
GO:0031224	intrinsic component of membrane	4.37153e-12	1.21129e-08	602	37.069	5248	29.5329
GO:0008201	heparin binding	5.26761e-12	1.41536e-08	42	2.58621	144	0.810355
GO:0016126	sterol biosynthetic process	5.9659e-12	1.55584e-08	21	1.2931	41	0.230726
GO:0044707	single-multicellular organism process	7.8643e-12	1.99232e-08	652	40.1478	5781	32.5324
GO:2000026	regulation of multicellular organismal development	9.53105e-12	2.3475e-08	198	12.1921	1360	7.65335
GO:0032502	developmental process	1.01169e-11	2.42445e-08	567	34.9138	4912	27.6421
GO:0043202	lysosomal lumen	1.34362e-11	3.13515e-08	28	1.72414	73	0.410805
GO:0048513	organ development	1.37907e-11	3.13536e-08	335	20.6281	2625	14.7721
GO:1901681	sulfur compound binding	1.71605e-11	3.80396e-08	52	3.20197	210	1.18177
GO:0005775	vacuolar lumen	2.87794e-11	6.22392e-08	28	1.72414	75	0.42206
GO:0006695	cholesterol biosynthetic process	3.07405e-11	6.33882e-08	19	1.16995	36	0.202589
GO:1902653	secondary alcohol biosynthetic process	3.07405e-11	6.33882e-08	19	1.16995	36	0.202589
GO:0009653	anatomical structure morphogenesis	3.46317e-11	6.97891e-08	276	16.9951	2088	11.7501
GO:0016021	integral component of membrane	5.40835e-11	1.06566e-07	584	35.9606	5132	28.8801
GO:0048856	anatomical structure development	8.22573e-11	1.58556e-07	500	30.7882	4288	24.1306
GO:0010033	response to organic substance	1.21751e-10	2.2969e-07	298	18.3498	2319	13.0501
GO:0045595	regulation of cell differentiation	1.44027e-10	2.66054e-07	183	11.2685	1269	7.14125
GO:0098588	bounding membrane of organelle	1.52821e-10	2.76537e-07	274	16.8719	2098	11.8064
GO:0044699	single-organism process	1.9209e-10	3.40645e-07	1224	75.3695	12190	68.5988
GO:0032501|GO:0050874	multicellular organismal process	2.09094e-10	3.56538e-07	666	41.0099	6023	33.8942
GO:0005604	basement membrane	2.07375e-10	3.56538e-07	30	1.84729	91	0.512099
GO:0006629	lipid metabolic process	2.13552e-10	3.57269e-07	158	9.72906	1057	5.94823
GO:0048583	regulation of response to stimulus	2.68356e-10	4.4064e-07	362	22.2906	2950	16.601
GO:0048518|GO:0043119	positive regulation of biological process	3.31343e-10	5.34173e-07	538	33.1281	4712	26.5166
GO:0044444	cytoplasmic part	5.76329e-10	8.96525e-07	783	48.2143	7296	41.058
GO:0051094	positive regulation of developmental process	5.71764e-10	8.96525e-07	143	8.80542	942	5.30107
GO:0007166	cell surface receptor signaling pathway	6.87693e-10	1.05132e-06	251	15.4557	1913	10.7653
GO:0008203	cholesterol metabolic process	1.13259e-09	1.69672e-06	32	1.97044	108	0.607766
GO:0044425	membrane part	1.14814e-09	1.69672e-06	681	41.9335	6234	35.0816
GO:0044437	vacuolar part	1.42945e-09	2.07782e-06	68	4.18719	349	1.96398
GO:0016125	sterol metabolic process	1.62365e-09	2.32203e-06	34	2.0936	121	0.680923
GO:1902652	secondary alcohol metabolic process	2.42048e-09	3.30183e-06	32	1.97044	111	0.624648
GO:0005102	receptor binding	2.40851e-09	3.30183e-06	185	11.3916	1332	7.49578
GO:0009887	organ morphogenesis	2.35941e-09	3.30183e-06	129	7.94335	842	4.73832
GO:0001655	urogenital system development	3.2752e-09	4.40007e-06	59	3.633	290	1.63196
GO:0042127	regulation of cell proliferation	3.41815e-09	4.52359e-06	189	11.6379	1374	7.73213
GO:0009966|GO:0035466	regulation of signal transduction	4.0743e-09	5.31264e-06	278	17.1182	2204	12.4029
GO:0031410	cytoplasmic vesicle	4.48581e-09	5.60208e-06	158	9.72906	1102	6.20146
GO:0050839	cell adhesion molecule binding	4.46521e-09	5.60208e-06	41	2.52463	169	0.951041
GO:0048584	positive regulation of response to stimulus	4.39188e-09	5.60208e-06	217	13.3621	1634	9.19527
GO:0006066	alcohol metabolic process	5.0131e-09	6.17363e-06	65	4.00246	337	1.89645
GO:0071357	cellular response to type I interferon	5.62679e-09	6.74211e-06	23	1.41626	65	0.365785
GO:0060337	type I interferon signaling pathway	5.62679e-09	6.74211e-06	23	1.41626	65	0.365785
GO:0044255	cellular lipid metabolic process	6.43513e-09	7.60786e-06	124	7.63547	813	4.57513
GO:0048522|GO:0051242	positive regulation of cellular process	6.66551e-09	7.77654e-06	458	28.202	3986	22.4311
GO:0001501	skeletal system development	6.91808e-09	7.96639e-06	80	4.92611	454	2.55487
GO:0034340	response to type I interferon	7.89417e-09	8.86025e-06	23	1.41626	66	0.371412
GO:0006720|GO:0016096	isoprenoid metabolic process	7.81008e-09	8.86025e-06	31	1.90887	110	0.619021
GO:0001503	ossification	8.32075e-09	9.2223e-06	52	3.20197	247	1.38998
GO:0072001	renal system development	1.09802e-08	1.20196e-05	53	3.26355	256	1.44063
GO:1901615	organic hydroxy compound metabolic process	1.56315e-08	1.69026e-05	81	4.98768	470	2.64491
GO:0051272	positive regulation of cellular component movement	1.92615e-08	2.05769e-05	60	3.69458	311	1.75014
GO:0040017	positive regulation of locomotion	2.0693e-08	2.18429e-05	61	3.75616	319	1.79516
GO:0030335	positive regulation of cell migration	2.10899e-08	2.2e-05	58	3.57143	297	1.67136
GO:0070887	cellular response to chemical stimulus	2.40612e-08	2.48077e-05	265	16.3177	2120	11.9302
GO:0006694	steroid biosynthetic process	2.46379e-08	2.51103e-05	30	1.84729	109	0.613393
GO:0023051	regulation of signaling	3.18694e-08	3.21113e-05	304	18.7192	2502	14.0799
GO:0022617	extracellular matrix disassembly	3.82583e-08	3.81155e-05	31	1.90887	117	0.658413
GO:2000147	positive regulation of cell motility	3.91387e-08	3.85594e-05	58	3.57143	302	1.69949
GO:0005581	collagen trimer	4.30094e-08	4.14517e-05	26	1.60099	88	0.495217
GO:0009605	response to external stimulus	4.2837e-08	4.14517e-05	227	13.9778	1773	9.97749
GO:0005518	collagen binding	4.4894e-08	4.28028e-05	21	1.2931	61	0.343275
GO:0035295	tube development	4.87018e-08	4.59392e-05	91	5.60345	563	3.16826
GO:0010646	regulation of cell communication	4.93937e-08	4.61014e-05	304	18.7192	2513	14.1418
GO:0009967|GO:0035468	positive regulation of signal transduction	5.47513e-08	5.05697e-05	162	9.97537	1179	6.63478
GO:0060541	respiratory system development	6.28136e-08	5.7418e-05	43	2.64778	198	1.11424
GO:0044432	endoplasmic reticulum part	6.94337e-08	6.28219e-05	145	8.92857	1031	5.80191
GO:0001944	vasculature development	7.053e-08	6.31692e-05	76	4.6798	446	2.50985
GO:0009888	tissue development	7.49303e-08	6.64392e-05	198	12.1921	1514	8.51998
GO:0008285	negative regulation of cell proliferation	7.72309e-08	6.78011e-05	93	5.7266	585	3.29207
GO:0005178	integrin binding	9.53493e-08	8.28865e-05	28	1.72414	103	0.579629
GO:0040011	locomotion	9.66795e-08	8.3227e-05	159	9.79064	1162	6.53911
GO:0001568	blood vessel development	1.01497e-07	8.65335e-05	73	4.49507	426	2.3973
GO:0006721	terpenoid metabolic process	1.16305e-07	9.82142e-05	26	1.60099	92	0.517726
GO:0005201	extracellular matrix structural constituent	1.20115e-07	0.000100475	23	1.41626	75	0.42206
GO:0050896|GO:0051869	response to stimulus	1.22798e-07	0.00010176	741	45.6281	7035	39.5892
GO:0032879	regulation of localization	1.2702e-07	0.000104283	238	14.6552	1901	10.6978
GO:0030154	cell differentiation	1.41607e-07	0.000114145	351	21.6133	3003	16.8993
GO:0045597	positive regulation of cell differentiation	1.40989e-07	0.000114145	104	6.40394	685	3.85481
GO:0030155	regulation of cell adhesion	1.43433e-07	0.000114576	87	5.35714	543	3.05571
GO:0008202	steroid metabolic process	1.45737e-07	0.000115377	47	2.89409	232	1.30557
GO:0051240	positive regulation of multicellular organismal process	1.50528e-07	0.000117193	160	9.85222	1179	6.63478
GO:0022603	regulation of anatomical structure morphogenesis	1.50675e-07	0.000117193	108	6.65025	720	4.05177
GO:0016023	cytoplasmic membrane-bounded vesicle	1.77461e-07	0.000136827	142	8.74384	1020	5.74001
GO:0008610	lipid biosynthetic process	1.89513e-07	0.000144859	80	4.92611	489	2.75183
GO:0030324	lung development	1.93591e-07	0.000146712	38	2.3399	171	0.962296
GO:0030278	regulation of ossification	2.57666e-07	0.000193616	37	2.27833	166	0.934159
GO:0042383	sarcolemma	3.59455e-07	0.000267833	27	1.66256	103	0.579629
GO:0071310	cellular response to organic substance	3.98569e-07	0.000293822	215	13.2389	1709	9.61733
GO:0019838	growth factor binding	4.00962e-07	0.000293822	29	1.78571	116	0.652786
GO:0030323	respiratory tube development	4.21691e-07	0.000306479	38	2.3399	176	0.990433
GO:0048523|GO:0051243	negative regulation of cellular process	4.26256e-07	0.000307278	414	25.4926	3668	20.6415
GO:0044243	multicellular organismal catabolic process	4.40473e-07	0.000314731	23	1.41626	80	0.450197
GO:0046165	alcohol biosynthetic process	4.43693e-07	0.000314731	27	1.66256	104	0.585256
GO:0010647	positive regulation of cell communication	4.58566e-07	0.000320158	172	10.5911	1310	7.37198
GO:0060560	developmental growth involved in morphogenesis	4.56767e-07	0.000320158	24	1.47783	86	0.483962
GO:0009986|GO:0009928|GO:0009929	cell surface	4.64439e-07	0.000321725	101	6.21921	676	3.80416
GO:0001822	kidney development	5.32479e-07	0.000365999	47	2.89409	242	1.36185
GO:0023056	positive regulation of signaling	7.3294e-07	0.00049991	170	10.468	1301	7.32133
GO:0005737	cytoplasm	7.43583e-07	0.000503298	991	61.0222	9837	55.3573
GO:0044236	multicellular organismal metabolic process	8.60557e-07	0.000578059	26	1.60099	101	0.568374
GO:1901617	organic hydroxy compound biosynthetic process	8.76281e-07	0.000584196	36	2.21675	167	0.939786
GO:0032963	collagen metabolic process	9.03947e-07	0.000595949	23	1.41626	83	0.467079
GO:0044259	multicellular organismal macromolecule metabolic process	9.07353e-07	0.000595949	24	1.47783	89	0.500844
GO:0072359	circulatory system development	9.27178e-07	0.00060008	107	6.58867	738	4.15307
GO:0072358	cardiovascular system development	9.27178e-07	0.00060008	107	6.58867	738	4.15307
GO:0060348	bone development	1.00507e-06	0.000645782	35	2.15517	161	0.906021
GO:0048732	gland development	1.02474e-06	0.000653683	61	3.75616	355	1.99775
GO:0016020	membrane	1.05582e-06	0.000668694	869	53.5099	8507	47.8728
GO:0005794	Golgi apparatus	1.16402e-06	0.000731998	175	10.7759	1357	7.63647
GO:0042221	response to chemical	1.22042e-06	0.000762056	403	24.8153	3591	20.2082
GO:0048869	cellular developmental process	1.24909e-06	0.000774504	360	22.1675	3158	17.7715
GO:0006026	aminoglycan catabolic process	1.27704e-06	0.000786338	20	1.23153	67	0.37704
GO:0005614	interstitial matrix	1.30843e-06	0.000800108	9	0.554187	15	0.0844119
GO:0030574	collagen catabolic process	1.36841e-06	0.000831053	21	1.2931	73	0.410805
GO:0034308	primary alcohol metabolic process	1.55646e-06	0.000938833	15	0.923645	41	0.230726
GO:0002480	antigen processing and presentation of exogenous peptide antigen via MHC class I, TAP-independent	1.60485e-06	0.000961481	7	0.431034	9	0.0506472
GO:0008299|GO:0009241	isoprenoid biosynthetic process	1.72203e-06	0.00102476	11	0.67734	23	0.129432
GO:0048519|GO:0043118	negative regulation of biological process	1.93302e-06	0.00114265	441	27.1552	3994	22.4761
GO:0071944	cell periphery	2.03444e-06	0.00119463	507	31.2192	4676	26.314
GO:0005886|GO:0005904	plasma membrane	2.10325e-06	0.00122691	498	30.665	4584	25.7963
GO:0007399	nervous system development	2.19113e-06	0.00126982	240	14.7783	1990	11.1986
GO:0016101	diterpenoid metabolic process	2.80435e-06	0.00160508	22	1.35468	82	0.461452
GO:0001523	retinoid metabolic process	2.80582e-06	0.00160508	21	1.2931	76	0.427687
GO:0044283	small molecule biosynthetic process	2.92193e-06	0.00166078	68	4.18719	423	2.38042
GO:0007413	axonal fasciculation	3.10035e-06	0.00175097	10	0.615764	20	0.112549
GO:1902533|GO:0010740	positive regulation of intracellular signal transduction	3.15907e-06	0.00176169	104	6.40394	731	4.11367
GO:0005509	calcium ion binding	3.14483e-06	0.00176169	93	5.7266	635	3.57344
GO:0031090	organelle membrane	3.58601e-06	0.00198728	321	19.766	2801	15.7625
GO:0043410	positive regulation of MAPK cascade	3.67143e-06	0.00202198	64	3.94089	393	2.21159
GO:0048514	blood vessel morphogenesis	3.79488e-06	0.00207381	60	3.69458	361	2.03151
GO:0023052|GO:0023046	signaling	3.83571e-06	0.00207381	519	31.9581	4825	27.1525
GO:0044700	single organism signaling	3.83571e-06	0.00207381	519	31.9581	4825	27.1525
GO:0007154	cell communication	4.2257e-06	0.00227081	529	32.5739	4933	27.7603
GO:0048771	tissue remodeling	4.32418e-06	0.00230974	22	1.35468	84	0.472707
GO:0051241	negative regulation of multicellular organismal process	4.8878e-06	0.00259516	115	7.08128	836	4.70456
GO:0042612	MHC class I protein complex	4.92455e-06	0.0025991	7	0.431034	10	0.0562746
GO:0060284	regulation of cell development	5.08834e-06	0.00266966	94	5.78818	651	3.66348
GO:1902531|GO:0010627	regulation of intracellular signal transduction	5.27735e-06	0.00275254	158	9.72906	1231	6.92741
GO:0030199	collagen fibril organization	6.34935e-06	0.00329231	14	0.862069	40	0.225098
GO:0009719	response to endogenous stimulus	8.60837e-06	0.00443771	164	10.0985	1298	7.30445
GO:0030500	regulation of bone mineralization	1.08542e-05	0.0055631	18	1.10837	64	0.360158
GO:0044763	single-organism cellular process	1.11667e-05	0.00569039	1072	66.0099	10862	61.1255
GO:0006928	movement of cell or subcellular component	1.14667e-05	0.00580986	165	10.1601	1314	7.39449
GO:0001934	positive regulation of protein phosphorylation	1.18621e-05	0.00597607	108	6.65025	789	4.44007
GO:0048705	skeletal system morphogenesis	1.21051e-05	0.00606405	38	2.3399	201	1.13112
GO:0006069	ethanol oxidation	1.24682e-05	0.00621082	7	0.431034	11	0.0619021
GO:0022612	gland morphogenesis	1.26966e-05	0.00625436	21	1.2931	83	0.467079
GO:0006790	sulfur compound metabolic process	1.26569e-05	0.00625436	52	3.20197	310	1.74451
GO:0098805	whole membrane	1.29403e-05	0.00633917	213	13.1158	1776	9.99437
GO:0007435	salivary gland morphogenesis	1.48554e-05	0.00719778	10	0.615764	23	0.129432
GO:0098644	complex of collagen trimers	1.48554e-05	0.00719778	10	0.615764	23	0.129432
GO:0042327	positive regulation of phosphorylation	1.55915e-05	0.00751342	111	6.83498	821	4.62015
GO:0061564	axon development	1.65527e-05	0.00793349	76	4.6798	513	2.88689
GO:0002682	regulation of immune system process	1.72857e-05	0.00824026	146	8.99015	1145	6.44344
GO:0043408	regulation of MAPK cascade	1.79172e-05	0.00849561	82	5.04926	566	3.18514
GO:0061061	muscle structure development	1.82488e-05	0.00859738	65	4.00246	421	2.36916
GO:1901700	response to oxygen-containing compound	1.83257e-05	0.00859738	148	9.1133	1165	6.55599
GO:0048468	cell development	2.01723e-05	0.00941388	178	10.9606	1451	8.16545
GO:0050679	positive regulation of epithelial cell proliferation	2.20747e-05	0.0102477	28	1.72414	133	0.748452
GO:0006952|GO:0002217|GO:0042829	defense response	2.28531e-05	0.0104669	160	9.85222	1283	7.22003
GO:0060349	bone morphogenesis	2.27795e-05	0.0104669	21	1.2931	86	0.483962
GO:0002237	response to molecule of bacterial origin	2.29008e-05	0.0104669	43	2.64778	245	1.37873
GO:0044433	cytoplasmic vesicle part	2.48858e-05	0.0113158	76	4.6798	519	2.92065
GO:0001932	regulation of protein phosphorylation	2.51157e-05	0.011362	145	8.92857	1144	6.43782
GO:0008038	neuron recognition	2.64573e-05	0.0119082	12	0.738916	34	0.191334
GO:0016477	cell migration	2.67763e-05	0.0119909	96	5.91133	696	3.91671
GO:0031091	platelet alpha granule	2.72768e-05	0.0121537	17	1.0468	62	0.348903
GO:0042340	keratan sulfate catabolic process	2.7553e-05	0.0122153	7	0.431034	12	0.0675295
GO:0010769	regulation of cell morphogenesis involved in differentiation	2.84464e-05	0.0125487	44	2.70936	255	1.435
GO:0065008	regulation of biological quality	2.99273e-05	0.0131366	314	19.335	2801	15.7625
GO:0007162	negative regulation of cell adhesion	3.08147e-05	0.0134595	34	2.0936	179	1.00732
GO:0010715	regulation of extracellular matrix disassembly	3.80456e-05	0.0165364	6	0.369458	9	0.0506472
GO:0070167	regulation of biomineral tissue development	4.11375e-05	0.0177931	18	1.10837	70	0.393922
GO:0042325	regulation of phosphorylation	4.39863e-05	0.0189329	152	9.35961	1223	6.88239
GO:0002684	positive regulation of immune system process	4.43158e-05	0.0189826	98	6.03448	723	4.06865
GO:0022008	neurogenesis	4.63518e-05	0.0197592	167	10.2833	1367	7.69274
GO:0031401	positive regulation of protein modification process	4.94022e-05	0.0209588	127	7.8202	991	5.57681
GO:0040008	regulation of growth	5.01287e-05	0.021158	79	4.86453	556	3.12887
GO:0060429	epithelium development	5.0349e-05	0.021158	122	7.51232	945	5.31795
GO:0005583	fibrillar collagen trimer	5.49755e-05	0.0219575	7	0.431034	13	0.073157
GO:0098643	banded collagen fibril	5.49755e-05	0.0219575	7	0.431034	13	0.073157
GO:0001938	positive regulation of endothelial cell proliferation	5.28949e-05	0.0219575	17	1.0468	65	0.365785
GO:0008191	metalloendopeptidase inhibitor activity	5.49755e-05	0.0219575	7	0.431034	13	0.073157
GO:0060445	branching involved in salivary gland morphogenesis	5.49755e-05	0.0219575	7	0.431034	13	0.073157
GO:0043394	proteoglycan binding	5.34044e-05	0.0219575	10	0.615764	26	0.146314
GO:0007423	sensory organ development	5.48523e-05	0.0219575	70	4.31034	479	2.69555
GO:0007431	salivary gland development	5.34044e-05	0.0219575	10	0.615764	26	0.146314
GO:0045429	positive regulation of nitric oxide biosynthetic process	5.41883e-05	0.0219575	11	0.67734	31	0.174451
GO:0048551	metalloenzyme inhibitor activity	5.49755e-05	0.0219575	7	0.431034	13	0.073157
GO:1904407	positive regulation of nitric oxide metabolic process	5.41883e-05	0.0219575	11	0.67734	31	0.174451
GO:0001936	regulation of endothelial cell proliferation	5.61299e-05	0.0223181	21	1.2931	91	0.512099
GO:0010810	regulation of cell-substrate adhesion	5.64269e-05	0.022336	29	1.78571	147	0.827237
GO:0043583	ear development	5.77481e-05	0.0226567	35	2.15517	192	1.08047
GO:0005788|GO:0016022	endoplasmic reticulum lumen	5.77481e-05	0.0226567	35	2.15517	192	1.08047
GO:0061138	morphogenesis of a branching epithelium	5.84934e-05	0.022848	31	1.90887	162	0.911649
GO:0042175	nuclear outer membrane-endoplasmic reticulum membrane network	6.0615e-05	0.0235729	114	7.0197	875	4.92403
GO:0005789	endoplasmic reticulum membrane	6.18305e-05	0.0239405	112	6.89655	857	4.82273
GO:2000736	regulation of stem cell differentiation	6.24911e-05	0.0240911	20	1.23153	85	0.478334
GO:0065007	biological regulation	6.33699e-05	0.0243242	1019	62.7463	10354	58.2667
GO:0010720	positive regulation of cell development	6.4061e-05	0.0244834	56	3.44828	362	2.03714
GO:0006027	glycosaminoglycan catabolic process	6.75678e-05	0.0257129	16	0.985222	60	0.337648
GO:0045778	positive regulation of ossification	6.88386e-05	0.0260845	19	1.16995	79	0.44457
GO:0006022	aminoglycan metabolic process	7.02004e-05	0.0264873	32	1.97044	171	0.962296
GO:0001649	osteoblast differentiation	7.13451e-05	0.0268052	25	1.53941	120	0.675295
GO:1903428	positive regulation of reactive oxygen species biosynthetic process	7.57889e-05	0.0282355	11	0.67734	32	0.180079
GO:0030501	positive regulation of bone mineralization	7.57889e-05	0.0282355	11	0.67734	32	0.180079
GO:0000904	cell morphogenesis involved in differentiation	7.6525e-05	0.0283904	90	5.54187	661	3.71975
GO:0044273	sulfur compound catabolic process	7.89709e-05	0.0289347	13	0.800493	43	0.241981
GO:0050840	extracellular matrix binding	7.89709e-05	0.0289347	13	0.800493	43	0.241981
GO:1903426	regulation of reactive oxygen species biosynthetic process	7.89709e-05	0.0289347	13	0.800493	43	0.241981
GO:0051962	positive regulation of nervous system development	8.5307e-05	0.0311276	51	3.14039	324	1.8233
GO:0001527	microfibril	8.77271e-05	0.0318794	6	0.369458	10	0.0562746
GO:0030054	cell junction	9.05781e-05	0.0327811	138	8.49754	1108	6.23523
GO:0002009	morphogenesis of an epithelium	9.34518e-05	0.0336836	62	3.81773	418	2.35228
GO:0072330	monocarboxylic acid biosynthetic process	9.41322e-05	0.0337915	31	1.90887	166	0.934159
GO:0022604	regulation of cell morphogenesis	9.75931e-05	0.0348927	59	3.633	393	2.21159
GO:0045937	positive regulation of phosphate metabolic process	0.000101231	0.0352117	118	7.26601	923	5.19415
GO:0010562	positive regulation of phosphorus metabolic process	0.000101231	0.0352117	118	7.26601	923	5.19415
GO:0010576	metalloenzyme regulator activity	0.000101265	0.0352117	7	0.431034	14	0.0787845
GO:0043205	fibril	0.000101265	0.0352117	7	0.431034	14	0.0787845
GO:0034097	response to cytokine	9.91257e-05	0.0352117	82	5.04926	594	3.34271
GO:0006067	ethanol metabolic process	0.000101265	0.0352117	7	0.431034	14	0.0787845
GO:0040007|GO:0048590	growth	0.000100719	0.0352117	56	3.44828	368	2.07091
GO:0007272	ensheathment of neurons	0.00010491	0.0361952	20	1.23153	88	0.495217
GO:0008366|GO:0042553	axon ensheathment	0.00010491	0.0361952	20	1.23153	88	0.495217
GO:0034341	response to interferon-gamma	0.00011062	0.0380172	24	1.47783	116	0.652786
GO:0030336	negative regulation of cell migration	0.000112362	0.0383189	30	1.84729	160	0.900394
GO:0008083	growth factor activity	0.000112362	0.0383189	30	1.84729	160	0.900394
GO:2001198	regulation of dendritic cell differentiation	0.000113699	0.0383326	5	0.307882	7	0.0393922
GO:0005606	laminin-1 complex	0.000113699	0.0383326	5	0.307882	7	0.0393922
GO:0045162	clustering of voltage-gated sodium channels	0.000113699	0.0383326	5	0.307882	7	0.0393922
GO:0006898	receptor-mediated endocytosis	0.000115117	0.0386635	33	2.03202	183	1.02983
GO:0045807	positive regulation of endocytosis	0.000117777	0.0391404	19	1.16995	82	0.461452
GO:0048870	cell motility	0.000117861	0.0391404	100	6.15764	760	4.27687
GO:0016491	oxidoreductase activity	0.000117239	0.0391404	92	5.66502	687	3.86607
GO:0035272	exocrine system development	0.000122586	0.0405577	12	0.738916	39	0.219471
GO:0051674	localization of cell	0.000123854	0.0408249	100	6.15764	761	4.2825
GO:0050678	regulation of epithelial cell proliferation	0.00012752	0.0418777	41	2.52463	247	1.38998
GO:0033993	response to lipid	0.000131439	0.0430051	89	5.4803	662	3.72538
GO:0001763	morphogenesis of a branching structure	0.000132584	0.0432203	31	1.90887	169	0.951041
GO:0007409|GO:0007410	axonogenesis	0.000134858	0.0438006	70	4.31034	493	2.77434
GO:0048646	anatomical structure formation involved in morphogenesis	0.000156059	0.0505017	116	7.14286	914	5.1435
GO:2000146	negative regulation of cell motility	0.000158697	0.0511685	30	1.84729	163	0.917276
GO:0048286	lung alveolus development	0.00016068	0.0516201	12	0.738916	40	0.225098
GO:0007568|GO:0016280	aging	0.000167039	0.0534693	36	2.21675	210	1.18177
GO:0050431	transforming growth factor beta binding	0.000174896	0.0557829	7	0.431034	15	0.0844119
GO:1903019	negative regulation of glycoprotein metabolic process	0.000178038	0.0561788	6	0.369458	11	0.0619021
GO:0043206	extracellular fibril organization	0.000178038	0.0561788	6	0.369458	11	0.0619021
GO:0097435	fibril organization	0.000178038	0.0561788	6	0.369458	11	0.0619021
GO:0048812	neuron projection morphogenesis	0.00017968	0.056496	75	4.61823	542	3.05008
GO:0050769	positive regulation of neurogenesis	0.000181987	0.0570191	46	2.83251	292	1.64322
GO:0048699	generation of neurons	0.000182672	0.0570322	155	9.54434	1288	7.24817
GO:0071495	cellular response to endogenous stimulus	0.000186108	0.0577468	116	7.14286	918	5.16601
GO:0051928	positive regulation of calcium ion transport	0.000186263	0.0577468	18	1.10837	78	0.438942
GO:0046849	bone remodeling	0.00018958	0.058367	11	0.67734	35	0.196961
GO:0070169	positive regulation of biomineral tissue development	0.00018958	0.058367	11	0.67734	35	0.196961
GO:0044431	Golgi apparatus part	0.00019227	0.0589904	104	6.40394	807	4.54136
GO:0006955	immune response	0.000193389	0.059129	144	8.86699	1184	6.66291
GO:0042552	myelination	0.000195088	0.0594436	19	1.16995	85	0.478334
GO:0016616	oxidoreductase activity, acting on the CH-OH group of donors, NAD or NADP as acceptor	0.00019688	0.0597841	23	1.41626	113	0.635903
GO:0045428	regulation of nitric oxide biosynthetic process	0.000208446	0.0630801	12	0.738916	41	0.230726
GO:0016614	oxidoreductase activity, acting on CH-OH group of donors	0.000210132	0.0633742	25	1.53941	128	0.720315
GO:0061448	connective tissue development	0.000215931	0.0647698	33	2.03202	189	1.06359
GO:0051179	localization	0.000216221	0.0647698	462	28.4483	4403	24.7777
GO:1903510	mucopolysaccharide metabolic process	0.000218606	0.0652638	24	1.47783	121	0.680923
GO:0045667	regulation of osteoblast differentiation	0.000233588	0.0695026	21	1.2931	100	0.562746
GO:0006950	response to stress	0.00023461	0.0695731	342	21.0591	3164	17.8053
GO:0019221	cytokine-mediated signaling pathway	0.000236518	0.0699051	56	3.44828	380	2.13844
GO:0007165|GO:0023033	signal transduction	0.000238731	0.0702018	467	28.7562	4460	25.0985
GO:0030182	neuron differentiation	0.000239105	0.0702018	119	7.32759	952	5.35734
GO:0031344	regulation of cell projection organization	0.000246241	0.0720584	55	3.3867	372	2.09342
GO:0051174	regulation of phosphorus metabolic process	0.000250119	0.0729205	170	10.468	1442	8.1148
GO:0048667	cell morphogenesis involved in neuron differentiation	0.000250832	0.0729205	73	4.49507	530	2.98256
GO:0007517	muscle organ development	0.000252679	0.0732174	42	2.58621	263	1.48002
GO:0051271	negative regulation of cellular component movement	0.000254039	0.0733718	31	1.90887	175	0.984806
GO:0051716	cellular response to stimulus	0.000261688	0.0750164	578	35.5911	5635	31.7107
GO:0031399	regulation of protein modification process	0.000261214	0.0750164	175	10.7759	1492	8.39617
GO:0010717	regulation of epithelial to mesenchymal transition	0.000262272	0.0750164	14	0.862069	54	0.303883
GO:0071230	cellular response to amino acid stimulus	0.00026779	0.0761815	12	0.738916	42	0.236353
GO:0090287	regulation of cellular response to growth factor stimulus	0.000268063	0.0761815	37	2.27833	223	1.25492
GO:0051093	negative regulation of developmental process	0.000273667	0.0775256	87	5.35714	658	3.70287
GO:0048585	negative regulation of response to stimulus	0.000279053	0.0785493	134	8.25123	1098	6.17895
GO:0031324	negative regulation of cellular metabolic process	0.000278447	0.0785493	231	14.2241	2047	11.5194
GO:0031995	insulin-like growth factor II binding	0.000280278	0.0786446	5	0.307882	8	0.0450197
GO:0030659	cytoplasmic vesicle membrane	0.000284049	0.0794513	58	3.57143	400	2.25099
GO:0043395	heparan sulfate proteoglycan binding	0.000286436	0.0798671	7	0.431034	16	0.0900394
GO:0008284	positive regulation of cell proliferation	0.000289477	0.0804617	97	5.97291	751	4.22622
GO:0032496	response to lipopolysaccharide	0.000291197	0.0806871	38	2.3399	232	1.30557
GO:0005125	cytokine activity	0.000294847	0.081444	35	2.15517	208	1.17051
GO:0050767	regulation of neurogenesis	0.000296168	0.0815546	72	4.4335	524	2.94879
GO:0009628	response to abiotic stimulus	0.000302536	0.0830502	122	7.51232	986	5.54868
GO:0045087|GO:0002226	innate immune response	0.000312173	0.0851685	102	6.28079	799	4.49634
GO:0019220	regulation of phosphate metabolic process	0.0003116	0.0851685	168	10.3448	1429	8.04164
GO:0045598	regulation of fat cell differentiation	0.000313665	0.0853131	19	1.16995	88	0.495217
GO:0044459	plasma membrane part	0.000318954	0.0864862	248	15.2709	2222	12.5042
GO:0001968	fibronectin binding	0.000322518	0.0866577	9	0.554187	26	0.146314
GO:2001199	negative regulation of dendritic cell differentiation	0.000322262	0.0866577	4	0.246305	5	0.0281373
GO:2000427	positive regulation of apoptotic cell clearance	0.000322262	0.0866577	4	0.246305	5	0.0281373
GO:0001916	positive regulation of T cell mediated cytotoxicity	0.000328178	0.0875956	8	0.492611	21	0.118177
GO:1903053	regulation of extracellular matrix organization	0.000328523	0.0875956	6	0.369458	12	0.0675295
GO:1901701	cellular response to oxygen-containing compound	0.000328973	0.0875956	89	5.4803	680	3.82667
GO:0030670	phagocytic vesicle membrane	0.000337457	0.0895857	13	0.800493	49	0.275746
GO:0007167	enzyme linked receptor protein signaling pathway	0.000344547	0.0911948	110	6.7734	876	4.92966
GO:0060333	interferon-gamma-mediated signaling pathway	0.000349242	0.0921625	17	1.0468	75	0.42206
GO:0002020	protease binding	0.000360736	0.094913	18	1.10837	82	0.461452
GO:0006665	sphingolipid metabolic process	0.000363557	0.0953725	24	1.47783	125	0.703433
GO:0003012	muscle system process	0.000365791	0.0956754	40	2.46305	251	1.41249
GO:0007411|GO:0008040	axon guidance	0.000368067	0.0957034	58	3.57143	404	2.27349
GO:0051960	regulation of nervous system development	0.000369136	0.0957034	78	4.80296	582	3.27518
GO:0097485	neuron projection guidance	0.000368067	0.0957034	58	3.57143	404	2.27349
GO:0050789|GO:0050791	regulation of biological process	0.000378269	0.0977853	965	59.4212	9852	55.4418

## Sheet: (6-c) x 0.5 in PP
This sheet contains 537 GO Terms.
GO ACCESSION	GO Term	p-value	corrected p-value	Count in Selection	% Count in Selection	Count in Total	% Count in Total
GO:0022402	cell cycle process	< E-45	< E-45	298	16.2398	1009	5.67811
GO:0043233	organelle lumen	< E-45	< E-45	662	36.0763	3948	22.2172
GO:0043232	intracellular non-membrane-bounded organelle	< E-45	< E-45	651	35.4768	3536	19.8987
GO:0007049	cell cycle	< E-45	< E-45	351	19.1281	1277	7.18627
GO:0048285	organelle fission	< E-45	< E-45	167	9.10082	468	2.63365
GO:0007067	mitotic nuclear division	< E-45	< E-45	134	7.30245	336	1.89083
GO:0000280	nuclear division	< E-45	< E-45	160	8.71935	441	2.48171
GO:0005694	chromosome	< E-45	< E-45	243	13.2425	776	4.36691
GO:0043228	non-membrane-bounded organelle	< E-45	< E-45	651	35.4768	3536	19.8987
GO:0006996	organelle organization	< E-45	< E-45	509	27.7384	2753	15.4924
GO:0006259|GO:0055132	DNA metabolic process	< E-45	< E-45	207	11.2807	705	3.96736
GO:0005634	nucleus	< E-45	< E-45	959	52.2616	6481	36.4716
GO:0000278	mitotic cell cycle	< E-45	< E-45	277	15.0954	786	4.42319
GO:0070013	intracellular organelle lumen	< E-45	< E-45	654	35.6403	3894	21.9133
GO:0031974	membrane-enclosed lumen	< E-45	< E-45	670	36.5123	4004	22.5324
GO:0044428	nuclear part	< E-45	< E-45	639	34.8229	3615	20.3433
GO:0044427	chromosomal part	< E-45	< E-45	216	11.7711	681	3.8323
GO:1903047	mitotic cell cycle process	< E-45	< E-45	236	12.861	694	3.90546
GO:0031981	nuclear lumen	< E-45	< E-45	594	32.3706	3288	18.5031
GO:0044422	organelle part	2.5041e-41	1.16709e-37	1057	57.6022	7608	42.8137
GO:0044446	intracellular organelle part	3.5079e-41	1.48663e-37	1037	56.5123	7423	41.7726
GO:0000775|GO:0097521	chromosome, centromeric region	3.5087e-41	1.48663e-37	86	4.68665	166	0.934159
GO:0098687	chromosomal region	1.13357e-39	4.59408e-36	99	5.3951	223	1.25492
GO:0000793	condensed chromosome	5.51089e-39	2.14037e-35	89	4.85014	186	1.04671
GO:0005622	intracellular	1.70727e-38	6.36563e-35	1550	84.4687	12848	72.3016
GO:1902589	single-organism organelle organization	2.54043e-38	9.10779e-35	367	20	1856	10.4446
GO:0043229	intracellular organelle	4.36228e-38	1.50602e-34	1393	75.9128	11111	62.5267
GO:0051301	cell division	1.2871e-37	4.28481e-34	143	7.79292	442	2.48734
GO:0071840|GO:0071841	cellular component organization or biogenesis	4.87338e-37	1.56643e-33	736	40.109	4832	27.1919
GO:0051276|GO:0007001|GO:0051277	chromosome organization	8.20715e-37	2.55006e-33	216	11.7711	866	4.87338
GO:0044424	intracellular part	9.95791e-37	2.99423e-33	1535	83.6512	12734	71.6601
GO:0005654	nucleoplasm	1.39574e-36	4.0657e-33	478	26.049	2723	15.3236
GO:0043226	organelle	1.70286e-36	4.81e-33	1480	80.6539	12119	68.1992
GO:0071103	DNA conformation change	5.96989e-36	1.63669e-32	96	5.23161	229	1.28869
GO:0000779	condensed chromosome, centromeric region	1.65624e-33	4.41098e-30	59	3.21526	98	0.551491
GO:0006260|GO:0055133	DNA replication	5.69353e-33	1.4742e-29	87	4.74114	206	1.15926
GO:0007059	chromosome segregation	9.99183e-33	2.51723e-29	86	4.68665	203	1.14237
GO:0000777	condensed chromosome kinetochore	1.36735e-32	3.3541e-29	56	3.05177	91	0.512099
GO:0016043|GO:0044235|GO:0071842	cellular component organization	2.09436e-32	5.00571e-29	706	38.4741	4716	26.5391
GO:0000776|GO:0005699	kinetochore	2.38509e-32	5.55807e-29	63	3.43324	115	0.647158
GO:0044772	mitotic cell cycle phase transition	2.73367e-30	6.06703e-27	102	5.55858	291	1.63759
GO:0044770	cell cycle phase transition	2.73367e-30	6.06703e-27	102	5.55858	291	1.63759
GO:0043231	intracellular membrane-bounded organelle	3.31391e-30	7.18375e-27	1271	69.2643	10128	56.9949
GO:0043227	membrane-bounded organelle	5.07044e-30	1.07417e-26	1380	75.2044	11272	63.4327
GO:0034622	cellular macromolecular complex assembly	5.46396e-29	1.13181e-25	148	8.0654	550	3.0951
GO:0015630	microtubule cytoskeleton	9.9029e-29	2.00671e-25	217	11.8256	984	5.53742
GO:0006323	DNA packaging	1.39403e-27	2.76474e-24	72	3.92371	170	0.956669
GO:0006261|GO:0006262|GO:0006263	DNA-dependent DNA replication	6.68895e-27	1.29896e-23	52	2.83379	95	0.534609
GO:0000228	nuclear chromosome	8.16785e-27	1.55378e-23	117	6.37602	397	2.2341
GO:0005515|GO:0045308	protein binding	1.8745e-25	3.49457e-22	1089	59.346	8510	47.8897
GO:0032991	macromolecular complex	2.07833e-25	3.79859e-22	650	35.4223	4467	25.1379
GO:0043933|GO:0034600|GO:0034621	macromolecular complex subunit organization	5.04827e-25	9.04938e-22	345	18.8011	1976	11.1199
GO:0006281	DNA repair	5.28595e-25	9.29665e-22	116	6.32153	409	2.30163
GO:0065004	protein-DNA complex assembly	2.13644e-24	3.68787e-21	62	3.37875	144	0.810355
GO:0065003	macromolecular complex assembly	1.46081e-23	2.47577e-20	221	12.0436	1099	6.18458
GO:0005819	spindle	1.69477e-23	2.82099e-20	88	4.79564	272	1.53067
GO:0031497	chromatin assembly	4.75246e-23	7.77181e-20	58	3.16076	134	0.75408
GO:0006139|GO:0055134	nucleobase-containing compound metabolic process	5.63921e-23	9.06295e-20	605	32.97	4166	23.444
GO:0071822	protein complex subunit organization	1.86476e-22	2.94611e-19	253	13.7875	1349	7.59145
GO:0044085|GO:0071843	cellular component biogenesis	2.88234e-22	4.47788e-19	320	17.4387	1854	10.4333
GO:0034641	cellular nitrogen compound metabolic process	3.61106e-22	5.51803e-19	680	37.0572	4852	27.3044
GO:0006310	DNA recombination	1.08252e-21	1.62751e-18	70	3.81471	196	1.10298
GO:0046483	heterocycle metabolic process	1.12621e-21	1.65731e-18	620	33.7875	4345	24.4513
GO:0071824	protein-DNA complex subunit organization	1.1379e-21	1.65731e-18	64	3.48774	168	0.945414
GO:0006725	cellular aromatic compound metabolic process	1.45363e-21	2.08459e-18	621	33.842	4358	24.5245
GO:0051726|GO:0000074	regulation of cell cycle	1.67295e-21	2.36275e-18	175	9.53679	821	4.62015
GO:0006334	nucleosome assembly	2.86951e-21	3.9922e-18	53	2.88828	122	0.68655
GO:0044430	cytoskeletal part	5.27666e-21	7.23318e-18	247	13.4605	1337	7.52392
GO:0000226	microtubule cytoskeleton organization	8.33061e-21	1.1254e-17	92	5.01362	317	1.78391
GO:0098813	nuclear chromosome segregation	1.21712e-20	1.62074e-17	58	3.16076	147	0.827237
GO:0005737	cytoplasm	1.84111e-20	2.41713e-17	1200	65.3951	9837	55.3573
GO:0000785|GO:0005717	chromatin	2.3628e-20	3.05896e-17	108	5.88556	413	2.32414
GO:0006333	chromatin assembly or disassembly	3.17504e-20	4.05421e-17	59	3.21526	154	0.866629
GO:0006807	nitrogen compound metabolic process	4.74142e-20	5.97249e-17	711	38.7466	5216	29.3528
GO:1901363	heterocyclic compound binding	6.38955e-20	7.94123e-17	701	38.2016	5132	28.8801
GO:0006271	DNA strand elongation involved in DNA replication	1.56124e-19	1.91485e-16	26	1.41689	34	0.191334
GO:0007017	microtubule-based process	2.2402e-19	2.71191e-16	116	6.32153	473	2.66179
GO:0006461	protein complex assembly	3.85905e-19	4.55336e-16	183	9.97275	918	5.16601
GO:0070271	protein complex biogenesis	3.85905e-19	4.55336e-16	183	9.97275	918	5.16601
GO:0097159	organic cyclic compound binding	4.05849e-19	4.72883e-16	705	38.4196	5203	29.2797
GO:0006974|GO:0034984	cellular response to DNA damage stimulus	5.88825e-19	6.7761e-16	144	7.84741	657	3.69724
GO:0090304	nucleic acid metabolic process	8.39295e-19	9.54069e-16	533	29.0463	3705	20.8497
GO:0005815	microtubule organizing center	8.91855e-19	1.0016e-15	130	7.08447	569	3.20203
GO:0034508	centromere complex assembly	9.96865e-19	1.10621e-15	30	1.63488	47	0.264491
GO:0034728	nucleosome organization	1.49471e-18	1.63915e-15	55	2.99728	146	0.821609
GO:0022616	DNA strand elongation	1.77797e-18	1.9271e-15	26	1.41689	36	0.202589
GO:1901360	organic cyclic compound metabolic process	3.20326e-18	3.39304e-15	631	34.3869	4583	25.7907
GO:0005813	centrosome	3.1955e-18	3.39304e-15	108	5.88556	439	2.47046
GO:0005829	cytosol	4.80835e-18	5.03599e-15	426	23.2153	2830	15.9257
GO:0005856	cytoskeleton	5.14805e-18	5.33187e-15	307	16.7302	1869	10.5177
GO:0031055	chromatin remodeling at centromere	6.55331e-18	6.71272e-15	28	1.52589	43	0.241981
GO:0044260|GO:0034960	cellular macromolecule metabolic process	9.66078e-18	9.78821e-15	819	44.6322	6307	35.4924
GO:0043234	protein complex	9.97953e-18	1.00025e-14	541	29.4823	3817	21.48
GO:0022607|GO:0071844	cellular component assembly	1.89863e-17	1.88275e-14	283	15.4223	1698	9.55543
GO:0000819	sister chromatid segregation	2.97344e-17	2.91752e-14	41	2.23433	92	0.517726
GO:0007051	spindle organization	4.79301e-17	4.65389e-14	41	2.23433	93	0.523354
GO:0044843	cell cycle G1/S phase transition	5.05452e-17	4.80765e-14	56	3.05177	161	0.906021
GO:0000082	G1/S transition of mitotic cell cycle	5.05452e-17	4.80765e-14	56	3.05177	161	0.906021
GO:0044815	DNA packaging complex	6.33219e-17	5.96208e-14	43	2.34332	102	0.574001
GO:0000166	nucleotide binding	9.33156e-17	8.69828e-14	349	19.0191	2243	12.6224
GO:1901265	nucleoside phosphate binding	1.00004e-16	9.22946e-14	349	19.0191	2244	12.628
GO:0044237	cellular metabolic process	1.28765e-16	1.17673e-13	1000	54.4959	8073	45.4305
GO:0000070|GO:0016359	mitotic sister chromatid segregation	1.32725e-16	1.20114e-13	36	1.96185	75	0.42206
GO:0005874	microtubule	2.07403e-16	1.85892e-13	93	5.06812	371	2.08779
GO:0032200	telomere organization	2.27321e-16	2.01804e-13	36	1.96185	76	0.427687
GO:0034080|GO:0034509	CENP-A containing nucleosome assembly	2.6484e-16	2.30717e-13	26	1.41689	41	0.230726
GO:0061641	CENP-A containing chromatin organization	2.6484e-16	2.30717e-13	26	1.41689	41	0.230726
GO:0034724	DNA replication-independent nucleosome organization	3.32844e-16	2.84638e-13	29	1.58038	51	0.287001
GO:0006336	DNA replication-independent nucleosome assembly	3.32844e-16	2.84638e-13	29	1.58038	51	0.287001
GO:0032993	protein-DNA complex	5.62913e-16	4.7701e-13	52	2.83379	149	0.838492
GO:0044238	primary metabolic process	7.53868e-16	6.33069e-13	1008	54.9319	8192	46.1002
GO:0000723	telomere maintenance	1.06265e-15	8.84409e-13	35	1.90736	75	0.42206
GO:0007346	regulation of mitotic cell cycle	1.19368e-15	9.84664e-13	95	5.17711	393	2.21159
GO:0010564	regulation of cell cycle process	1.55856e-15	1.27438e-12	107	5.83106	470	2.64491
GO:0044454	nuclear chromosome part	1.94618e-15	1.57748e-12	85	4.63215	335	1.8852
GO:0005730	nucleolus	2.65123e-15	2.13043e-12	159	8.66485	826	4.64828
GO:0005488	binding	2.80553e-15	2.23515e-12	1413	77.0027	12295	69.1896
GO:0033043	regulation of organelle organization	1.53553e-14	1.21298e-11	141	7.68392	715	4.02364
GO:0044839	cell cycle G2/M phase transition	1.63053e-14	1.26657e-11	48	2.6158	140	0.787845
GO:0000086	G2/M transition of mitotic cell cycle	1.63053e-14	1.26657e-11	48	2.6158	140	0.787845
GO:0043486	histone exchange	2.01046e-14	1.54878e-11	27	1.47139	50	0.281373
GO:0006312	mitotic recombination	2.89287e-14	2.21029e-11	22	1.19891	34	0.191334
GO:0003723	RNA binding	8.45501e-14	6.40749e-11	141	7.68392	730	4.10805
GO:0005623	cell	9.15325e-14	6.82565e-11	1649	89.8638	14960	84.1868
GO:0044464	cell part	9.15325e-14	6.82565e-11	1649	89.8638	14960	84.1868
GO:0008094|GO:0004011	DNA-dependent ATPase activity	9.25759e-14	6.84868e-11	33	1.79837	76	0.427687
GO:0071704	organic substance metabolic process	1.09304e-13	8.02251e-11	1026	55.9128	8491	47.7828
GO:0006338	chromatin remodeling	1.25562e-13	9.14378e-11	50	2.7248	157	0.883512
GO:0032776	DNA methylation on cytosine	1.83551e-13	1.32631e-10	21	1.14441	33	0.185706
GO:0003676	nucleic acid binding	2.63231e-13	1.88744e-10	438	23.8692	3119	17.5521
GO:0000786|GO:0005718	nucleosome	2.68142e-13	1.90797e-10	37	2.01635	96	0.540236
GO:0036094	small molecule binding	3.78455e-13	2.67251e-10	368	20.0545	2532	14.2487
GO:0006270|GO:0042024	DNA replication initiation	3.89522e-13	2.72998e-10	18	0.980926	25	0.140687
GO:0044786	cell cycle DNA replication	4.66259e-13	3.2434e-10	19	1.03542	28	0.157569
GO:0006325	chromatin organization	7.37155e-13	5.08984e-10	123	6.703	623	3.50591
GO:0000922|GO:0030615	spindle pole	7.63916e-13	5.23583e-10	40	2.17984	113	0.635903
GO:0032201	telomere maintenance via semi-conservative replication	8.85939e-13	6.02785e-10	17	0.926431	23	0.129432
GO:0043170|GO:0043283	macromolecule metabolic process	8.98e-13	6.06564e-10	861	46.921	6970	39.2234
GO:0009987|GO:0008151|GO:0050875	cellular process	9.34608e-13	6.26749e-10	1514	82.5068	13511	76.0326
GO:0007010	cytoskeleton organization	1.32151e-12	8.79878e-10	147	8.0109	799	4.49634
GO:0005657	replication fork	2.14047e-12	1.41504e-09	27	1.47139	58	0.326393
GO:0033260	nuclear DNA replication	3.09829e-12	2.03382e-09	18	0.980926	27	0.151941
GO:0030554	adenyl nucleotide binding	4.24257e-12	2.76549e-09	234	12.752	1476	8.30613
GO:0010833	telomere maintenance via telomere lengthening	4.42251e-12	2.86276e-09	21	1.14441	37	0.208216
GO:0001882	nucleoside binding	5.29968e-12	3.40691e-09	272	14.8229	1784	10.0394
GO:0035639	purine ribonucleoside triphosphate binding	5.76169e-12	3.67854e-09	269	14.6594	1761	9.90996
GO:0005524	ATP binding	6.23862e-12	3.95595e-09	228	12.4251	1434	8.06978
GO:0017076	purine nucleotide binding	6.66951e-12	4.2006e-09	275	14.9864	1812	10.197
GO:0034723	DNA replication-dependent nucleosome organization	7.01528e-12	4.35946e-09	19	1.03542	31	0.174451
GO:0006335	DNA replication-dependent nucleosome assembly	7.01528e-12	4.35946e-09	19	1.03542	31	0.174451
GO:0032559	adenyl ribonucleotide binding	7.87625e-12	4.86207e-09	232	12.6431	1469	8.26674
GO:0051052	regulation of DNA metabolic process	8.17243e-12	5.01172e-09	63	3.43324	248	1.39561
GO:0032508	DNA duplex unwinding	9.80833e-12	5.97561e-09	26	1.41689	57	0.320765
GO:0032550	purine ribonucleoside binding	1.01906e-11	6.16819e-09	269	14.6594	1770	9.96061
GO:0032555	purine ribonucleotide binding	1.05045e-11	6.31715e-09	273	14.8774	1803	10.1463
GO:0001883	purine nucleoside binding	1.23002e-11	7.34967e-09	269	14.6594	1773	9.97749
GO:0032549	ribonucleoside binding	1.30936e-11	7.77389e-09	269	14.6594	1774	9.98312
GO:0033554	cellular response to stress	1.47465e-11	8.69985e-09	212	11.5531	1320	7.42825
GO:0007052	mitotic spindle organization	1.57922e-11	9.25816e-09	24	1.3079	50	0.281373
GO:0032392	DNA geometric change	1.60385e-11	9.2906e-09	26	1.41689	58	0.326393
GO:0032553	ribonucleotide binding	1.60469e-11	9.2906e-09	274	14.9319	1818	10.2307
GO:0070507	regulation of microtubule cytoskeleton organization	1.62482e-11	9.34909e-09	36	1.96185	103	0.579629
GO:0006396|GO:0006394	RNA processing	2.90642e-11	1.66207e-08	126	6.86648	678	3.81542
GO:0007088	regulation of mitotic nuclear division	3.12074e-11	1.77375e-08	37	2.01635	110	0.619021
GO:0000722	telomere maintenance via recombination	4.9336e-11	2.78714e-08	17	0.926431	27	0.151941
GO:0008152	metabolic process	7.49916e-11	4.18577e-08	1120	61.0354	9593	53.9842
GO:0003678|GO:0003679	DNA helicase activity	7.45447e-11	4.18577e-08	23	1.25341	49	0.275746
GO:0051321	meiotic cell cycle	7.94594e-11	4.40874e-08	46	2.50681	161	0.906021
GO:0032886	regulation of microtubule-based process	9.32828e-11	5.1451e-08	39	2.12534	124	0.697805
GO:0043044	ATP-dependent chromatin remodeling	1.10918e-10	6.08178e-08	28	1.52589	71	0.39955
GO:0000075|GO:0031576|GO:0071779	cell cycle checkpoint	1.29192e-10	7.04236e-08	55	2.99728	215	1.2099
GO:0000940	condensed chromosome outer kinetochore	1.50652e-10	8.16443e-08	11	0.599455	12	0.0675295
GO:0000794	condensed nuclear chromosome	1.92406e-10	1.0367e-07	29	1.58038	77	0.433315
GO:0051983	regulation of chromosome segregation	2.34929e-10	1.25854e-07	26	1.41689	64	0.360158
GO:0005876	spindle microtubule	3.05599e-10	1.62777e-07	24	1.3079	56	0.315138
GO:0022613	ribonucleoprotein complex biogenesis	3.09152e-10	1.63734e-07	67	3.65123	294	1.65447
GO:0051783	regulation of nuclear division	3.17529e-10	1.6722e-07	40	2.17984	134	0.75408
GO:0031023	microtubule organizing center organization	3.53281e-10	1.85003e-07	26	1.41689	65	0.365785
GO:0010639	negative regulation of organelle organization	5.57253e-10	2.90187e-07	56	3.05177	229	1.28869
GO:0097367	carbohydrate derivative binding	7.60421e-10	3.93786e-07	306	16.6757	2152	12.1103
GO:0044444	cytoplasmic part	8.00384e-10	4.12191e-07	875	47.6839	7296	41.058
GO:0000375|GO:0000385|GO:0031202	RNA splicing, via transesterification reactions	8.05445e-10	4.12519e-07	55	2.99728	225	1.26618
GO:0006458	'de novo' protein folding	8.31129e-10	4.23347e-07	23	1.25341	54	0.303883
GO:1903046	meiotic cell cycle process	1.04157e-09	5.27653e-07	38	2.07084	128	0.720315
GO:0000398|GO:0006374|GO:0006375	mRNA splicing, via spliceosome	1.38639e-09	6.94787e-07	54	2.94278	222	1.2493
GO:0000377	RNA splicing, via transesterification reactions with bulged adenosine as nucleophile	1.38639e-09	6.94787e-07	54	2.94278	222	1.2493
GO:0007126	meiotic nuclear division	1.47207e-09	7.33781e-07	37	2.01635	124	0.697805
GO:0006302	double-strand break repair	1.88537e-09	9.348e-07	37	2.01635	125	0.703433
GO:0043623	cellular protein complex assembly	1.90365e-09	9.38868e-07	62	3.37875	274	1.54192
GO:0051302	regulation of cell division	2.00546e-09	9.83873e-07	58	3.16076	249	1.40124
GO:0051225|GO:0051226|GO:0051227	spindle assembly	2.98898e-09	1.45871e-06	23	1.25341	57	0.320765
GO:0006306	DNA methylation	6.09604e-09	2.94422e-06	25	1.3624	68	0.382667
GO:0006305	DNA alkylation	6.09604e-09	2.94422e-06	25	1.3624	68	0.382667
GO:0006950	response to stress	6.40786e-09	3.07886e-06	418	22.7793	3164	17.8053
GO:0051297	centrosome organization	6.61494e-09	3.16206e-06	23	1.25341	59	0.33202
GO:0043168	anion binding	7.34356e-09	3.49245e-06	344	18.7466	2523	14.1981
GO:0031975	envelope	7.70363e-09	3.64509e-06	160	8.71935	1000	5.62746
GO:0043414	macromolecule methylation	8.89234e-09	4.18629e-06	48	2.6158	196	1.10298
GO:0031967	organelle envelope	1.00894e-08	4.72599e-06	159	8.66485	996	5.60495
GO:0006342|GO:0016440	chromatin silencing	1.18811e-08	5.53738e-06	22	1.19891	56	0.315138
GO:0042254|GO:0007046	ribosome biogenesis	1.30902e-08	6.07056e-06	45	2.45232	180	1.01294
GO:0016568	chromatin modification	1.50744e-08	6.95615e-06	95	5.17711	517	2.9094
GO:0010948	negative regulation of cell cycle process	1.66406e-08	7.60356e-06	50	2.7248	212	1.19302
GO:0044710	single-organism metabolic process	1.65971e-08	7.60356e-06	527	28.7193	4161	23.4159
GO:0017111	nucleoside-triphosphatase activity	1.74635e-08	7.94067e-06	125	6.81199	741	4.16995
GO:1901987	regulation of cell cycle phase transition	2.06665e-08	9.35144e-06	55	2.99728	245	1.37873
GO:0034660	ncRNA metabolic process	2.19522e-08	9.88525e-06	76	4.14169	386	2.1722
GO:0051782	negative regulation of cell division	2.2108e-08	9.90752e-06	24	1.3079	67	0.37704
GO:0051258	protein polymerization	2.38369e-08	1.06312e-05	26	1.41689	77	0.433315
GO:0051084	'de novo' posttranslational protein folding	2.53267e-08	1.12419e-05	20	1.08992	49	0.275746
GO:1901990	regulation of mitotic cell cycle phase transition	2.55374e-08	1.12817e-05	54	2.94278	240	1.35059
GO:0045786	negative regulation of cell cycle	2.77231e-08	1.21895e-05	80	4.35967	416	2.34102
GO:0044728	DNA methylation or demethylation	3.17133e-08	1.38784e-05	27	1.47139	83	0.467079
GO:0000183	chromatin silencing at rDNA	3.37947e-08	1.47202e-05	17	0.926431	37	0.208216
GO:0006304	DNA modification	3.47723e-08	1.50756e-05	30	1.63488	99	0.557119
GO:0008380|GO:0006395	RNA splicing	3.51182e-08	1.51551e-05	68	3.70572	335	1.8852
GO:0043566	structure-specific DNA binding	3.98835e-08	1.71251e-05	54	2.94278	243	1.36747
GO:0030529	ribonucleoprotein complex	4.00508e-08	1.71251e-05	110	5.99455	638	3.59032
GO:0051493	regulation of cytoskeleton organization	4.12096e-08	1.75402e-05	70	3.81471	350	1.96961
GO:0016462	pyrophosphatase activity	4.28763e-08	1.81666e-05	129	7.02997	783	4.4063
GO:0000083	regulation of transcription involved in G1/S transition of mitotic cell cycle	4.34268e-08	1.83166e-05	14	0.762943	26	0.146314
GO:0045930	negative regulation of mitotic cell cycle	4.78899e-08	2.01081e-05	48	2.6158	206	1.15926
GO:0016818	hydrolase activity, acting on acid anhydrides, in phosphorus-containing anhydrides	4.98903e-08	2.08541e-05	129	7.02997	785	4.41756
GO:0016817	hydrolase activity, acting on acid anhydrides	5.37961e-08	2.23863e-05	129	7.02997	786	4.42319
GO:0019899	enzyme binding	5.97573e-08	2.47564e-05	214	11.6621	1468	8.26111
GO:0004386	helicase activity	6.71796e-08	2.77082e-05	38	2.07084	147	0.827237
GO:0005685	U1 snRNP	9.12432e-08	3.74674e-05	10	0.544959	14	0.0787845
GO:0034719	SMN-Sm protein complex	9.48688e-08	3.87854e-05	11	0.599455	17	0.0956669
GO:0042555	MCM complex	1.04289e-07	4.24504e-05	8	0.435967	9	0.0506472
GO:0030397	membrane disassembly	1.21204e-07	4.89083e-05	18	0.980926	44	0.247608
GO:0051081	nuclear envelope disassembly	1.21204e-07	4.89083e-05	18	0.980926	44	0.247608
GO:0060249	anatomical structure homeostasis	1.35575e-07	5.44718e-05	51	2.77929	232	1.30557
GO:0000792	heterochromatin	1.45648e-07	5.82678e-05	24	1.3079	73	0.410805
GO:0000724|GO:0016924	double-strand break repair via homologous recombination	1.46584e-07	5.83916e-05	23	1.25341	68	0.382667
GO:0046982	protein heterodimerization activity	1.57223e-07	6.20987e-05	76	4.14169	404	2.27349
GO:0004003	ATP-dependent DNA helicase activity	1.57027e-07	6.20987e-05	15	0.817439	32	0.180079
GO:0008283	cell proliferation	1.95435e-07	7.68658e-05	106	5.77657	627	3.52842
GO:0000725	recombinational repair	1.98532e-07	7.74303e-05	23	1.25341	69	0.388295
GO:0009112	nucleobase metabolic process	1.98532e-07	7.74303e-05	23	1.25341	69	0.388295
GO:0016887|GO:0004002	ATPase activity	2.76687e-07	0.000107016	72	3.92371	381	2.14406
GO:0090305	nucleic acid phosphodiester bond hydrolysis	2.75706e-07	0.000107016	47	2.56131	211	1.18739
GO:0005635|GO:0005636	nuclear envelope	2.79083e-07	0.000107497	71	3.86921	374	2.10467
GO:0006397	mRNA processing	3.03755e-07	0.000116519	73	3.9782	389	2.18908
GO:0007077	mitotic nuclear envelope disassembly	3.266e-07	0.000124769	17	0.926431	42	0.236353
GO:0031109	microtubule polymerization or depolymerization	4.2154e-07	0.00016038	15	0.817439	34	0.191334
GO:0044877	macromolecular complex binding	4.28392e-07	0.000162325	187	10.1907	1282	7.21441
GO:0006364|GO:0006365	rRNA processing	4.30891e-07	0.000162611	34	1.85286	133	0.748452
GO:0016072	rRNA metabolic process	4.34159e-07	0.000163184	35	1.90736	139	0.782217
GO:0030261|GO:0000068	chromosome condensation	4.38393e-07	0.000164113	14	0.762943	30	0.168824
GO:0003697|GO:0003698|GO:0003699	single-stranded DNA binding	4.47205e-07	0.000166742	24	1.3079	77	0.433315
GO:0034709	methylosome	4.73826e-07	0.000175964	8	0.435967	10	0.0562746
GO:0006284	base-excision repair	4.88329e-07	0.00018063	17	0.926431	43	0.241981
GO:0003677	DNA binding	4.98056e-07	0.0001835	314	17.1117	2363	13.2977
GO:0000780	condensed nuclear chromosome, centromeric region	6.00398e-07	0.000220336	10	0.544959	16	0.0900394
GO:0045814	negative regulation of gene expression, epigenetic	6.56685e-07	0.000240047	29	1.58038	106	0.596511
GO:0000003|GO:0019952|GO:0050876	reproduction	6.63046e-07	0.000241425	133	7.24796	853	4.80023
GO:0097525	spliceosomal snRNP complex	6.67355e-07	0.00024158	15	0.817439	35	0.196961
GO:0044763	single-organism cellular process	6.68655e-07	0.00024158	1217	66.3215	10862	61.1255
GO:0034502	protein localization to chromosome	7.23471e-07	0.000260376	14	0.762943	31	0.174451
GO:0048519|GO:0043118	negative regulation of biological process	7.33167e-07	0.000262851	496	27.03	3994	22.4761
GO:0006297	nucleotide-excision repair, DNA gap filling	9.58491e-07	0.000342316	11	0.599455	20	0.112549
GO:0006403	RNA localization	1.04199e-06	0.000370715	36	1.96185	150	0.844119
GO:0006275	regulation of DNA replication	1.04597e-06	0.000370718	30	1.63488	114	0.641531
GO:0051303	establishment of chromosome localization	1.15872e-06	0.000407579	18	0.980926	50	0.281373
GO:0050000	chromosome localization	1.15872e-06	0.000407579	18	0.980926	50	0.281373
GO:1902850	microtubule cytoskeleton organization involved in mitosis	1.16404e-06	0.000407911	14	0.762943	32	0.180079
GO:0000796|GO:0005676|GO:0008620	condensin complex	1.20366e-06	0.000418648	6	0.326975	6	0.0337648
GO:0006189	'de novo' IMP biosynthetic process	1.20366e-06	0.000418648	6	0.326975	6	0.0337648
GO:0051784	negative regulation of nuclear division	1.21749e-06	0.000421882	19	1.03542	55	0.30951
GO:0005681	spliceosomal complex	1.4038e-06	0.000484641	37	2.01635	158	0.889139
GO:0034470	ncRNA processing	1.50185e-06	0.000516577	51	2.77929	250	1.40687
GO:0006188	IMP biosynthetic process	1.5789e-06	0.000541084	8	0.435967	11	0.0619021
GO:0009124	nucleoside monophosphate biosynthetic process	1.77539e-06	0.000606191	23	1.25341	77	0.433315
GO:0007080	mitotic metaphase plate congression	1.82987e-06	0.000615252	14	0.762943	33	0.185706
GO:0007098	centrosome cycle	1.82987e-06	0.000615252	14	0.762943	33	0.185706
GO:0050657	nucleic acid transport	1.83493e-06	0.000615252	34	1.85286	141	0.793472
GO:0050658	RNA transport	1.83493e-06	0.000615252	34	1.85286	141	0.793472
GO:0051236	establishment of RNA localization	1.83493e-06	0.000615252	34	1.85286	141	0.793472
GO:0051028	mRNA transport	1.90249e-06	0.000635619	31	1.68937	123	0.692178
GO:0007093|GO:0031575|GO:0071780	mitotic cell cycle checkpoint	1.93615e-06	0.000644554	37	2.01635	160	0.900394
GO:0003684	damaged DNA binding	2.25764e-06	0.000748907	19	1.03542	57	0.320765
GO:0055086	nucleobase-containing small molecule metabolic process	2.32018e-06	0.000766924	81	4.41417	469	2.63928
GO:0051082	unfolded protein binding	2.43152e-06	0.000800886	26	1.41689	95	0.534609
GO:0000790	nuclear chromatin	2.72553e-06	0.000894564	46	2.50681	221	1.24367
GO:0046605	regulation of centrosome cycle	2.8157e-06	0.000920651	14	0.762943	34	0.191334
GO:0040029	regulation of gene expression, epigenetic	2.82476e-06	0.000920651	47	2.56131	228	1.28306
GO:0009123	nucleoside monophosphate metabolic process	3.10111e-06	0.0010072	43	2.34332	202	1.13675
GO:0051310	metaphase plate congression	3.46152e-06	0.00112035	15	0.817439	39	0.219471
GO:0046700	heterocycle catabolic process	3.49927e-06	0.00112865	72	3.92371	407	2.29038
GO:0005687	U4 snRNP	3.69474e-06	0.0011835	7	0.381471	9	0.0506472
GO:0005832	chaperonin-containing T-complex	3.69474e-06	0.0011835	7	0.381471	9	0.0506472
GO:0030532	small nuclear ribonucleoprotein complex	3.89619e-06	0.00124376	16	0.871935	44	0.247608
GO:0010605	negative regulation of macromolecule metabolic process	3.93685e-06	0.00125245	274	14.9319	2068	11.6376
GO:0071294	cellular response to zinc ion	4.30521e-06	0.00134666	8	0.435967	12	0.0675295
GO:0051383	kinetochore organization	4.30521e-06	0.00134666	8	0.435967	12	0.0675295
GO:0044249	cellular biosynthetic process	4.267e-06	0.00134666	515	28.0654	4226	23.7817
GO:0071459	protein localization to chromosome, centromeric region	4.30521e-06	0.00134666	8	0.435967	12	0.0675295
GO:0043596	nuclear replication fork	4.24794e-06	0.00134666	14	0.762943	35	0.196961
GO:0006753	nucleoside phosphate metabolic process	4.42256e-06	0.00137874	73	3.9782	417	2.34665
GO:0009156	ribonucleoside monophosphate biosynthetic process	4.58197e-06	0.00142367	21	1.14441	70	0.393922
GO:0005643|GO:0005644	nuclear pore	5.00164e-06	0.00153668	20	1.08992	65	0.365785
GO:0009117	nucleotide metabolic process	5.00341e-06	0.00153668	72	3.92371	411	2.31289
GO:0006144	purine nucleobase metabolic process	5.01161e-06	0.00153668	15	0.817439	40	0.225098
GO:0031577	spindle checkpoint	5.01161e-06	0.00153668	15	0.817439	40	0.225098
GO:0005739	mitochondrion	5.2771e-06	0.00161278	215	11.7166	1568	8.82386
GO:0045132	meiotic chromosome segregation	5.58374e-06	0.00170091	18	0.980926	55	0.30951
GO:0051128	regulation of cellular component organization	5.82917e-06	0.00176989	224	12.2071	1647	9.26843
GO:0046983	protein dimerization activity	6.00143e-06	0.00181628	154	8.39237	1060	5.96511
GO:0071897	DNA biosynthetic process	7.43982e-06	0.00223846	18	0.980926	56	0.315138
GO:1901576	organic substance biosynthetic process	7.44444e-06	0.00223846	522	28.4469	4310	24.2544
GO:1904029	regulation of cyclin-dependent protein kinase activity	7.47433e-06	0.00224022	32	1.74387	137	0.770962
GO:0034655	nucleobase-containing compound catabolic process	7.51161e-06	0.00224418	65	3.54223	364	2.0484
GO:0090329	regulation of DNA-dependent DNA replication	7.64623e-06	0.00226264	13	0.708447	32	0.180079
GO:0090231	regulation of spindle checkpoint	7.62213e-06	0.00226264	9	0.490463	16	0.0900394
GO:0046112	nucleobase biosynthetic process	7.62213e-06	0.00226264	9	0.490463	16	0.0900394
GO:0000778	condensed nuclear chromosome kinetochore	7.68206e-06	0.00226605	6	0.326975	7	0.0393922
GO:0032259	methylation	8.50771e-06	0.00250168	54	2.94278	286	1.60945
GO:0019439	aromatic compound catabolic process	8.75477e-06	0.00256624	71	3.86921	410	2.30726
GO:0006457|GO:0007022|GO:0007024|GO:0007025	protein folding	8.78462e-06	0.00256691	43	2.34332	210	1.18177
GO:0090307	mitotic spindle assembly	8.87301e-06	0.00258464	12	0.653951	28	0.157569
GO:0016796	exonuclease activity, active with either ribo- or deoxyribonucleic acids and producing 5'-phosphomonoesters	1.00675e-05	0.00292346	15	0.817439	42	0.236353
GO:0009161	ribonucleoside monophosphate metabolic process	1.01998e-05	0.00294352	40	2.17984	191	1.07485
GO:0007076	mitotic chromosome condensation	1.01752e-05	0.00294352	8	0.435967	13	0.073157
GO:0006369|GO:0019224	termination of RNA polymerase II transcription	1.04052e-05	0.00297517	16	0.871935	47	0.264491
GO:0006283	transcription-coupled nucleotide-excision repair	1.04052e-05	0.00297517	16	0.871935	47	0.264491
GO:0007599	hemostasis	1.03853e-05	0.00297517	85	4.63215	518	2.91503
GO:0000469	cleavage involved in rRNA processing	1.12102e-05	0.00316649	7	0.381471	10	0.0562746
GO:0034501	protein localization to kinetochore	1.12102e-05	0.00316649	7	0.381471	10	0.0562746
GO:0031080	nuclear pore outer ring	1.12102e-05	0.00316649	7	0.381471	10	0.0562746
GO:0006268	DNA unwinding involved in DNA replication	1.12102e-05	0.00316649	7	0.381471	10	0.0562746
GO:0005720	nuclear heterochromatin	1.14269e-05	0.00321794	13	0.708447	33	0.185706
GO:0048523|GO:0051243	negative regulation of cellular process	1.15761e-05	0.00325016	450	24.5232	3668	20.6415
GO:0043142	single-stranded DNA-dependent ATPase activity	1.16847e-05	0.0032708	5	0.27248	5	0.0281373
GO:0044711	single-organism biosynthetic process	1.19466e-05	0.00333409	169	9.20981	1198	6.7417
GO:0050817	coagulation	1.26861e-05	0.0035194	84	4.57766	513	2.88689
GO:0007596	blood coagulation	1.26861e-05	0.0035194	84	4.57766	513	2.88689
GO:0000387	spliceosomal snRNP assembly	1.31366e-05	0.00363357	14	0.762943	38	0.213844
GO:0010212	response to ionizing radiation	1.37637e-05	0.00379576	29	1.58038	122	0.68655
GO:0009058	biosynthetic process	1.45793e-05	0.00400471	528	28.7738	4390	24.7046
GO:0045931	positive regulation of mitotic cell cycle	1.46073e-05	0.00400471	26	1.41689	104	0.585256
GO:0042623	ATPase activity, coupled	1.49796e-05	0.00408275	49	2.6703	256	1.44063
GO:0044429	mitochondrial part	1.49606e-05	0.00408275	126	6.86648	848	4.77209
GO:0051129	negative regulation of cellular component organization	1.55627e-05	0.0042293	75	4.08719	447	2.51548
GO:0046785	microtubule polymerization	1.6252e-05	0.00440379	10	0.544959	21	0.118177
GO:0009892	negative regulation of metabolic process	1.66558e-05	0.00450015	295	16.0763	2291	12.8925
GO:0007127	meiosis I	1.88094e-05	0.00506732	21	1.14441	76	0.427687
GO:0033045	regulation of sister chromatid segregation	1.89706e-05	0.005096	16	0.871935	49	0.275746
GO:0033047	regulation of mitotic sister chromatid segregation	1.92147e-05	0.00511734	15	0.817439	44	0.247608
GO:0045839	negative regulation of mitotic nuclear division	1.92147e-05	0.00511734	15	0.817439	44	0.247608
GO:0010965	regulation of mitotic sister chromatid separation	1.92147e-05	0.00511734	15	0.817439	44	0.247608
GO:0008017	microtubule binding	1.97354e-05	0.00524106	37	2.01635	176	0.990433
GO:0046040	IMP metabolic process	2.15849e-05	0.00568362	8	0.435967	14	0.0787845
GO:0005721	pericentric heterochromatin	2.15849e-05	0.00568362	8	0.435967	14	0.0787845
GO:0033044	regulation of chromosome organization	2.15201e-05	0.00568362	36	1.96185	170	0.956669
GO:1901988	negative regulation of cell cycle phase transition	2.20791e-05	0.00579737	34	1.85286	157	0.883512
GO:0042060	wound healing	2.21696e-05	0.00580479	100	5.44959	646	3.63534
GO:0051053	negative regulation of DNA metabolic process	2.33727e-05	0.00610267	21	1.14441	77	0.433315
GO:0031110	regulation of microtubule polymerization or depolymerization	2.52425e-05	0.00655727	16	0.871935	50	0.281373
GO:0000079	regulation of cyclin-dependent protein serine/threonine kinase activity	2.52545e-05	0.00655727	23	1.25341	89	0.500844
GO:0030071	regulation of mitotic metaphase/anaphase transition	2.60875e-05	0.00670167	15	0.817439	45	0.253236
GO:0044270	cellular nitrogen compound catabolic process	2.58947e-05	0.00670167	69	3.76022	408	2.296
GO:1902099	regulation of metaphase/anaphase transition of cell cycle	2.60875e-05	0.00670167	15	0.817439	45	0.253236
GO:1901361	organic cyclic compound catabolic process	2.60982e-05	0.00670167	74	4.0327	446	2.50985
GO:0045005	DNA-dependent DNA replication maintenance of fidelity	2.67188e-05	0.00682343	9	0.490463	18	0.101294
GO:0051233	spindle midzone	2.67188e-05	0.00682343	9	0.490463	18	0.101294
GO:0070035	purine NTP-dependent helicase activity	2.71328e-05	0.00689139	20	1.08992	72	0.405177
GO:0008026	ATP-dependent helicase activity	2.71328e-05	0.00689139	20	1.08992	72	0.405177
GO:0003682	chromatin binding	2.73726e-05	0.00693342	73	3.9782	439	2.47046
GO:1901991	negative regulation of mitotic cell cycle phase transition	2.74475e-05	0.00693356	33	1.79837	152	0.855374
GO:0000076	DNA replication checkpoint	2.8065e-05	0.00699475	7	0.381471	11	0.0619021
GO:1903504	regulation of mitotic spindle checkpoint	2.8065e-05	0.00699475	7	0.381471	11	0.0619021
GO:0090266	regulation of mitotic cell cycle spindle assembly checkpoint	2.8065e-05	0.00699475	7	0.381471	11	0.0619021
GO:0051988	regulation of attachment of spindle microtubules to kinetochore	2.80217e-05	0.00699475	6	0.326975	8	0.0450197
GO:0002199	zona pellucida receptor complex	2.8065e-05	0.00699475	7	0.381471	11	0.0619021
GO:0016071	mRNA metabolic process	2.81853e-05	0.00700601	89	4.85014	563	3.16826
GO:0003729	mRNA binding	2.88299e-05	0.00712821	27	1.47139	114	0.641531
GO:0044822	poly(A) RNA binding	2.88299e-05	0.00712821	27	1.47139	114	0.641531
GO:0009127	purine nucleoside monophosphate biosynthetic process	3.07445e-05	0.0075417	17	0.926431	56	0.315138
GO:0090501	RNA phosphodiester bond hydrolysis	3.0745e-05	0.0075417	24	1.3079	96	0.540236
GO:0009168	purine ribonucleoside monophosphate biosynthetic process	3.07445e-05	0.0075417	17	0.926431	56	0.315138
GO:1901976|GO:2001047	regulation of cell cycle checkpoint	3.74775e-05	0.00916907	11	0.599455	27	0.151941
GO:0045787	positive regulation of cell cycle	3.76774e-05	0.00919383	50	2.7248	272	1.53067
GO:0010467	gene expression	3.80004e-05	0.00924844	444	24.1962	3656	20.574
GO:0006998	nuclear envelope organization	3.91359e-05	0.00949998	19	1.03542	68	0.382667
GO:0015631	tubulin binding	3.99453e-05	0.00967129	46	2.50681	244	1.3731
GO:0051338	regulation of transferase activity	4.01368e-05	0.00969246	126	6.86648	866	4.87338
GO:0004518	nuclease activity	4.13231e-05	0.00992752	36	1.96185	175	0.984806
GO:0009165	nucleotide biosynthetic process	4.13231e-05	0.00992752	36	1.96185	175	0.984806
GO:0031324	negative regulation of cellular metabolic process	4.48116e-05	0.0107379	264	14.3869	2047	11.5194
GO:0080135	regulation of cellular response to stress	4.63942e-05	0.0110886	61	3.32425	355	1.99775
GO:0008150|GO:0000004|GO:0007582	biological_process	5.10579e-05	0.0121721	1686	91.8801	15865	89.2797
GO:0015931	nucleobase-containing compound transport	5.15758e-05	0.0122642	35	1.90736	170	0.956669
GO:0071013	catalytic step 2 spliceosome	5.32082e-05	0.0125881	21	1.14441	81	0.455824
GO:0009167	purine ribonucleoside monophosphate metabolic process	5.30948e-05	0.0125881	36	1.96185	177	0.996061
GO:0003674|GO:0005554	molecular_function	5.71469e-05	0.0134857	1636	89.1553	15330	86.269
GO:0009126	purine nucleoside monophosphate metabolic process	6.00557e-05	0.0141008	36	1.96185	178	1.00169
GO:1901293	nucleoside phosphate biosynthetic process	6.00557e-05	0.0141008	36	1.96185	178	1.00169
GO:0009113	purine nucleobase biosynthetic process	6.13287e-05	0.0142243	7	0.381471	12	0.0675295
GO:0010369	chromocenter	6.13287e-05	0.0142243	7	0.381471	12	0.0675295
GO:0010389	regulation of G2/M transition of mitotic cell cycle	6.13448e-05	0.0142243	15	0.817439	48	0.270118
GO:0046931	pore complex assembly	6.13287e-05	0.0142243	7	0.381471	12	0.0675295
GO:1902749	regulation of cell cycle G2/M phase transition	6.13448e-05	0.0142243	15	0.817439	48	0.270118
GO:0000478	endonucleolytic cleavage involved in rRNA processing	6.40901e-05	0.0146783	5	0.27248	6	0.0337648
GO:0033170	protein-DNA loading ATPase activity	6.40901e-05	0.0146783	5	0.27248	6	0.0337648
GO:0003689	DNA clamp loader activity	6.40901e-05	0.0146783	5	0.27248	6	0.0337648
GO:0000479	endonucleolytic cleavage of tricistronic rRNA transcript (SSU-rRNA, 5.8S rRNA, LSU-rRNA)	6.40901e-05	0.0146783	5	0.27248	6	0.0337648
GO:0005663	DNA replication factor C complex	6.40901e-05	0.0146783	5	0.27248	6	0.0337648
GO:0044450	microtubule organizing center part	6.42919e-05	0.0146884	27	1.47139	119	0.669668
GO:0006353	DNA-templated transcription, termination	6.48549e-05	0.0147808	22	1.19891	88	0.495217
GO:0051985	negative regulation of chromosome segregation	6.58661e-05	0.0149747	13	0.708447	38	0.213844
GO:0044699	single-organism process	7.4368e-05	0.0168664	1330	72.4796	12190	68.5988
GO:0045934	negative regulation of nucleobase-containing compound metabolic process	7.48074e-05	0.0169249	170	9.26431	1247	7.01745
GO:0005875	microtubule associated complex	7.55956e-05	0.0170527	29	1.58038	133	0.748452
GO:0050878	regulation of body fluid levels	7.57382e-05	0.0170527	98	5.3406	650	3.65785
GO:0031503	protein complex localization	7.6165e-05	0.0171075	9	0.490463	20	0.112549
GO:0007020	microtubule nucleation	7.64904e-05	0.0171393	8	0.435967	16	0.0900394
GO:0031123	RNA 3'-end processing	7.73041e-05	0.0172801	20	1.08992	77	0.433315
GO:0031145	anaphase-promoting complex-dependent proteasomal ubiquitin-dependent protein catabolic process	7.82317e-05	0.0174456	21	1.14441	83	0.467079
GO:0015030	Cajal body	8.00393e-05	0.0178061	15	0.817439	49	0.275746
GO:0071900	regulation of protein serine/threonine kinase activity	8.08961e-05	0.0179538	68	3.70572	415	2.3354
GO:0000737	DNA catabolic process, endonucleolytic	8.13796e-05	0.0180182	17	0.926431	60	0.337648
GO:0034453	microtubule anchoring	8.18178e-05	0.0180724	11	0.599455	29	0.163196
GO:0061640	cytoskeleton-dependent cytokinesis	8.86751e-05	0.0195407	12	0.653951	34	0.191334
GO:0006308	DNA catabolic process	9.19326e-05	0.0202108	19	1.03542	72	0.405177
GO:0022618	ribonucleoprotein complex assembly	9.22143e-05	0.020225	30	1.63488	141	0.793472
GO:0051640	organelle localization	9.31756e-05	0.0203879	54	2.94278	311	1.75014
GO:0005759|GO:0031980	mitochondrial matrix	9.41547e-05	0.0205538	58	3.16076	341	1.91896
GO:0034399	nuclear periphery	9.82038e-05	0.0213877	25	1.3624	109	0.613393
GO:0016458	gene silencing	0.000101013	0.0219481	27	1.47139	122	0.68655
GO:0030894	replisome	0.000102204	0.0221041	10	0.544959	25	0.140687
GO:0043601	nuclear replisome	0.000102204	0.0221041	10	0.544959	25	0.140687
GO:0031570	DNA integrity checkpoint	0.000110158	0.0237689	31	1.68937	149	0.838492
GO:0003886|GO:0008326	DNA (cytosine-5-)-methyltransferase activity	0.000113376	0.0241282	4	0.217984	4	0.0225098
GO:0005658	alpha DNA polymerase:primase complex	0.000113376	0.0241282	4	0.217984	4	0.0225098
GO:0031618|GO:0002137	nuclear pericentric heterochromatin	0.000113376	0.0241282	4	0.217984	4	0.0225098
GO:0031262	Ndc80 complex	0.000113376	0.0241282	4	0.217984	4	0.0225098
GO:0043515	kinetochore binding	0.000113376	0.0241282	4	0.217984	4	0.0225098
GO:0090116	C-5 methylation of cytosine	0.000113376	0.0241282	4	0.217984	4	0.0225098
GO:0006997|GO:0048287	nucleus organization	0.000116889	0.0248193	27	1.47139	123	0.692178
GO:0031965	nuclear membrane	0.000120176	0.0254237	46	2.50681	255	1.435
GO:0043240	Fanconi anaemia nuclear complex	0.000121008	0.0254237	7	0.381471	13	0.073157
GO:1902750	negative regulation of cell cycle G2/M phase transition	0.0001211	0.0254237	9	0.490463	21	0.118177
GO:0040001|GO:0018986|GO:0030605|GO:0030606|GO:0030608|GO:0030610	establishment of mitotic spindle localization	0.0001211	0.0254237	9	0.490463	21	0.118177
GO:0010972	negative regulation of G2/M transition of mitotic cell cycle	0.0001211	0.0254237	9	0.490463	21	0.118177
GO:0031572	G2 DNA damage checkpoint	0.000122341	0.0256265	12	0.653951	35	0.196961
GO:0070925	organelle assembly	0.000130057	0.0271819	63	3.43324	383	2.15532
GO:0045859	regulation of protein kinase activity	0.000130733	0.027262	103	5.61308	700	3.93922
GO:0035173	histone kinase activity	0.000131407	0.0273414	8	0.435967	17	0.0956669
GO:0005871	kinesin complex	0.000132791	0.0275064	15	0.817439	51	0.287001
GO:0000018	regulation of DNA recombination	0.000132791	0.0275064	15	0.817439	51	0.287001
GO:0030496	midbody	0.00014532	0.030035	26	1.41689	118	0.664041
GO:0090068	positive regulation of cell cycle process	0.000149442	0.0308187	40	2.17984	214	1.20428
GO:0009059|GO:0043284	macromolecule biosynthetic process	0.000150018	0.0308692	418	22.7793	3471	19.5329
GO:0000281	mitotic cytokinesis	0.000150777	0.030957	10	0.544959	26	0.146314
GO:0009116	nucleoside metabolic process	0.000152904	0.0313247	50	2.7248	287	1.61508
GO:0006793	phosphorus metabolic process	0.000158229	0.0323444	232	12.6431	1803	10.1463
GO:0003824	catalytic activity	0.00016297	0.0332407	620	33.7875	5346	30.0844
GO:0051653	spindle localization	0.000164796	0.0333215	11	0.599455	31	0.174451
GO:2001251	negative regulation of chromosome organization	0.000164724	0.0333215	20	1.08992	81	0.455824
GO:0031111	negative regulation of microtubule polymerization or depolymerization	0.000164796	0.0333215	11	0.599455	31	0.174451
GO:0071166	ribonucleoprotein complex localization	0.000164724	0.0333215	20	1.08992	81	0.455824
GO:0051382|GO:0000069	kinetochore assembly	0.000174874	0.0352065	6	0.326975	10	0.0562746
GO:0006999	nuclear pore organization	0.000174874	0.0352065	6	0.326975	10	0.0562746
GO:0006796	phosphate-containing compound metabolic process	0.000180347	0.0362301	227	12.3706	1763	9.92122
GO:0008092	cytoskeletal protein binding	0.000186454	0.0373763	110	5.99455	764	4.29938
GO:0048471	perinuclear region of cytoplasm	0.000188169	0.0376393	85	4.63215	561	3.15701
GO:1901992	positive regulation of mitotic cell cycle phase transition	0.000190216	0.037886	14	0.762943	47	0.264491
GO:1901989	positive regulation of cell cycle phase transition	0.000190216	0.037886	14	0.762943	47	0.264491
GO:0051172	negative regulation of nitrogen compound metabolic process	0.000191038	0.0379687	177	9.64578	1330	7.48452
GO:0000910|GO:0007104|GO:0016288|GO:0033205	cytokinesis	0.000197006	0.0390716	20	1.08992	82	0.461452
GO:0051704|GO:0051706	multi-organism process	0.000199151	0.0394131	278	15.1499	2217	12.4761
GO:0000022	mitotic spindle elongation	0.00020511	0.0401661	5	0.27248	7	0.0393922
GO:0000212	meiotic spindle organization	0.00020511	0.0401661	5	0.27248	7	0.0393922
GO:0051231	spindle elongation	0.00020511	0.0401661	5	0.27248	7	0.0393922
GO:0043139	5'-3' DNA helicase activity	0.00020511	0.0401661	5	0.27248	7	0.0393922
GO:0005683	U7 snRNP	0.00020511	0.0401661	5	0.27248	7	0.0393922
GO:0008757	S-adenosylmethionine-dependent methyltransferase activity	0.000209048	0.0408514	25	1.3624	114	0.641531
GO:0009611|GO:0002245	response to wounding	0.000210111	0.0409733	104	5.66758	717	4.03489
GO:0005881	cytoplasmic microtubule	0.000213433	0.0415342	15	0.817439	53	0.298255
GO:0044818	mitotic G2/M transition checkpoint	0.000215158	0.0416957	8	0.435967	18	0.101294
GO:0000217	DNA secondary structure binding	0.000215158	0.0416957	8	0.435967	18	0.101294
GO:0000175	3'-5'-exoribonuclease activity	0.000217424	0.0420474	10	0.544959	27	0.151941
GO:0001741	XY body	0.000220431	0.0425406	7	0.381471	14	0.0787845
GO:0033046	negative regulation of sister chromatid segregation	0.000223299	0.0430052	12	0.653951	37	0.208216
GO:0009259|GO:0009121	ribonucleotide metabolic process	0.000235011	0.0450746	50	2.7248	292	1.64322
GO:0019693	ribose phosphate metabolic process	0.000234832	0.0450746	52	2.83379	307	1.72763
GO:0043549	regulation of kinase activity	0.00023723	0.0454066	107	5.83106	744	4.18683
GO:0004527|GO:0008857	exonuclease activity	0.0002414	0.0460158	18	0.980926	71	0.39955
GO:0051054	positive regulation of DNA metabolic process	0.000241348	0.0460158	25	1.3624	115	0.647158
GO:0016572	histone phosphorylation	0.000278021	0.0527807	9	0.490463	23	0.129432
GO:0007026	negative regulation of microtubule depolymerization	0.000278021	0.0527807	9	0.490463	23	0.129432
GO:0072521	purine-containing compound metabolic process	0.000289627	0.0548722	56	3.05177	340	1.91334
GO:0071826	ribonucleoprotein complex subunit organization	0.000291831	0.0551777	30	1.63488	150	0.844119
GO:0060255	regulation of macromolecule metabolic process	0.000294841	0.055634	607	33.079	5252	29.5554
GO:0005200	structural constituent of cytoskeleton	0.000297179	0.0559618	22	1.19891	97	0.545864
GO:0007062	sister chromatid cohesion	0.000307111	0.0575994	10	0.544959	28	0.157569
GO:0051293	establishment of spindle localization	0.000307111	0.0575994	10	0.544959	28	0.157569
GO:0010558	negative regulation of macromolecule biosynthetic process	0.000308618	0.0577659	168	9.15531	1265	7.11874
GO:0071173	spindle assembly checkpoint	0.000310119	0.0578146	11	0.599455	33	0.185706
GO:0060968	regulation of gene silencing	0.000310119	0.0578146	11	0.599455	33	0.185706
GO:0007005	mitochondrion organization	0.000341299	0.0633239	60	3.26975	373	2.09904
GO:0071426	ribonucleoprotein complex export from nucleus	0.000341709	0.0633239	19	1.03542	79	0.44457
GO:0006289|GO:0045001	nucleotide-excision repair	0.000341709	0.0633239	19	1.03542	79	0.44457
GO:0031124	mRNA 3'-end processing	0.000347241	0.0642213	16	0.871935	61	0.343275
GO:0071168	protein localization to chromatin	0.000351045	0.0644136	6	0.326975	11	0.0619021
GO:0000466	maturation of 5.8S rRNA from tricistronic rRNA transcript (SSU-rRNA, 5.8S rRNA, LSU-rRNA)	0.000351045	0.0644136	6	0.326975	11	0.0619021
GO:0008408	3'-5' exonuclease activity	0.000349864	0.0644136	13	0.708447	44	0.247608
GO:0090224	regulation of spindle organization	0.000351045	0.0644136	6	0.326975	11	0.0619021
GO:0050790	regulation of catalytic activity	0.000366425	0.0671036	260	14.1689	2077	11.6882
GO:0005814	centriole	0.000388297	0.0709698	20	1.08992	86	0.483962
GO:0019222	regulation of metabolic process	0.000400732	0.0730991	694	37.8202	6087	34.2544
GO:0016896	exoribonuclease activity, producing 5'-phosphomonoesters	0.000425687	0.0773485	10	0.544959	29	0.163196
GO:0000791	euchromatin	0.000425687	0.0773485	10	0.544959	29	0.163196
GO:0009451|GO:0016547	RNA modification	0.000430137	0.0780051	21	1.14441	93	0.523354
GO:0051494	negative regulation of cytoskeleton organization	0.000432504	0.0782819	23	1.25341	106	0.596511
GO:0042981	regulation of apoptotic process	0.000488004	0.0881563	163	8.88283	1234	6.94429
GO:0043067|GO:0043070	regulation of programmed cell death	0.000494766	0.0892049	164	8.93733	1243	6.99494
GO:0018209	peptidyl-serine modification	0.000498022	0.0896186	23	1.25341	107	0.602138
GO:0051292	nuclear pore complex assembly	0.000500258	0.0896746	5	0.27248	8	0.0450197
GO:0070652	HAUS complex	0.000500258	0.0896746	5	0.27248	8	0.0450197
GO:0019405	alditol catabolic process	0.00052014	0.0923507	4	0.217984	5	0.0281373
GO:0032133	chromosome passenger complex	0.00052014	0.0923507	4	0.217984	5	0.0281373
GO:0009008	DNA-methyltransferase activity	0.00052014	0.0923507	4	0.217984	5	0.0281373
GO:0043633	polyadenylation-dependent RNA catabolic process	0.00052014	0.0923507	4	0.217984	5	0.0281373
GO:0006269	DNA replication, synthesis of RNA primer	0.00052014	0.0923507	4	0.217984	5	0.0281373
GO:0009411	response to UV	0.000523952	0.0928506	24	1.3079	114	0.641531
GO:0016032|GO:0022415	viral process	0.000528639	0.0935035	91	4.95913	628	3.53405
GO:0071174	mitotic spindle checkpoint	0.000550634	0.0964784	11	0.599455	35	0.196961
GO:1902100	negative regulation of metaphase/anaphase transition of cell cycle	0.000550634	0.0964784	11	0.599455	35	0.196961
GO:0045841	negative regulation of mitotic metaphase/anaphase transition	0.000550634	0.0964784	11	0.599455	35	0.196961
GO:0033048	negative regulation of mitotic sister chromatid segregation	0.000550634	0.0964784	11	0.599455	35	0.196961
GO:2000816	negative regulation of mitotic sister chromatid separation	0.000550634	0.0964784	11	0.599455	35	0.196961
GO:1901657	glycosyl compound metabolic process	0.0005697	0.0996319	50	2.7248	303	1.70512
GO:0009163	nucleoside biosynthetic process	0.000572038	0.0998533	23	1.25341	108	0.607766
GO:0000803	sex chromosome	0.00057423	0.099862	9	0.490463	25	0.140687
GO:0031114	regulation of microtubule depolymerization	0.00057423	0.099862	9	0.490463	25	0.140687
GO:0034645|GO:0034961	cellular macromolecule biosynthetic process	0.000575375	0.0998748	404	22.0163	3398	19.1221
