# Supplementary material for: Reversible differentiation of immortalized human bladder smooth muscle cells accompanied by actin bundle reorganization
Source: PLoS One. 2017 Oct 19;12(10):e0186584. doi: 10.1371/journal.pone.0186584 (PMC5648286; doi:10.1371/journal.pone.0186584)
Supplement: S3 Table — Genes whose expression levels were increased by more than 100% in differentiated hBS11 cells are shown. (XLS) [file pone.0186584.s008.xls]

## Sheet: (6-b) x 2.0 in PP
(6-b) x 2.0 in PP
This sheet contains 2592 probes.
#Experiment: (6) hBS-G vs hBS-D (75)
#Technology: Agilent.SingleColor.72363
#Created On: 月, 22 2 2016 09:44:30
ProbeName	[hBS-G](raw)	[hBS-D](raw)	[hBS-G](normalized)	[hBS-D](normalized)	Fold Change (log)	Fold Change	[hBS-G](flag)	[hBS-D](flag)	GeneSymbol	Description	GeneName	EntrezGeneID	Go	GenomicCoordinates	ControlType	Cytoband	EnsemblID	GenbankAccession	RefSeqAccession	TIGRID	UniGeneID
A_23_P166087	17.3482	9919.1	0	9.39315	9.39315	672.388	P	P	RASSF2	Homo sapiens Ras association (RalGDS/AF-6) domain family member 2 (RASSF2), transcript variant 1, mRNA [NM_014737]	Ras association (RalGDS/AF-6) domain family member 2	9770	GO:0048872|GO:0005515|GO:0045667|GO:0007049|GO:0005737|GO:0001501|GO:0046849|GO:0001503|GO:0038168|GO:0005634|GO:0045670	chr20:4760842-4760783	FALSE	hs|20p13	ENST00000379376	NM_014737	NM_014737	THC2468451	Hs.631504
A_23_P383009	30.3496	7095.24	0	8.1029	8.1029	274.926	P	P	IGFBP5	Homo sapiens insulin-like growth factor binding protein 5 (IGFBP5), mRNA [NM_000599]	insulin-like growth factor binding protein 5	3488	GO:0017148|GO:0005515|GO:0048630|GO:0051897|GO:0031994|GO:0031995|GO:0005615|GO:0001558|GO:0014912|GO:0010906|GO:0031069|GO:0035556|GO:0044342|GO:0006006|GO:0001968|GO:0030336|GO:0060056|GO:0005576|GO:0048662|GO:0042593|GO:0016942|GO:0001649|GO:0007165|GO:0071407|GO:0045668|GO:0043569|GO:0043568|GO:0071320|GO:0044267|GO:0051146	chr2:217537226-217537167	FALSE	hs|2q35	ENST00000233813	NM_000599	NM_000599	THC2561338	Hs.607212
A_23_P137665	25.2415	5125.02	0	7.89949	7.89949	238.771	P	P	CHI3L1	Homo sapiens chitinase 3-like 1 (cartilage glycoprotein-39) (CHI3L1), mRNA [NM_001276]	chitinase 3-like 1 (cartilage glycoprotein-39)	1116	GO:0006032|GO:0051897|GO:0048471|GO:0005783|GO:0030324|GO:0051216|GO:0005615|GO:0006955|GO:0005737|GO:0006954|GO:0071356|GO:0070374|GO:0004568|GO:0070555|GO:0070062|GO:0010800|GO:0007250|GO:0005975|GO:0005578|GO:0006915|GO:0045766|GO:0009612|GO:0008061|GO:0070741|GO:0030246|GO:0034612|GO:0072606|GO:0005201	chr1:203148255-203148196	FALSE	hs|1q32.1	ENST00000404436	NM_001276	NM_001276	THC2510769	Hs.382202
A_23_P156708	236.874	45345.2	0	7.81456	7.81456	225.121	P	P	TNXB	Homo sapiens tenascin XB (TNXB), transcript variant XB-S, mRNA [NM_032470]	tenascin XB	7148	GO:0030036|GO:0005518|GO:0005578|GO:0005583|GO:0005615|GO:0031012|GO:0005622|GO:0016337|GO:0005178|GO:0007160|GO:0030199|GO:0032963|GO:0006631|GO:0006641|GO:0043506|GO:0043206|GO:0007155|GO:0008201|GO:0070062|GO:0048251	chr6:32009022-32008964	FALSE	hs|6p21.33	ENST00000549232	NM_032470	NM_032470	THC2481071	Hs.485104
A_33_P3298159	103.025	14545.9	0	7.37534	7.37534	166.034	P	P	PTGDS	Homo sapiens prostaglandin D2 synthase 21kDa (brain) (PTGDS), mRNA [NM_000954]	prostaglandin D2 synthase 21kDa (brain)	5730	GO:0005791|GO:0019369|GO:0019371|GO:0005215|GO:0048471|GO:0031965|GO:0005504|GO:0005794|GO:0045187|GO:0004667|GO:0051384|GO:0005576|GO:0044281|GO:0005615|GO:0001516|GO:0005501|GO:0005789|GO:0006810|GO:0070062	chr9:139876134-139876193	FALSE	hs|9q34.3	ENST00000444903	NM_000954	NM_000954	THC2470120	Hs.446429
A_23_P216361	36.2279	4604.88	0	7.22379	7.22379	149.478	P	P	COL14A1	Homo sapiens collagen, type XIV, alpha 1 (COL14A1), mRNA [NM_021110]	collagen, type XIV, alpha 1	7373	GO:0003229|GO:0005581|GO:0005518|GO:0005578|GO:0005596|GO:0005576|GO:0005614|GO:0005615|GO:0061050|GO:0031012|GO:0016337|GO:0048873|GO:0022617|GO:0030198|GO:0030199|GO:0030574|GO:0005788|GO:0030674|GO:0070062|GO:0005201	chr8:121383648-121383707	FALSE	hs|8q24.12	ENST00000247781	NM_021110	NM_021110	THC2670146	Hs.409662
A_23_P215634	250.691	26604	0	6.96346	6.96346	124.799	P	P	IGFBP3	Homo sapiens insulin-like growth factor binding protein 3 (IGFBP3), transcript variant 1, mRNA [NM_001013398]	insulin-like growth factor binding protein 3	3486	GO:0005515|GO:0008285|GO:0031994|GO:0031995|GO:0005634|GO:0005615|GO:0001558|GO:0046872|GO:0010906|GO:0014912|GO:0008160|GO:0044342|GO:0009968|GO:0001968|GO:0070062|GO:0005520|GO:0043065|GO:0006915|GO:0048662|GO:0005576|GO:0043085|GO:0001649|GO:0016942|GO:0043568|GO:0045663|GO:0043567|GO:0001933|GO:0006468|GO:0043410|GO:0044267	chr7:45952667-45952608	FALSE	hs|7p12.3	ENST00000275521	NM_001013398	NM_001013398	NP1147610	Hs.450230
A_23_P134237	295.203	27319.7	0	6.76596	6.76596	108.832	P	P	RARRES2	Homo sapiens retinoic acid receptor responder (tazarotene induced) 2 (RARRES2), mRNA [NM_002889]	retinoic acid receptor responder (tazarotene induced) 2	5919	GO:0005515|GO:0005102|GO:0005576|GO:0048566|GO:0050994|GO:0001523|GO:0001701|GO:0031012|GO:2001275|GO:0006954|GO:0050921|GO:0006935|GO:0050873|GO:0001934|GO:0010759|GO:0045600|GO:0070062	chr7:150037260-150037201	FALSE	hs|7q36.1	ENST00000482669	NM_002889	NM_002889	THC2711667	Hs.647064
A_32_P142440	72.569	6463.42	0	6.71067	6.71067	104.74	P	P	PCSK9	Homo sapiens proprotein convertase subtilisin/kexin type 9 (PCSK9), transcript variant 1, mRNA [NM_174936]	proprotein convertase subtilisin/kexin type 9	255738	GO:0005515|GO:0030134|GO:0048471|GO:0016540|GO:0010469|GO:0004252|GO:0005886|GO:0005783|GO:0070326|GO:0043621|GO:0005764|GO:0005615|GO:0043523|GO:0005737|GO:0043525|GO:0030182|GO:0034190|GO:0006508|GO:0001920|GO:0010989|GO:0022008|GO:0008203|GO:0009267|GO:0042632|GO:0005791|GO:0032869|GO:0005794|GO:0009986|GO:0005770|GO:0001822|GO:0030169|GO:0006915|GO:0031232|GO:0001889|GO:0032803|GO:0032802|GO:…	chr1:55530453-55530512	FALSE	hs|1p32.3	ENST00000490692	NM_174936	NM_174936	THC2482435	Hs.18844
A_23_P76749	32.4491	2660.71	0	6.59136	6.59136	96.4268	P	P	GALNT16	Homo sapiens polypeptide N-acetylgalactosaminyltransferase 16 (GALNT16), transcript variant 2, mRNA [NM_020692]	polypeptide N-acetylgalactosaminyltransferase 16	57452	GO:0004653|GO:0000139|GO:0030246|GO:0006486|GO:0016021|GO:0046872|GO:0070062	chr14:69821071-69821130	FALSE	hs|14q24.1	ENST00000553471	NM_020692	NM_020692	THC2470572	Hs.21035
A_33_P3381338	176.459	12656	0	6.39822	6.39822	84.3443	P	P	TNXB	Homo sapiens tenascin XB (TNXB), transcript variant XB, mRNA [NM_019105]	tenascin XB	7148	GO:0030036|GO:0005518|GO:0005578|GO:0005583|GO:0005615|GO:0031012|GO:0005622|GO:0016337|GO:0005178|GO:0007160|GO:0030199|GO:0032963|GO:0006631|GO:0006641|GO:0043506|GO:0043206|GO:0007155|GO:0008201|GO:0070062|GO:0048251	chr6:32009196-32009137	FALSE	hs|6p21.33	ENST00000546684	NM_019105	NM_019105	THC2463631	Hs.485104
A_32_P108254	279.578	19205.4	0	6.33598	6.33598	80.7832	P	P	FAM20A	Homo sapiens family with sequence similarity 20, member A (FAM20A), transcript variant 1, mRNA [NM_017565]	family with sequence similarity 20, member A	54757	GO:0005794|GO:0070166|GO:0005623|GO:0070062|GO:0055074	chr17:66533427-66533368	FALSE	hs|17q24.2	ENST00000375556	NM_017565	NM_017565	THC2476784	Hs.268874
A_23_P426305	52.2095	3317.5	0	6.22351	6.22351	74.7246	P	P	AOC3	Homo sapiens amine oxidase, copper containing 3 (AOC3), transcript variant 1, mRNA [NM_003734]	amine oxidase, copper containing 3	8639	GO:0005515|GO:0048038|GO:0005261|GO:0046982|GO:0005886|GO:0009986|GO:0005507|GO:0005509|GO:0052596|GO:0052595|GO:0052594|GO:0052593|GO:0042803|GO:0005902|GO:0005737|GO:0008131|GO:0006954|GO:0009308|GO:0016021|GO:0007155|GO:0046677|GO:0006812|GO:0055114	chr17:41009891-41009950	FALSE	hs|17q21.31	ENST00000308423	NM_003734	NM_003734	THC2468389	Hs.198241
A_23_P58251	55.7403	3315.86	0	6.12839	6.12839	69.9566	P	P	CPZ	Homo sapiens carboxypeptidase Z (CPZ), transcript variant 3, mRNA [NM_001014448]	carboxypeptidase Z	8532	GO:0006508|GO:0005578|GO:0008270|GO:0016055|GO:0070062|GO:0004181	chr4:8616184-8620173	FALSE	hs|4p16.1	ENST00000514302	NM_001014448	NM_001014448	THC2603582	Hs.61995
A_33_P3404601	17.1224	986.52	0	6.08226	6.08226	67.7552	P	P	C2	Homo sapiens complement component 2 (C2), transcript variant 5, mRNA [NM_001282458]	complement component 2	717	GO:0030449|GO:0006956|GO:0004252|GO:2000427|GO:0007584|GO:0045087|GO:0006958|GO:0006508|GO:0005576|GO:0005615|GO:0046872|GO:0070062	chr6:31912555-31912614	FALSE	hs|6p21.33	ENST00000460487	NM_001282458	NM_001282458	NP1206846	Hs.408903
A_23_P204286	74.4293	4086.37	0	6.01267	6.01267	64.5648	P	P	MGP	Homo sapiens matrix Gla protein (MGP), transcript variant 2, mRNA [NM_000900]	matrix Gla protein	4256	GO:0031012|GO:0005515|GO:0030500|GO:0001503|GO:0001502|GO:0005509|GO:0005578|GO:0008147|GO:0030154|GO:0070062|GO:0005201	chr12:15034999-15034940	FALSE	hs|12p12.3		NM_000900	NM_000900	THC2550449	Hs.365706
A_33_P3361636	171.473	9174.79	0	5.97549	5.97549	62.922	P	P	MGP	Homo sapiens matrix Gla protein (MGP), transcript variant 1, mRNA [NM_001190839]	matrix Gla protein	4256	GO:0031012|GO:0005515|GO:0030500|GO:0001503|GO:0001502|GO:0005509|GO:0005578|GO:0008147|GO:0030154|GO:0070062|GO:0005201	chr12:15034886-15034827	FALSE	hs|12p12.3	ENST00000539261	NM_001190839	NM_001190839	THC2549798	Hs.365706
A_33_P3384287	196.32	10040.9	0	5.91041	5.91041	60.1467	P	P	PALM	Homo sapiens paralemmin (PALM), transcript variant 1, mRNA [NM_002579]	paralemmin	5064	GO:0005515|GO:0060160|GO:0030424|GO:0005886|GO:0072661|GO:0008360|GO:0031527|GO:0051491|GO:0006928|GO:0005634|GO:0007194|GO:0016327|GO:0060074|GO:0043231|GO:0016323|GO:0071257|GO:0032590|GO:0032591|GO:0005887|GO:0007010|GO:0016023|GO:0005654|GO:0060999|GO:0031750	chr19:748269-748328	FALSE	hs|19p13.3	ENST00000264560	NM_002579	NM_002579	THC2461192	Hs.631841
A_33_P3249976	30.0442	1496.39	0	5.87213	5.87213	58.5715	P	P	JAM2	Homo sapiens junctional adhesion molecule 2 (JAM2), transcript variant 1, mRNA [NM_021219]	junctional adhesion molecule 2	58494	GO:0005515|GO:0016337|GO:0007162|GO:0046982|GO:0005886|GO:0030198|GO:0007596|GO:0005887|GO:0005923|GO:0050900	chr21:27087158-27087217	FALSE	hs|21q21.3	ENST00000312957	NM_021219	NM_021219	THC2492883	Hs.517227
A_23_P156687	94.4021	4551.16	0	5.82514	5.82514	56.6947	P	P	CFB	Homo sapiens complement factor B (CFB), mRNA [NM_001710]	complement factor B	629	GO:0006957|GO:0030449|GO:0006956|GO:0005886|GO:0004252|GO:0001848|GO:0045087|GO:0006508|GO:0072562|GO:0005576|GO:0005615|GO:0070062	chr6:31918992-31919147	FALSE	hs|6p21.33	ENST00000425368	NM_001710	NM_001710	THC2532851	Hs.69771
A_23_P46936	40.3497	1916.41	0	5.80358	5.80358	55.8536	P	P	EGR2	Homo sapiens early growth response 2 (EGR2), transcript variant 1, mRNA [NM_000399]	early growth response 2	1959	GO:0005515|GO:0003700|GO:0044212|GO:0006366|GO:0016874|GO:0005634|GO:0035914|GO:0046872|GO:0014037|GO:0005737|GO:0071371|GO:0021660|GO:0030278|GO:0048168|GO:0045944|GO:0035284|GO:0006611|GO:0007611|GO:0045444|GO:0031625|GO:0001102|GO:0032868|GO:0043066|GO:0042552|GO:0016925|GO:0000978|GO:0021666|GO:0001077|GO:0008045|GO:0007420|GO:0003682|GO:0007422|GO:0071837|GO:0007622|GO:0071320|GO:0045893|GO:…	chr10:64571909-64571850	FALSE	hs|10q21.3	ENST00000411732	NM_000399	NM_000399	NP650156	Hs.1395
A_33_P3226212	115.884	4659.7	0	5.56335	5.56335	47.2865	P	P	JAM2	Homo sapiens junctional adhesion molecule 2 (JAM2), transcript variant 3, mRNA [NM_001270408]	junctional adhesion molecule 2	58494	GO:0005515|GO:0016337|GO:0007162|GO:0046982|GO:0005886|GO:0030198|GO:0007596|GO:0005887|GO:0005923|GO:0050900	chr21:27078338-27078397	FALSE	hs|21q21.3	ENST00000460679	NM_001270408	NM_001270408	NP1185826	Hs.517227
A_23_P58588	414.447	16405.2	0	5.54069	5.54069	46.5495	P	P	SLIT3	Homo sapiens slit homolog 3 (Drosophila) (SLIT3), transcript variant 2, mRNA [NM_003062]	slit homolog 3 (Drosophila)	6586	GO:0030308|GO:0008285|GO:0005509|GO:0050919|GO:0061364|GO:0048846|GO:0005615|GO:0035385|GO:0048495|GO:0032870|GO:0051414|GO:0021834|GO:0005739|GO:0070100|GO:0007411|GO:0010629|GO:0009887	chr5:168093426-168093367	FALSE	hs|5q34	ENST00000519560	NM_003062	NM_003062	THC2470745	Hs.552087
A_23_P349966	199.356	7871.22	0	5.53704	5.53704	46.4316	P	P	TMEM130	Homo sapiens transmembrane protein 130 (TMEM130), transcript variant 2, mRNA [NM_152913]	transmembrane protein 130	222865	GO:0000139|GO:0016021	chr7:98444214-98444155	FALSE	hs|7q22.1	ENST00000339375	NM_152913	NM_152913	THC2511629	Hs.270753
A_23_P215913	363.265	14314.9	0	5.53422	5.53422	46.341	P	P	CLU	Homo sapiens clusterin (CLU), transcript variant 1, mRNA [NM_001831]	clusterin	1191	GO:1900221|GO:0006629|GO:0005515|GO:0048471|GO:0005783|GO:0032436|GO:0072562|GO:0005634|GO:0001836|GO:0005615|GO:0045429|GO:0005829|GO:0051787|GO:0005739|GO:0051788|GO:0006956|GO:0005737|GO:0032286|GO:0051092|GO:0006958|GO:0017038|GO:0031093|GO:0051131|GO:0001774|GO:0016887|GO:0031625|GO:0070062|GO:0032463|GO:0043065|GO:0031966|GO:0032760|GO:0043691|GO:0050821|GO:0034366|GO:0030168|GO:2001244|GO:…	chr8:27457462-27457403	FALSE	hs|8p21.1	ENST00000405140	NM_001831	NM_001831	THC2565549	Hs.436657
A_32_P80850	53.5226	2086.55	0	5.5187	5.5187	45.8451	P	P	COL14A1	Homo sapiens collagen, type XIV, alpha 1 (COL14A1), mRNA [NM_021110]	collagen, type XIV, alpha 1	7373	GO:0003229|GO:0005581|GO:0005518|GO:0005578|GO:0005596|GO:0005576|GO:0005614|GO:0005615|GO:0061050|GO:0031012|GO:0016337|GO:0048873|GO:0022617|GO:0030198|GO:0030199|GO:0030574|GO:0005788|GO:0030674|GO:0070062|GO:0005201	chr8:121381649-121381708	FALSE	hs|8q24.12	ENST00000309791	NM_021110	NM_021110	THC2641950	Hs.409662
A_33_P3246883	33.0159	1247.63	0	5.47376	5.47376	44.4392	P	P	DMKN	Homo sapiens dermokine (DMKN), transcript variant 2, mRNA [NM_033317]	dermokine	93099	GO:0005515|GO:0005615|GO:0070062	chr19:35990920-35990861	FALSE	hs|19q13.12	ENST00000408915	NM_033317	NM_033317	NP1468173	Hs.417795
A_23_P320261	149.151	5612.59	0	5.46769	5.46769	44.2527	P	P	DMKN	Homo sapiens dermokine (DMKN), transcript variant 1, mRNA [NM_001035516]	dermokine	93099	GO:0005515|GO:0005615|GO:0070062	chr19:35988194-35988135	FALSE	hs|19q13.12	ENST00000467532	NM_001035516	NM_001035516	THC2630590	Hs.417795
A_23_P254741	4451.84	156555	0	5.36999	5.36999	41.3551	P	P	SOD3	Homo sapiens superoxide dismutase 3, extracellular (SOD3), mRNA [NM_003102]	superoxide dismutase 3, extracellular	6649	GO:0005515|GO:0005802|GO:0001666|GO:0005507|GO:0005796|GO:0005576|GO:0005634|GO:0005615|GO:0031012|GO:0005737|GO:0019430|GO:0008270|GO:0046688|GO:0000302|GO:0008201|GO:0070062|GO:0055114|GO:0004784	chr4:24802400-24802459	FALSE	hs|4p15.2	ENST00000382120	NM_003102	NM_003102	THC2669315	Hs.2420
A_23_P142075	190.453	6169.07	0	5.25141	5.25141	38.092	P	P	ACP5	Homo sapiens acid phosphatase 5, tartrate resistant (ACP5), transcript variant 4, mRNA [NM_001611]	acid phosphatase 5, tartrate resistant	54	GO:0050830|GO:0045453|GO:0003993|GO:0032691|GO:0032929|GO:0032720|GO:0006767|GO:0044281|GO:0005764|GO:0008198|GO:0005829|GO:0008199|GO:0006771|GO:0045019|GO:0006766|GO:0032695|GO:0060349|GO:0050728|GO:0016311|GO:0032496|GO:0016021|GO:0034097|GO:0070062	chr19:11685584-11685525	FALSE	hs|19p13.2	ENST00000592828	NM_001611	NM_001611	THC2602801	Hs.1211
A_23_P114883	1503.75	48028.3	0	5.23112	5.23112	37.5598	P	P	FMOD	Homo sapiens fibromodulin (FMOD), transcript variant 1, mRNA [NM_002023]	fibromodulin	2331	GO:0005796|GO:0005975|GO:0005578|GO:0005576|GO:0044281|GO:0005615|GO:0042339|GO:0031012|GO:0007181|GO:0018146|GO:0030198|GO:0009405|GO:0042340|GO:0030203|GO:0043202	chr1:203309874-203309815	FALSE	hs|1q32.1	ENST00000354955	NM_002023	NM_002023	THC2532654	Hs.519168
A_32_P74409	84.2361	2684.19	0	5.22777	5.22777	37.4729	P	P	C11orf96	Homo sapiens chromosome 11 open reading frame 96 (C11orf96), mRNA [NM_001145033]	chromosome 11 open reading frame 96	387763		chr11:43965338-43965397	FALSE	hs|11p11.2	ENST00000617612	NM_001145033	NM_001145033		Hs.530443
A_23_P157007	22.2385	705.866	0	5.22213	5.22213	37.3266	P	P	TMEM176B	Homo sapiens transmembrane protein 176B (TMEM176B), transcript variant 1, mRNA [NM_014020]	transmembrane protein 176B	28959	GO:0031965|GO:0009887|GO:0016021|GO:2001199|GO:0030154	chr7:150489208-150489149	FALSE	hs|7q36.1	ENST00000450753	NM_014020	NM_014020	THC2467726	Hs.647090
A_24_P220485	194.235	5682.42	0	5.1045	5.1045	34.4039	P	P	OLFML2A	Homo sapiens olfactomedin-like 2A (OLFML2A), transcript variant 1, mRNA [NM_182487]	olfactomedin-like 2A	169611	GO:0031012|GO:0030198|GO:0050840|GO:0005576|GO:0042803	chr9:127577020-127577079	FALSE	hs|9q33.3	ENST00000373580	NM_182487	NM_182487	THC2492828	Hs.357004
A_33_P3230478	243.652	6687.81	0	5.01251	5.01251	32.2787	P	P	C1S	Homo sapiens complement component 1, s subcomponent (C1S), transcript variant 1, mRNA [NM_201442]	complement component 1, s subcomponent	716	GO:0005515|GO:0006956|GO:0004252|GO:0045087|GO:0006958|GO:0005509|GO:0006508|GO:0072562|GO:0005576|GO:0070062|GO:0042802	chr12:7171593-7171652	FALSE	hs|12p13.31	ENST00000403949	NM_201442	NM_201442	THC2520386	Hs.458355
A_23_P205370	15.7624	392.406	0	4.87166	4.87166	29.2762	P	P	ASB2	Homo sapiens ankyrin repeat and SOCS box containing 2 (ASB2), transcript variant 2, mRNA [NM_016150]	ankyrin repeat and SOCS box containing 2	51676	GO:0035556|GO:0005515|GO:0000209|GO:0007165|GO:0004842|GO:0042787|GO:0045445|GO:0035914|GO:0031466	chr14:94400660-94400601	FALSE	hs|14q32.12	ENST00000553883	NM_016150	NM_016150	THC2471932	Hs.510327
A_33_P3405424	51.5602	1265.4	0	4.85106	4.85106	28.8612	P	P	IL4I1	Homo sapiens interleukin 4 induced 1 (IL4I1), transcript variant 1, mRNA [NM_152899]	interleukin 4 induced 1	259307	GO:0001716|GO:0005576|GO:0005764|GO:0055114	chr19:50392976-50392917	FALSE	hs|19q13.33	ENST00000595948	NM_152899	NM_152899	THC2488969	Hs.741750
A_23_P120227	111.122	2656.1	0	4.81297	4.81297	28.1091	P	P	LBH	Homo sapiens limb bud and heart development (LBH), mRNA [NM_030915]	limb bud and heart development	81606	GO:0010468|GO:0005737|GO:0030193|GO:0007275|GO:0005634|GO:0045893|GO:0006351	chr2:30482471-30482530	FALSE	hs|2p23.1	ENST00000395323	NM_030915	NM_030915	THC2738167	Hs.567598
A_23_P164057	9904.97	231886	0	4.78299	4.78299	27.531	P	P	MFAP4	Homo sapiens microfibrillar-associated protein 4 (MFAP4), transcript variant 2, mRNA [NM_002404]	microfibrillar-associated protein 4	4239	GO:0005515|GO:0009650|GO:0010712|GO:0001527|GO:0005576|GO:0071953|GO:0071493|GO:0031012|GO:0003674|GO:0030198|GO:0043206|GO:0007155|GO:0048251|GO:0070062	chr17:19286872-19286813	FALSE	hs|17p11.2	ENST00000574313	NM_002404	NM_002404	NP1211437	Hs.296049
A_23_P164436	34.8095	796.845	0	4.75062	4.75062	26.9202	P	P	ASPA	Homo sapiens aspartoacylase (ASPA), transcript variant 1, mRNA [NM_000049]	aspartoacylase	443	GO:0005515|GO:0005737|GO:0019807|GO:0022010|GO:0006533|GO:0048714|GO:0016788|GO:0005634|GO:0004046|GO:0046872|GO:0070062	chr17:3402456-3402515	FALSE	hs|17p13.2	ENST00000263080	NM_000049	NM_000049	THC2473194	Hs.171142
A_23_P358917	42.1696	957.844	0	4.73939	4.73939	26.7114	P	P	CYP3A7	Homo sapiens cytochrome P450, family 3, subfamily A, polypeptide 7 (CYP3A7), mRNA [NM_000765]	cytochrome P450, family 3, subfamily A, polypeptide 7	1551	GO:0004497|GO:0006805|GO:0070330|GO:0019825|GO:0005506|GO:0005789|GO:0044281|GO:0055114|GO:0020037	chr7:99303096-99303037	FALSE	hs|7q22.1	ENST00000336374	NM_000765	NM_000765	NP1161387	Hs.111944
A_33_P3269636	176.402	3993.45	0	4.73456	4.73456	26.6223	P	P	SBSN	Homo sapiens suprabasin (SBSN), transcript variant 1, mRNA [NM_001166034]	suprabasin	374897	GO:0008150|GO:0003674|GO:0005737|GO:0070062	chr19:36014331-36014272	FALSE	hs|19q13.12	ENST00000518157	NM_001166034	NM_001166034	THC2622994	Hs.433484
A_32_P32413	18.5843	420.315	0	4.73318	4.73318	26.5969	P	P	SETBP1	Homo sapiens SET binding protein 1 (SETBP1), transcript variant 1, mRNA [NM_015559]	SET binding protein 1	26040	GO:0005634|GO:0003677	chr18:42648247-42648306	FALSE	hs|18q12.3	ENST00000282030	NM_015559	NM_015559	THC2755509	Hs.435458
A_23_P111583	35.0488	751.872	0	4.65692	4.65692	25.2274	P	P	CD36	Homo sapiens CD36 molecule (thrombospondin receptor) (CD36), transcript variant 2, mRNA [NM_001001547]	CD36 molecule (thrombospondin receptor)	948	GO:0032755|GO:0002474|GO:0035634|GO:0050830|GO:0019915|GO:0050731|GO:0030301|GO:0042992|GO:0005615|GO:0060100|GO:0005041|GO:0015911|GO:0042953|GO:0002755|GO:0044130|GO:0043123|GO:0044255|GO:0005794|GO:0038124|GO:0009986|GO:0032760|GO:0038123|GO:0010744|GO:0034134|GO:0030169|GO:0043277|GO:0030168|GO:0000122|GO:0002224|GO:0006898|GO:0055096|GO:0005887|GO:0045087|GO:0045121|GO:0009897|GO:0001954|GO:…	chr7:80302711-80303343	FALSE	hs|7q21.11	ENST00000419819	NM_001001547	NM_001001547	NP097737	Hs.120949
A_22_P00014988	40.5919	869.401	0	4.65463	4.65463	25.1874	P	P	C3orf80	Homo sapiens chromosome 3 open reading frame 80 (C3orf80), mRNA [NM_001168214]	chromosome 3 open reading frame 80	401097	GO:0016021	chr3:159945713-159945772	FALSE	hs|3q25.33	ENST00000490320	NM_001168214	NM_001168214	THC2607966	Hs.729755
A_33_P3287223	855.08	18279.1	0	4.65186	4.65186	25.1392	P	P	DPP4	Homo sapiens dipeptidyl-peptidase 4 (DPP4), mRNA [NM_001935]	dipeptidyl-peptidase 4	1803	GO:0005515|GO:0008284|GO:0005886|GO:0004252|GO:0031295|GO:0030139|GO:0005765|GO:0002020|GO:0010716|GO:0042803|GO:0042802|GO:0046581|GO:0016324|GO:0071438|GO:0006508|GO:0070062|GO:0001666|GO:0009986|GO:0031258|GO:0005102|GO:0033632|GO:0030027|GO:0042110|GO:0016020|GO:0043542|GO:0008236|GO:0045121|GO:0016021|GO:0008239|GO:0005925	chr2:162849045-162848986	FALSE	hs|2q24.2	ENST00000360534	NM_001935	NM_001935	THC2468254	Hs.368912
A_22_P00011370	33.5225	704.627	0	4.62753	4.62753	24.7187	P	P	P2RX7	purinergic receptor P2X, ligand-gated ion channel, 7 [Source:HGNC Symbol;Acc:HGNC:8537] [ENST00000328963]	purinergic receptor P2X, ligand gated ion channel, 7	5027	GO:0005515|GO:0032755|GO:0006649|GO:0043132|GO:0031594|GO:0050830|GO:0010524|GO:0034405|GO:0048705|GO:0006900|GO:0010043|GO:0042803|GO:0019228|GO:0006884|GO:0016485|GO:0031668|GO:0043025|GO:0032496|GO:0033198|GO:0001614|GO:0006509|GO:0043029|GO:0000287|GO:0030501|GO:0004931|GO:0005507|GO:0032060|GO:0001845|GO:0016079|GO:0046931|GO:0043234|GO:0032059|GO:0005887|GO:0045087|GO:0002028|GO:0032963|GO:…	chr12:121625756-121625815	FALSE	hs|12q24.31	ENST00000328963	AF086044		THC2522962	Hs.439682
A_23_P134426	1392.71	29057.8	0	4.61683	4.61683	24.536	P	P	GPNMB	Homo sapiens glycoprotein (transmembrane) nmb (GPNMB), transcript variant 1, mRNA [NM_001005340]	glycoprotein (transmembrane) nmb	10457	GO:0042470|GO:0008285|GO:0005178|GO:0005887|GO:0030282|GO:0016021|GO:0007155|GO:0008201|GO:0001649	chr7:23314496-23314555	FALSE	hs|7p15.3	ENST00000381990	NM_001005340	NM_001005340	THC2476654	Hs.190495
A_23_P145529	21.906	450.23	0	4.59514	4.59514	24.1698	P	P	PKIB	Homo sapiens protein kinase (cAMP-dependent, catalytic) inhibitor beta (PKIB), transcript variant 1, mRNA [NM_181795]	protein kinase (cAMP-dependent, catalytic) inhibitor beta	5570	GO:2000480|GO:0005737|GO:0005634|GO:0004862	chr6:123046337-123046396	FALSE	hs|6q22.31	ENST00000392491	NM_181795	NM_181795	NP314049	Hs.744965
A_24_P759477	61.3765	1240.54	0	4.57101	4.57101	23.769	P	P	ITGB8	Homo sapiens integrin, beta 8 (ITGB8), mRNA [NM_002214]	integrin, beta 8	3696	GO:0008305|GO:0060674|GO:0005886|GO:0009986|GO:0051216|GO:0005102|GO:0034686|GO:0010628|GO:0007160|GO:0007229|GO:0030198|GO:0010629|GO:0001573|GO:0004872|GO:0007155|GO:0070062	chr7:20455137-20455196	FALSE	hs|7p21.1	ENST00000222573	NM_002214	NM_002214	THC2594559	Hs.592171
A_33_P3314176	53.1439	1049.74	0	4.53785	4.53785	23.2289	P	P	FAM46C	Homo sapiens family with sequence similarity 46, member C (FAM46C), mRNA [NM_017709]	family with sequence similarity 46, member C	54855		chr1:118170883-118170942	FALSE	hs|1p12	ENST00000369448	NM_017709	NM_017709	THC2496506	Hs.356216
A_23_P125423	3252.14	63720.6	0	4.52617	4.52617	23.0416	P	P	C1R	Homo sapiens complement component 1, r subcomponent (C1R), mRNA [NM_001733]	complement component 1, r subcomponent	715	GO:0005515|GO:0006956|GO:0006955|GO:0004252|GO:0045087|GO:0006958|GO:0005509|GO:0006508|GO:0008236|GO:0072562|GO:0005576|GO:0070062	chr12:7187626-7187567	FALSE	hs|12p13.31	ENST00000540394	NM_001733	NM_001733	THC2498629	Hs.524224
A_23_P2492	10444.3	203642	0	4.51912	4.51912	22.9293	P	P	C1S	Homo sapiens complement component 1, s subcomponent (C1S), transcript variant 2, mRNA [NM_001734]	complement component 1, s subcomponent	716	GO:0005515|GO:0006956|GO:0004252|GO:0045087|GO:0006958|GO:0005509|GO:0006508|GO:0072562|GO:0005576|GO:0070062|GO:0042802	chr12:7178093-7178152	FALSE	hs|12p13.31	ENST00000360817	NM_001734	NM_001734	THC2553139	Hs.458355
A_21_P0014360	25.2397	489.7	0	4.512	4.512	22.8165	P	P	LOC101927057	PREDICTED: Homo sapiens uncharacterized LOC101927057 (LOC101927057), ncRNA [XR_243788]	uncharacterized LOC101927057	101927057		chr17:29599243-29599184	FALSE	hs|17q11.2		XR_243788	XR_243788	THC2699719
A_24_P52697	33.8276	637.078	0	4.46907	4.46907	22.1474	P	P	H19	Homo sapiens H19, imprinted maternally expressed transcript (non-protein coding) (H19), long non-coding RNA [NR_002196]	H19, imprinted maternally expressed transcript (non-protein coding)	283120		chr11:2016733-2016674	FALSE	hs|11p15.5	ENST00000411754	NR_002196	NR_002196	THC2524333	Hs.533566
A_32_P188860	28.0274	525.22	0	4.46188	4.46188	22.0374	P	P	IL17RD	Homo sapiens interleukin 17 receptor D (IL17RD), mRNA [NM_017563]	interleukin 17 receptor D	54756	GO:0030368|GO:0005794|GO:0000139|GO:0005887|GO:0019221|GO:0005654	chr3:57124128-57124069	FALSE	hs|3p14.3	ENST00000296318	NM_017563	NM_017563	THC2492396	Hs.150725
A_23_P134663	40.6279	760.423	0	4.46013	4.46013	22.0106	P	P	BAALC	Homo sapiens brain and acute leukemia, cytoplasmic (BAALC), transcript variant 1, mRNA [NM_024812]	brain and acute leukemia, cytoplasmic	79870	GO:0005737|GO:0016020	chr8:104242447-104242506	FALSE	hs|8q22.3	ENST00000309982	NM_024812	NM_024812	THC2466021	Hs.533446
A_23_P23783	24.6561	453.574	0	4.43519	4.43519	21.6335	P	P	MYOC	Homo sapiens myocilin, trabecular meshwork inducible glucocorticoid response (MYOC), mRNA [NM_000261]	myocilin, trabecular meshwork inducible glucocorticoid response	4653	GO:0005515|GO:0051897|GO:0005783|GO:0038031|GO:0035024|GO:0022011|GO:0038133|GO:0005743|GO:0005741|GO:0051894|GO:0005615|GO:0031175|GO:0005109|GO:0005758|GO:1900026|GO:0051901|GO:0043408|GO:0001968|GO:0070062|GO:0032027|GO:0005791|GO:0030971|GO:0005794|GO:0030335|GO:0005578|GO:0014734|GO:0014068|GO:0031410|GO:0001649|GO:0051497|GO:0031012|GO:0060348|GO:0005929|GO:0033268|GO:0045162|GO:0051496|GO:…	chr1:171604651-171604592	FALSE	hs|1q24.3	ENST00000614688	NM_000261	NM_000261	THC2461892	Hs.436037
A_23_P256948	61.0506	1122.72	0	4.43472	4.43472	21.6264	P	P	MSC	Homo sapiens musculin (MSC), mRNA [NM_005098]	musculin	9242	GO:0003700|GO:0006366|GO:0003714|GO:0060539|GO:0046983|GO:0001206|GO:0060021|GO:0005634|GO:0000980|GO:0014707|GO:0000122	chr8:72754906-72754847	FALSE	hs|8q13.3	ENST00000325509	NM_005098	NM_005098	THC2702578	Hs.442619
A_32_P162187	115.423	2078.21	0	4.40421	4.40421	21.1738	P	P	C2	Homo sapiens complement component 2 (C2), transcript variant 1, mRNA [NM_000063]	complement component 2	717	GO:0030449|GO:0006956|GO:0004252|GO:2000427|GO:0007584|GO:0045087|GO:0006958|GO:0006508|GO:0005576|GO:0005615|GO:0046872|GO:0070062	chr6:31913187-31913246	FALSE	hs|6p21.33	ENST00000299367	NM_000063	NM_000063	NP1206846	Hs.408903
A_21_P0008695	17.0098	305.002	0	4.39825	4.39825	21.0866	P	P						chr15:100379339-100379398	FALSE	hs|15q26.3	ENST00000622345
A_33_P3348714	14.548	260.584	0	4.39672	4.39672	21.0642	P	P	FGF9	Homo sapiens fibroblast growth factor 9 (FGF9), mRNA [NM_002010]	fibroblast growth factor 9	2254	GO:0060045|GO:0008286|GO:0030949|GO:0008284|GO:0090263|GO:0048706|GO:0007267|GO:0030178|GO:0030326|GO:0006606|GO:0005615|GO:0045880|GO:0005737|GO:0007173|GO:0002062|GO:0030238|GO:0051781|GO:0008201|GO:0070062|GO:0050679|GO:0048505|GO:0048011|GO:0042472|GO:0048015|GO:0005576|GO:0005104|GO:0002053|GO:0048566|GO:0032927|GO:0001525|GO:0000122|GO:0001649|GO:0005604|GO:0010628|GO:0007165|GO:0008543|GO:…	chr13:22275660-22275719	FALSE	hs|13q12.11	ENST00000382353	NM_002010	NM_002010	THC2637531	Hs.111
A_33_P3287785	61.0652	1084.32	0	4.38417	4.38417	20.8817	P	P	NEFL	Homo sapiens neurofilament, light polypeptide (NEFL), mRNA [NM_006158]	neurofilament, light polypeptide	4747	GO:0005515|GO:0030424|GO:0051258|GO:0008090|GO:0045109|GO:0005883|GO:0007268|GO:0043434|GO:0005829|GO:0030426|GO:0042802|GO:0040011|GO:0005737|GO:0043524|GO:0043274|GO:0014012|GO:0050885|GO:0033693|GO:0030674|GO:0051412|GO:0019904|GO:0031133|GO:0009636|GO:0000226|GO:0008022|GO:0033596|GO:0048812|GO:0005200|GO:0019896|GO:0050772|GO:0008089	chr8:24808537-24808478	FALSE	hs|8p21.2	ENST00000610854	NM_006158	NM_006158	THC2602498	Hs.521461
A_24_P389916	181.202	3166.29	0	4.36099	4.36099	20.549	P	P	LRRC32	Homo sapiens leucine rich repeat containing 32 (LRRC32), transcript variant 1, mRNA [NM_005512]	leucine rich repeat containing 32	2615	GO:0010628|GO:0005887|GO:0046007|GO:0050710	chr11:76369017-76368958	FALSE	hs|11q13.5	ENST00000404995	NM_005512	NM_005512	THC2743608	Hs.151641
A_23_P2271	15.8028	274.972	0	4.3549	4.3549	20.4624	P	P	PTHLH	Homo sapiens parathyroid hormone-like hormone (PTHLH), transcript variant 1, mRNA [NM_198965]	parathyroid hormone-like hormone	5744	GO:0010468|GO:0008284|GO:0008285|GO:0030819|GO:0007267|GO:0051428|GO:0005615|GO:0043433|GO:0005737|GO:0016485|GO:0060649|GO:0030855|GO:0043129|GO:0032331|GO:0007565|GO:0005794|GO:0048286|GO:0046058|GO:0005576|GO:0060659|GO:0001958|GO:0001501|GO:0007492|GO:0005179|GO:0002076|GO:0008544|GO:0005654|GO:0007189	chr12:28116401-28116342	FALSE	hs|12p11.22	ENST00000542963	NM_198965	NM_198965	THC2782225	Hs.591159
A_32_P208120	37.9828	659.091	0	4.35093	4.35093	20.4061	P	P	CAMK1D	calcium/calmodulin-dependent protein kinase ID [Source:HGNC Symbol;Acc:HGNC:19341] [ENST00000615792]	calcium/calmodulin-dependent protein kinase ID	57118	GO:0005516|GO:0043066|GO:0043065|GO:0071622|GO:0005634|GO:0060267|GO:0005524|GO:0032793|GO:0005737|GO:0050766|GO:0006954|GO:0010976|GO:0090023|GO:0050773|GO:0006468|GO:0004683	chr10:12871082-12871141	FALSE	hs|10p13	ENST00000615792	XM_006717483	XM_006717483	THC2473653	Hs.659517
A_23_P86470	52.9599	912.084	0	4.34006	4.34006	20.253	P	P	CH25H	Homo sapiens cholesterol 25-hydroxylase (CH25H), mRNA [NM_003956]	cholesterol 25-hydroxylase	9023	GO:0006629|GO:0001567|GO:0005506|GO:0006699|GO:0008395|GO:0044281|GO:0005829|GO:0005789|GO:0016126|GO:0006633|GO:0008206|GO:0016021|GO:0055114|GO:0008203	chr10:90965860-90965801	FALSE	hs|10q23.31	ENST00000371852	NM_003956	NM_003956	THC2477283	Hs.47357
A_23_P2920	57.0892	976.712	0	4.33051	4.33051	20.1194	P	P	SERPINA3	Homo sapiens serpin peptidase inhibitor, clade A (alpha-1 antiproteinase, antitrypsin), member 3 (SERPINA3), mRNA [NM_001085]	serpin peptidase inhibitor, clade A (alpha-1 antiproteinase, antitrypsin), member 3	12	GO:0005515|GO:0004867|GO:0072562|GO:0005576|GO:0005634|GO:0006953|GO:0003677|GO:0005615|GO:0019216|GO:0005622|GO:0010951|GO:0006954|GO:0030277|GO:0070062	chr14:95088682-95088741	FALSE	hs|14q32.13	ENST00000393078	NM_001085	NM_001085	THC2561211	Hs.534293
A_33_P3376095	53.6662	898.391	0	4.29913	4.29913	19.6864	P	P	SYPL2	Homo sapiens synaptophysin-like 2 (SYPL2), mRNA [NM_001040709]	synaptophysin-like 2	284612	GO:0005215|GO:0030285|GO:0021762|GO:0006874|GO:0006810|GO:0008021	chr1:110024678-110024737	FALSE	hs|1p13.3	ENST00000369872	NM_001040709	NM_001040709	THC2619996	Hs.528366
A_23_P4551	58.3569	971.718	0	4.29143	4.29143	19.5817	P	P	SETBP1	Homo sapiens SET binding protein 1 (SETBP1), transcript variant 1, mRNA [NM_015559]	SET binding protein 1	26040	GO:0005634|GO:0003677	chr18:42644693-42644752	FALSE	hs|18q12.3	ENST00000282030	NM_015559	NM_015559	THC2473798	Hs.435458
A_33_P3347869	623.983	10385.5	0	4.29079	4.29079	19.573	P	P	C3	Homo sapiens complement component 3 (C3), mRNA [NM_000064]	complement component 3	718	GO:0005515|GO:0030449|GO:0005886|GO:0004866|GO:0072562|GO:0001970|GO:0005615|GO:0006957|GO:0006956|GO:0006955|GO:0006954|GO:0006958|GO:0006631|GO:0001798|GO:0070062|GO:0045745|GO:2000427|GO:0005102|GO:0005576|GO:0010884|GO:0010866|GO:0010575|GO:0031715|GO:0045766|GO:0010828|GO:0010951|GO:0007165|GO:0007186|GO:0045087|GO:0050776|GO:0001934	chr19:6686195-6686136	FALSE	hs|19p13.3	ENST00000596238	NM_000064	NM_000064	THC2569813	Hs.529053
A_23_P148737	29.6543	492.756	0	4.28843	4.28843	19.541	P	P	MYBPH	Homo sapiens myosin binding protein H (MYBPH), mRNA [NM_004997]	myosin binding protein H	4608	GO:0005515|GO:0032982|GO:0006942|GO:0008307|GO:0007155	chr1:203137019-203136960	FALSE	hs|1q32.1	ENST00000255416	NM_004997	NM_004997	THC2475393	Hs.927
A_32_P25050	310.818	5110.95	0	4.27332	4.27332	19.3374	P	P	RDH10	Homo sapiens retinol dehydrogenase 10 (all-trans) (RDH10), mRNA [NM_172037]	retinol dehydrogenase 10 (all-trans)	157506	GO:0008406|GO:0001656|GO:0007603|GO:0005634|GO:0048703|GO:0043583|GO:0005737|GO:0031076|GO:0060431|GO:0014032|GO:0042574|GO:0042572|GO:0004745|GO:0002138|GO:0052650|GO:0001701|GO:0001523|GO:0044297|GO:0005789|GO:0016021|GO:0035115|GO:0060449|GO:0007601|GO:0043584|GO:0055114	chr8:74236460-74236519	FALSE	hs|8q21.11	ENST00000240285	NM_172037	NM_172037	THC2470459	Hs.244940
A_23_P103601	230.546	3713.4	0	4.24349	4.24349	18.9416	P	P	MAN1C1	Homo sapiens mannosidase, alpha, class 1C, member 1 (MAN1C1), transcript variant 1, mRNA [NM_020379]	mannosidase, alpha, class 1C, member 1	57134	GO:0030173|GO:0000139|GO:0005509|GO:0004571|GO:0006487|GO:0044267|GO:0070062|GO:0043687|GO:0018279	chr1:26110835-26110894	FALSE	hs|1p36.11	ENST00000263979	NM_020379	NM_020379	NP1210903	Hs.197043
A_32_P196021	69.69	1094.31	0	4.20679	4.20679	18.4659	P	P	FGF7	Homo sapiens fibroblast growth factor 7 (FGF7), mRNA [NM_002009]	fibroblast growth factor 7	2252	GO:0008286|GO:0005515|GO:0010838|GO:0008284|GO:0051549|GO:0010463|GO:0050731|GO:0031069|GO:0060665|GO:0007173|GO:0060501|GO:0051781|GO:0008201|GO:0050679|GO:0048011|GO:0005794|GO:0031532|GO:0048015|GO:0009611|GO:0005576|GO:0005104|GO:0042056|GO:0050918|GO:0007165|GO:0008544|GO:0008543|GO:0034394|GO:0045087|GO:0061033|GO:0008083|GO:0038095|GO:0060445	chr15:49778552-49778611	FALSE	hs|15q21.2	ENST00000614567		NM_002009	THC2526036	Hs.567268
A_32_P178966	26.4569	415.433	0	4.20677	4.20677	18.4657	P	P	TMEM170B	Homo sapiens transmembrane protein 170B (TMEM170B), mRNA [NM_001100829]	transmembrane protein 170B	100113407	GO:0016021	chr6:11583573-11583632	FALSE	hs|6p24.2	ENST00000379426	NM_001100829	NM_001100829	THC2634604	Hs.146317
A_23_P82929	26.7488	414.179	0	4.18658	4.18658	18.209	P	P	NOV	Homo sapiens nephroblastoma overexpressed (NOV), mRNA [NM_002514]	nephroblastoma overexpressed	4856	GO:0010468|GO:0030424|GO:0005578|GO:0007267|GO:0001558|GO:0030425|GO:0043231|GO:0007165|GO:0005178|GO:0060548|GO:0043025|GO:0007155|GO:0008083|GO:0008201|GO:0005520	chr8:120436435-120436494	FALSE	hs|8q24.12	ENST00000259526	NM_002514	NM_002514	THC2467525	Hs.235935
A_21_P0012167	61.6475	945.852	0	4.17337	4.17337	18.0431	P	P	XLOC_l2_008976	BROAD Institute lincRNA (XLOC_l2_008976), lincRNA [TCONS_l2_00016966]				chr21:14724847-14724906	FALSE	hs|21q11.2
A_23_P167401	27.615	420.297	0	4.16175	4.16175	17.8983	P	P	PCDHB11	Homo sapiens protocadherin beta 11 (PCDHB11), mRNA [NM_018931]	protocadherin beta 11	56125	GO:0016339|GO:0005887|GO:0005509|GO:0007268|GO:0016021|GO:0007155|GO:0007416|GO:0007156|GO:0007399	chr5:140581576-140581635	FALSE	hs|5q31.3	ENST00000354757	NM_018931	NM_018931	THC2480367	Hs.283084
A_33_P3398156	15.0141	228.394	0	4.16101	4.16101	17.8891	P	P	CYS1	Homo sapiens cystin 1 (CYS1), mRNA [NM_001037160]	cystin 1	192668	GO:0005515|GO:0060170|GO:0048839|GO:0006996|GO:0001822|GO:0005930|GO:0045121|GO:0072372|GO:0036064|GO:0070062|GO:0005829	chr2:10197031-10196972	FALSE	hs|2p25.1	ENST00000381813	NM_001037160	NM_001037160	THC2603914	Hs.27092
A_23_P301855	36.0705	546.783	0	4.15595	4.15595	17.8265	P	P	LSAMP	Homo sapiens limbic system-associated membrane protein (LSAMP), mRNA [NM_002338]	limbic system-associated membrane protein	4045	GO:0005515|GO:0043005|GO:0016337|GO:0050767|GO:0009986|GO:0005886|GO:0005911|GO:0043025|GO:0031225|GO:0035641|GO:0007399	chr3:115571342-115561379	FALSE	hs|3q13.31	ENST00000498645	NM_002338	NM_002338	THC2474448	Hs.26409
A_23_P101407	2397.22	36209.3	0	4.1508	4.1508	17.7629	P	P	C3	Homo sapiens complement component 3 (C3), mRNA [NM_000064]	complement component 3	718	GO:0005515|GO:0030449|GO:0005886|GO:0004866|GO:0072562|GO:0001970|GO:0005615|GO:0006957|GO:0006956|GO:0006955|GO:0006954|GO:0006958|GO:0006631|GO:0001798|GO:0070062|GO:0045745|GO:2000427|GO:0005102|GO:0005576|GO:0010884|GO:0010866|GO:0010575|GO:0031715|GO:0045766|GO:0010828|GO:0010951|GO:0007165|GO:0007186|GO:0045087|GO:0050776|GO:0001934	chr19:6679434-6679177	FALSE	hs|19p13.3	ENST00000599899	NM_000064	NM_000064	THC2470003	Hs.529053
A_33_P3367392	81.1561	1191.68	0	4.11003	4.11003	17.268	P	P	FAM167B	Homo sapiens family with sequence similarity 167, member B (FAM167B), mRNA [NM_032648]	family with sequence similarity 167, member B	84734		chr1:32714400-32714459	FALSE	hs|1p35.1	ENST00000373582	NM_032648	NM_032648	THC2474315	Hs.18449
A_33_P3251640	23.3317	340.325	0	4.10042	4.10042	17.1534	P	P	LINC00663	Homo sapiens long intergenic non-protein coding RNA 663 (LINC00663), long non-coding RNA [NR_026956]	long intergenic non-protein coding RNA 663	284440		chr19:19867728-19867669	FALSE	hs|19p13.11			NR_026956	THC2676721	Hs.665307
A_24_P117410	34.0496	496.173	0	4.099	4.099	17.1365	P	P	KLHDC7B	Homo sapiens kelch domain containing 7B (KLHDC7B), mRNA [NM_138433]	kelch domain containing 7B	113730		chr22:50988455-50988514	FALSE	hs|22q13.33	ENST00000395676	NM_138433	NM_138433	THC2475720	Hs.137007
A_23_P115064	349.389	5050.74	0	4.08746	4.08746	16.9999	P	P	CRABP2	Homo sapiens cellular retinoic acid binding protein 2 (CRABP2), transcript variant 1, mRNA [NM_001878]	cellular retinoic acid binding protein 2	1382	GO:0005215|GO:0006355|GO:0005783|GO:0016918|GO:0055085|GO:0019841|GO:0005829|GO:0007165|GO:0005737|GO:0008544|GO:0042573|GO:0001972|GO:0005501|GO:0005654|GO:0035115|GO:0070062	chr1:156669638-156669579	FALSE	hs|1q23.1	ENST00000368221	NM_001878	NM_001878	THC2671864	Hs.405662
A_33_P3238290	173.34	2449.23	0	4.05453	4.05453	16.6163	P	P	FAM65C	Homo sapiens family with sequence similarity 65, member C (FAM65C), transcript variant 2, mRNA [NM_001290268]	family with sequence similarity 65, member C	140876		chr20:49202794-49202735	FALSE	hs|20q13.13	ENST00000045083	NM_001290268	NM_001290268	THC2611405	Hs.372578
A_23_P116037	62.4834	850.771	0	4.0011	4.0011	16.0122	P	P	TM7SF2	Homo sapiens transmembrane 7 superfamily member 2 (TM7SF2), transcript variant 1, mRNA [NM_003273]	transmembrane 7 superfamily member 2	7108	GO:0043235|GO:0006695|GO:0050613|GO:0005887|GO:0005783|GO:0005789|GO:0044281|GO:0055114	chr11:64880991-64881050	FALSE	hs|11q13.1	ENST00000527851	NM_003273	NM_003273	NP650669	Hs.31130
A_23_P34744	11176.6	152063	0	3.99999	3.99999	15.9998	P	P	CTSK	Homo sapiens cathepsin K (CTSK), mRNA [NM_000396]	cathepsin K	1513	GO:0045453|GO:0005518|GO:0043394|GO:0005576|GO:0002224|GO:0005615|GO:0004197|GO:0001957|GO:0022617|GO:0030198|GO:0051603|GO:0045087|GO:0036021|GO:0030574|GO:0006508|GO:0008234|GO:0001968	chr1:150768912-150768853	FALSE	hs|1q21.3	ENST00000271651	NM_000396	NM_000396	THC2469716	Hs.632466
A_23_P139123	76.1819	1015.68	0	3.97073	3.97073	15.6786	P	P	SERPING1	Homo sapiens serpin peptidase inhibitor, clade G (C1 inhibitor), member 1 (SERPING1), transcript variant 1, mRNA [NM_000062]	serpin peptidase inhibitor, clade G (C1 inhibitor), member 1	710	GO:0005515|GO:0001869|GO:0004867|GO:0008015|GO:0007568|GO:0030168|GO:0072562|GO:0005576|GO:0005615|GO:0010951|GO:0007596|GO:0045087|GO:0007597|GO:0002576|GO:0006958|GO:0031093|GO:0042730|GO:0070062	chr11:57373891-57373950	FALSE	hs|11q12.1	ENST00000531133	NM_000062	NM_000062	THC2583311	Hs.384598
A_23_P50508	123.758	1623.78	0	3.94764	3.94764	15.4297	P	P	PLA2G4C	Homo sapiens phospholipase A2, group IVC (cytosolic, calcium-independent) (PLA2G4C), transcript variant 1, mRNA [NM_003706]	phospholipase A2, group IVC (cytosolic, calcium-independent)	8605	GO:0019369|GO:0007567|GO:0036149|GO:0044281|GO:0005635|GO:0005829|GO:0035556|GO:0005543|GO:0006954|GO:0016020|GO:0047499|GO:0005789|GO:0005654|GO:0046475|GO:0006644|GO:0005938|GO:0036151|GO:0046474|GO:0036152	chr19:48551307-48551248	FALSE	hs|19q13.33	ENST00000594790	NM_003706	NM_003706	NP1152204	Hs.631562
A_23_P66635	686.862	8969.68	0	3.94083	3.94083	15.3571	P	P	CCL11	Homo sapiens chemokine (C-C motif) ligand 11 (CCL11), mRNA [NM_002986]	chemokine (C-C motif) ligand 11	6356	GO:0005515|GO:0008360|GO:0005615|GO:0032855|GO:0006955|GO:0006954|GO:0006935|GO:0030838|GO:0007010|GO:0070670|GO:0007015|GO:0070371|GO:0007155|GO:0009314|GO:0008009|GO:0030335|GO:0006874|GO:0060763|GO:0005576|GO:0002544|GO:0009615|GO:0045766|GO:0007165|GO:0001938|GO:0002551|GO:0048245|GO:0006468|GO:0060444	chr17:32614693-32614752	FALSE	hs|17q12	ENST00000305869	NM_002986	NM_002986	THC2475519	Hs.54460
A_33_P3239185	29.9046	389.5	0	3.93705	3.93705	15.3169	P	P	SYT7	Homo sapiens synaptotagmin VII (SYT7), transcript variant 1, mRNA [NM_001252065]	synaptotagmin VII	9066	GO:0005215|GO:0030054|GO:0005886|GO:0005509|GO:0031045|GO:0006887|GO:0005764|GO:0005544|GO:0050796|GO:0045956|GO:0001778|GO:0030672|GO:0016021|GO:0070062	chr11:61282853-61282794	FALSE	hs|11q12.2	ENST00000263846	NM_001252065	NM_001252065	THC2558433	Hs.131188
A_24_P406754	603.528	7807.89	0	3.92731	3.92731	15.2138	P	P	LOXL4	Homo sapiens lysyl oxidase-like 4 (LOXL4), mRNA [NM_032211]	lysyl oxidase-like 4	84171	GO:0043235|GO:0005515|GO:0016020|GO:0005507|GO:0004720|GO:0005615|GO:0006898|GO:0070062|GO:0055114|GO:0005044	chr10:100007805-100007746	FALSE	hs|10q24.2	ENST00000260702	NM_032211	NM_032211	THC2462589	Hs.306814
A_21_P0014344	16.0519	207.275	0	3.9246	3.9246	15.1853	P	P	CCDC144NL-AS1	PREDICTED: Homo sapiens uncharacterized LOC102724783 (LOC102724783), ncRNA [XR_424802]	CCDC144NL antisense RNA 1	440416		chr17:20833079-20833138	FALSE	hs|17p11.2		XR_424802	XR_424802	THC2527306	Hs.661076
A_33_P3708413	262.495	3383.9	0	3.9222	3.9222	15.16	P	P	MFAP5	Homo sapiens microfibrillar associated protein 5 (MFAP5), transcript variant 1, mRNA [NM_003480]	microfibrillar associated protein 5	8076	GO:0030198|GO:0001527|GO:0005576|GO:0043206|GO:0005201	chr12:8800746-8800687	FALSE	hs|12p13.31	ENST00000540087	NM_003480	NM_003480	NP335905	Hs.512842
A_32_P38283	15.8654	204.176	0	3.91972	3.91972	15.134	P	P	TCTE3	Homo sapiens t-complex-associated-testis-expressed 3 (TCTE3), mRNA [NM_174910]	t-complex-associated-testis-expressed 3	6991	GO:0005737|GO:0003774|GO:0030286|GO:0016020|GO:0008152|GO:0005874|GO:0006810	chr6:170151479-170144356	FALSE	hs|6q27	ENST00000610291	NM_174910	NM_174910	THC2486623	Hs.733746
A_33_P3393821	24288.9	310038	0	3.90794	3.90794	15.0109	P	P	C1R	Homo sapiens complement component 1, r subcomponent (C1R), mRNA [NM_001733]	complement component 1, r subcomponent	715	GO:0005515|GO:0006956|GO:0006955|GO:0004252|GO:0045087|GO:0006958|GO:0005509|GO:0006508|GO:0008236|GO:0072562|GO:0005576|GO:0070062	chr12:7187895-7187836	FALSE	hs|12p13.31	ENST00000602298	NM_001733	NM_001733	THC2582350	Hs.524224
A_33_P3257027	370.766	4652.28	0	3.88323	3.88323	14.756	P	P	FGF7	Homo sapiens fibroblast growth factor 7 (FGF7), mRNA [NM_002009]	fibroblast growth factor 7	2252	GO:0008286|GO:0005515|GO:0010838|GO:0008284|GO:0051549|GO:0010463|GO:0050731|GO:0031069|GO:0060665|GO:0007173|GO:0060501|GO:0051781|GO:0008201|GO:0050679|GO:0048011|GO:0005794|GO:0031532|GO:0048015|GO:0009611|GO:0005576|GO:0005104|GO:0042056|GO:0050918|GO:0007165|GO:0008544|GO:0008543|GO:0034394|GO:0045087|GO:0061033|GO:0008083|GO:0038095|GO:0060445	chr15:49776810-49776869	FALSE	hs|15q21.2	ENST00000377614	NM_002009	NM_002009	THC2471188	Hs.567268
A_23_P60599	118.576	1482.45	0	3.87798	3.87798	14.7024	P	P	UGT1A6	Homo sapiens UDP glucuronosyltransferase 1 family, polypeptide A6 (UGT1A6), transcript variant 1, mRNA [NM_001072]	UDP glucuronosyltransferase 1 family, polypeptide A6	54578	GO:0052697|GO:0052696|GO:0006805|GO:0046982|GO:0052695|GO:0005783|GO:0015020|GO:0044281|GO:0032870|GO:0042803|GO:0009813|GO:0001972|GO:0005789|GO:0016021|GO:0019899|GO:0070062	chr2:234681607-234681665	FALSE	hs|2q37.1	ENST00000373409	NM_001072	NM_001072	THC2565260	Hs.554822
A_23_P379649	21.2906	265.368	0	3.87358	3.87358	14.6576	P	P	BMF	Homo sapiens Bcl2 modifying factor (BMF), transcript variant 1, mRNA [NM_001003940]	Bcl2 modifying factor	90427	GO:0005515|GO:0032464|GO:0001669|GO:0005886|GO:2001234|GO:0043276|GO:0006915|GO:2001244|GO:0005741|GO:0016459|GO:0097193|GO:0005829|GO:1900740|GO:0090200	chr15:40380509-40380450	FALSE	hs|15q15.1	ENST00000397573	NM_001003940	NM_001003940	THC2651021	Hs.591104
A_23_P78782	21.6067	268.562	0	3.86958	3.86958	14.617	P	P	CA11	Homo sapiens carbonic anhydrase XI (CA11), mRNA [NM_001217]	carbonic anhydrase XI	770	GO:0016323|GO:0005576|GO:0004089	chr19:49142844-49142696	FALSE	hs|19q13.33	ENST00000084798	NM_001217	NM_001217	THC2631756	Hs.428446
A_33_P3221129	342.559	4256.11	0	3.86898	3.86898	14.611	P	P	LRRN4CL	Homo sapiens LRRN4 C-terminal like (LRRN4CL), mRNA [NM_203422]	LRRN4 C-terminal like	221091	GO:0016021	chr11:62453945-62453886	FALSE	hs|11q12.3	ENST00000317449	NM_203422	NM_203422	THC2474063	Hs.427449
A_33_P3406090	30.0569	372.429	0	3.86507	3.86507	14.5714	P	P						chr7:155080397-155080338	FALSE	hs|7q36.2
A_21_P0013285	22.4574	277.777	0	3.86253	3.86253	14.5458	P	P	LOC101927668	Homo sapiens uncharacterized LOC101927668 (LOC101927668), long non-coding RNA [NR_110114]	uncharacterized LOC101927668	101927668		chr7:20000551-19958831	FALSE	hs|7p21.1			NR_110114	THC2532253
A_19_P00323082	32.134	393.972	0	3.84979	3.84979	14.4179	P	P	H19	Homo sapiens H19, imprinted maternally expressed transcript (non-protein coding) (H19), long non-coding RNA [NR_002196]	H19, imprinted maternally expressed transcript (non-protein coding)	283120		chr11:2017020-2016961	FALSE	hs|11p15.5	ENST00000447298	NR_002196	NR_002196	THC2510231	Hs.533566
A_33_P3263867	38.0087	463.424	0	3.8418	3.8418	14.3383	P	P	P2RX7	Homo sapiens purinergic receptor P2X, ligand-gated ion channel, 7 (P2RX7), transcript variant 1, mRNA [NM_002562]	purinergic receptor P2X, ligand gated ion channel, 7	5027	GO:0005515|GO:0032755|GO:0006649|GO:0043132|GO:0031594|GO:0010524|GO:0034405|GO:0048705|GO:0006900|GO:0010043|GO:0042803|GO:0019228|GO:0006884|GO:0016485|GO:0031668|GO:0043025|GO:0032496|GO:0033198|GO:0001614|GO:0006509|GO:0043029|GO:0000287|GO:0030501|GO:0004931|GO:0005507|GO:0032060|GO:0001845|GO:0016079|GO:0046931|GO:0043234|GO:0032059|GO:0005887|GO:0045087|GO:0002028|GO:0032963|GO:0045121|GO:…	chr12:121623474-121623533	FALSE	hs|12q24.31	ENST00000261826	NM_002562	NM_002562	THC2462534	Hs.729169
A_23_P72117	1055.73	12823.1	0	3.8363	3.8363	14.2837	P	P	SMPDL3A	Homo sapiens sphingomyelin phosphodiesterase, acid-like 3A (SMPDL3A), transcript variant 1, mRNA [NM_006714]	sphingomyelin phosphodiesterase, acid-like 3A	10924	GO:0005515|GO:0008150|GO:0006685|GO:0016798|GO:0004767|GO:0005615|GO:0070062	chr6:123130605-123130664	FALSE	hs|6q22.31	ENST00000539041	NM_006714	NM_006714	THC2602891	Hs.486357
A_22_P00008249	69.2873	840.932	0	3.8352	3.8352	14.2728	P	P	LINC01082	Homo sapiens long intergenic non-protein coding RNA 1082 (LINC01082), long non-coding RNA [NR_103859]	long intergenic non-protein coding RNA 1082	100506542		chr16:86233230-86233289	FALSE	hs|16q24.1	ENST00000601250	NR_103859	NR_103859	THC2672305
A_32_P172141	27.8538	336.597	0	3.82895	3.82895	14.2111	P	P	CDON	Homo sapiens cell adhesion associated, oncogene regulated (CDON), transcript variant 2, mRNA [NM_016952]	cell adhesion associated, oncogene regulated	50937	GO:0005515|GO:0043497|GO:2000179|GO:0010172|GO:0021987|GO:0001708|GO:0005886|GO:0051057|GO:0007520|GO:0060059|GO:0009952|GO:0048643|GO:0007224|GO:0014816|GO:0042692|GO:0031012|GO:0051149|GO:0045666|GO:0002088|GO:0045944|GO:0001934|GO:0016021|GO:0043410|GO:0007155	chr11:125827717-125827658	FALSE	hs|11q24.2	ENST00000392693	NM_016952	NM_016952	THC2611907	Hs.38034
A_23_P99642	163.674	1957.46	0	3.81396	3.81396	14.0642	P	P	SLC7A7	Homo sapiens solute carrier family 7 (amino acid transporter light chain, y+L system), member 7 (SLC7A7), transcript variant 3, mRNA [NM_001126106]	solute carrier family 7 (amino acid transporter light chain, y+L system), member 7	9056	GO:0006520|GO:0005886|GO:0006865|GO:0050900|GO:0003333|GO:0055085|GO:0016323|GO:0006461|GO:0015171|GO:0005887|GO:0007596|GO:0006810|GO:0006811	chr14:23242663-23242604	FALSE	hs|14q11.2	ENST00000554061	NM_001126106	NM_001126106	THC2468229	Hs.513147
A_23_P99063	7345.21	87750	0	3.81239	3.81239	14.049	P	P	LUM	Homo sapiens lumican (LUM), mRNA [NM_002345]	lumican	4060	GO:0005515|GO:0014070|GO:0051216|GO:0005518|GO:0044281|GO:0005583|GO:0005615|GO:0030198|GO:0030199|GO:0045944|GO:0030203|GO:0043202|GO:0070062|GO:0005975|GO:0005796|GO:0005578|GO:0005576|GO:0070848|GO:0042339|GO:0031012|GO:0018146|GO:0009405|GO:0042340|GO:0007601|GO:0005201	chr12:91497705-91497646	FALSE	hs|12q21.33	ENST00000548071	NM_002345	NM_002345	THC2589785	Hs.406475
A_24_P49199	53.0067	632.425	0	3.81052	3.81052	14.0307	P	P	GLDN	Homo sapiens gliomedin (GLDN), mRNA [NM_181789]	gliomedin	342035	GO:0005581|GO:0045162|GO:0005886|GO:0032528|GO:0034113|GO:0016021|GO:0005615|GO:0086080	chr15:51699920-51699979	FALSE	hs|15q21.2	ENST00000396399	NM_181789	NM_181789	THC2605336	Hs.526441
A_23_P132718	944.95	11190.7	0	3.79979	3.79979	13.9268	P	P	SEMA3B	Homo sapiens sema domain, immunoglobulin domain (Ig), short basic domain, secreted, (semaphorin) 3B (SEMA3B), transcript variant 1, mRNA [NM_004636]	sema domain, immunoglobulin domain (Ig), short basic domain, secreted, (semaphorin) 3B	7869	GO:0016020|GO:0007411|GO:0005783|GO:0007267|GO:0004872|GO:0070062	chr3:50314465-50314524	FALSE	hs|3p21.31	ENST00000619119	NM_004636	NM_004636	THC2751795	Hs.82222
A_32_P205624	83.2899	985.727	0	3.79885	3.79885	13.9177	P	P	SHC2	Homo sapiens SHC (Src homology 2 domain containing) transforming protein 2 (SHC2), mRNA [NM_012435]	SHC (Src homology 2 domain containing) transforming protein 2	25759	GO:0008286|GO:0005515|GO:0048010|GO:0030971|GO:0000187|GO:0048011|GO:0019901|GO:0005886|GO:0007265|GO:0005575|GO:0007169|GO:0005829	chr19:416892-416833	FALSE	hs|19p13.3	ENST00000264554	NM_012435	NM_012435	THC2742709	Hs.30965
A_23_P43164	1351.94	15766.2	0	3.77759	3.77759	13.7142	P	P	SULF1	Homo sapiens sulfatase 1 (SULF1), transcript variant 3, mRNA [NM_015170]	sulfatase 1	23213	GO:0005886|GO:0051216|GO:0005783|GO:0048706|GO:0030177|GO:0008449|GO:0005615|GO:0032836|GO:0030513|GO:0002063|GO:0004065|GO:0030201|GO:0048010|GO:0030336|GO:0005794|GO:0005795|GO:0009986|GO:0001822|GO:0005509|GO:0006915|GO:0035860|GO:0010575|GO:0060686|GO:0060384|GO:0060348|GO:0040036|GO:0003094|GO:0001937|GO:0016525|GO:0040037|GO:0045121|GO:0014846	chr8:70572195-70572254	FALSE	hs|8q13.3	ENST00000531512	NM_015170	NM_015170	THC2510936	Hs.409602
A_23_P106906	57.1607	666.278	0	3.7769	3.7769	13.7076	P	P	PPL	Homo sapiens periplakin (PPL), mRNA [NM_002705]	periplakin	5493	GO:0030057|GO:0005739|GO:0005515|GO:0005886|GO:0031424|GO:0005200|GO:0005634|GO:0005856|GO:0070062	chr16:4933127-4933068	FALSE	hs|16p13.3	ENST00000345988	NM_002705	NM_002705	THC2462779	Hs.192233
A_23_P98645	40.4768	468.837	0	3.76779	3.76779	13.6212	P	P	DCHS1	Homo sapiens dachsous cadherin-related 1 (DCHS1), mRNA [NM_003737]	dachsous cadherin-related 1	8642	GO:0001658|GO:0043931|GO:0005886|GO:0005509|GO:0045177|GO:0048565|GO:0035329|GO:0016339|GO:0003007|GO:0016020|GO:0090102|GO:0021915|GO:0016021|GO:0007156|GO:0007157|GO:0022008	chr11:6642830-6642771	FALSE	hs|11p15.4	ENST00000299441	NM_003737	NM_003737	THC2472888	Hs.199850
A_23_P406227	189.49	2187.02	0	3.76264	3.76264	13.5728	P	P	SNAI3-AS1	Homo sapiens SNAI3 antisense RNA 1 (SNAI3-AS1), transcript variant 2, long non-coding RNA [NR_024399]	SNAI3 antisense RNA 1	197187		chr16:88753499-88753558	FALSE	hs|16q24.3		NR_024399	NR_024399	THC2480970	Hs.499548
A_33_P3416937	24.7822	285.633	0	3.76066	3.76066	13.5541	P	P	FAM206A	family with sequence similarity 206, member A [Source:HGNC Symbol;Acc:HGNC:1364] [ENST00000374624]	family with sequence similarity 206, member A	54942	GO:0005515|GO:0016607	chr9:111712804-111712863	FALSE	hs|9q31.3	ENST00000374624	BG213342		THC2699752	Hs.736735
A_23_P423237	82.9267	952.788	0	3.75612	3.75612	13.5115	P	P	SGCG	Homo sapiens sarcoglycan, gamma (35kDa dystrophin-associated glycoprotein) (SGCG), mRNA [NM_000231]	sarcoglycan, gamma (35kDa dystrophin-associated glycoprotein)	6445	GO:0048738|GO:0042383|GO:0005515|GO:0060047|GO:0005737|GO:0007517|GO:0005886|GO:0016012|GO:0061024|GO:0055001|GO:0016021|GO:0005856	chr13:23898815-23898874	FALSE	hs|13q12.12	ENST00000218867	NM_000231	NM_000231	THC2476823	Hs.37167
A_23_P1962	607.37	6897.89	0	3.73938	3.73938	13.3556	P	P	RARRES3	Homo sapiens retinoic acid receptor responder (tazarotene induced) 3 (RARRES3), mRNA [NM_004585]	retinoic acid receptor responder (tazarotene induced) 3	5920	GO:0016042|GO:0005515|GO:0008285|GO:0004623|GO:0016021|GO:0006644	chr11:63313827-63313886	FALSE	hs|11q12.3	ENST00000354445	NM_004585	NM_004585	THC2574924	Hs.17466
A_23_P257649	168.683	1906.53	0	3.73243	3.73243	13.2915	P	P	RBP1	Homo sapiens retinol binding protein 1, cellular (RBP1), transcript variant 1, mRNA [NM_002899]	retinol binding protein 1, cellular	5947	GO:0005215|GO:0007603|GO:0006776|GO:0016918|GO:0006810|GO:0005501|GO:0019841|GO:0001523|GO:0005829	chr3:139257729-139257670	FALSE	hs|3q23	ENST00000617459	NM_002899	NM_002899	THC2673000	Hs.529571
A_23_P162918	30.049	338.972	0	3.72965	3.72965	13.2659	P	P	SERPINA3	Homo sapiens serpin peptidase inhibitor, clade A (alpha-1 antiproteinase, antitrypsin), member 3 (SERPINA3), mRNA [NM_001085]	serpin peptidase inhibitor, clade A (alpha-1 antiproteinase, antitrypsin), member 3	12	GO:0005515|GO:0004867|GO:0072562|GO:0005576|GO:0005634|GO:0006953|GO:0003677|GO:0005615|GO:0019216|GO:0005622|GO:0010951|GO:0006954|GO:0030277|GO:0070062	chr14:95081183-95081242	FALSE	hs|14q32.13	ENST00000555820	NM_001085	NM_001085	THC2510513	Hs.534293
A_23_P17663	97.0694	1093.76	0	3.72801	3.72801	13.2508	P	P	MX1	Homo sapiens MX dynamin-like GTPase 1 (MX1), transcript variant 2, mRNA [NM_002462]	MX dynamin-like GTPase 1	4599	GO:0005515|GO:0048471|GO:0031965|GO:0019221|GO:0003924|GO:0006915|GO:0006952|GO:0005525|GO:0009615|GO:0005829|GO:0007165|GO:0051607|GO:0005737|GO:0060337|GO:0045087|GO:0008152|GO:0005789|GO:0034340|GO:0045071	chr21:42831014-42831073	FALSE	hs|21q22.3	ENST00000455164	NM_002462	NM_002462	THC2489881	Hs.517307
A_23_P102611	110.045	1216.44	0	3.70036	3.70036	12.9993	P	P	WISP2	Homo sapiens WNT1 inducible signaling pathway protein 2 (WISP2), mRNA [NM_003881]	WNT1 inducible signaling pathway protein 2	8839	GO:0007165|GO:0005178|GO:0005886|GO:0060548|GO:0007267|GO:0005578|GO:0007155|GO:0008201|GO:0005615|GO:0001558|GO:0070062|GO:0005520	chr20:43356347-43356406	FALSE	hs|20q13.12	ENST00000372868	NM_003881	NM_003881	THC2486325	Hs.592145
A_23_P14673	19.6303	216.913	0	3.69983	3.69983	12.9945	P	P	IGDCC4	Homo sapiens immunoglobulin superfamily, DCC subclass, member 4 (IGDCC4), mRNA [NM_020962]	immunoglobulin superfamily, DCC subclass, member 4	57722	GO:0005886|GO:0016021	chr15:65674038-65673979	FALSE	hs|15q22.31	ENST00000559327	NM_020962	NM_020962	THC2471446	Hs.458607
A_24_P124349	78.4718	863.376	0	3.69361	3.69361	12.9386	P	P	PDGFD	Homo sapiens platelet derived growth factor D (PDGFD), transcript variant 1, mRNA [NM_025208]	platelet derived growth factor D	80310	GO:0071230|GO:0000139|GO:0050730|GO:0005788|GO:0051781|GO:0007275|GO:0005576|GO:0048008|GO:0005161|GO:0008083|GO:0070062	chr11:103778445-103778386	FALSE	hs|11q22.3	ENST00000302251	NM_025208	NM_025208	NP1463348	Hs.352298
A_33_P3268838	56.8815	625.158	0	3.69206	3.69206	12.9247	P	P	CPEB1	Homo sapiens cytoplasmic polyadenylation element binding protein 1 (CPEB1), transcript variant 5, mRNA [NM_001288819]	cytoplasmic polyadenylation element binding protein 1	64506	GO:0006397|GO:0032869|GO:0030054|GO:0071456|GO:0014069|GO:0005634|GO:0035925|GO:0072687|GO:0046872|GO:0030425|GO:0005737|GO:0071230|GO:0048168|GO:0000166|GO:0000932|GO:0045211|GO:0007130|GO:2000766|GO:0000900	chr15:83212038-83211979	FALSE	hs|15q25.2	ENST00000620212	NM_001288819	NM_001288819	THC2606198	Hs.547988
A_32_P53524	27.9166	306.237	0	3.68933	3.68933	12.9002	P	P	NTN1	Homo sapiens netrin 1 (NTN1), mRNA [NM_004822]	netrin 1	9423	GO:0005515|GO:0030334|GO:0008284|GO:0042472|GO:0045773|GO:0006915|GO:0005576|GO:0005604|GO:0033564|GO:0005737|GO:0016337|GO:0040023|GO:0007411|GO:0030517|GO:0001764|GO:0060603	chr17:9147220-9147279	FALSE	hs|17p13.1	ENST00000173229	NM_004822	NM_004822	THC2621567	Hs.660885
A_23_P71037	317.779	3467.48	0	3.68166	3.68166	12.8319	P	P	IL6	Homo sapiens interleukin 6 (IL6), mRNA [NM_000600]	interleukin 6	3569	GO:0005515|GO:0032755|GO:0033160|GO:0009408|GO:0045599|GO:0008360|GO:0010996|GO:0009409|GO:0019221|GO:0005615|GO:0031175|GO:0045079|GO:0031667|GO:0032868|GO:0045740|GO:0007568|GO:0030168|GO:0042832|GO:0005896|GO:0006953|GO:0032722|GO:0005125|GO:0032966|GO:0016049|GO:0045454|GO:0045893|GO:0008083|GO:0009897|GO:0001781|GO:0005138|GO:0008284|GO:0008285|GO:0045188|GO:0045429|GO:0005737|GO:0033138|GO:…	chr7:22771207-22771266	FALSE	hs|7p15.3	ENST00000485300	NM_000600	NM_000600	THC2603924	Hs.654458
A_33_P3511265	1497.81	16281.6	0	3.67619	3.67619	12.7833	P	P	POSTN	Homo sapiens periostin, osteoblast specific factor (POSTN), transcript variant 1, mRNA [NM_006475]	periostin, osteoblast specific factor	10631	GO:0031012|GO:0005802|GO:0005515|GO:0001501|GO:0030198|GO:0009888|GO:0005578|GO:0007155|GO:0050839|GO:0008201|GO:0005615|GO:0008593	chr13:38137425-38137366	FALSE	hs|13q13.3	ENST00000473823	NM_006475	NM_006475	THC2523501	Hs.136348
A_23_P131676	34.0507	370.078	0	3.67594	3.67594	12.7811	P	P	ACKR3	Homo sapiens atypical chemokine receptor 3 (ACKR3), mRNA [NM_020311]	atypical chemokine receptor 3	57007	GO:0005515|GO:0048471|GO:0070098|GO:0005886|GO:0009986|GO:0001525|GO:0015026|GO:0019958|GO:0031623|GO:0005905|GO:0006935|GO:0007186|GO:0016494|GO:0016032|GO:0070374|GO:0016021|GO:0055037|GO:0007155|GO:0001570|GO:0005769|GO:0005044|GO:0005768	chr2:237490783-237490842	FALSE	hs|2q37.3	ENST00000272928	NM_020311	NM_020311	THC2461058	Hs.471751
A_33_P3364268	28.4105	298.889	0	3.62898	3.62898	12.3718	P	P	LBH	Homo sapiens limb bud and heart development (LBH), mRNA [NM_030915]	limb bud and heart development	81606	GO:0010468|GO:0005737|GO:0030193|GO:0007275|GO:0005634|GO:0045893|GO:0006351	chr2:30480566-30480625	FALSE	hs|2p23.1	ENST00000467242	NM_030915	NM_030915	THC2643023	Hs.567598
A_24_P854492	15.8697	166.484	0	3.62491	3.62491	12.3369	P	P	MIAT	Homo sapiens myocardial infarction associated transcript (non-protein coding) (MIAT), transcript variant 1, long non-coding RNA [NR_003491]	myocardial infarction associated transcript (non-protein coding)	440823		chr22:27072342-27072401	FALSE	hs|22q12.1	ENST00000613780	NR_003491	NR_003491	THC2574058	Hs.517502
A_22_P00004287	20.9783	219.832	0	3.6233	3.6233	12.3232	P	P						chr12:70593539-70593598	FALSE	hs|12q15	ENST00000552324
A_33_P3228305	93.6738	962.452	0	3.59487	3.59487	12.0827	P	P	ARHGAP26	Homo sapiens Rho GTPase activating protein 26 (ARHGAP26), transcript variant 1, mRNA [NM_015071]	Rho GTPase activating protein 26	23092	GO:0005515|GO:0007009|GO:0051056|GO:0030036|GO:0007264|GO:0005575|GO:0005100|GO:0005829|GO:0007399|GO:0005543|GO:0032321|GO:0005856|GO:0005925	chr5:142608490-142608549	FALSE	hs|5q31.3	ENST00000378004	NM_015071	NM_015071	THC2495953	Hs.654668
A_23_P167159	161.385	1657.93	0	3.59467	3.59467	12.081	P	P	SCRG1	Homo sapiens stimulator of chondrogenesis 1 (SCRG1), mRNA [NM_007281]	stimulator of chondrogenesis 1	11341	GO:0005615|GO:0007399	chr4:174309518-174309459	FALSE	hs|4q34.1	ENST00000512188	NM_007281	NM_007281	THC2464182	Hs.7122
A_32_P222695	28.4293	290.626	0	3.58758	3.58758	12.0218	P	P	ARHGEF37	Homo sapiens Rho guanine nucleotide exchange factor (GEF) 37 (ARHGEF37), mRNA [NM_001001669]	Rho guanine nucleotide exchange factor (GEF) 37	389337	GO:0005737|GO:0032321|GO:0005089	chr5:149014156-149014215	FALSE	hs|5q32	ENST00000333677	NM_001001669	NM_001001669	THC2568131	Hs.256206
A_23_P3312	1596.67	16274.4	0	3.58334	3.58334	11.9865	P	P	ISLR	Homo sapiens immunoglobulin superfamily containing leucine-rich repeat (ISLR), transcript variant 1, mRNA [NM_005545]	immunoglobulin superfamily containing leucine-rich repeat	3671	GO:0007155|GO:0070062	chr15:74469121-74469180	FALSE	hs|15q24.1	ENST00000249842	NM_005545	NM_005545	THC2469953	Hs.745166
A_33_P3215929	20.2477	205.708	0	3.57864	3.57864	11.9475	P	P	PRR5	Homo sapiens proline rich 5 (renal) (PRR5), transcript variant 2, mRNA [NM_015366]	proline rich 5 (renal)	55615	GO:0007049|GO:0001934|GO:0014068|GO:0031932	chr22:45122514-45127667	FALSE	hs|22q13.31	ENST00000495017	NM_015366	NM_015366	NP1191678	Hs.102336
A_23_P202448	2512.86	25486.3	0	3.57619	3.57619	11.9273	P	P	CXCL12	Homo sapiens chemokine (C-X-C motif) ligand 12 (CXCL12), transcript variant 1, mRNA [NM_199168]	chemokine (C-X-C motif) ligand 12	6387	GO:0008344|GO:0009408|GO:0008015|GO:0031100|GO:0048842|GO:0043434|GO:0090280|GO:0005615|GO:0007281|GO:0022029|GO:0006955|GO:0042098|GO:0006935|GO:0007155|GO:0070062|GO:0009314|GO:0001666|GO:0008009|GO:2000406|GO:0001569|GO:0008354|GO:0070098|GO:0001667|GO:0006874|GO:0005102|GO:0042379|GO:0005576|GO:0045236|GO:0009615|GO:0045785|GO:0009612|GO:0050930|GO:0007165|GO:0008045|GO:0001938|GO:0007186|GO:…	chr10:44872947-44872888	FALSE	hs|10q11.21	ENST00000343575	NM_199168	NM_199168	NP1463960	Hs.522891
A_23_P14774	146.686	1475.97	0	3.56473	3.56473	11.8329	P	P	CTSH	Homo sapiens cathepsin H (CTSH), mRNA [NM_004390]	cathepsin H	1512	GO:0005515|GO:0001656|GO:0030984|GO:0097067|GO:0008284|GO:0004252|GO:0097208|GO:2001235|GO:0010813|GO:0007283|GO:0010815|GO:0043621|GO:0070324|GO:0032403|GO:0005764|GO:0005615|GO:0005829|GO:0031648|GO:0019882|GO:0033619|GO:0006508|GO:0043129|GO:0032526|GO:0070371|GO:0030108|GO:0070062|GO:0043066|GO:0030335|GO:0001669|GO:0006919|GO:0008656|GO:0045766|GO:0001520|GO:0004197|GO:0002250|GO:0010628|GO:…	chr15:79214268-79214209	FALSE	hs|15q25.1	ENST00000533777	NM_004390	NM_004390	THC2784065	Hs.148641
A_24_P275073	161.362	1617.82	0	3.55955	3.55955	11.7905	P	P	ADAMTS14	Homo sapiens ADAM metallopeptidase with thrombospondin type 1 motif, 14 (ADAMTS14), transcript variant 1, mRNA [NM_139155]	ADAM metallopeptidase with thrombospondin type 1 motif, 14	140766	GO:0030198|GO:0030199|GO:0030574|GO:0006508|GO:0005578|GO:0008270|GO:0005576|GO:0004222	chr10:72522132-72522191	FALSE	hs|10q22.1	ENST00000373208	NM_139155	NM_139155	THC2616846	Hs.352156
A_23_P428129	527.847	5290.29	0	3.55902	3.55902	11.7862	P	P	CDKN1C	Homo sapiens cyclin-dependent kinase inhibitor 1C (p57, Kip2) (CDKN1C), transcript variant 1, mRNA [NM_000076]	cyclin-dependent kinase inhibitor 1C (p57, Kip2)	1028	GO:0005515|GO:0055123|GO:0060065|GO:0030325|GO:0071901|GO:0050680|GO:0005634|GO:0060669|GO:0005737|GO:0035264|GO:0071514|GO:0030099|GO:0007050|GO:0043010|GO:0030511|GO:0033673|GO:0001822|GO:0042551|GO:0007568|GO:0000122|GO:0042326|GO:0007346|GO:0001501|GO:0004861|GO:0045893|GO:0045892	chr11:2904962-2904903	FALSE	hs|11p15.4	ENST00000616138	NM_000076	NM_000076	THC2646038	Hs.106070
A_23_P206022	2023.3	20246.2	0	3.55674	3.55674	11.7675	P	P	ITGA11	Homo sapiens integrin, alpha 11 (ITGA11), mRNA [NM_001004439]	integrin, alpha 11	22801	GO:0008305|GO:0038065|GO:0033627|GO:0005886|GO:0006929|GO:0005518|GO:0038064|GO:0046872|GO:0001649|GO:0007517|GO:0007160|GO:0016020|GO:0034681|GO:0007229|GO:0030198|GO:0007155|GO:0005925	chr15:68594130-68594071	FALSE	hs|15q23	ENST00000315757	NM_001004439	NM_001004439		Hs.436416
A_23_P24433	2537.92	25353	0	3.55431	3.55431	11.7477	P	P	CTSF	Homo sapiens cathepsin F (CTSF), mRNA [NM_003793]	cathepsin F	8722	GO:0004197|GO:0019886|GO:0006508|GO:0031982|GO:0005764|GO:0070062|GO:0043202	chr11:66331002-66330943	FALSE	hs|11q13.2	ENST00000527141	NM_003793	NM_003793	THC2467407	Hs.11590
A_33_P3248982	537.053	5356.4	0	3.552	3.552	11.7289	P	P	FAIM2	Homo sapiens Fas apoptotic inhibitory molecule 2 (FAIM2), mRNA [NM_012306]	Fas apoptotic inhibitory molecule 2	23017	GO:0043066|GO:0030054|GO:2001234|GO:0006915|GO:0021549|GO:0043523|GO:0043524|GO:0021680|GO:0021702|GO:0002931|GO:0021681|GO:0045211|GO:0045121|GO:0016021	chr12:50260739-50260680	FALSE	hs|12q13.12	ENST00000320634	NM_012306	NM_012306	THC2511959	Hs.567424
A_23_P362694	41.2065	410.865	0	3.55159	3.55159	11.7256	P	P	FDCSP	Homo sapiens follicular dendritic cell secreted protein (FDCSP), mRNA [NM_152997]	follicular dendritic cell secreted protein	260436	GO:0005576	chr4:71099918-71100846	FALSE	hs|4q13.3	ENST00000317987	NM_152997	NM_152997	THC2472702	Hs.733448
A_33_P3844650	2478.39	24670	0	3.54916	3.54916	11.7058	P	P	ANGPTL2	Homo sapiens angiopoietin-like 2 (ANGPTL2), mRNA [NM_012098]	angiopoietin-like 2	23452	GO:0005102|GO:0007275|GO:0005615|GO:0070062	chr9:129850994-129850935	FALSE	hs|9q33.3	ENST00000373417	NM_012098	NM_012098	THC2600600	Hs.653262
A_33_P3237135	1467.72	14603.7	0	3.54856	3.54856	11.701	P	P	MMP2	Homo sapiens matrix metallopeptidase 2 (gelatinase A, 72kDa gelatinase, 72kDa type IV collagenase) (MMP2), transcript variant 1, mRNA [NM_004530]	matrix metallopeptidase 2 (gelatinase A, 72kDa gelatinase, 72kDa type IV collagenase)	4313	GO:0005515|GO:0005886|GO:0004252|GO:0005634|GO:0035987|GO:0005615|GO:0030017|GO:0005739|GO:0071230|GO:0022617|GO:0007411|GO:0030198|GO:0030574|GO:0006508|GO:0001666|GO:0048013|GO:0007566|GO:0005578|GO:0005576|GO:0001525|GO:0060346|GO:0001957|GO:0060325|GO:0045089|GO:0008270|GO:0004222|GO:0001955|GO:0044267	chr16:55540518-55540577	FALSE	hs|16q12.2	ENST00000219070	NM_004530	NM_004530	THC2614321	Hs.513617
A_23_P148990	34.4826	342.724	0	3.54698	3.54698	11.6882	P	P	HMCN1	Homo sapiens hemicentin 1 (HMCN1), mRNA [NM_031935]	hemicentin 1	83872	GO:0031012|GO:0030054|GO:0005509|GO:0007601|GO:0005938|GO:0050896|GO:0070062|GO:0005604	chr1:186159679-186159738	FALSE	hs|1q31.1	ENST00000271588	NM_031935	NM_031935	NP1165247	Hs.58877
A_23_P414958	16.2159	160.472	0	3.54071	3.54071	11.6375	P	P	PLXNC1	Homo sapiens plexin C1 (PLXNC1), transcript variant 1, mRNA [NM_005761]	plexin C1	10154	GO:0005622|GO:0005515|GO:0007165|GO:0016020|GO:0005886|GO:0007411|GO:0005102|GO:0004872|GO:0016021|GO:0007155	chr12:94694789-94697546	FALSE	hs|12q22	ENST00000549217	NM_005761	NM_005761	THC2474298	Hs.584845
A_33_P3413989	69.7487	689.577	0	3.53934	3.53934	11.6265	P	P	SERPING1	Homo sapiens serpin peptidase inhibitor, clade G (C1 inhibitor), member 1 (SERPING1), transcript variant 1, mRNA [NM_000062]	serpin peptidase inhibitor, clade G (C1 inhibitor), member 1	710	GO:0005515|GO:0001869|GO:0004867|GO:0008015|GO:0007568|GO:0030168|GO:0072562|GO:0005576|GO:0005615|GO:0010951|GO:0007596|GO:0045087|GO:0007597|GO:0002576|GO:0006958|GO:0031093|GO:0042730|GO:0070062	chr11:57367490-57367549	FALSE	hs|11q12.1	ENST00000405496	NM_000062	NM_000062	NP835290	Hs.384598
A_23_P200710	99.3758	969.67	0	3.5204	3.5204	11.4748	P	P	PIK3C2B	Homo sapiens phosphatidylinositol-4-phosphate 3-kinase, catalytic subunit type 2 beta (PIK3C2B), mRNA [NM_002646]	phosphatidylinositol-4-phosphate 3-kinase, catalytic subunit type 2 beta	5287	GO:0005515|GO:0005886|GO:0006661|GO:0036092|GO:0005783|GO:0048015|GO:0005634|GO:0030139|GO:0044281|GO:0001727|GO:0005524|GO:0005829|GO:0046854|GO:0008150|GO:0016303|GO:0043491|GO:0035005|GO:0035091|GO:0005942|GO:0006644	chr1:204391950-204391891	FALSE	hs|1q32.1	ENST00000424712	NM_002646	NM_002646	THC2464251	Hs.497487
A_23_P31124	59.9956	578.056	0	3.50215	3.50215	11.3306	P	P	COL21A1	Homo sapiens collagen, type XXI, alpha 1 (COL21A1), mRNA [NM_030820]	collagen, type XXI, alpha 1	81578	GO:0031012|GO:0005581|GO:0030198|GO:0005578|GO:0005788|GO:0005576	chr6:55921701-55921642	FALSE	hs|6p12.1	ENST00000467045	NM_030820	NM_030820	NP1208671	Hs.47629
A_23_P105562	30.5061	292.65	0	3.49588	3.49588	11.2814	P	P	VWF	Homo sapiens von Willebrand factor (VWF), mRNA [NM_000552]	von Willebrand factor	7450	GO:0005515|GO:0005783|GO:0005518|GO:0051087|GO:0002020|GO:0042803|GO:0042802|GO:0001948|GO:0019865|GO:0030198|GO:0031091|GO:0051260|GO:0031093|GO:0007155|GO:0070062|GO:0033093|GO:0031589|GO:0005578|GO:0009611|GO:0030168|GO:0005576|GO:0001890|GO:0001889|GO:0007599|GO:0031012|GO:0047485|GO:0005178|GO:0007596|GO:0007597|GO:0002576|GO:0009897	chr12:6058242-6058183	FALSE	hs|12p13.31	ENST00000261405	NM_000552	NM_000552	THC2468950	Hs.440848
A_21_P0014880	37.0561	354.859	0	3.49334	3.49334	11.2616	P	P						chr10:102121843-102121784	FALSE	hs|10q24.31
A_32_P223777	313.689	2981.52	0	3.48251	3.48251	11.1774	P	P	IL6ST	Homo sapiens interleukin 6 signal transducer (IL6ST), transcript variant 1, mRNA [NM_002184]	interleukin 6 signal transducer	3572	GO:0038154|GO:0005515|GO:0005138|GO:0004921|GO:0008284|GO:0005886|GO:0004924|GO:0004923|GO:0019221|GO:0019981|GO:0005615|GO:0042803|GO:0030425|GO:0070110|GO:0002675|GO:0019838|GO:0042102|GO:0043025|GO:0070104|GO:0016032|GO:0070102|GO:0004897|GO:0034097|GO:0002821|GO:0008593|GO:0010613|GO:0070106|GO:0070062|GO:0043066|GO:0042517|GO:0004915|GO:0005977|GO:0042511|GO:0005576|GO:0005896|GO:0019970|GO:…	chr5:55231193-55231134	FALSE	hs|5q11.2	ENST00000381298	NM_002184	NM_002184	THC2657846	Hs.532082
A_24_P264943	74.0301	700.385	0	3.47584	3.47584	11.1258	P	P	COMP	Homo sapiens cartilage oligomeric matrix protein (COMP), mRNA [NM_000095]	cartilage oligomeric matrix protein	1311	GO:0005515|GO:0043066|GO:0003417|GO:0005509|GO:0005518|GO:0005578|GO:0006915|GO:0043395|GO:0005576|GO:0002020|GO:0005615|GO:0031012|GO:0001501|GO:0030198|GO:0009887|GO:0060173|GO:0007155|GO:0008201|GO:0070062|GO:0005201	chr19:18893877-18893726	FALSE	hs|19p13.11	ENST00000222271	NM_000095	NM_000095	THC2469717	Hs.1584
A_23_P154605	1279.44	12014.8	0	3.4651	3.4651	11.0433	P	P	SULF2	Homo sapiens sulfatase 2 (SULF2), transcript variant 1, mRNA [NM_018837]	sulfatase 2	55959	GO:0005795|GO:0005886|GO:0009986|GO:0051216|GO:0001822|GO:0005783|GO:0005509|GO:0048706|GO:0035860|GO:0030177|GO:0008449|GO:0032836|GO:0005615|GO:0010575|GO:0060384|GO:0060348|GO:0002063|GO:0003094|GO:0040037|GO:0004065|GO:0030201|GO:0014846	chr20:46286483-46286424	FALSE	hs|20q13.12	ENST00000467815	NM_018837	NM_018837	THC2683428	Hs.162016
A_24_P329795	236.245	2217.21	0	3.46426	3.46426	11.0369	P	P	C10orf10	Homo sapiens chromosome 10 open reading frame 10 (C10orf10), mRNA [NM_007021]	chromosome 10 open reading frame 10	11067	GO:0005739	chr10:45471769-45471710	FALSE	hs|10q11.21	ENST00000298295	NM_007021	NM_007021	THC2465281	Hs.93675
A_23_P31143	317.388	2973.94	0	3.46192	3.46192	11.019	P	P	TPD52L1	Homo sapiens tumor protein D52-like 1 (TPD52L1), transcript variant 2, mRNA [NM_001003395]	tumor protein D52-like 1	7164	GO:0005515|GO:0048471|GO:0005737|GO:0043281|GO:0046982|GO:0043406|GO:0000086|GO:2001235|GO:0046330|GO:0042803|GO:0042802	chr6:125584445-125584504	FALSE	hs|6q22.31	ENST00000392482	NM_001003395	NM_001003395	THC2614556	Hs.591347
A_23_P18078	164.973	1538.39	0	3.45499	3.45499	10.9662	P	P	RARRES1	Homo sapiens retinoic acid receptor responder (tazarotene induced) 1 (RARRES1), transcript variant 1, mRNA [NM_206963]	retinoic acid receptor responder (tazarotene induced) 1	5918	GO:0008285|GO:0016021|GO:0070062	chr3:158422689-158422630	FALSE	hs|3q25.32	ENST00000498640	NM_206963	NM_206963	THC2707837	Hs.131269
A_33_P3399788	171.153	1591.69	0	3.45107	3.45107	10.9364	P	P	SERPINA3	Homo sapiens serpin peptidase inhibitor, clade A (alpha-1 antiproteinase, antitrypsin), member 3 (SERPINA3), mRNA [NM_001085]	serpin peptidase inhibitor, clade A (alpha-1 antiproteinase, antitrypsin), member 3	12	GO:0005515|GO:0004867|GO:0072562|GO:0005576|GO:0005634|GO:0006953|GO:0003677|GO:0005615|GO:0019216|GO:0005622|GO:0010951|GO:0006954|GO:0030277|GO:0070062	chr14:95090330-95090389	FALSE	hs|14q32.13	ENST00000393078	NM_001085	NM_001085	THC2509353	Hs.534293
A_23_P157865	262.559	2416.22	0	3.43591	3.43591	10.8221	P	P	TNC	Homo sapiens tenascin C (TNC), mRNA [NM_002160]	tenascin C	3371	GO:0008284|GO:0071300|GO:0045471|GO:0071799|GO:0005614|GO:0005615|GO:0071305|GO:0071774|GO:0007528|GO:0030198|GO:0014012|GO:0042475|GO:0007155|GO:0060739|GO:0009611|GO:0060740|GO:0005576|GO:0001649|GO:0009612|GO:0005604|GO:0010628|GO:0031012|GO:0007162|GO:0016020|GO:0042060|GO:0005925|GO:0045545|GO:0060447	chr9:117783369-117783310	FALSE	hs|9q33.1	ENST00000350763	NM_002160	NM_002160	THC2711837	Hs.143250
A_23_P119562	1583.95	14537.6	0	3.43206	3.43206	10.7932	P	P	CFD	Homo sapiens complement factor D (adipsin) (CFD), mRNA [NM_001928]	complement factor D (adipsin)	1675	GO:0004252|GO:0030168|GO:0005576|GO:0005615|GO:0006957|GO:0006956|GO:0007596|GO:0045087|GO:0002576|GO:0006508|GO:0008236|GO:0031093|GO:0070062	chr19:863247-863306	FALSE	hs|19p13.3	ENST00000617994	NM_001928	NM_001928	THC2758662	Hs.155597
A_23_P75800	73.9064	678.198	0	3.43181	3.43181	10.7914	P	P	RAB3IL1	Homo sapiens RAB3A interacting protein (rabin3)-like 1 (RAB3IL1), transcript variant 1, mRNA [NM_013401]	RAB3A interacting protein (rabin3)-like 1	5866	GO:0005515|GO:0017112|GO:0032851|GO:0015031	chr11:61665038-61664979	FALSE	hs|11q12.2	ENST00000394836	NM_013401	NM_013401	THC2472895	Hs.13759
A_23_P399078	1430.55	12909.5	0	3.40766	3.40766	10.6123	P	P	TIMP3	Homo sapiens TIMP metallopeptidase inhibitor 3 (TIMP3), mRNA [NM_000362]	TIMP metallopeptidase inhibitor 3	7078	GO:0005515|GO:0051045|GO:0071310|GO:0005578|GO:0005634|GO:0002020|GO:0005615|GO:0046872|GO:0005604|GO:0048553|GO:0010951|GO:0031012|GO:0008191|GO:0009725|GO:0034097|GO:0007601|GO:0070062	chr22:33258540-33258599	FALSE	hs|22q12.3	ENST00000266085	NM_000362	NM_000362	THC2518171	Hs.644633
A_33_P3353737	38.5786	347.934	0	3.40681	3.40681	10.606	P	P	ADH1B	alcohol dehydrogenase 1B (class I), beta polypeptide [Source:HGNC Symbol;Acc:HGNC:250] [ENST00000305046]	alcohol dehydrogenase 1B (class I), beta polypeptide	125	GO:0006805|GO:0006069|GO:0004024|GO:0008270|GO:0044281|GO:0005829	chr4:100227587-100227528	FALSE	hs|4q23	ENST00000305046	AF153821		THC2708431	Hs.4
A_33_P3351249	22.4667	199.945	0	3.38761	3.38761	10.4658	P	P	CXCL16	Homo sapiens chemokine (C-X-C motif) ligand 16 (CXCL16), transcript variant 2, mRNA [NM_001100812]	chemokine (C-X-C motif) ligand 16	58191	GO:0008009|GO:0030335|GO:0005886|GO:0030307|GO:0005576|GO:0005615|GO:0006898|GO:0010818|GO:0005041|GO:0071222|GO:0006935|GO:0016020|GO:0034612|GO:0034341|GO:0016021|GO:0034097|GO:0005044	chr17:4637866-4637807	FALSE	hs|17p13.2	ENST00000574412	NM_001100812	NM_001100812	THC2680085	Hs.745037
A_23_P259292	250.23	2215.52	0	3.38018	3.38018	10.4121	P	P	C1QTNF5	Homo sapiens C1q and tumor necrosis factor related protein 5 (C1QTNF5), transcript variant 1, mRNA [NM_015645]	C1q and tumor necrosis factor related protein 5	114902	GO:0005581|GO:0070062	chr11:119209954-119209895	FALSE	hs|11q23.3	ENST00000530681	NM_015645	NM_015645	THC2464395	Hs.632102
A_33_P3825869	163.019	1436.12	0	3.37293	3.37293	10.3599	P	P	CACNA1C	Homo sapiens calcium channel, voltage-dependent, L type, alpha 1C subunit (CACNA1C), transcript variant 1, mRNA [NM_199460]	calcium channel, voltage-dependent, L type, alpha 1C subunit	775	GO:0035585|GO:0005515|GO:0005516|GO:0030018|GO:0060402|GO:0086010|GO:0005886|GO:0007268|GO:0044281|GO:0007204|GO:0046872|GO:0019229|GO:0005737|GO:0043198|GO:0007411|GO:0017156|GO:0043025|GO:0007628|GO:0030252|GO:0034765|GO:0046620|GO:0005245|GO:0008331|GO:0010881|GO:0014069|GO:0042593|GO:0086064|GO:0005891|GO:0060083|GO:0070509|GO:0006112|GO:0002095|GO:0050796|GO:0051393|GO:0008542|GO:0070588|GO:…	chr12:2801250-2801309	FALSE	hs|12p13.33	ENST00000399634	NM_199460	NM_199460	NP100565	Hs.118262
A_23_P346006	70.1196	616.608	0	3.37033	3.37033	10.3412	P	P	CCPG1	Homo sapiens cell cycle progression 1 (CCPG1), transcript variant 2, mRNA [NM_020739]	cell cycle progression 1	9236	GO:0003674|GO:0008284|GO:0007049|GO:0016021|GO:0045787	chr15:55648495-55648436	FALSE	hs|15q21.3	ENST00000425574	NM_020739	NM_020739	THC2620843	Hs.285051
A_33_P3378126	194.814	1711.9	0	3.3693	3.3693	10.3338	P	P	FBXO32	Homo sapiens F-box protein 32 (FBXO32), transcript variant 1, mRNA [NM_058229]	F-box protein 32	114907	GO:0005515|GO:0030018|GO:0016567|GO:0005730|GO:0014894|GO:0071549	chr8:124515447-124515388	FALSE	hs|8q24.13	ENST00000287396	NM_058229	NM_058229	THC2463502	Hs.403933
A_23_P56746	3215.87	28068.3	0	3.35953	3.35953	10.2641	P	P	FAP	Homo sapiens fibroblast activation protein, alpha (FAP), transcript variant 1, mRNA [NM_004460]	fibroblast activation protein, alpha	2191	GO:0005515|GO:0010710|GO:0005886|GO:0004252|GO:0060244|GO:0002020|GO:0005615|GO:0071158|GO:0010716|GO:0042803|GO:0005737|GO:0071438|GO:0051603|GO:0046983|GO:0006508|GO:0007155|GO:0009986|GO:0031258|GO:0045178|GO:0045177|GO:0051917|GO:0032587|GO:0001525|GO:0030027|GO:0071850|GO:0005178|GO:0004175|GO:0043542|GO:1900119|GO:0008236|GO:0008233|GO:0016021|GO:0004222|GO:0008239|GO:0005925	chr2:163027307-163027248	FALSE	hs|2q24.2	ENST00000188790	NM_004460	NM_004460	THC2461065	Hs.654370
A_23_P18684	208.948	1795.74	0	3.33723	3.33723	10.1066	P	P	CLGN	Homo sapiens calmegin (CLGN), transcript variant 1, mRNA [NM_004362]	calmegin	1047	GO:0007338|GO:0006461|GO:0044183|GO:0006457|GO:0005783|GO:0005509|GO:0005789|GO:0051082|GO:0016021|GO:0005635|GO:0007339	chr4:141310434-141310375	FALSE	hs|4q31.1	ENST00000325617	NM_004362	NM_004362	THC2464179	Hs.86368
A_33_P3296333	61.8132	528.165	0	3.32887	3.32887	10.0483	P	P	NTM	Homo sapiens neurotrimin (NTM), transcript variant 3, mRNA [NM_001144058]	neurotrimin	50863	GO:0005515|GO:0043005|GO:0016337|GO:0050767|GO:0008038|GO:0009986|GO:0005886|GO:0005911|GO:0043025|GO:0031225|GO:0007155	chr11:132206492-132206551	FALSE	hs|11q25	ENST00000474900	NM_001144058	NM_001144058	THC2602787	Hs.504352
A_23_P159237	35.4514	301.384	0	3.32156	3.32156	9.99744	P	P	GPR20	Homo sapiens G protein-coupled receptor 20 (GPR20), mRNA [NM_005293]	G protein-coupled receptor 20	2843	GO:0043235|GO:0007186|GO:0005887|GO:0004930	chr8:142366704-142366645	FALSE	hs|8q24.3	ENST00000377741	NM_005293	NM_005293	THC2604553	Hs.188859
A_23_P111981	614.156	5204.98	0	3.31709	3.31709	9.96649	P	P	LYNX1	Ly6/neurotoxin 1 [Source:HGNC Symbol;Acc:HGNC:29604] [ENST00000614491]	Ly6/neurotoxin 1	66004	GO:0005886|GO:0031225|GO:0030425|GO:0070062	chr8:143852799-143852740	FALSE	hs|8q24.3	ENST00000614491	AK126845		THC2464267	Hs.158665
A_23_P400449	27.1122	228.129	0	3.30671	3.30671	9.89507	P	P	VAT1L	Homo sapiens vesicle amine transport 1-like (VAT1L), mRNA [NM_020927]	vesicle amine transport 1-like	57687	GO:0016491|GO:0008270|GO:0055114	chr16:78013635-78013694	FALSE	hs|16q23.1	ENST00000302536	NM_020927	NM_020927	THC2462502	Hs.461405
A_23_P95060	31.5692	265.448	0	3.30571	3.30571	9.8882	P	P	EPHB3	Homo sapiens EPH receptor B3 (EPHB3), mRNA [NM_004443]	EPH receptor B3	2049	GO:0031290|GO:0005886|GO:0001655|GO:0048538|GO:0030425|GO:0005829|GO:0007413|GO:0005003|GO:0032314|GO:0046777|GO:0007411|GO:0060021|GO:0034446|GO:0060996|GO:0060997|GO:0051965|GO:0022407|GO:0048013|GO:0018108|GO:0005576|GO:0021952|GO:0001525|GO:0005524|GO:0048546|GO:0043088|GO:0022038|GO:0016477|GO:0005887|GO:0050770|GO:0008046	chr3:184299825-184299884	FALSE	hs|3q27.1	ENST00000330394	NM_004443	NM_004443	THC2464788	Hs.2913
A_19_P00319981	208.366	1750.52	0	3.30446	3.30446	9.87964	P	P	LINC01503	Homo sapiens long intergenic non-protein coding RNA 1503 (LINC01503), transcript variant 1, long non-coding RNA [NR_120685]	long intergenic non-protein coding RNA 1503	100506119		chr9:132104123-132104182	FALSE	hs|9q34.11	ENST00000436710	NR_120685	NR_120685	THC2610745
A_23_P256735	722.374	6049.73	0	3.29992	3.29992	9.84863	P	P	CPQ	Homo sapiens carboxypeptidase Q (CPQ), mRNA [NM_016134]	carboxypeptidase Q	10404	GO:0005794|GO:0005783|GO:0042246|GO:0005615|GO:0005764|GO:0042803|GO:0046872|GO:0005737|GO:0070573|GO:0004180|GO:0006508|GO:0006590|GO:0043171|GO:0070062	chr8:98155350-98155409	FALSE	hs|8q22.1	ENST00000220763	NM_016134	NM_016134	THC2718537	Hs.156178
A_23_P71530	1811.38	15160.7	0	3.29904	3.29904	9.84263	P	P	TNFRSF11B	Homo sapiens tumor necrosis factor receptor superfamily, member 11b (TNFRSF11B), mRNA [NM_002546]	tumor necrosis factor receptor superfamily, member 11b	4982	GO:0046685|GO:0043627|GO:0007584|GO:0042493|GO:0005578|GO:0006915|GO:0005576|GO:0005125|GO:0005615|GO:0045779|GO:0007165|GO:0001501|GO:0030198|GO:0032026|GO:0004872|GO:0042489	chr8:119936779-119936720	FALSE	hs|8q24.12	ENST00000521597	NM_002546	NM_002546	THC2464180	Hs.81791
A_23_P61057	15.7263	130.96	0	3.29174	3.29174	9.79293	P	P	IL16	Homo sapiens interleukin 16 (IL16), transcript variant 1, mRNA [NM_004513]	interleukin 16	3603	GO:0050930|GO:0006955|GO:0006355|GO:0005737|GO:0005886|GO:0030595|GO:0016032|GO:0005634|GO:0005615|GO:0005125|GO:0006351	chr15:81598391-81598450	FALSE	hs|15q25.1	ENST00000559342	NM_004513	NM_004513	THC2529094	Hs.459095
A_23_P109488	30.3516	250.912	0	3.28121	3.28121	9.72169	P	P	PIK3IP1	Homo sapiens phosphoinositide-3-kinase interacting protein 1 (PIK3IP1), transcript variant 1, mRNA [NM_052880]	phosphoinositide-3-kinase interacting protein 1	113791	GO:0005886|GO:0043553|GO:0016021|GO:0014067|GO:0070062	chr22:31685561-31685502	FALSE	hs|22q12.2	ENST00000402249	NM_052880	NM_052880	THC2511528	Hs.26670
A_23_P131825	51.1569	419.231	0	3.26862	3.26862	9.63721	P	P	TNNC2	Homo sapiens troponin C type 2 (fast) (TNNC2), mRNA [NM_003279]	troponin C type 2 (fast)	7125	GO:0006937|GO:0030049|GO:0005861|GO:0003009|GO:0005509|GO:0003779|GO:0005829	chr20:44452639-44451969	FALSE	hs|20q13.12	ENST00000372557	NM_003279	NM_003279	THC2757977	Hs.182421
A_32_P181527	23.2071	189.969	0	3.267	3.267	9.62642	P	P	AARD	Homo sapiens alanine and arginine rich domain containing protein (AARD), mRNA [NM_001025357]	alanine and arginine rich domain containing protein	441376	GO:0030324	chr8:117955962-117956021	FALSE	hs|8q24.11	ENST00000378279	NM_001025357	NM_001025357	THC2533349	Hs.437551
A_23_P65518	567.195	4630.34	0	3.26307	3.26307	9.60025	P	P	DACT1	Homo sapiens dishevelled-binding antagonist of beta-catenin 1 (DACT1), transcript variant 1, mRNA [NM_016651]	dishevelled-binding antagonist of beta-catenin 1	51339	GO:0005515|GO:0045732|GO:0030054|GO:0008013|GO:0030877|GO:0030178|GO:2000095|GO:0030177|GO:0045202|GO:0035413|GO:0005829|GO:0035412|GO:1900107|GO:0005737|GO:0031647|GO:0046329|GO:0005080|GO:0016055|GO:0051018|GO:0090090|GO:0070097|GO:2000134|GO:0000122|GO:0001702|GO:0048813|GO:0050808|GO:0048619|GO:0045600|GO:0005654	chr14:59114713-59114772	FALSE	hs|14q23.1	ENST00000395153	NM_016651	NM_016651	THC2470476	Hs.48950
A_23_P102391	268.811	2194.11	0	3.26284	3.26284	9.59874	P	P	SLC40A1	Homo sapiens solute carrier family 40 (iron-regulated transporter), member 1 (SLC40A1), mRNA [NM_014585]	solute carrier family 40 (iron-regulated transporter), member 1	30061	GO:0005515|GO:0043066|GO:0005886|GO:0005771|GO:0003158|GO:0060586|GO:0055085|GO:0009653|GO:0008021|GO:0005622|GO:0006879|GO:0034395|GO:0016323|GO:0060345|GO:0005737|GO:0005887|GO:0045944|GO:0005381|GO:0016021|GO:0002260|GO:0034755	chr2:190425809-190425750	FALSE	hs|2q32.2	ENST00000261024	NM_014585	NM_014585	THC2469799	Hs.643005
A_23_P121564	45.4703	368.269	0	3.25163	3.25163	9.52444	P	P	GUCY1B3	Homo sapiens guanylate cyclase 1, soluble, beta 3 (GUCY1B3), transcript variant 2, mRNA [NM_000857]	guanylate cyclase 1, soluble, beta 3	2983	GO:0007263|GO:0046982|GO:0008015|GO:0051879|GO:0004383|GO:0005525|GO:0046872|GO:0043231|GO:0008074|GO:0005737|GO:0007596|GO:0006182|GO:0004872|GO:0020037	chr4:156727773-156727832	FALSE	hs|4q32.1	ENST00000264424	NM_000857	NM_000857	THC2464813	Hs.77890
A_24_P592012	27.7913	224.898	0	3.25043	3.25043	9.51652	P	P	ZBTB46	Homo sapiens zinc finger and BTB domain containing 46 (ZBTB46), mRNA [NM_025224]	zinc finger and BTB domain containing 46	140685	GO:0006355|GO:2001200|GO:0045656|GO:0030853|GO:0005634|GO:0003676|GO:0045650|GO:2001199|GO:0046872|GO:0006351	chr20:62375280-62375221	FALSE	hs|20q13.33	ENST00000395104	NM_025224	NM_025224	THC2627797	Hs.585028
A_33_P3221284	540.132	4370.07	0	3.25014	3.25014	9.51459	P	P	CCDC80	Homo sapiens coiled-coil domain containing 80 (CCDC80), transcript variant 1, mRNA [NM_199511]	coiled-coil domain containing 80	151887	GO:0030198|GO:0010811|GO:0005614|GO:0001968|GO:0008201|GO:0005604	chr3:112359260-112359201	FALSE	hs|3q13.2	ENST00000206423	NM_199511	NM_199511	THC2635244	Hs.477128
A_19_P00322291	16.4187	131.281	0	3.23311	3.23311	9.40295	P	P	FENDRR	Homo sapiens FOXF1 adjacent non-coding developmental regulatory RNA (FENDRR), transcript variant 2, long non-coding RNA [NR_036444]	FOXF1 adjacent non-coding developmental regulatory RNA	400550		chr16:86521381-86521322	FALSE	hs|16q24.1	ENST00000598996	NR_036444	NR_036444	THC2601352	Hs.448825
A_23_P128084	462.41	3691.19	0	3.23071	3.23071	9.3873	P	P	ITGA7	Homo sapiens integrin, alpha 7 (ITGA7), transcript variant 2, mRNA [NM_002206]	integrin, alpha 7	3679	GO:0031594|GO:0046982|GO:0005886|GO:0009986|GO:0008360|GO:0048514|GO:0034677|GO:0035987|GO:0046872|GO:0042383|GO:0005737|GO:0005178|GO:0007517|GO:0007160|GO:0016477|GO:0007229|GO:0007519|GO:0030198|GO:0043236|GO:0034113|GO:0005927	chr12:56078479-56078420	FALSE	hs|12q13.2	ENST00000452168	NM_002206	NM_002206	THC2462084	Hs.524484
A_24_P270460	1544.5	12315.4	0	3.22913	3.22913	9.37702	P	P	IFI27	Homo sapiens interferon, alpha-inducible protein 27 (IFI27), transcript variant 2, mRNA [NM_005532]	interferon, alpha-inducible protein 27	3429	GO:0001102|GO:0006919|GO:0019221|GO:0005637|GO:0005741|GO:0000122|GO:0097190|GO:0005739|GO:0003674|GO:0060337|GO:0016021|GO:0005521|GO:0046825	chr14:94582967-94583026	FALSE	hs|14q32.12	ENST00000614648	NM_005532	NM_005532	THC2473656	Hs.532634
A_33_P3223056	149.31	1185.82	0	3.22337	3.22337	9.33968	P	P	ADAMTS10	Homo sapiens ADAM metallopeptidase with thrombospondin type 1 motif, 10 (ADAMTS10), transcript variant 1, mRNA [NM_030957]	ADAM metallopeptidase with thrombospondin type 1 motif, 10	81794	GO:0031012|GO:0005515|GO:0008150|GO:0003674|GO:0006508|GO:0001527|GO:0008270|GO:0004222	chr19:8645185-8645126	FALSE	hs|19p13.2	ENST00000270328	NM_030957	NM_030957	THC2464352	Hs.657508
A_24_P122921	85.4075	677.957	0	3.22263	3.22263	9.33487	P	P	BCL2L11	Homo sapiens BCL2-like 11 (apoptosis facilitator) (BCL2L11), transcript variant 1, mRNA [NM_138621]	BCL2-like 11 (apoptosis facilitator)	10018	GO:0008017|GO:0005515|GO:0034976|GO:0030879|GO:0048538|GO:0007283|GO:0048536|GO:0097141|GO:0097140|GO:0043525|GO:1900740|GO:0043029|GO:0002262|GO:0048066|GO:0032464|GO:0070242|GO:2001244|GO:0060139|GO:0001701|GO:0045787|GO:0043280|GO:0048070|GO:0007420|GO:0019898|GO:0001783|GO:0001782|GO:0005741|GO:0005829|GO:0043583|GO:2000271|GO:0090200|GO:0042475|GO:0046620|GO:0048011|GO:0043065|GO:0008630|GO:…	chr2:111925892-111925951	FALSE	hs|2q13	ENST00000622509	NM_138621	NM_138621	THC2597537	Hs.469658
A_23_P99163	5211.33	41122.3	0	3.21407	3.21407	9.27964	P	P	DRAM1	Homo sapiens DNA-damage regulated autophagy modulator 1 (DRAM1), mRNA [NM_018370]	DNA-damage regulated autophagy modulator 1	55332	GO:0005737|GO:0006914|GO:0010506|GO:0006915|GO:0016021|GO:0005765|GO:0005764	chr12:102317112-102317171	FALSE	hs|12q23.2	ENST00000258534	NM_018370	NM_018370	THC2551952	Hs.525634
A_23_P34345	232.096	1808.56	0	3.19592	3.19592	9.16362	P	P	VCAM1	Homo sapiens vascular cell adhesion molecule 1 (VCAM1), transcript variant 1, mRNA [NM_001078]	vascular cell adhesion molecule 1	7412	GO:0060710|GO:0019221|GO:0010043|GO:0005615|GO:0050901|GO:0007507|GO:0030198|GO:0071356|GO:0032496|GO:0050839|GO:0060333|GO:0070062|GO:0002526|GO:0005794|GO:0009986|GO:0007568|GO:0008131|GO:0005178|GO:0050776|GO:0009897|GO:0055114|GO:0035924|GO:0005886|GO:0005783|GO:0045471|GO:0002102|GO:0030175|GO:0010212|GO:0030183|GO:0042102|GO:0007159|GO:0016032|GO:0022614|GO:0007155|GO:0071333|GO:0007157|GO:…	chr1:101203783-101203842	FALSE	hs|1p21.2	ENST00000370119	NM_001078	NM_001078	THC2601456	Hs.109225
A_33_P3414880	49.0439	381.236	0	3.19241	3.19241	9.14136	P	P	LOC339192	PREDICTED: Homo sapiens uncharacterized LOC339192 (LOC339192), transcript variant X3, ncRNA [XR_424829]	uncharacterized LOC339192	339192		chr17:43296741-43296682	FALSE	hs|17q21.31		XR_424829	XR_424829	THC2502506
A_23_P12082	70.0231	541.378	0	3.1846	3.1846	9.09203	P	P	CHI3L2	Homo sapiens chitinase 3-like 2 (CHI3L2), transcript variant 3, mRNA [NM_001025199]	chitinase 3-like 2	1117	GO:0008061|GO:0006032|GO:0006955|GO:0005975|GO:0030246|GO:0005615|GO:0004568	chr1:111784040-111784882	FALSE	hs|1p13.3	ENST00000369748	NM_001025199	NM_001025199	THC2639557	Hs.514840
A_33_P3219090	1927.88	14886	0	3.18274	3.18274	9.08031	P	P	INSIG1	Homo sapiens insulin induced gene 1 (INSIG1), transcript variant 1, mRNA [NM_005542]	insulin induced gene 1	3638	GO:0005515|GO:0006695|GO:0042472|GO:0045599|GO:0005783|GO:0008283|GO:0045717|GO:0044281|GO:0010894|GO:0060363|GO:0032933|GO:0008152|GO:0032937|GO:0005789|GO:0060021|GO:0006641|GO:0042474	chr7:155101843-155101902	FALSE	hs|7q36.3	ENST00000344756	NM_005542	NM_005542	THC2481747	Hs.520819
A_23_P56578	134.965	1034.89	0	3.17269	3.17269	9.01725	P	P	VIT	Homo sapiens vitrin (VIT), transcript variant 1, mRNA [NM_053276]	vitrin	5212	GO:0030198|GO:0010811|GO:0005539|GO:0005614	chr2:37041766-37041825	FALSE	hs|2p22.2	ENST00000379242	NM_053276	NM_053276	NP481077	Hs.137415
A_24_P68908	126.467	966.206	0	3.16744	3.16744	8.98452	P	P	LOC344887	Homo sapiens NmrA-like family domain containing 1 pseudogene (LOC344887), non-coding RNA [NR_033752]	NmrA-like family domain containing 1 pseudogene	344887		chr3:185698542-185698601	FALSE	hs|3q27.2	ENST00000423298		NR_033752	THC2500626	Hs.128803
A_33_P3639068	64.6094	491.57	0	3.16145	3.16145	8.94729	P	P	GFRA1	Homo sapiens GDNF family receptor alpha 1 (GFRA1), transcript variant 1, mRNA [NM_005264]	GDNF family receptor alpha 1	2674	GO:0016167|GO:0005886|GO:0007411|GO:0005102|GO:0035860|GO:0031225|GO:0007166|GO:0070062|GO:0019898	chr10:117823955-117823896	FALSE	hs|10q25.3	ENST00000355422	NM_005264	NM_005264	THC2488368	Hs.388347
A_19_P00811940	76.9163	584.28	0	3.15917	3.15917	8.93315	P	P	lnc-SLC35A5-1	ALU1_HUMAN (P39188) Alu subfamily J sequence contamination warning entry, partial (13%) [THC2669783]	lnc-SLC35A5-1:1			chr3:112319775-112319834	FALSE	hs|3q13.2				THC2669783
A_23_P63660	139.997	1051.92	0	3.14343	3.14343	8.8362	P	P	FAM213A	Homo sapiens family with sequence similarity 213, member A (FAM213A), transcript variant 1, mRNA [NM_032333]	family with sequence similarity 213, member A	84293	GO:0005739|GO:0005737|GO:0016209|GO:0045670|GO:0070062|GO:0055114	chr10:82191890-82191949	FALSE	hs|10q23.1	ENST00000615554	NM_032333	NM_032333	THC2497458	Hs.500333
A_33_P3323722	454.101	3405.35	0	3.14059	3.14059	8.81885	P	P	ARL4C	Homo sapiens ADP-ribosylation factor-like 4C (ARL4C), transcript variant 1, mRNA [NM_001282431]	ADP-ribosylation factor-like 4C	10123	GO:0005515|GO:0005737|GO:0005886|GO:0043014|GO:0007264|GO:0032456|GO:0008152|GO:0003924|GO:0005634|GO:0030175|GO:0005525	chr2:235401768-235401709	FALSE	hs|2q37.1	ENST00000390645	NM_001282431	NM_001282431	THC2495721	Hs.730678
A_23_P415652	20.9888	157.346	0	3.14012	3.14012	8.81598	P	P	GALNT12	Homo sapiens polypeptide N-acetylgalactosaminyltransferase 12 (GALNT12), mRNA [NM_024642]	polypeptide N-acetylgalactosaminyltransferase 12	79695	GO:0004653|GO:0006493|GO:0000139|GO:0030246|GO:0016266|GO:0016021|GO:0044267|GO:0046872|GO:0043687	chr9:101608379-101611266	FALSE	hs|9q22.33	ENST00000375011	NM_024642	NM_024642	THC2470561	Hs.47099
A_24_P35891	586.932	4394.84	0	3.13841	3.13841	8.80556	P	P	ZNF219	Homo sapiens zinc finger protein 219 (ZNF219), transcript variant 1, mRNA [NM_016423]	zinc finger protein 219	51222	GO:0005515|GO:0006355|GO:0003700|GO:0005634|GO:0000122|GO:0000978|GO:0004969|GO:0003677|GO:0046872|GO:0006351|GO:0001078|GO:0007186|GO:0001505|GO:0016021|GO:0045892	chr14:21558392-21558333	FALSE	hs|14q11.2	ENST00000421093	NM_016423	NM_016423	THC2462699	Hs.250493
A_33_P3330149	23.3283	173.999	0	3.1328	3.1328	8.77135	P	P	PAX6	Homo sapiens paired box 6 (PAX6), transcript variant 1, mRNA [NM_000280]	paired box 6	5080	GO:0005515|GO:0004842|GO:0000790|GO:0003700|GO:0006366|GO:0000981|GO:0001654|GO:0001755|GO:0000132|GO:0007224|GO:0003309|GO:0021796|GO:0003690|GO:0021798|GO:0007411|GO:0021797|GO:0022027|GO:0009887|GO:0019901|GO:0023019|GO:0001709|GO:0021549|GO:0003322|GO:0000122|GO:0000978|GO:0007417|GO:0000979|GO:0021593|GO:0010975|GO:0005654|GO:0008134|GO:0016567|GO:0021983|GO:0005634|GO:0009950|GO:0005737|GO:…	chr11:31810639-31810580	FALSE	hs|11p13	ENST00000379129	NM_000280	NM_000280	THC2462968	Hs.270303
A_24_P261567	28.7422	214.301	0	3.13227	3.13227	8.76811	P	P	GDPD5	Homo sapiens glycerophosphodiester phosphodiesterase domain containing 5 (GDPD5), mRNA [NM_030792]	glycerophosphodiester phosphodiesterase domain containing 5	81544	GO:0006629|GO:0045746|GO:0048505|GO:0048471|GO:0021522|GO:0006071|GO:0031175|GO:0012505|GO:0030426|GO:0045666|GO:0016021|GO:0008889|GO:0021895	chr11:75147988-75146649	FALSE	hs|11q13.4	ENST00000443276	NM_030792	NM_030792	NP862356	Hs.503297
A_33_P3247072	44.9358	334.34	0	3.12925	3.12925	8.74981	P	P						chr12:002800448-002800389	FALSE	hs|12p13.33
A_21_P0013517	67.9726	505.314	0	3.12802	3.12802	8.74236	P	P	XLOC_l2_014549	BROAD Institute lincRNA (XLOC_l2_014549), lincRNA [TCONS_l2_00028240]				chr8:74189523-74189464	FALSE	hs|8q21.11
A_24_P941643	83.6718	621.356	0	3.12648	3.12648	8.733	P	P	PLCB1	Homo sapiens phospholipase C, beta 1 (phosphoinositide-specific) (PLCB1), transcript variant 2, mRNA [NM_182734]	phospholipase C, beta 1 (phosphoinositide-specific)	23236	GO:0005516|GO:0000790|GO:0046330|GO:0042803|GO:0045444|GO:0007613|GO:2000560|GO:0005521|GO:0070062|GO:0031965|GO:0080154|GO:0005509|GO:0046488|GO:0005546|GO:0007215|GO:0007213|GO:0016042|GO:0043547|GO:0008277|GO:0048639|GO:0019899|GO:0045893|GO:0045892|GO:0021987|GO:0043647|GO:1900087|GO:0007268|GO:0032735|GO:0005634|GO:2000438|GO:0044281|GO:0005829|GO:0035556|GO:0005737|GO:0000086|GO:0035723|GO:…	chr20:8864945-8865004	FALSE	hs|20p12.3	ENST00000612075	NM_182734	NM_182734	THC2643795	Hs.431173
A_33_P3237150	58.4341	432.063	0	3.12023	3.12023	8.69527	P	P	BMP2	Homo sapiens bone morphogenetic protein 2 (BMP2), mRNA [NM_001200]	bone morphogenetic protein 2	650	GO:0005515|GO:0001658|GO:0003181|GO:0009790|GO:0005615|GO:0010894|GO:0003308|GO:0007507|GO:0007219|GO:0002062|GO:0030198|GO:0009887|GO:0033690|GO:0004745|GO:0030335|GO:0030501|GO:0009986|GO:0019211|GO:0000122|GO:0021978|GO:0030509|GO:0005160|GO:0005125|GO:0001701|GO:0001649|GO:0003130|GO:0001501|GO:0045165|GO:0045600|GO:0040007|GO:0035630|GO:0008083|GO:0008285|GO:0042482|GO:0007267|GO:0010718|GO:…	chr20:6760810-6760869	FALSE	hs|20p12.3	ENST00000378827	NM_001200	NM_001200	THC2647107	Hs.73853
A_24_P63522	325.082	2401.84	0	3.11914	3.11914	8.68868	P	P	HMGCS1	Homo sapiens 3-hydroxy-3-methylglutaryl-CoA synthase 1 (soluble) (HMGCS1), transcript variant 2, mRNA [NM_002130]	3-hydroxy-3-methylglutaryl-CoA synthase 1 (soluble)	3157	GO:0006629|GO:0006695|GO:0005886|GO:0009645|GO:0005634|GO:0044281|GO:0014074|GO:0042803|GO:0005829|GO:0071372|GO:0005737|GO:0071397|GO:0008144|GO:0033197|GO:0044255|GO:0004421|GO:0043177|GO:0042493|GO:0046690|GO:0008299|GO:0001889|GO:0007420|GO:0055094|GO:0005654|GO:0016853|GO:0008584	chr5:43290176-43290117	FALSE	hs|5p12	ENST00000325110	NM_002130	NM_002130	THC2469326	Hs.397729
A_24_P84396	29.7532	219.771	0	3.11875	3.11875	8.68638	P	P	CEMIP	Homo sapiens cell migration inducing protein, hyaluronan binding (CEMIP), transcript variant 3, mRNA [NM_018689]	cell migration inducing protein, hyaluronan binding	57214	GO:0005515|GO:0010800|GO:0030335|GO:0046923|GO:0032050|GO:0005886|GO:0005783|GO:0007605|GO:0090314|GO:0005576|GO:0005634|GO:0030665|GO:0005737|GO:0005905|GO:0005540|GO:1900020|GO:0004415|GO:0030214|GO:0051281	chr15:81221504-81224247	FALSE	hs|15q25.1	ENST00000611615	NM_018689	NM_018689	THC2475918	Hs.459088
A_23_P57417	17.8181	129.656	0	3.09714	3.09714	8.55723	P	P	MMP11	Homo sapiens matrix metallopeptidase 11 (stromelysin 3) (MMP11), mRNA [NM_005940]	matrix metallopeptidase 11 (stromelysin 3)	4320	GO:0005796|GO:0045599|GO:0005509|GO:0005578|GO:0005576|GO:0007275|GO:0022617|GO:0030198|GO:0030199|GO:0030574|GO:0006508|GO:0071711|GO:0008270|GO:0004222	chr22:24126273-24126332	FALSE	hs|22q11.23	ENST00000612388	NM_005940	NM_005940	THC2560764	Hs.143751
A_33_P3226810	24.7707	179.728	0	3.09297	3.09297	8.53253	P	P	TNFSF10	Homo sapiens tumor necrosis factor (ligand) superfamily, member 10 (TNFSF10), transcript variant 1, mRNA [NM_003810]	tumor necrosis factor (ligand) superfamily, member 10	8743	GO:0005515|GO:0032868|GO:0005164|GO:2001238|GO:2001239|GO:0043065|GO:0006919|GO:0005102|GO:0007267|GO:0006915|GO:0005576|GO:0097190|GO:0005125|GO:0005615|GO:0046872|GO:0043280|GO:0007165|GO:0006955|GO:0005887|GO:0090200|GO:0043123|GO:0008584|GO:0070062	chr3:172224285-172224226	FALSE	hs|3q26.31	ENST00000241261	NM_003810	NM_003810	THC2507406	Hs.478275
A_23_P214533	36.8176	263.257	0	3.07187	3.07187	8.40865	P	P	ZSCAN31	Homo sapiens zinc finger and SCAN domain containing 31 (ZSCAN31), transcript variant 1, mRNA [NM_030899]	zinc finger and SCAN domain containing 31	64288	GO:0006355|GO:0003700|GO:0005634|GO:0003677|GO:0046872|GO:0006351	chr6:28293096-28293037	FALSE	hs|6p22.1	ENST00000344279	NM_030899	NM_030899	THC2616801	Hs.656413
A_24_P306594	22.0421	157.216	0	3.06828	3.06828	8.38775	P	P	C1orf167	Homo sapiens chromosome 1 open reading frame 167 (C1orf167), mRNA [NM_001010881]	chromosome 1 open reading frame 167	284498		chr1:11849476-11849535	FALSE	hs|1p36.22	ENST00000433342	NM_001010881	NM_001010881	THC2482296	Hs.585415
A_24_P141707	46.7303	331.742	0	3.0615	3.0615	8.34842	P	P	INHBE	Homo sapiens inhibin, beta E (INHBE), mRNA [NM_031479]	inhibin, beta E	83729	GO:0005179|GO:0043408|GO:0010862|GO:0042981|GO:0048468|GO:0060395|GO:0040007|GO:0008083|GO:0005615|GO:0005160|GO:0005125	chr12:57850864-57850923	FALSE	hs|12q13.3	ENST00000266646	NM_031479	NM_031479	THC2472179	Hs.632713
A_23_P391228	46.9318	330.323	0	3.04911	3.04911	8.277	P	P	MANEAL	Homo sapiens mannosidase, endo-alpha-like (MANEAL), transcript variant 1, mRNA [NM_001031740]	mannosidase, endo-alpha-like	149175	GO:0016787|GO:0000139|GO:0008152|GO:0016021	chr1:38266643-38266702	FALSE	hs|1p34.3	ENST00000373045	NM_001031740	NM_001031740	THC2481680	Hs.534562
A_23_P389102	146.847	1031.73	0	3.04655	3.04655	8.26234	P	P	MYO1D	Homo sapiens myosin ID (MYO1D), transcript variant 1, mRNA [NM_015194]	myosin ID	4642	GO:0043005|GO:0005516|GO:0030424|GO:0006200|GO:0019904|GO:0031410|GO:0016459|GO:0030898|GO:0005524|GO:0005790|GO:0005903|GO:0051641|GO:0016323|GO:0000146|GO:0051015|GO:0043209|GO:0010923|GO:0043025|GO:0030673|GO:0070062|GO:0048306|GO:0005768	chr17:30819891-30819832	FALSE	hs|17q11.2	ENST00000318217	NM_015194	NM_015194	THC2571350	Hs.602063
A_21_P0014829	162.077	1137.87	0	3.04546	3.04546	8.25607	P	P		Q14867_HUMAN (Q14867) K222 protein (Fragment), complete [THC2548955]				chr22:033256590-033256531	FALSE	hs|22q12.3				THC2548955
A_23_P71328	294.781	2068.42	0	3.04468	3.04468	8.25166	P	P	MATN2	Homo sapiens matrilin 2 (MATN2), transcript variant 2, mRNA [NM_030583]	matrilin 2	4147	GO:0031012|GO:0005515|GO:0008150|GO:0003674|GO:0031104|GO:0008347|GO:0007411|GO:0005509|GO:0005578|GO:0001764|GO:0048678|GO:0005604	chr8:99042755-99042814	FALSE	hs|8q22.2	ENST00000521952	NM_030583	NM_030583	NP1159433	Hs.189445
A_24_P354689	2158.72	15040.5	0	3.03447	3.03447	8.19346	P	P	SPOCK1	Homo sapiens sparc/osteonectin, cwcv and kazal-like domains proteoglycan (testican) 1 (SPOCK1), mRNA [NM_004598]	sparc/osteonectin, cwcv and kazal-like domains proteoglycan (testican) 1	6695	GO:0031594|GO:0004869|GO:0004867|GO:0005509|GO:0005578|GO:0010812|GO:0021953|GO:0014069|GO:0001558|GO:0005615|GO:0007399|GO:0010951|GO:0007165|GO:0016528|GO:0005737|GO:0033268|GO:0008191|GO:0010977|GO:0001764|GO:0007155|GO:0022008	chr5:136311246-136311187	FALSE	hs|5q31.2	ENST00000282223	NM_004598	NM_004598	THC2650060	Hs.596136
A_23_P120794	40.468	281.627	0	3.0328	3.0328	8.18398	P	P	SLC7A4	Homo sapiens solute carrier family 7, member 4 (SLC7A4), mRNA [NM_004173]	solute carrier family 7, member 4	6545	GO:0006520|GO:0015802|GO:0006810|GO:0015174|GO:0016021|GO:0003333	chr22:21383143-21383084	FALSE	hs|22q11.21	ENST00000382932	NM_004173	NM_004173	THC2475113	Hs.197116
A_23_P79488	33.3719	231.986	0	3.0312	3.0312	8.17489	P	P	STON1-GTF2A1L	Homo sapiens STON1-GTF2A1L readthrough (STON1-GTF2A1L), transcript variant 1, mRNA [NM_172311]	STON1-GTF2A1L readthrough	286749		chr2:48906556-48906615	FALSE	hs|2p16.3	ENST00000394754	NM_172311	NM_172311	THC2481226	Hs.732016
A_23_P209564	3519.81	24415.3	0	3.02809	3.02809	8.15729	P	P	CYBRD1	Homo sapiens cytochrome b reductase 1 (CYBRD1), transcript variant 1, mRNA [NM_024843]	cytochrome b reductase 1	79901	GO:0006879|GO:0005886|GO:0000293|GO:0010039|GO:0016722|GO:0031526|GO:0016021|GO:0055085|GO:0046872|GO:0070062|GO:0055114	chr2:172414039-172414098	FALSE	hs|2q31.1	ENST00000375252	NM_024843	NM_024843	THC2604144	Hs.221941
A_23_P14174	52.995	366.793	0	3.02491	3.02491	8.13932	P	P	TNFSF13B	Homo sapiens tumor necrosis factor (ligand) superfamily, member 13b (TNFSF13B), transcript variant 1, mRNA [NM_006573]	tumor necrosis factor (ligand) superfamily, member 13b	10673	GO:0005515|GO:0005164|GO:0048471|GO:0008284|GO:0001782|GO:0005886|GO:0030890|GO:0008283|GO:0031296|GO:0031295|GO:0005102|GO:0005125|GO:0005615|GO:0007165|GO:0005737|GO:0006955|GO:0042102|GO:0002636|GO:0016021|GO:0048305	chr13:108922693-108922752	FALSE	hs|13q33.3	ENST00000486502	NM_006573	NM_006573	THC2626448	Hs.525157
A_23_P41424	1624.85	11210.9	0	3.0204	3.0204	8.11393	P	P	SLC39A8	Homo sapiens solute carrier family 39 (zinc transporter), member 8 (SLC39A8), transcript variant 1, mRNA [NM_022154]	solute carrier family 39 (zinc transporter), member 8	64116	GO:0005886|GO:0046873|GO:0070574|GO:0031090|GO:0006829|GO:0016021|GO:0055085	chr4:103183010-103182951	FALSE	hs|4q24	ENST00000394833	NM_022154	NM_022154	THC2465848	Hs.288034
A_33_P3266674	40.4338	278.072	0	3.01569	3.01569	8.08749	P	P	ZBTB46	Homo sapiens zinc finger and BTB domain containing 46 (ZBTB46), mRNA [NM_025224]	zinc finger and BTB domain containing 46	140685	GO:0006355|GO:2001200|GO:0045656|GO:0030853|GO:0005634|GO:0003676|GO:0045650|GO:2001199|GO:0046872|GO:0006351	chr20:62375999-62375940	FALSE	hs|20q13.33	ENST00000302995	NM_025224	NM_025224	THC2471425	Hs.585028
A_33_P3225268	4124.66	28362.7	0	3.01552	3.01552	8.08652	P	P	QSOX1	Homo sapiens quiescin Q6 sulfhydryl oxidase 1 (QSOX1), transcript variant 2, mRNA [NM_001004128]	quiescin Q6 sulfhydryl oxidase 1	5768	GO:0030173|GO:0005794|GO:0006457|GO:0016971|GO:0003756|GO:0045454|GO:0005615|GO:0070062|GO:0055114|GO:0045171|GO:0043231	chr1:180165656-180165715	FALSE	hs|1q25.2	ENST00000367602	NM_001004128	NM_001004128	NP095166	Hs.744925
A_23_P44505	200.94	1357.51	0	2.98999	2.98999	7.9447	P	P	KLF11	Homo sapiens Kruppel-like factor 11 (KLF11), transcript variant 1, mRNA [NM_003597]	Kruppel-like factor 11	8462	GO:0043065|GO:0008285|GO:0003700|GO:0000083|GO:0044212|GO:0006366|GO:0000981|GO:0006915|GO:0005634|GO:0000122|GO:0046872	chr2:10194646-10194705	FALSE	hs|2p25.1	ENST00000535335	NM_003597	NM_003597	THC2461536	Hs.12229
A_22_P00000618	19.4233	130.297	0	2.97982	2.97982	7.88887	P	P		Homo sapiens cDNA FLJ33738 fis, clone BRAWH2018527. [AK091057]				chr4:8357097-8357038	FALSE	hs|4p16.1	ENST00000505448	AK091057		THC2602285	Hs.400256
A_23_P257583	73.129	487.859	0	2.97182	2.97182	7.84525	P	P	DENND2A	Homo sapiens DENN/MADD domain containing 2A (DENND2A), mRNA [NM_015689]	DENN/MADD domain containing 2A	27147	GO:0017112|GO:0005737|GO:0042147|GO:0032851|GO:0015629|GO:0015031	chr7:140218518-140218459	FALSE	hs|7q34	ENST00000496613	NM_015689	NM_015689	THC2601539	Hs.6385
A_23_P34126	113.832	758.819	0	2.97072	2.97072	7.83925	P	P	BGN	Homo sapiens biglycan (BGN), mRNA [NM_001711]	biglycan	633	GO:0030133|GO:0019800|GO:0009986|GO:0005796|GO:0005975|GO:0050840|GO:0005578|GO:0005576|GO:0044281|GO:0005539|GO:0042383|GO:0031012|GO:0030208|GO:0030207|GO:0008150|GO:0030206|GO:0001974|GO:0030198|GO:0009405|GO:0030204|GO:0030203|GO:0070062|GO:0043202|GO:0005201	chrX:152773933-152773992	FALSE	hs|Xq28	ENST00000480756	NM_001711	NM_001711	THC2570147	Hs.821
A_24_P412156	180.13	1199.78	0	2.96953	2.96953	7.8328	P	P	CXCL12	Homo sapiens chemokine (C-X-C motif) ligand 12 (CXCL12), transcript variant 2, mRNA [NM_000609]	chemokine (C-X-C motif) ligand 12	6387	GO:0008344|GO:0009408|GO:0008015|GO:0031100|GO:0048842|GO:0043434|GO:0090280|GO:0005615|GO:0007281|GO:0022029|GO:0006955|GO:0042098|GO:0006935|GO:0007155|GO:0070062|GO:0009314|GO:0001666|GO:0008009|GO:2000406|GO:0001569|GO:0008354|GO:0070098|GO:0001667|GO:0006874|GO:0005102|GO:0042379|GO:0005576|GO:0045236|GO:0009615|GO:0045785|GO:0009612|GO:0050930|GO:0007165|GO:0008045|GO:0001938|GO:0007186|GO:…	chr10:44865676-44865617	FALSE	hs|10q11.21	ENST00000374429	NM_000609	NM_000609	THC2542832	Hs.522891
A_33_P3367201	74.01	491.569	0	2.96547	2.96547	7.81081	P	P	MMAB	Homo sapiens methylmalonic aciduria (cobalamin deficiency) cblB type (MMAB), transcript variant 1, mRNA [NM_052845]	methylmalonic aciduria (cobalamin deficiency) cblB type	326625	GO:0009236|GO:0008817|GO:0009235|GO:0006766|GO:0005759|GO:0006767|GO:0044281|GO:0005524	chr12:109991620-109991561	FALSE	hs|12q24.11	ENST00000545712	NM_052845	NM_052845	THC2635151	Hs.12106
A_23_P13753	21.5498	142.684	0	2.96095	2.96095	7.78637	P	P	NFE2	Homo sapiens nuclear factor, erythroid 2 (NFE2), transcript variant 1, mRNA [NM_006163]	nuclear factor, erythroid 2	4778	GO:0003700|GO:0006357|GO:0050699|GO:0008015|GO:0003713|GO:0007267|GO:0005634|GO:0007275|GO:0006337|GO:0030502|GO:0015629|GO:0006351|GO:2000758|GO:0043565|GO:0007599|GO:0005737|GO:0047485|GO:0007596|GO:0016605|GO:0060716|GO:0005654|GO:0045893|GO:0034242	chr12:54686038-54685979	FALSE	hs|12q13.13	ENST00000540264	NM_006163	NM_006163	THC2602034	Hs.75643
A_23_P125233	1708.88	11276.5	0	2.95607	2.95607	7.76007	P	P	CNN1	Homo sapiens calponin 1, basic, smooth muscle (CNN1), mRNA [NM_001299]	calponin 1, basic, smooth muscle	1264	GO:0005516|GO:0031032|GO:0003779|GO:0006940|GO:0005856|GO:0005925	chr19:11661005-11661064	FALSE	hs|19p13.2	ENST00000252456	NM_001299	NM_001299	THC2465951	Hs.465929
A_23_P153026	5506.31	36199.3	0	2.95067	2.95067	7.7311	P	P	GAA	Homo sapiens glucosidase, alpha; acid (GAA), transcript variant 1, mRNA [NM_000152]	glucosidase, alpha; acid	2548	GO:0000023|GO:0005765|GO:0060048|GO:0005764|GO:0046716|GO:0003007|GO:0032450|GO:0002086|GO:0016020|GO:0002026|GO:0050884|GO:0050885|GO:0009888|GO:0030246|GO:0006006|GO:0007626|GO:0005985|GO:0043181|GO:0007040|GO:0005980|GO:0070062|GO:0004558	chr17:78093595-78093654	FALSE	hs|17q25.3	ENST00000390015	NM_000152	NM_000152	THC2466367	Hs.1437
A_23_P25706	17.4388	114.076	0	2.94349	2.94349	7.69268	P	P	CLMN	Homo sapiens calmin (calponin-like, transmembrane) (CLMN), mRNA [NM_024734]	calmin (calponin-like, transmembrane)	79789	GO:0005737|GO:0008285|GO:0003779|GO:0016021|GO:0031175	chr14:95660925-95660250	FALSE	hs|14q32.13	ENST00000298912	NM_024734	NM_024734	THC2463596	Hs.301478
A_33_P3374623	36.2905	237.004	0	2.94112	2.94112	7.68006	P	P	ABCA7	Homo sapiens ATP-binding cassette, sub-family A (ABC1), member 7 (ABCA7), mRNA [NM_019112]	ATP-binding cassette, sub-family A (ABC1), member 7	10347	GO:0006909|GO:0005215|GO:0017121|GO:0034504|GO:0005886|GO:1900223|GO:0010875|GO:0050766|GO:0005737|GO:0016324|GO:0034380|GO:0007613|GO:0070374|GO:0043190|GO:0016887|GO:0033344|GO:0005794|GO:0009986|GO:0001891|GO:0032587|GO:0032780|GO:0005548|GO:0032781|GO:0055085|GO:0038027|GO:0005524|GO:0042985|GO:0033700|GO:0018149|GO:0000139|GO:0016021|GO:0010008|GO:0034188	chr19:1065272-1065331	FALSE	hs|19p13.3	ENST00000263094	NM_019112	NM_019112	THC2634543	Hs.134514
A_33_P3378514	2394.55	15620.1	0	2.93945	2.93945	7.67117	P	P	PDE5A	Homo sapiens phosphodiesterase 5A, cGMP-specific (PDE5A), transcript variant 1, mRNA [NM_001083]	phosphodiesterase 5A, cGMP-specific	8654	GO:0004114|GO:0047555|GO:0046069|GO:0005575|GO:0046872|GO:0005829|GO:0042130|GO:0007165|GO:0030553|GO:0060282|GO:0007596|GO:0043406|GO:0055119|GO:0055118|GO:0010613|GO:0030823	chr4:120415615-120415556	FALSE	hs|4q26	ENST00000394439	NM_001083	NM_001083	THC2501404	Hs.647971
A_33_P3220911	51.9586	338.778	0	2.93878	2.93878	7.66761	P	P	BST2	Homo sapiens bone marrow stromal cell antigen 2 (BST2), mRNA [NM_004335]	bone marrow stromal cell antigen 2	684	GO:0005515|GO:0030308|GO:0005886|GO:0008283|GO:0035456|GO:0019221|GO:0035455|GO:0007267|GO:0031225|GO:0042803|GO:0051607|GO:0005737|GO:0016324|GO:0060337|GO:0006959|GO:0002737|GO:0032956|GO:0004871|GO:0034341|GO:0043123|GO:0070062|GO:0045071|GO:0030336|GO:0005794|GO:0009986|GO:0005770|GO:0007275|GO:0009615|GO:0010951|GO:0042113|GO:0016020|GO:0005887|GO:0045087|GO:0008191|GO:0045121	chr19:17513807-17513748	FALSE	hs|19p13.11	ENST00000252593	NM_004335	NM_004335	THC2754175	Hs.118110
A_23_P8961	91.2523	591.546	0	2.93043	2.93043	7.62337	P	P	IL7	Homo sapiens interleukin 7 (IL7), transcript variant 1, mRNA [NM_000880]	interleukin 7	3574	GO:0005515|GO:0010468|GO:0043066|GO:0008284|GO:0046622|GO:0030890|GO:0045453|GO:0007267|GO:0005576|GO:0043086|GO:0005125|GO:0005615|GO:0048873|GO:0006959|GO:2001240|GO:0009887|GO:0002360|GO:0005139|GO:0008083|GO:0045582	chr8:79645431-79645372	FALSE	hs|8q21.12	ENST00000518982	NM_000880	NM_000880	THC2476035	Hs.591873
A_33_P3330443	54.9813	353.835	0	2.91994	2.91994	7.56812	P	P	FAM110B	Homo sapiens family with sequence similarity 110, member B (FAM110B), mRNA [NM_147189]	family with sequence similarity 110, member B	90362	GO:0005739|GO:0005737|GO:0005815	chr8:59062206-59062265	FALSE	hs|8q12.1		NM_147189	NM_147189	THC2647591	Hs.154652
A_23_P116235	4641.2	29791.7	0	2.91621	2.91621	7.54861	P	P	MDK	Homo sapiens midkine (neurite growth-promoting factor 2) (MDK), transcript variant 1, mRNA [NM_001012334]	midkine (neurite growth-promoting factor 2)	4192	GO:0021542|GO:0030421|GO:0021987|GO:0030325|GO:0042493|GO:0007614|GO:0009611|GO:0051384|GO:0005576|GO:0042995|GO:0030154|GO:0007399|GO:0007165|GO:0043524|GO:0005737|GO:0007219|GO:0016477|GO:0050795|GO:0021681|GO:0051781|GO:0001662|GO:0045893|GO:0008083|GO:0008201	chr11:46405231-46405290	FALSE	hs|11p11.2	ENST00000407067	NM_001012334	NM_001012334	NP1464770	Hs.82045
A_23_P24948	49.9826	320.437	0	2.91441	2.91441	7.53921	P	P	KCNE3	Homo sapiens potassium channel, voltage gated subfamily E regulatory beta subunit 3 (KCNE3), mRNA [NM_005472]	potassium channel, voltage gated subfamily E regulatory beta subunit 3	10008	GO:0008076|GO:0005249|GO:0060306|GO:0015459|GO:0071805	chr11:74166545-74166486	FALSE	hs|11q13.4	ENST00000310128	NM_005472	NM_005472	THC2483001	Hs.523899
A_33_P3331856	16.6294	106.412	0	2.91173	2.91173	7.52519	P	P	PDE1C	phosphodiesterase 1C, calmodulin-dependent 70kDa [Source:HGNC Symbol;Acc:HGNC:8776] [ENST00000396184]	phosphodiesterase 1C, calmodulin-dependent 70kDa	5137	GO:0007165|GO:0005516|GO:0048011|GO:0007173|GO:0008543|GO:0045087|GO:0004117|GO:0008152|GO:0007202|GO:0046872|GO:0005829	chr7:31823215-31823156	FALSE	hs|7p14.3	ENST00000396184	AK126467		THC2641837	Hs.290550
A_33_P3225273	966.544	6178.56	0	2.91023	2.91023	7.51739	P	P	QSOX1	Homo sapiens quiescin Q6 sulfhydryl oxidase 1 (QSOX1), transcript variant 2, mRNA [NM_001004128]	quiescin Q6 sulfhydryl oxidase 1	5768	GO:0030173|GO:0005794|GO:0006457|GO:0016971|GO:0003756|GO:0045454|GO:0005615|GO:0070062|GO:0055114|GO:0045171|GO:0043231	chr1:180155199-180155258	FALSE	hs|1q25.2	ENST00000392029	NM_001004128	NM_001004128	NP095166	Hs.744925
A_19_P00813192	22.5534	144.004	0	2.90856	2.90856	7.50869	P	P	LOC643733		caspase 4, apoptosis-related cysteine peptidase pseudogene	643733		chr11:104774292-104774233	FALSE	hs|11q22.3	ENST00000534659
A_24_P945228	16.6563	106.101	0	2.90517	2.90517	7.49108	P	P	CYP4V2	Homo sapiens cytochrome P450, family 4, subfamily V, polypeptide 2 (CYP4V2), mRNA [NM_207352]	cytochrome P450, family 4, subfamily V, polypeptide 2	285440	GO:0004497|GO:0010430|GO:0005506|GO:0005789|GO:0016705|GO:0016021|GO:0007601|GO:0050896|GO:0020037	chr4:187133518-187133577	FALSE	hs|4q35.2	ENST00000507209	NM_207352	NM_207352	THC2498528	Hs.587231
A_23_P200741	154.698	983.243	0	2.90196	2.90196	7.47442	P	P	DPT	Homo sapiens dermatopontin (DPT), mRNA [NM_001937]	dermatopontin	1805	GO:0031012|GO:0008285|GO:0030199|GO:0005578|GO:0007155|GO:0005615|GO:0070062	chr1:168664807-168664748	FALSE	hs|1q24.2	ENST00000367817	NM_001937	NM_001937	THC2466283	Hs.80552
A_22_P00014656	15.7489	100.06	0	2.9014	2.9014	7.47153	P	P	lnc-SLC1A7-1	ie68e10.x2 Melton Normalized Human Islet 4 N4-HIS 1 Homo sapiens cDNA clone IMAGE:5672155 3', mRNA sequence [BM052692]	lnc-SLC1A7-1:1			chr1:53551087-53551028	FALSE	hs|1p32.3		BM052692			Hs.743706
A_33_P3376546	125.015	791.394	0	2.89616	2.89616	7.44444	P	P	PTGFR	Homo sapiens prostaglandin F receptor (FP) (PTGFR), transcript variant 2, mRNA [NM_001039585]	prostaglandin F receptor (FP)	5737	GO:0043066|GO:0008284|GO:0005737|GO:0035584|GO:0007567|GO:0007186|GO:0005886|GO:0005887|GO:0071799|GO:0032496|GO:0005576|GO:0004958	chr1:79006296-79006355	FALSE	hs|1p31.1		NM_001039585	NM_001039585	THC2692999	Hs.654365
A_23_P333498	93.1695	589.626	0	2.89574	2.89574	7.44226	P	P	EEPD1	Homo sapiens endonuclease/exonuclease/phosphatase family domain containing 1 (EEPD1), mRNA [NM_030636]	endonuclease/exonuclease/phosphatase family domain containing 1	80820	GO:0006281|GO:0003677	chr7:36340858-36340917	FALSE	hs|7p14.2	ENST00000242108	NM_030636	NM_030636	THC2467715	Hs.487994
A_23_P202071	97.7587	617.517	0	2.89305	2.89305	7.4284	P	P	CELF2	Homo sapiens CUGBP, Elav-like family member 2 (CELF2), transcript variant 3, mRNA [NM_001025077]	CUGBP, Elav-like family member 2	10659	GO:0006397|GO:0006396|GO:0005737|GO:0000166|GO:0003723|GO:0008016|GO:0005634	chr10:11376225-11376284	FALSE	hs|10p14	ENST00000399850	NM_001025077	NM_001025077	THC2604831	Hs.309288
A_33_P3372099	75.1699	474.756	0	2.89283	2.89283	7.42727	P	P	DDIT4L	Homo sapiens DNA-damage-inducible transcript 4-like (DDIT4L), mRNA [NM_145244]	DNA-damage-inducible transcript 4-like	115265	GO:0005737|GO:0009968	chr4:101107139-101107080	FALSE	hs|4q24	ENST00000273990	NM_145244	NM_145244	THC2463877	Hs.480378
A_24_P303145	54.5889	344.369	0	2.89114	2.89114	7.41859	P	P	ANKH	Homo sapiens ANKH inorganic pyrophosphate transport regulator (ANKH), mRNA [NM_054027]	ANKH inorganic pyrophosphate transport regulator	56172	GO:0030500|GO:0001501|GO:0005886|GO:0005887|GO:0019867|GO:0035435|GO:0015114|GO:0007626|GO:0005315|GO:0016021|GO:0030504|GO:0030505	chr5:14705088-14705029	FALSE	hs|5p15.2	ENST00000284268	NM_054027	NM_054027	THC2567807	Hs.156727
A_23_P138524	643.057	4051.83	0	2.88943	2.88943	7.40976	P	P	CPXM2	Homo sapiens carboxypeptidase X (M14 family), member 2 (CPXM2), mRNA [NM_198148]	carboxypeptidase X (M14 family), member 2	119587	GO:0031012|GO:0006508|GO:0008270|GO:0005615|GO:0004181	chr10:125505253-125505194	FALSE	hs|10q26.13	ENST00000241305	NM_198148	NM_198148	THC2464190	Hs.656887
A_22_P00001276	567.498	3574.4	0	2.88889	2.88889	7.40698	P	P	lnc-ANKRD6-1	LNCipedia lincRNA (lnc-ANKRD6-1), lincRNA [lnc-ANKRD6-1:1]	lnc-ANKRD6-1:1			chr6:90383208-90383267	FALSE	hs|6q15
A_23_P369994	139.13	874.752	0	2.88632	2.88632	7.3938	P	P	DCLK1	Homo sapiens doublecortin-like kinase 1 (DCLK1), transcript variant 1, mRNA [NM_004734]	doublecortin-like kinase 1	9201	GO:0048675|GO:0021952|GO:0007417|GO:0009615|GO:0005524|GO:0007399|GO:0035556|GO:0048813|GO:0004672|GO:0004674|GO:0005887|GO:0016197|GO:0006468|GO:0005057|GO:0030900|GO:0001764	chr13:36345567-36345508	FALSE	hs|13q13.3	ENST00000255448	NM_004734	NM_004734	THC2634493	Hs.507755
A_23_P252082	69.6855	437.478	0	2.88415	2.88415	7.38271	P	P	TMEM176A	Homo sapiens transmembrane protein 176A (TMEM176A), mRNA [NM_018487]	transmembrane protein 176A	55365	GO:0016021|GO:2001199	chr7:150502028-150502087	FALSE	hs|7q36.1	ENST00000484928	NM_018487	NM_018487	THC2624423	Hs.647116
A_23_P423331	129.222	811.101	0	2.8839	2.8839	7.3814	P	P	NTNG2	Homo sapiens netrin G2 (NTNG2), mRNA [NM_032536]	netrin G2	84628	GO:0005515|GO:0030424|GO:0003674|GO:0007409|GO:0046658	chr9:135118106-135118165	FALSE	hs|9q34.13	ENST00000393229	NM_032536	NM_032536	THC2475508	Hs.163642
A_24_P82032	101.604	637.462	0	2.88325	2.88325	7.3781	P	P	RHOJ	Homo sapiens ras homolog family member J (RHOJ), mRNA [NM_020663]	ras homolog family member J	57381	GO:0051056|GO:0030036|GO:0005886|GO:0007264|GO:0008360|GO:0008152|GO:0003924|GO:0061299|GO:0007266|GO:0005525|GO:0070062|GO:0005829	chr14:63757601-63757660	FALSE	hs|14q23.2	ENST00000316754	NM_020663	NM_020663	THC2611911	Hs.656339
A_23_P214011	45.0411	282.487	0	2.88274	2.88274	7.37549	P	P	CDH6	Homo sapiens cadherin 6, type 2, K-cadherin (fetal kidney) (CDH6), mRNA [NM_004932]	cadherin 6, type 2, K-cadherin (fetal kidney)	1004	GO:0005886|GO:0034329|GO:0005509|GO:0016021|GO:0007155|GO:0007156|GO:0045216|GO:0070062|GO:0034332	chr5:31324207-31324266	FALSE	hs|5p13.3	ENST00000265071	NM_004932	NM_004932	THC2464544	Hs.124776
A_33_P3382856	6970.99	43578	0	2.87804	2.87804	7.35149	P	P	DCN	Homo sapiens decorin (DCN), transcript variant E, mRNA [NM_133507]	decorin	1634	GO:0019800|GO:0005518|GO:0005589|GO:0044281|GO:0005539|GO:0005615|GO:0030208|GO:0030207|GO:0030206|GO:0022617|GO:0030198|GO:0032496|GO:0009887|GO:0030204|GO:0030203|GO:0043202|GO:0005975|GO:0005796|GO:0001822|GO:0007568|GO:0050840|GO:0005578|GO:0005576|GO:0001890|GO:0009612|GO:0031012|GO:0047485|GO:0007519|GO:0042060|GO:0009405	chr12:91572259-91572200	FALSE	hs|12q21.33	ENST00000456569	NM_133507	NM_133507	THC2589860	Hs.156316
A_33_P3228435	96.6777	604.283	0	2.87784	2.87784	7.35049	P	P	FXYD1	Homo sapiens FXYD domain containing ion transport regulator 1 (FXYD1), transcript variant c, mRNA [NM_001278717]	FXYD domain containing ion transport regulator 1	5348	GO:0006821|GO:0005886|GO:0008016|GO:0006874|GO:0034707|GO:2000649|GO:0005890|GO:0055085|GO:0005254|GO:0044325|GO:0042383|GO:0006936|GO:0034220|GO:0005887|GO:0086036|GO:0017080	chr19:35630984-35631043	FALSE	hs|19q13.12	ENST00000587056	NM_001278717	NM_001278717	THC2471806	Hs.442498
A_23_P201808	4341.51	26956.9	0	2.86826	2.86826	7.30183	P	P	PPAP2B	Homo sapiens phosphatidic acid phosphatase type 2B (PPAP2B), mRNA [NM_003713]	phosphatidic acid phosphatase type 2B	8613	GO:0006629|GO:0005515|GO:0005886|GO:0030111|GO:0050731|GO:0044281|GO:0042392|GO:0051091|GO:0042577|GO:0005912|GO:0060020|GO:0004721|GO:0070062|GO:0006665|GO:0008354|GO:0005794|GO:0001568|GO:0044329|GO:0030148|GO:0050821|GO:0008195|GO:0044328|GO:0001702|GO:0034109|GO:0005178|GO:0044330|GO:0016020|GO:0016311|GO:0001933|GO:0016021|GO:0006644	chr1:56960899-56960840	FALSE	hs|1p32.2	ENST00000371250	NM_003713	NM_003713	THC2585233	Hs.405156
A_23_P324754	1119.94	6950.1	0	2.86749	2.86749	7.29793	P	P	CEMIP	Homo sapiens cell migration inducing protein, hyaluronan binding (CEMIP), transcript variant 3, mRNA [NM_018689]	cell migration inducing protein, hyaluronan binding	57214	GO:0005515|GO:0010800|GO:0030335|GO:0046923|GO:0032050|GO:0005886|GO:0005783|GO:0007605|GO:0090314|GO:0005576|GO:0005634|GO:0030665|GO:0005737|GO:0005905|GO:0005540|GO:1900020|GO:0004415|GO:0030214|GO:0051281	chr15:81243634-81243693	FALSE	hs|15q25.1	ENST00000394685	NM_018689	NM_018689	NP1156790	Hs.459088
A_33_P3270445	58.6556	362.003	0	2.85953	2.85953	7.2578	P	P	BAI2	Homo sapiens brain-specific angiogenesis inhibitor 2 (BAI2), transcript variant 1, mRNA [NM_001294335]	brain-specific angiogenesis inhibitor 2	576	GO:0007186|GO:0005886|GO:0004930|GO:0016525|GO:0007422|GO:0016021	chr1:32193176-32193117	FALSE	hs|1p35.2	ENST00000527361	NM_001294335	NM_001294335	THC2462908	Hs.524138
A_22_P00010107	67.3019	415.037	0	2.85839	2.85839	7.25206	P	P	lnc-MRGPRF-1	Homo sapiens cDNA FLJ26906 fis, clone RCT01504. [AK130416]	lnc-MRGPRF-1:1			chr11:68768430-68768371	FALSE	hs|11q13.3		AK130416		THC2610556	Hs.436369
A_21_P0009085	17.3311	106.775	0	2.85702	2.85702	7.24517	P	P	FENDRR	Homo sapiens FOXF1 adjacent non-coding developmental regulatory RNA (FENDRR), transcript variant 1, long non-coding RNA [NR_033925]	FOXF1 adjacent non-coding developmental regulatory RNA	400550		chr16:86508687-86508628	FALSE	hs|16q24.1	ENST00000595886	NR_033925	NR_033925	THC2608576	Hs.448825
A_22_P00022629	17.5203	107.935	0	2.85693	2.85693	7.24474	P	P	LOC101928864	PREDICTED: Homo sapiens uncharacterized LOC101928864 (LOC101928864), ncRNA [XR_244659]	uncharacterized LOC101928864	101928864		chr4:78076005-78075946	FALSE	hs|4q21.1		XR_244659	XR_244659
A_24_P403417	22.1428	136.189	0	2.85458	2.85458	7.23291	P	P	PTGES	Homo sapiens prostaglandin E synthase (PTGES), mRNA [NM_004878]	prostaglandin E synthase	9536	GO:0019369|GO:0019371|GO:0014070|GO:0048471|GO:0002526|GO:0006693|GO:0008285|GO:0044281|GO:0002544|GO:0051592|GO:0007165|GO:0050220|GO:0043295|GO:0001516|GO:0016020|GO:0005641|GO:0032496|GO:0005789|GO:0032526|GO:0016021|GO:0034097	chr9:132501569-132501510	FALSE	hs|9q34.11	ENST00000481476	NM_004878	NM_004878	THC2533806	Hs.146688
A_33_P3333158	21.9263	134.487	0	2.8506	2.8506	7.21299	P	P	CPXM2	Homo sapiens carboxypeptidase X (M14 family), member 2 (CPXM2), mRNA [NM_198148]	carboxypeptidase X (M14 family), member 2	119587	GO:0031012|GO:0006508|GO:0008270|GO:0005615|GO:0004181	chr10:125514239-125514180	FALSE	hs|10q26.13	ENST00000368854	NM_198148	NM_198148	THC2617428	Hs.656887
A_23_P156970	1562.53	9555.86	0	2.84637	2.84637	7.19189	P	P	MEST	Homo sapiens mesoderm specific transcript (MEST), transcript variant 1, mRNA [NM_002402]	mesoderm specific transcript	4232	GO:0016787|GO:0005783|GO:0008152|GO:0005789|GO:0007498|GO:0032526|GO:0016021|GO:0010883|GO:0070062	chr7:130145648-130145707	FALSE	hs|7q32.2	ENST00000223215	NM_002402	NM_002402	THC2507691	Hs.270978
A_33_P3223503	27.9426	170.822	0	2.84583	2.84583	7.18919	P	P	FRY	Homo sapiens furry homolog (Drosophila) (FRY), mRNA [NM_023037]	furry homolog (Drosophila)	10129	GO:0005737|GO:0000922|GO:0005815	chr13:32869511-32869570	FALSE	hs|13q13.1	ENST00000380217	NM_023037	NM_023037	THC2561365	Hs.507669
A_23_P57784	63.0798	384.609	0	2.84201	2.84201	7.1702	P	P	CLDN1	Homo sapiens claudin 1 (CLDN1), mRNA [NM_021101]	claudin 1	9076	GO:0005515|GO:0061436|GO:0016328|GO:0045216|GO:0042802|GO:0016324|GO:0016338|GO:0005198|GO:0005887|GO:0016032|GO:0005923|GO:0016021|GO:0007155	chr3:190024060-190024001	FALSE	hs|3q28	ENST00000295522	NM_021101	NM_021101	THC2509366	Hs.439060
A_21_P0014015	316.906	1930.62	0	2.84081	2.84081	7.16422	P	P	CNP	2',3'-cyclic nucleotide 3' phosphodiesterase [Source:HGNC Symbol;Acc:HGNC:2158] [ENST00000592861]	2',3'-cyclic nucleotide 3' phosphodiesterase	1267	GO:0008344|GO:0048471|GO:0005886|GO:0048709|GO:0003723|GO:0005743|GO:0007268|GO:0005741|GO:0005634|GO:0007409|GO:0005615|GO:0031143|GO:0035749|GO:0005737|GO:0030551|GO:0032496|GO:0070062|GO:0035748|GO:0046902|GO:0042470|GO:0009214|GO:0004113|GO:0005874|GO:0007568|GO:0000226|GO:0009636|GO:0005902|GO:0016020|GO:0021762|GO:0005654|GO:0030900	chr17:40122887-40122946	FALSE	hs|17q21.2	ENST00000592861	AK296534		THC2671504	Hs.273621
A_24_P11315	1234.16	7459.95	0	2.82951	2.82951	7.10833	P	P	OLFML3	Homo sapiens olfactomedin-like 3 (OLFML3), transcript variant 1, mRNA [NM_020190]	olfactomedin-like 3	56944	GO:0007275|GO:0005576|GO:0031982	chr1:114523966-114524025	FALSE	hs|1p13.2	ENST00000491700	NM_020190	NM_020190	THC2556608	Hs.9315
A_33_P3326225	184.072	1112.55	0	2.8294	2.8294	7.10777	P	P	SAMD12	Homo sapiens sterile alpha motif domain containing 12 (SAMD12), transcript variant 1, mRNA [NM_001101676]	sterile alpha motif domain containing 12	401474		chr8:119201758-119201699	FALSE	hs|8q24.12	ENST00000409003	NM_001101676	NM_001101676	THC2643392	Hs.359393
A_33_P3268181	43.3421	261.447	0	2.82655	2.82655	7.09374	P	P	LIMS2	Homo sapiens LIM and senescent cell antigen-like domains 2 (LIMS2), transcript variant 5, mRNA [NM_001161404]	LIM and senescent cell antigen-like domains 2	55679	GO:2001046|GO:0043066|GO:0016337|GO:2000178|GO:0005886|GO:0034329|GO:2000346|GO:0008270|GO:0005634|GO:0005925|GO:0045216|GO:0005829	chr2:128396967-128396908	FALSE	hs|2q14.3	ENST00000413578	NM_001161404	NM_001161404	NP832991	Hs.469881
A_33_P3392087	363.7	2187.04	0	2.82203	2.82203	7.07155	P	P	IDUA	Homo sapiens iduronidase, alpha-L- (IDUA), transcript variant 1, mRNA [NM_000203]	iduronidase, alpha-L-	3425	GO:0048878|GO:0005975|GO:0030135|GO:0005102|GO:0048705|GO:0006027|GO:0044281|GO:0000902|GO:0003940|GO:0030207|GO:0030209|GO:0009405|GO:0005984|GO:0030204|GO:0035108|GO:0007040|GO:0030203|GO:0070062|GO:0043202	chr4:998257-998316	FALSE	hs|4p16.3		NM_000203	NM_000203	THC2462075	Hs.89560
A_23_P63032	129.869	776.845	0	2.81444	2.81444	7.03445	P	P	GUCA2B	Homo sapiens guanylate cyclase activator 2B (uroguanylin) (GUCA2B), mRNA [NM_007102]	guanylate cyclase activator 2B (uroguanylin)	2981	GO:0007589|GO:0007588|GO:0006182|GO:0031284|GO:0045776|GO:0070062|GO:0008048	chr1:42620510-42621237	FALSE	hs|1p34.2	ENST00000372581	NM_007102	NM_007102	THC2481028	Hs.32966
A_33_P3413987	132.916	793.554	0	2.81169	2.81169	7.02106	P	P	SERPING1	Homo sapiens serpin peptidase inhibitor, clade G (C1 inhibitor), member 1 (SERPING1), transcript variant 1, mRNA [NM_000062]	serpin peptidase inhibitor, clade G (C1 inhibitor), member 1	710	GO:0005515|GO:0001869|GO:0004867|GO:0008015|GO:0007568|GO:0030168|GO:0072562|GO:0005576|GO:0005615|GO:0010951|GO:0007596|GO:0045087|GO:0007597|GO:0002576|GO:0006958|GO:0031093|GO:0042730|GO:0070062	chr11:57367781-57367840	FALSE	hs|11q12.1	ENST00000278407	NM_000062	NM_000062	NP835290	Hs.384598
A_23_P99515	1157.34	6881.27	0	2.80574	2.80574	6.99216	P	P	MEDAG	Homo sapiens mesenteric estrogen-dependent adipogenesis (MEDAG), mRNA [NM_032849]	mesenteric estrogen-dependent adipogenesis	84935	GO:0005737|GO:0045600	chr13:31499299-31499358	FALSE	hs|13q12.3	ENST00000380482	NM_032849	NM_032849	THC2489355	Hs.147880
A_23_P259741	43.2687	256.536	0	2.80164	2.80164	6.97231	P	P	SATB1	Homo sapiens SATB homeobox 1 (SATB1), transcript variant 1, mRNA [NM_002971]	SATB homeobox 1	6304	GO:0005515|GO:0000977|GO:0016571|GO:0006325|GO:0043367|GO:0006915|GO:0005634|GO:0000122|GO:0001227|GO:0016363|GO:0006921|GO:0006351|GO:0005720|GO:0003690|GO:0043374|GO:0008544|GO:0060004|GO:0016605|GO:0003682|GO:0016032|GO:0050798|GO:0005654|GO:0006338	chr3:18390316-18390257	FALSE	hs|3p24.3	ENST00000417717	NM_002971	NM_002971	THC2467582	Hs.517717
A_23_P105862	315.884	1870.75	0	2.80002	2.80002	6.96449	P	P	FRY	Homo sapiens furry homolog (Drosophila) (FRY), mRNA [NM_023037]	furry homolog (Drosophila)	10129	GO:0005737|GO:0000922|GO:0005815	chr13:32870558-32870617	FALSE	hs|13q13.1	ENST00000380250	NM_023037	NM_023037	THC2561365	Hs.507669
A_23_P118122	32.5851	192.822	0	2.79885	2.79885	6.95888	P	P	RGS11	Homo sapiens regulator of G-protein signaling 11 (RGS11), transcript variant 2, mRNA [NM_003834]	regulator of G-protein signaling 11	8786	GO:0031681|GO:0005886|GO:0005834|GO:0038032|GO:0044292|GO:0035556|GO:0043547|GO:0043234|GO:0005737|GO:0008277|GO:0007186|GO:0004871|GO:0005096	chr16:318383-318324	FALSE	hs|16p13.3	ENST00000477143	NM_003834	NM_003834	THC2474398	Hs.65756
A_19_P00321588	651.595	3842.94	0	2.79403	2.79403	6.93566	P	P	C14orf132	Homo sapiens chromosome 14 open reading frame 132 (C14orf132), transcript variant 1, mRNA [NM_001282463]	chromosome 14 open reading frame 132	56967	GO:0016021	chr14:96556334-96556393	FALSE	hs|14q32.2	ENST00000555004	NM_001282463	NM_001282463	THC2579698	Hs.6434
A_33_P3231297	4981.73	29341.9	0	2.79212	2.79212	6.92645	P	P	CREG1	Homo sapiens cellular repressor of E1A-stimulated genes 1 (CREG1), mRNA [NM_003851]	cellular repressor of E1A-stimulated genes 1	8804	GO:0005667|GO:0006357|GO:0008283|GO:0010181|GO:0003714|GO:0016491|GO:0007275|GO:0040008|GO:0070062|GO:0055114|GO:0008134	chr1:167510382-167510323	FALSE	hs|1q24.2	ENST00000370509	NM_003851	NM_003851	NP1164540	Hs.5710
A_32_P59302	69.9263	408.968	0	2.78195	2.78195	6.87782	P	P	HIVEP3	Homo sapiens human immunodeficiency virus type I enhancer binding protein 3 (HIVEP3), transcript variant 1, mRNA [NM_024503]	human immunodeficiency virus type I enhancer binding protein 3	59269	GO:0005737|GO:0005634|GO:0045893|GO:0035914|GO:0003677|GO:0046872|GO:0006351	chr1:41972662-41972603	FALSE	hs|1p34.2	ENST00000372583	NM_024503	NM_024503	THC2628065	Hs.403972
A_22_P00005289	523.174	3056.96	0	2.78061	2.78061	6.87141	P	P	CNTFR-AS1	Homo sapiens CNTFR antisense RNA 1 (CNTFR-AS1), long non-coding RNA [NR_024369]	CNTFR antisense RNA 1	415056		chr9:34582569-34582628	FALSE	hs|9p13.3		NR_024369	NR_024369	THC2604942	Hs.734229
A_21_P0014172	269.364	1570.57	0	2.77753	2.77753	6.85677	P	P	HIST1H4H	Homo sapiens histone cluster 1, H4h, mRNA (cDNA clone IMAGE:4273904). [BC010926]	histone cluster 1, H4h	8365	GO:0005515|GO:0010467|GO:0006325|GO:0005634|GO:0045653|GO:0000723|GO:0000183|GO:0000786|GO:0070062|GO:0035574|GO:0035575|GO:0046982|GO:0006334|GO:0006335|GO:0005576|GO:0006336|GO:0000228|GO:0003677|GO:0032776|GO:0034080|GO:0043234|GO:0016020|GO:0045814|GO:0040029|GO:0005654|GO:0000278	chr6:26281345-26281286	FALSE	hs|6p22.2		BC010926		THC2472984
A_33_P3243907	2160.25	12540	0	2.77113	2.77113	6.82644	P	P	CTSD	Homo sapiens cathepsin D (CTSD), mRNA [NM_001909]	cathepsin D	1509	GO:0005515|GO:0042470|GO:0005576|GO:0005615|GO:0005764|GO:0031012|GO:0019886|GO:0022617|GO:0030198|GO:0030574|GO:0006508|GO:0004190|GO:0070062|GO:0043202	chr11:1774484-1774425	FALSE	hs|11p15.5	ENST00000433655	NM_001909	NM_001909	NP1157653	Hs.654447
A_23_P6099	254.842	1475.48	0	2.76737	2.76737	6.80867	P	P	PLCB1	Homo sapiens phospholipase C, beta 1 (phosphoinositide-specific) (PLCB1), transcript variant 1, mRNA [NM_015192]	phospholipase C, beta 1 (phosphoinositide-specific)	23236	GO:0005516|GO:0000790|GO:0046330|GO:0042803|GO:0045444|GO:0007613|GO:2000560|GO:0005521|GO:0070062|GO:0031965|GO:0080154|GO:0005509|GO:0046488|GO:0005546|GO:0007215|GO:0007213|GO:0016042|GO:0043547|GO:0008277|GO:0048639|GO:0019899|GO:0045893|GO:0045892|GO:0021987|GO:0043647|GO:1900087|GO:0007268|GO:0032735|GO:0005634|GO:2000438|GO:0044281|GO:0005829|GO:0035556|GO:0005737|GO:0000086|GO:0035723|GO:…	chr20:8755212-8755271	FALSE	hs|20p12.3	ENST00000494924	NM_015192	NM_015192	THC2473930	Hs.431173
A_21_P0001574	72.5723	419.907	0	2.76645	2.76645	6.80432	P	P	lnc-WARS2-2	LNCipedia lincRNA (lnc-WARS2-2), lincRNA [lnc-WARS2-2:1]	lnc-WARS2-2:1			chr1:119869567-119869508	FALSE	hs|1p12
A_33_P3372727	1220.45	7046.23	0	2.7633	2.7633	6.7895	P	P	SEMA5A	Homo sapiens sema domain, seven thrombospondin repeats (type 1 and type 1-like), transmembrane domain (TM) and short cytoplasmic domain, (semaphorin) 5A (SEMA5A), mRNA [NM_003966]	sema domain, seven thrombospondin repeats (type 1 and type 1-like), transmembrane domain (TM) and short cytoplasmic domain, (semaphorin) 5A	9037	GO:0051897|GO:0021536|GO:0005886|GO:0007267|GO:0035373|GO:0048842|GO:0002043|GO:0048843|GO:0035413|GO:0007413|GO:0007411|GO:0030836|GO:0007155|GO:0070062|GO:0001569|GO:0043395|GO:0045766|GO:0007399|GO:0050918|GO:0007162|GO:0016020|GO:0001938|GO:0060326|GO:2001028|GO:0030215|GO:0016021|GO:2000352|GO:0008046|GO:0045545	chr5:9035304-9035245	FALSE	hs|5p15.31	ENST00000382496	NM_003966	NM_003966	THC2612600	Hs.27621
A_23_P121253	42.6617	245.73	0	2.75993	2.75993	6.77364	P	P	TNFSF10	Homo sapiens tumor necrosis factor (ligand) superfamily, member 10 (TNFSF10), transcript variant 1, mRNA [NM_003810]	tumor necrosis factor (ligand) superfamily, member 10	8743	GO:0005515|GO:0032868|GO:0005164|GO:2001238|GO:2001239|GO:0043065|GO:0006919|GO:0005102|GO:0007267|GO:0006915|GO:0005576|GO:0097190|GO:0005125|GO:0005615|GO:0046872|GO:0043280|GO:0007165|GO:0006955|GO:0005887|GO:0090200|GO:0043123|GO:0008584|GO:0070062	chr3:172223925-172223866	FALSE	hs|3q26.31	ENST00000241261	NM_003810	NM_003810	THC2507406	Hs.478275
A_33_P3666884	292.588	1685.29	0	2.75992	2.75992	6.77361	P	P	PNPLA7	Homo sapiens patatin-like phospholipase domain containing 7 (PNPLA7), transcript variant 1, mRNA [NM_001098537]	patatin-like phospholipase domain containing 7	375775	GO:0006629|GO:0032502|GO:0031965|GO:0031966|GO:0005783|GO:0004622|GO:0016021|GO:0005765	chr9:140354470-140354411	FALSE	hs|9q34.3	ENST00000492278	NM_001098537	NM_001098537	THC2628315	Hs.294147
A_23_P39465	44.5093	255.7	0	2.75614	2.75614	6.75588	P	P	BST2	Homo sapiens bone marrow stromal cell antigen 2 (BST2), mRNA [NM_004335]	bone marrow stromal cell antigen 2	684	GO:0005515|GO:0030308|GO:0005886|GO:0008283|GO:0035456|GO:0019221|GO:0035455|GO:0007267|GO:0031225|GO:0042803|GO:0051607|GO:0005737|GO:0016324|GO:0060337|GO:0006959|GO:0002737|GO:0032956|GO:0004871|GO:0034341|GO:0043123|GO:0070062|GO:0045071|GO:0030336|GO:0005794|GO:0009986|GO:0005770|GO:0007275|GO:0009615|GO:0010951|GO:0042113|GO:0016020|GO:0005887|GO:0045087|GO:0008191|GO:0045121	chr19:17514113-17514054	FALSE	hs|19p13.11	ENST00000533098	NM_004335	NM_004335	THC2467930	Hs.118110
A_32_P37867	70.4776	404.845	0	2.756	2.756	6.75523	P	P	KIAA1644	Homo sapiens KIAA1644 (KIAA1644), mRNA [NM_001099294]	KIAA1644	85352	GO:0016021	chr22:44640249-44640190	FALSE	hs|22q13.31		NM_001099294	NM_001099294	THC2491715	Hs.6829
A_33_P3350374	30.9552	177.814	0	2.75599	2.75599	6.75514	P	P	FAM213A	Homo sapiens family with sequence similarity 213, member A (FAM213A), transcript variant 4, mRNA [NM_001243780]	family with sequence similarity 213, member A	84293	GO:0005739|GO:0005737|GO:0016209|GO:0045670|GO:0070062|GO:0055114	chr10:82180229-82180288	FALSE	hs|10q23.1	ENST00000372188	NM_001243780	NM_001243780	THC2497874	Hs.500333
A_23_P302672	61.1741	348.891	0	2.74566	2.74566	6.70695	P	P	DDIT4L	Homo sapiens DNA-damage-inducible transcript 4-like, mRNA (cDNA clone MGC:9960 IMAGE:3877854), complete cds. [BC013592]	DNA-damage-inducible transcript 4-like	115265	GO:0005737|GO:0009968	chr4:101107295-101107236	FALSE	hs|4q24		BC013592			Hs.480378
A_32_P129894	167.769	952.226	0	2.7387	2.7387	6.67467	P	P	MEGF9	Homo sapiens multiple EGF-like-domains 9 (MEGF9), mRNA [NM_001080497]	multiple EGF-like-domains 9	1955	GO:0008150|GO:0016021|GO:0005575	chr9:123363867-123363808	FALSE	hs|9q33.2	ENST00000373930	NM_001080497	NM_001080497	THC2589507	Hs.744903
A_32_P42574	6327.96	35883.6	0	2.73738	2.73738	6.6686	P	P	C1orf198	Homo sapiens chromosome 1 open reading frame 198 (C1orf198), transcript variant 1, mRNA [NM_032800]	chromosome 1 open reading frame 198	84886	GO:0005737	chr1:230973004-230972945	FALSE	hs|1q42.2	ENST00000366663	NM_032800	NM_032800	THC2468585	Hs.520494
A_23_P43276	2304.65	13041	0	2.7343	2.7343	6.65437	P	P	GPR124	Homo sapiens G protein-coupled receptor 124 (GPR124), mRNA [NM_032777]	G protein-coupled receptor 124	25960	GO:0005886|GO:0009986|GO:0004930|GO:0045765|GO:0002040|GO:0007417|GO:1900747|GO:0010595|GO:0090210|GO:0007186|GO:0043542|GO:0050920|GO:0016021	chr8:37701268-37701327	FALSE	hs|8p11.23	ENST00000412232	NM_032777	NM_032777	THC2461872	Hs.274136
A_33_P3379967	139.432	783.192	0	2.72367	2.72367	6.60553	P	P	HLA-F	Homo sapiens major histocompatibility complex, class I, F (HLA-F), transcript variant 3, mRNA [NM_001098478]	major histocompatibility complex, class I, F	3134	GO:0002474|GO:0012507|GO:0002480|GO:0005886|GO:0009986|GO:0005783|GO:0042612|GO:0019221|GO:0042590|GO:0005102|GO:0060337|GO:0000139|GO:0016020|GO:0031901|GO:0001916|GO:0050776|GO:0042605|GO:0030670|GO:0071556|GO:0002479|GO:0046978|GO:0046979|GO:0060333	chr6:29692114-29692173	FALSE	hs|6p22.1	ENST00000460067	NM_001098478	NM_001098478	THC2530476	Hs.519972
A_22_P00024501	18.4607	103.661	0	2.72321	2.72321	6.60341	P	P	LINC01354	Homo sapiens long intergenic non-protein coding RNA 1354 (LINC01354), long non-coding RNA [NR_038426]	long intergenic non-protein coding RNA 1354	100506795		chr1:234663752-234663693	FALSE	hs|1q42.2	ENST00000435574		NR_038426	THC2608225	Hs.448989
A_33_P3296862	165.289	927.962	0	2.72295	2.72295	6.6022	P	P	C16orf89	Homo sapiens chromosome 16 open reading frame 89 (C16orf89), transcript variant 1, mRNA [NM_152459]	chromosome 16 open reading frame 89	146556	GO:0016020|GO:0042803|GO:0070062|GO:0005829	chr16:5094253-5094194	FALSE	hs|16p13.3	ENST00000315997	NM_152459	NM_152459	NP814308	Hs.11782
A_23_P433016	5572.28	31255.6	0	2.72165	2.72165	6.59626	P	P	FBLN1	Homo sapiens fibulin 1 (FBLN1), transcript variant C, mRNA [NM_001996]	fibulin 1	2192	GO:0007566|GO:0005509|GO:0005578|GO:0005576|GO:0005615|GO:0005604|GO:0016504|GO:0031012|GO:0010952|GO:0030198|GO:0016032|GO:0005201|GO:0070062	chr22:45939377-45942994	FALSE	hs|22q13.31	ENST00000476366	NM_001996	NM_001996	THC2500283	Hs.24601
A_33_P3338047	19.1801	107.562	0	2.72136	2.72136	6.59495	P	P	PNPLA7	Homo sapiens patatin-like phospholipase domain containing 7 (PNPLA7), transcript variant 1, mRNA [NM_001098537]	patatin-like phospholipase domain containing 7	375775	GO:0006629|GO:0032502|GO:0031965|GO:0031966|GO:0005783|GO:0004622|GO:0016021|GO:0005765	chr9:140437218-140437159	FALSE	hs|9q34.3	ENST00000491019	NM_001098537	NM_001098537	THC2507801	Hs.294147
A_23_P211252	102.077	570.221	0	2.71574	2.71574	6.5693	P	P	LSS	Homo sapiens lanosterol synthase (2,3-oxidosqualene-lanosterol cyclase) (LSS), transcript variant 2, mRNA [NM_001001438]	lanosterol synthase (2,3-oxidosqualene-lanosterol cyclase)	4047	GO:0005811|GO:0006695|GO:0016020|GO:0005789|GO:0000250|GO:0044281|GO:0008202	chr21:47608626-47608567	FALSE	hs|21q22.3	ENST00000397728	NM_001001438	NM_001001438	THC2782424	Hs.596543
A_19_P00319537	51.7488	286.686	0	2.70374	2.70374	6.5149	P	P	LINC01091	Homo sapiens long intergenic non-protein coding RNA 1091 (LINC01091), transcript variant 1, long non-coding RNA [NR_027105]	long intergenic non-protein coding RNA 1091	285419		chr4:124851459-124851518	FALSE	hs|4q28.1	ENST00000508111	NR_027105	NR_027105	THC2677060	Hs.535763
A_24_P251962	17.5618	96.4055	0	2.69055	2.69055	6.45559	P	P	PCDHB2	Homo sapiens protocadherin beta 2 (PCDHB2), mRNA [NM_018936]	protocadherin beta 2	56133	GO:0016339|GO:0005887|GO:0005509|GO:0007268|GO:0016021|GO:0007155|GO:0007416|GO:0007156|GO:0007399	chr5:140476664-140476723	FALSE	hs|5q31.3	ENST00000231130	NM_018936	NM_018936	THC2481251	Hs.533023
A_22_P00006494	30.2247	165.554	0	2.68738	2.68738	6.44141	P	P	CCND2-AS1	Homo sapiens CCND2 antisense RNA 1 (CCND2-AS1), long non-coding RNA [NR_125790]	CCND2 antisense RNA 1	103752584		chr12:4357993-4357934	FALSE	hs|12p13.32		NR_125790	NR_125790	THC2667995
A_22_P00004692	105.611	575.09	0	2.67889	2.67889	6.40365	P	P	lnc-CTD-2517M22.14.1-1	DA625993 KIDNE2 Homo sapiens cDNA clone KIDNE2006132 5', mRNA sequence [DA625993]	lnc-CTD-2517M22.14.1-1:1			chr8:145724360-145724301	FALSE	hs|8q24.3		AK126743		THC2487449	Hs.521937
A_23_P46149	396.864	2157.36	0	2.67642	2.67642	6.39267	P	P	GPR137B	Homo sapiens G protein-coupled receptor 137B (GPR137B), mRNA [NM_003272]	G protein-coupled receptor 137B	7107	GO:0016020|GO:0005887|GO:0005765	chr1:236371875-236371934	FALSE	hs|1q42.3	ENST00000366592	NM_003272	NM_003272	NP1188826	Hs.498160
A_23_P100711	11020.7	59740.9	0	2.67237	2.67237	6.37476	P	P	PMP22	Homo sapiens peripheral myelin protein 22 (PMP22), transcript variant 1, mRNA [NM_000304]	peripheral myelin protein 22	5376	GO:0005515|GO:0008219|GO:0008285|GO:0005886|GO:0043218|GO:0007422|GO:0032060|GO:0010977|GO:0007268|GO:0016021|GO:0005923|GO:0032288	chr17:15133267-15133208	FALSE	hs|17p12	ENST00000395938	NM_000304	NM_000304	THC2500334	Hs.372031
A_33_P3333224	282.512	1531.37	0	2.67231	2.67231	6.37449	P	P	GLIS2	Homo sapiens GLIS family zinc finger 2 (GLIS2), mRNA [NM_032575]	GLIS family zinc finger 2	84662	GO:0005515|GO:0044212|GO:0005634|GO:0045879|GO:0000122|GO:0046872|GO:0006351|GO:0030154|GO:0043433|GO:0007399|GO:0001077|GO:0005737|GO:0016607|GO:0045944|GO:0045893|GO:0045892	chr16:4389536-4389595	FALSE	hs|16p13.3	ENST00000262366	NM_032575	NM_032575	THC2559400	Hs.592087
A_22_P00014211	236.837	1282.36	0	2.6707	2.6707	6.36737	P	P	VIPR1-AS1	Homo sapiens VIPR1 antisense RNA 1 (VIPR1-AS1), long non-coding RNA [NR_046654]	VIPR1 antisense RNA 1	100874007		chr3:42572447-42572388	FALSE	hs|3p22.1		NR_046654	NR_046654
A_33_P3394213	24.5556	132.79	0	2.66889	2.66889	6.35938	P	P	GRIN3B	Homo sapiens glutamate receptor, ionotropic, N-methyl-D-aspartate 3B (GRIN3B), mRNA [NM_138690]	glutamate receptor, ionotropic, N-methyl-D-aspartate 3B	116444	GO:0005262|GO:0005261|GO:0030054|GO:0005234|GO:0017146|GO:0030594|GO:0051205|GO:0035249|GO:0030425|GO:0035235|GO:0034220|GO:0004972|GO:0045211|GO:0070588|GO:0051924|GO:0043025|GO:0016594|GO:0042165	chr19:1009648-1009707	FALSE	hs|19p13.3	ENST00000234389	NM_138690	NM_138690		Hs.660378
A_23_P211631	38768	209522	0	2.66803	2.66803	6.35561	P	P	FBLN1	Homo sapiens fibulin 1 (FBLN1), transcript variant D, mRNA [NM_006486]	fibulin 1	2192	GO:0007566|GO:0005509|GO:0005578|GO:0005576|GO:0005615|GO:0005604|GO:0016504|GO:0031012|GO:0010952|GO:0030198|GO:0016032|GO:0005201|GO:0070062	chr22:45996933-45996992	FALSE	hs|22q13.31	ENST00000327858	NM_006486	NM_006486	THC2575489	Hs.24601
A_33_P3255824	46.4499	250.684	0	2.66599	2.66599	6.34664	P	P						chrY:014108228-014108287	FALSE	hs|Yq11.21
A_23_P147665	23.4883	126.717	0	2.66547	2.66547	6.34434	P	P	OLFML1	Homo sapiens olfactomedin-like 1 (OLFML1), mRNA [NM_198474]	olfactomedin-like 1	283298	GO:0005576	chr11:7531816-7531875	FALSE	hs|11p15.4	ENST00000329293	NM_198474	NM_198474	THC2470509	Hs.503500
A_23_P201459	1118.25	6031.94	0	2.66525	2.66525	6.34338	P	P	IFI6	Homo sapiens interferon, alpha-inducible protein 6 (IFI6), transcript variant 3, mRNA [NM_022873]	interferon, alpha-inducible protein 6	2537	GO:0005739|GO:0005515|GO:0006955|GO:0060337|GO:0005886|GO:0051902|GO:0019221|GO:2001240|GO:0001836|GO:0016021|GO:0043154	chr1:27992896-27992837	FALSE	hs|1p36.11	ENST00000362020	NM_022873	NM_022873	THC2534980	Hs.523847
A_23_P167017	76.3815	411.892	0	2.66484	2.66484	6.34158	P	P	POPDC2	Homo sapiens popeye domain containing 2 (POPDC2), mRNA [NM_022135]	popeye domain containing 2	64091	GO:0008150|GO:0003674|GO:0030552|GO:0002027|GO:0042391|GO:0016021|GO:0060931	chr3:119361062-119361003	FALSE	hs|3q13.33	ENST00000264231	NM_022135	NM_022135	THC2471156	Hs.656031
A_22_P00016362	226.84	1221.43	0	2.6627	2.6627	6.33216	P	P						chr14:105121883-105121824	FALSE	hs|14q32.33	ENST00000554954
A_23_P110184	200.398	1072.95	0	2.65452	2.65452	6.29636	P	P	MSMO1	Homo sapiens methylsterol monooxygenase 1 (MSMO1), transcript variant 1, mRNA [NM_006745]	methylsterol monooxygenase 1	6307	GO:0006695|GO:0005886|GO:0005506|GO:0005783|GO:0006631|GO:0005789|GO:0006633|GO:0044281|GO:0016021|GO:0008202|GO:0000254|GO:0055114	chr4:166263190-166263249	FALSE	hs|4q32.3	ENST00000393766	NM_006745	NM_006745	THC2469190	Hs.105269
A_24_P309317	2441.11	13061.4	0	2.65357	2.65357	6.29221	P	P	PSAP	Homo sapiens prosaposin (PSAP), transcript variant 2, mRNA [NM_001042465]	prosaposin	5660	GO:0005515|GO:0060736|GO:0044281|GO:0005765|GO:0005615|GO:0008289|GO:0043231|GO:0005739|GO:0043408|GO:0070062|GO:0043202|GO:0006665|GO:0005794|GO:0006687|GO:0071310|GO:0060742|GO:0005730|GO:0030168|GO:0005576|GO:0043085|GO:0019216|GO:0007596|GO:0006869|GO:0002576|GO:0005654|GO:0016021|GO:0008047	chr10:73579260-73578848	FALSE	hs|10q22.1	ENST00000394934	NM_001042465	NM_001042465	THC2569349	Hs.523004
A_22_P00007374	174.822	934.811	0	2.65266	2.65266	6.28825	P	P		Homo sapiens cDNA clone IMAGE:3959751, partial cds. [BC009884]				chr2:10162576-10162635	FALSE	hs|2p25.1	ENST00000566840	BC009884			Hs.574759
A_32_P46214	132.26	705.886	0	2.64993	2.64993	6.27639	P	P	SLC9A9	Homo sapiens solute carrier family 9, subfamily A (NHE9, cation proton antiporter 9), member 9 (SLC9A9), mRNA [NM_173653]	solute carrier family 9, subfamily A (NHE9, cation proton antiporter 9), member 9	285195	GO:0005515|GO:0015385|GO:0031902|GO:0035725|GO:0016021|GO:0055037|GO:0055085|GO:0006885|GO:0006811	chr3:142984209-142984150	FALSE	hs|3q24	ENST00000316549	NM_173653	NM_173653	THC2461127	Hs.302257
A_32_P224522	654.215	3490.36	0	2.64941	2.64941	6.2741	P	P	SLC25A23	Homo sapiens solute carrier family 25 (mitochondrial carrier; phosphate carrier), member 23 (SLC25A23), mRNA [NM_024103]	solute carrier family 25 (mitochondrial carrier; phosphate carrier), member 23	79085	GO:0005509|GO:0071277|GO:0005743|GO:0097274|GO:0051503|GO:0016021|GO:0043457|GO:0055085|GO:0051282|GO:0002082	chr19:6440285-6440226	FALSE	hs|19p13.3	ENST00000301454	NM_024103	NM_024103	THC2467304	Hs.356231
A_33_P3379916	503.902	2685.19	0	2.64768	2.64768	6.26659	P	P	GLS	Homo sapiens glutaminase (GLS), transcript variant 1, mRNA [NM_014905]	glutaminase	2744	GO:0005515|GO:0006537|GO:0007268|GO:0008652|GO:0044281|GO:0014047|GO:0007269|GO:0005829|GO:0005739|GO:0034641|GO:0002087|GO:0001967|GO:0051289|GO:0005759|GO:0004359|GO:0006543	chr2:191829716-191829775	FALSE	hs|2q32.2	ENST00000320717	NM_014905	NM_014905	THC2467713	Hs.116448
A_23_P123086	91.4998	487.278	0	2.64677	2.64677	6.26265	P	P	PSMG3-AS1	Homo sapiens PSMG3 antisense RNA 1 (head to head) (PSMG3-AS1), transcript variant 1, long non-coding RNA [NR_027329]	PSMG3 antisense RNA 1 (head to head)	114796		chr7:1628857-1628916	FALSE	hs|7p22.3	ENST00000457484	NR_027329	NR_027329	THC2500501	Hs.436146
A_23_P76136	34.111	181.49	0	2.64545	2.64545	6.25691	P	P	TSPAN11	Homo sapiens tetraspanin 11 (TSPAN11), mRNA [NM_001080509]	tetraspanin 11	441631	GO:0016021	chr12:31149400-31149459	FALSE	hs|12p11.21	ENST00000261177	NM_001080509	NM_001080509	THC2498889	Hs.505141
A_23_P254353	48.7758	258.913	0	2.6421	2.6421	6.24241	P	P	NOXA1	Homo sapiens NADPH oxidase activator 1 (NOXA1), transcript variant 1, mRNA [NM_006647]	NADPH oxidase activator 1	10811	GO:0005515|GO:0048365|GO:0017124|GO:0005737|GO:0016176|GO:0006801|GO:0060263|GO:0010310|GO:0043020|GO:0043085|GO:0019899	chr9:140328686-140328745	FALSE	hs|9q34.3	ENST00000392815	NM_006647	NM_006647	NP1154124	Hs.495554
A_23_P31945	596.882	3154.68	0	2.63585	2.63585	6.2154	P	P	IL33	Homo sapiens interleukin 33 (IL33), transcript variant 1, mRNA [NM_033439]	interleukin 33	90865	GO:0032755|GO:0005515|GO:0030133|GO:0032753|GO:0032754|GO:0043032|GO:0005694|GO:0032436|GO:0005634|GO:0032736|GO:0097191|GO:0005125|GO:0005615|GO:0006351|GO:0042092|GO:0051025|GO:0045944|GO:0002686|GO:0051024|GO:0050729|GO:0002826|GO:0002830|GO:0032689|GO:0090197	chr9:6257372-6257431	FALSE	hs|9p24.1	ENST00000456383	NM_033439	NM_033439	THC2470493	Hs.731660
A_33_P3223488	25.3083	133.097	0	2.62867	2.62867	6.18454	P	P	FRY	Homo sapiens furry homolog (Drosophila) (FRY), mRNA [NM_023037]	furry homolog (Drosophila)	10129	GO:0005737|GO:0000922|GO:0005815	chr13:32691537-32691596	FALSE	hs|13q13.1	ENST00000436046	NM_023037	NM_023037	THC2462438	Hs.507669
A_22_P00004878	60.0721	314.811	0	2.62359	2.62359	6.16282	P	P						chr2:10179831-10179772	FALSE	hs|2p25.1	ENST00000567540
A_23_P80382	359.03	1880.95	0	2.62315	2.62315	6.16095	P	P	PRR5	Homo sapiens proline rich 5 (renal) (PRR5), transcript variant 2, mRNA [NM_015366]	proline rich 5 (renal)	55615	GO:0007049|GO:0001934|GO:0014068|GO:0031932	chr22:45133267-45133326	FALSE	hs|22q13.31	ENST00000432916	NM_015366	NM_015366	NP1183640	Hs.102336
A_21_P0014427	138.077	723.028	0	2.62245	2.62245	6.15795	P	P	lnc-CHADL-1	Homo sapiens cDNA FLJ32615 fis, clone STOMA2000148. [AK057177]	lnc-CHADL-1:1			chr22:41605490-41605431	FALSE	hs|22q13.2		AK057177		THC2507384	Hs.627409
A_22_P00000477	70.85	370.765	0	2.62153	2.62153	6.15404	P	P						chr16:86256192-86256133	FALSE	hs|16q24.1	ENST00000602425			THC2668316
A_32_P60065	373.142	1952.53	0	2.62141	2.62141	6.15353	P	P	F2RL2	Homo sapiens coagulation factor II (thrombin) receptor-like 2 (F2RL2), transcript variant 1, mRNA [NM_004101]	coagulation factor II (thrombin) receptor-like 2	2151	GO:0005515|GO:0016324|GO:0005886|GO:0070493|GO:0015057|GO:0007596|GO:0005887|GO:0004435|GO:0008152|GO:0009611|GO:0030168|GO:0005576	chr5:75911558-75911499	FALSE	hs|5q13.3	ENST00000296641	NM_004101	NM_004101	THC2471015	Hs.42502
A_23_P55936	5383.95	28156.2	0	2.62058	2.62058	6.14999	P	P	FCGRT	Homo sapiens Fc fragment of IgG, receptor, transporter, alpha (FCGRT), transcript variant 2, mRNA [NM_004107]	Fc fragment of IgG, receptor, transporter, alpha	2217	GO:0030881|GO:0006955|GO:0005886|GO:0019882|GO:0019864|GO:0002416|GO:0016021|GO:0019770|GO:0003823|GO:0038094	chr19:50029511-50029570	FALSE	hs|19q13.33	ENST00000595881	NM_004107	NM_004107	THC2498176	Hs.111903
A_33_P3268304	2542.44	13179.5	0	2.60787	2.60787	6.09605	P	P	LIMS2	Homo sapiens LIM and senescent cell antigen-like domains 2 (LIMS2), transcript variant 5, mRNA [NM_001161404]	LIM and senescent cell antigen-like domains 2	55679	GO:2001046|GO:0043066|GO:0016337|GO:2000178|GO:0005886|GO:0034329|GO:2000346|GO:0008270|GO:0005634|GO:0005925|GO:0045216|GO:0005829	chr2:128396064-128396005	FALSE	hs|2q14.3	ENST00000612860	NM_001161404	NM_001161404	NP832991	Hs.469881
A_23_P138680	193.658	1000.97	0	2.60368	2.60368	6.07835	P	P	IL15RA	Homo sapiens interleukin 15 receptor, alpha (IL15RA), transcript variant 2, mRNA [NM_172200]	interleukin 15 receptor, alpha	3601	GO:0005515|GO:0007165|GO:0031965|GO:0004896|GO:0000139|GO:0008283|GO:0019221|GO:0005789|GO:0016021|GO:0004871|GO:0005615|GO:0030659	chr10:5994720-5994661	FALSE	hs|10p15.1	ENST00000379972	NM_172200	NM_172200	THC2487432	Hs.445124
A_32_P41026	31.8119	163.865	0	2.59874	2.59874	6.05757	P	P	SC5D	Homo sapiens sterol-C5-desaturase (SC5D), transcript variant 2, mRNA [NM_001024956]	sterol-C5-desaturase	6309	GO:0006629|GO:0006695|GO:0050046|GO:0033490|GO:0005506|GO:0000248|GO:0005789|GO:0006633|GO:0044281|GO:0016021|GO:0055114	chr11:121183280-121183339	FALSE	hs|11q23.3		NM_001024956	NM_001024956	THC2511513	Hs.287749
A_33_P3359012	2150.41	11063.1	0	2.59694	2.59694	6.05002	P	P	DUSP8	Homo sapiens dual specificity phosphatase 8 (DUSP8), mRNA [NM_004420]	dual specificity phosphatase 8	1850	GO:0000188|GO:0005737|GO:0006470|GO:0005634|GO:0008138|GO:0035335|GO:0017017|GO:0004725	chr11:1575341-1575282	FALSE	hs|11p15.5	ENST00000331588	NM_004420	NM_004420	THC2474457	Hs.41688
A_23_P134176	7653.53	39362.2	0	2.59648	2.59648	6.04811	P	P	SOD2	Homo sapiens superoxide dismutase 2, mitochondrial (SOD2), transcript variant 2, mRNA [NM_001024465]	superoxide dismutase 2, mitochondrial	6648	GO:0042645|GO:0042542|GO:0045599|GO:0009409|GO:0006801|GO:0006749|GO:0033591|GO:0034021|GO:0009791|GO:0048678|GO:0010043|GO:0010042|GO:0042802|GO:0007507|GO:0043524|GO:0005759|GO:0019430|GO:0051602|GO:0032496|GO:0010332|GO:0001315|GO:0070062|GO:0004784|GO:0071000|GO:0001889|GO:0003032|GO:0055093|GO:0000303|GO:0000302|GO:0032364|GO:0046686|GO:0008285|GO:0048773|GO:0048147|GO:0005743|GO:0001836|GO:…	chr6:160103649-160103590	FALSE	hs|6q25.3	ENST00000541573	NM_001024465	NM_001024465	THC2566956	Hs.487046
A_23_P58082	18701.4	96011.9	0	2.59394	2.59394	6.03744	P	P	CCDC80	Homo sapiens coiled-coil domain containing 80 (CCDC80), transcript variant 1, mRNA [NM_199511]	coiled-coil domain containing 80	151887	GO:0030198|GO:0010811|GO:0005614|GO:0001968|GO:0008201|GO:0005604	chr3:112324535-112324476	FALSE	hs|3q13.2	ENST00000439685	NM_199511	NM_199511	NP590004	Hs.477128
A_32_P112592	14.7427	75.6634	0	2.59346	2.59346	6.03546	P	P	LINC01140	Homo sapiens long intergenic non-protein coding RNA 1140 (LINC01140), transcript variant 5, long non-coding RNA [NR_026989]	long intergenic non-protein coding RNA 1140	339524		chr1:87634786-87634845	FALSE	hs|1p22.3	ENST00000490006	NR_026989	NR_026989	THC2602461	Hs.306423
A_33_P3269218	442.911	2271.15	0	2.5922	2.5922	6.03019	P	P	BAI2	Homo sapiens brain-specific angiogenesis inhibitor 2 (BAI2), transcript variant 1, mRNA [NM_001294335]	brain-specific angiogenesis inhibitor 2	576	GO:0007186|GO:0005886|GO:0004930|GO:0016525|GO:0007422|GO:0016021	chr1:32192778-32192719	FALSE	hs|1p35.2	ENST00000465256	NM_001294335	NM_001294335	THC2462908	Hs.524138
A_23_P252541	263.311	1345.13	0	2.58678	2.58678	6.00756	P	P	RAB7B	Homo sapiens RAB7B, member RAS oncogene family (RAB7B), transcript variant 1, mRNA [NM_177403]	RAB7B, member RAS oncogene family	338382	GO:0005802|GO:0032755|GO:0034144|GO:0005794|GO:0005770|GO:0007264|GO:0005525|GO:0015031|GO:0005764|GO:0045335|GO:0045654|GO:0051092|GO:0034499|GO:0030670|GO:0034164		FALSE		ENST00000617991	NM_177403	NM_177403	THC2603259	Hs.534612
A_23_P12463	55600.2	284016	0	2.58668	2.58668	6.00715	P	P	QSOX1	Homo sapiens quiescin Q6 sulfhydryl oxidase 1 (QSOX1), transcript variant 1, mRNA [NM_002826]	quiescin Q6 sulfhydryl oxidase 1	5768	GO:0030173|GO:0005794|GO:0006457|GO:0016971|GO:0003756|GO:0045454|GO:0005615|GO:0070062|GO:0055114|GO:0045171|GO:0043231	chr1:180167049-180167108	FALSE	hs|1q25.2	ENST00000367602	NM_002826	NM_002826	NP095166	Hs.744925
A_22_P00000015	5713.27	29179.2	0	2.58642	2.58642	6.00607	P	P	lnc-RP1-177G6.2.1-2	17d9 Human retina cDNA randomly primed sublibrary Homo sapiens cDNA, mRNA sequence [W25978]	lnc-RP1-177G6.2.1-2:1			chrX:139866750-139866809	FALSE	hs|Xq27.1		AK054921		THC2580902	Hs.660820
A_24_P298360	376	1920.15	0	2.58628	2.58628	6.00549	P	P	LTBP3	Homo sapiens latent transforming growth factor beta binding protein 3 (LTBP3), transcript variant 2, mRNA [NM_021070]	latent transforming growth factor beta binding protein 3	4054	GO:0050431|GO:2000741|GO:0005509|GO:0005576|GO:0030502|GO:0031012|GO:0060430|GO:0046849|GO:0030198|GO:0045780|GO:0060349|GO:0007179|GO:0032331|GO:0070062	chr11:65307043-65306896	FALSE	hs|11q13.1	ENST00000528516	NM_021070	NM_021070	THC2544037	Hs.289019
A_33_P3369461	61.6582	314.832	0	2.58609	2.58609	6.00469	P	P	AMIGO1	Homo sapiens adhesion molecule with Ig-like domain 1 (AMIGO1), mRNA [NM_020703]	adhesion molecule with Ig-like domain 1	57463	GO:0030424|GO:0007413|GO:0005886|GO:0007420|GO:0042552|GO:0050772|GO:0016021|GO:0007409|GO:0007156|GO:0007157	chr1:110049749-110049690	FALSE	hs|1p13.3	ENST00000369862	NM_020703	NM_020703	THC2477148	Hs.726479
A_33_P3298861	190.927	974.486	0	2.58549	2.58549	6.00219	P	P	SLC12A8	Homo sapiens solute carrier family 12, member 8 (SLC12A8), transcript variant 1, mRNA [NM_024628]	solute carrier family 12, member 8	84561	GO:0016021|GO:0055085|GO:0006813|GO:0015293	chr3:124802842-124802783	FALSE	hs|3q21.2	ENST00000483944	NM_024628	NM_024628	THC2473485	Hs.658514
A_22_P00010442	2989.52	15256.8	0	2.58534	2.58534	6.00156	P	P	lnc-NAA35-1	MR3-FN0206-020201-006-h05 FN0206 Homo sapiens cDNA, mRNA sequence [BI046002]	lnc-NAA35-1:2			chr9:88487704-88487763	FALSE	hs|9q21.33				THC2767125	Hs.651419
A_23_P8452	130.891	667.667	0	2.58464	2.58464	5.99864	P	P	LFNG	Homo sapiens LFNG O-fucosylpeptide 3-beta-N-acetylglucosaminyltransferase (LFNG), transcript variant 1, mRNA [NM_001040167]	LFNG O-fucosylpeptide 3-beta-N-acetylglucosaminyltransferase	3955	GO:0045747|GO:0033829|GO:0007386|GO:0001756|GO:0005576|GO:0014807|GO:0031982|GO:0046872|GO:0032092|GO:0003674|GO:0001541|GO:0030173|GO:0007219|GO:0008152|GO:0009887|GO:0007143|GO:0008593	chr7:2567971-2568030	FALSE	hs|7p22.3	ENST00000614382	NM_001040167	NM_001040167	THC2475131	Hs.159142
A_33_P3300267	93.3688	474.883	0	2.58043	2.58043	5.98119	P	P	VIT	Homo sapiens vitrin (VIT), transcript variant 1, mRNA [NM_053276]	vitrin	5212	GO:0030198|GO:0010811|GO:0005539|GO:0005614	chr2:37041517-37041576	FALSE	hs|2p22.2	ENST00000389975	NM_053276	NM_053276	NP481077	Hs.137415
A_23_P12680	7804.47	39656.5	0	2.57906	2.57906	5.97548	P	P	PSAP	Homo sapiens prosaposin (PSAP), transcript variant 2, mRNA [NM_001042465]	prosaposin	5660	GO:0005515|GO:0060736|GO:0044281|GO:0005765|GO:0005615|GO:0008289|GO:0043231|GO:0005739|GO:0043408|GO:0070062|GO:0043202|GO:0006665|GO:0005794|GO:0006687|GO:0071310|GO:0060742|GO:0005730|GO:0030168|GO:0005576|GO:0043085|GO:0019216|GO:0007596|GO:0006869|GO:0002576|GO:0005654|GO:0016021|GO:0008047	chr10:73577030-73576971	FALSE	hs|10q22.1	ENST00000394934	NM_001042465	NM_001042465	THC2557296	Hs.523004
A_19_P00322276	52.2304	263.711	0	2.56987	2.56987	5.93755	P	P	LINC01091	Homo sapiens long intergenic non-protein coding RNA 1091 (LINC01091), transcript variant 1, long non-coding RNA [NR_027105]	long intergenic non-protein coding RNA 1091	285419		chr4:124851450-124851509	FALSE	hs|4q28.1	ENST00000511919	NR_027105	NR_027105	THC2677060	Hs.535763
A_23_P42282	188.148	948.193	0	2.56719	2.56719	5.92652	P	P	C4B	Homo sapiens complement component 4B (Chido blood group) (C4B), mRNA [NM_001002029]	complement component 4B (Chido blood group)	721	GO:0044216|GO:0030449|GO:0001848|GO:0004866|GO:0005886|GO:2000427|GO:0072562|GO:0005576|GO:0005615|GO:0010951|GO:0006956|GO:0006954|GO:0045087|GO:0006958|GO:0030246|GO:0008228|GO:0032490|GO:0070062	chr6:32002329-32002650	FALSE	hs|6p21.33	ENST00000463249	NM_001002029	NM_001002029	THC2501809	Hs.720022
A_33_P3421243	30.7588	154.915	0	2.56628	2.56628	5.92281	P	P	AFP	Homo sapiens alpha-fetoprotein (AFP), mRNA [NM_001134]	alpha-fetoprotein	174	GO:0005737|GO:0042448|GO:0006810|GO:0001542|GO:0060395|GO:0005615|GO:0046872	chr4:74321349-74321408	FALSE	hs|4q13.3	ENST00000508838	NM_001134	NM_001134	THC2646891	Hs.518808
A_21_P0013259	24.046	121.027	0	2.56532	2.56532	5.91888	P	P	GS1-259H13.2	Homo sapiens transmembrane protein 225-like (GS1-259H13.2), transcript variant 1, mRNA [NM_001195541]	transmembrane protein 225-like	100289187		chr7:99208202-99208261	FALSE	hs|7q22.1	ENST00000453227	NM_001195541	NM_001195541	THC2498253	Hs.729333
A_21_P0014031	15.4449	77.52	0	2.56131	2.56131	5.90244	P	P	MAPT	Homo sapiens microtubule-associated protein tau (MAPT), transcript variant 6, mRNA [NM_001123066]	microtubule-associated protein tau	4137	GO:0008017|GO:0005515|GO:0030424|GO:0017124|GO:0005886|GO:0048699|GO:0045773|GO:0048675|GO:0006921|GO:0005829|GO:0030426|GO:0047497|GO:0007628|GO:0045298|GO:0071813|GO:0031116|GO:0032387|GO:0019901|GO:0005930|GO:0005875|GO:0005874|GO:0031113|GO:0006915|GO:0000226|GO:0060632|GO:0034399|GO:0005200|GO:0010506|GO:0008088|GO:0034185|GO:0001764|GO:0019899	chr17:44101706-44101765	FALSE	hs|17q21.31	ENST00000621329	NM_001123066	NM_001123066	THC2493786	Hs.101174
A_24_P97825	27.3417	136.677	0	2.55547	2.55547	5.87858	P	P	CCDC69	Homo sapiens coiled-coil domain containing 69 (CCDC69), mRNA [NM_015621]	coiled-coil domain containing 69	26112		chr5:150561538-150561479	FALSE	hs|5q33.1	ENST00000518189	NM_015621	NM_015621	THC2462819	Hs.655336
A_24_P291658	274.937	1366.5	0	2.54718	2.54718	5.84493	P	P	ADH1A	Homo sapiens alcohol dehydrogenase 1A (class I), alpha polypeptide (ADH1A), mRNA [NM_000667]	alcohol dehydrogenase 1A (class I), alpha polypeptide	124	GO:0005515|GO:0004022|GO:0006805|GO:0017144|GO:0006066|GO:0006069|GO:0004024|GO:0008270|GO:0044281|GO:0005829	chr4:100200647-100200588	FALSE	hs|4q23	ENST00000209668	NM_000667	NM_000667	THC2593059	Hs.654433
A_23_P502343	567.792	2820.17	0	2.54622	2.54622	5.84103	P	P	ADAM33	Homo sapiens ADAM metallopeptidase domain 33 (ADAM33), transcript variant 1, mRNA [NM_025220]	ADAM metallopeptidase domain 33	80332	GO:0006508|GO:0008270|GO:0016021|GO:0004222	chr20:3649151-3649092	FALSE	hs|20p13	ENST00000350009	NM_025220	NM_025220	NP1168293	Hs.173716
A_22_P00017629	29.156	144.545	0	2.54353	2.54353	5.83013	P	P	LOC101927822	Homo sapiens uncharacterized LOC101927822 (LOC101927822), long non-coding RNA [NR_125424]	uncharacterized LOC101927822	101927822		chr8:134914516-134914575	FALSE	hs|8q24.22	ENST00000520149	NR_125424	NR_125424	THC2652792	Hs.129114
A_19_P00322397	49.036	242.836	0	2.54194	2.54194	5.8237	P	P	FENDRR	Homo sapiens FOXF1 adjacent non-coding developmental regulatory RNA (FENDRR), transcript variant 2, long non-coding RNA [NR_036444]	FOXF1 adjacent non-coding developmental regulatory RNA	400550		chr16:86521854-86521795	FALSE	hs|16q24.1	ENST00000599749	NR_036444	NR_036444	THC2601352	Hs.448825
A_23_P21618	259.819	1286.5	0	2.54175	2.54175	5.82293	P	P	PDZRN3	Homo sapiens PDZ domain containing ring finger 3 (PDZRN3), transcript variant 1, mRNA [NM_015009]	PDZ domain containing ring finger 3	23024	GO:0004842|GO:0031594|GO:0016567|GO:0007528|GO:0016874|GO:0008270	chr3:73432112-73432053	FALSE	hs|3p13	ENST00000263666	NM_015009	NM_015009	THC2601477	Hs.743998
A_23_P32233	168.357	833.214	0	2.54103	2.54103	5.82004	P	P	KLF4	Homo sapiens Kruppel-like factor 4 (gut) (KLF4), mRNA [NM_004235]	Kruppel-like factor 4 (gut)	9314	GO:0000987|GO:0005515|GO:0000790|GO:0001190|GO:0003700|GO:0070301|GO:0006366|GO:0044212|GO:0051973|GO:0001221|GO:0003690|GO:0043551|GO:0034115|GO:0045444|GO:0046985|GO:0070373|GO:0051247|GO:0045415|GO:0060761|GO:0014067|GO:0000122|GO:0031077|GO:0032270|GO:0008270|GO:0005654|GO:0045595|GO:0045893|GO:0045892|GO:0001010|GO:0051898|GO:0008285|GO:0045429|GO:0048730|GO:0045944|GO:0001085|GO:0035166|GO:…	chr9:110248108-110248049	FALSE	hs|9q31.2	ENST00000610832	NM_004235	NM_004235	NP1155361	Hs.376206
A_23_P127911	3852.28	18928.8	0	2.53067	2.53067	5.77839	P	P	PAMR1	Homo sapiens peptidase domain containing associated with muscle regeneration 1 (PAMR1), transcript variant 1, mRNA [NM_015430]	peptidase domain containing associated with muscle regeneration 1	25891	GO:0008152|GO:0005576|GO:0003824	chr11:35453900-35453841	FALSE	hs|11p13	ENST00000611014	NM_015430	NM_015430	THC2467699	Hs.55044
A_23_P91697	78.0403	383.386	0	2.53038	2.53038	5.77722	P	P	LARGE	Homo sapiens like-glycosyltransferase (LARGE), transcript variant 1, mRNA [NM_004737]	like-glycosyltransferase	9215	GO:0008375|GO:0005794|GO:0030145|GO:0016757|GO:0006688|GO:0006044|GO:0015020|GO:0046716|GO:0035269|GO:0030173|GO:0009101|GO:0060538|GO:0006486|GO:0043403|GO:0042285	chr22:33669391-33669332	FALSE	hs|22q12.3	ENST00000402320	NM_004737	NM_004737	NP1400257	Hs.474667
A_24_P224116	35.9997	176.631	0	2.52855	2.52855	5.76991	P	P	PLA2G1B	Homo sapiens phospholipase A2, group IB (pancreas) (PLA2G1B), mRNA [NM_000928]	phospholipase A2, group IB (pancreas)	5319	GO:0032052|GO:0050830|GO:0010524|GO:0044240|GO:0050714|GO:0048146|GO:0044281|GO:0005615|GO:0032431|GO:0035556|GO:0000187|GO:0051092|GO:0015758|GO:0045944|GO:0047498|GO:0004623|GO:0007015|GO:0006633|GO:0030141|GO:0006654|GO:0050482|GO:0019370|GO:0032869|GO:0002446|GO:0009986|GO:0036149|GO:0045740|GO:0036148|GO:0005509|GO:0030593|GO:0005102|GO:0005576|GO:0002227|GO:0032637|GO:0036150|GO:0007165|GO:…	chr12:120760012-120759953	FALSE	hs|12q24.31	ENST00000308366	NM_000928	NM_000928	THC2489643	Hs.992
A_24_P521994	195.058	955.829	0	2.52672	2.52672	5.76259	P	P	KLHL24	Homo sapiens kelch-like family member 24 (KLHL24), mRNA [NM_017644]	kelch-like family member 24	54800	GO:0030424|GO:0005737|GO:0043204	chr3:183402052-183402111	FALSE	hs|3q27.1	ENST00000454652	NM_017644	NM_017644	THC2608506	Hs.407709
A_23_P253451	57.0936	279.093	0	2.52321	2.52321	5.74861	P	P	SLC7A14	Homo sapiens solute carrier family 7, member 14 (SLC7A14), mRNA [NM_020949]	solute carrier family 7, member 14	57709	GO:0015171|GO:0010923|GO:0016021|GO:0005765|GO:0003333	chr3:170184718-170184659	FALSE	hs|3q26.2	ENST00000231706	NM_020949	NM_020949	THC2476682	Hs.596660
A_24_P160413	500.057	2443.01	0	2.52236	2.52236	5.74523	P	P	MTMR9LP	Homo sapiens myotubularin related protein 9-like, pseudogene (MTMR9LP), non-coding RNA [NR_026850]	myotubularin related protein 9-like, pseudogene	339483		chr1:32697338-32697279	FALSE	hs|1p35.1	ENST00000441044	NR_026850	NR_026850	THC2505466	Hs.471067
A_33_P3376551	935.706	4565.16	0	2.52041	2.52041	5.73745	P	P	PTGFR	Homo sapiens prostaglandin F receptor (FP) (PTGFR), transcript variant 2, mRNA [NM_001039585]	prostaglandin F receptor (FP)	5737	GO:0043066|GO:0008284|GO:0005737|GO:0035584|GO:0007567|GO:0007186|GO:0005886|GO:0005887|GO:0071799|GO:0032496|GO:0005576|GO:0004958	chr1:79005189-79005248	FALSE	hs|1p31.1	ENST00000370758	NM_001039585	NM_001039585	THC2616815	Hs.654365
A_23_P29939	2228.04	10869.8	0	2.52035	2.52035	5.73722	P	P	SNCA	Homo sapiens synuclein, alpha (non A4 component of amyloid precursor) (SNCA), transcript variant 4, mRNA [NM_007308]	synuclein, alpha (non A4 component of amyloid precursor)	6622	GO:0005515|GO:0008017|GO:0030054|GO:0043030|GO:0032410|GO:0010040|GO:0005764|GO:0042802|GO:0031623|GO:0032496|GO:0032026|GO:0005938|GO:0043027|GO:0005791|GO:0006638|GO:0005504|GO:0005794|GO:0000287|GO:0005507|GO:0005509|GO:0007568|GO:0019904|GO:0010517|GO:0000122|GO:0032769|GO:0005747|GO:0042775|GO:0016491|GO:0030544|GO:0007006|GO:0008270|GO:0019894|GO:0001956|GO:0006644|GO:0008344|GO:0030424|GO:…	chr4:90647744-90647685	FALSE	hs|4q22.1	ENST00000508895	NM_007308	NM_007308	THC2685780	Hs.21374
A_23_P3911	58.8018	285.405	0	2.51295	2.51295	5.70785	P	P	PLXDC1	Homo sapiens plexin domain containing 1 (PLXDC1), mRNA [NM_020405]	plexin domain containing 1	57125	GO:0005515|GO:0005886|GO:0021510|GO:0005576|GO:0001525|GO:0005615|GO:0030425|GO:0043235|GO:0005622|GO:0005737|GO:0043025|GO:0004872|GO:0005923|GO:0016021	chr17:37223475-37223416	FALSE	hs|17q12	ENST00000461225	NM_020405	NM_020405	NP1243441	Hs.125036
A_33_P3251492	38.9577	188.989	0	2.51219	2.51219	5.70486	P	P	LOC100133669	Homo sapiens uncharacterized LOC100133669 (LOC100133669), long non-coding RNA [NR_026913]	uncharacterized LOC100133669	100133669		chr8:144063527-144063468	FALSE	hs|8q24.3	ENST00000522060	NR_026913	NR_026913		Hs.195309
A_22_P00009824	27.9904	135.656	0	2.51082	2.51082	5.69942	P	P	LOC100507053	Homo sapiens uncharacterized LOC100507053 (LOC100507053), long non-coding RNA [NR_037884]	uncharacterized LOC100507053	100507053		chr4:100222364-100222423	FALSE	hs|4q23		NR_037884	NR_037884	THC2655775	Hs.635084
A_21_P0000130	42.0578	203.281	0	2.5069	2.5069	5.68399	P	P	GS1-259H13.2	Homo sapiens transmembrane protein 225-like (GS1-259H13.2), transcript variant 1, mRNA [NM_001195541]	transmembrane protein 225-like	100289187		chr7:99208397-99208456	FALSE	hs|7q22.1		NM_001195541	NM_001195541	THC2565454	Hs.729333
A_23_P258136	332.47	1606.61	0	2.5066	2.5066	5.68278	P	P	MXRA5	Homo sapiens matrix-remodelling associated 5 (MXRA5), mRNA [NM_015419]	matrix-remodelling associated 5	25878	GO:0008150|GO:0003674|GO:0070062	chrX:3227328-3227269	FALSE	hs|Xp22.33	ENST00000217939	NM_015419	NM_015419	THC2491917	Hs.369422
A_21_P0011496	714.946	3448.5	0	2.50393	2.50393	5.6723	P	P	CES1	Homo sapiens carboxylesterase 1 (CES1), transcript variant 1, mRNA [NM_001025195]	carboxylesterase 1	1066	GO:0052689|GO:0030855|GO:0008152|GO:0009636|GO:0005788|GO:0047374|GO:0005615	chr16:55840252-55837463	FALSE	hs|16q12.2	ENST00000566467	NM_001025195	NM_001025195	THC2469521	Hs.558865
A_23_P80974	28.4383	136.747	0	2.49947	2.49947	5.65479	P	P	TDO2	Homo sapiens tryptophan 2,3-dioxygenase (TDO2), mRNA [NM_005651]	tryptophan 2,3-dioxygenase	6999	GO:0034641|GO:0006569|GO:0004833|GO:0019825|GO:0019441|GO:0044281|GO:0019442|GO:0016597|GO:0046872|GO:0055114|GO:0020037|GO:0005829	chr4:156838588-156839321	FALSE	hs|4q32.1	ENST00000510293	NM_005651	NM_005651	THC2684814	Hs.183671
A_23_P33759	1337.35	6420.06	0	2.49708	2.49708	5.6454	P	P	DHRS3	Homo sapiens dehydrogenase/reductase (SDR family) member 3 (DHRS3), mRNA [NM_004753]	dehydrogenase/reductase (SDR family) member 3	9249	GO:0007603|GO:0042622|GO:0060411|GO:0009055|GO:0052650|GO:0001523|GO:0003151|GO:0030278|GO:0000166|GO:0048387|GO:0060349|GO:0042572|GO:0005789|GO:0060021|GO:0016021|GO:0004745|GO:0007601|GO:0055114	chr1:12628169-12628110	FALSE	hs|1p36.22	ENST00000616661	NM_004753	NM_004753	THC2467008	Hs.289347
A_23_P112531	3335.2	15969.3	0	2.49333	2.49333	5.63074	P	P	FAM102A	Homo sapiens family with sequence similarity 102, member A (FAM102A), transcript variant 1, mRNA [NM_001035254]	family with sequence similarity 102, member A	399665		chr9:130703275-130703216	FALSE	hs|9q34.11	ENST00000300434	NM_001035254	NM_001035254	THC2466545	Hs.535972
A_22_P00022760	32.7056	156.394	0	2.49145	2.49145	5.62343	P	P	LOC101927604	Homo sapiens uncharacterized LOC101927604 (LOC101927604), long non-coding RNA [NR_110681]	uncharacterized LOC101927604	101927604		chr1:231014702-231014761	FALSE	hs|1q42.2		NR_110681	NR_110681	THC2608656	Hs.638929
A_33_P3246448	244.885	1170.73	0	2.49111	2.49111	5.6221	P	P	KCNE4	Homo sapiens potassium channel, voltage gated subfamily E regulatory beta subunit 4 (KCNE4), mRNA [NM_080671]	potassium channel, voltage gated subfamily E regulatory beta subunit 4	23704	GO:0016324|GO:0005249|GO:0034765|GO:0016021|GO:0071805	chr2:223920197-223920256	FALSE	hs|2q36.1	ENST00000281830	NM_080671	NM_080671	THC2655788	Hs.348522
A_23_P146284	2349.09	11209.6	0	2.48843	2.48843	5.61167	P	P	SQLE	Homo sapiens squalene epoxidase (SQLE), mRNA [NM_003129]	squalene epoxidase	6713	GO:0006695|GO:0006725|GO:0010033|GO:0050660|GO:0016126|GO:0005789|GO:0004506|GO:0044281|GO:0016021|GO:0055114	chr8:126034443-126034502	FALSE	hs|8q24.13	ENST00000265896	NM_003129	NM_003129	THC2469162	Hs.71465
A_33_P3324552	32.9026	156.94	0	2.48781	2.48781	5.60925	P	P						chr17:020690483-020690542	FALSE	hs|17p11.2
A_24_P110799	2896.76	13817	0	2.4878	2.4878	5.60923	P	P	LSS	Homo sapiens lanosterol synthase (2,3-oxidosqualene-lanosterol cyclase) (LSS), transcript variant 1, mRNA [NM_002340]	lanosterol synthase (2,3-oxidosqualene-lanosterol cyclase)	4047	GO:0005811|GO:0006695|GO:0016020|GO:0005789|GO:0000250|GO:0044281|GO:0008202	chr21:47609358-47609299	FALSE	hs|21q22.3	ENST00000474319	NM_002340	NM_002340	THC2471676	Hs.596543
A_24_P177279	125.838	600.072	0	2.48743	2.48743	5.6078	P	P	CSDC2	Homo sapiens cold shock domain containing C2, RNA binding (CSDC2), mRNA [NM_014460]	cold shock domain containing C2, RNA binding	27254	GO:0006397|GO:0006355|GO:0005737|GO:0003723|GO:0005634|GO:0003677	chr22:41972138-41972197	FALSE	hs|22q13.2	ENST00000306149	NM_014460	NM_014460	THC2483633	Hs.310893
A_24_P273253	69.6129	331.021	0	2.48336	2.48336	5.592	P	P	AHNAK2	Homo sapiens AHNAK nucleoprotein 2 (AHNAK2), mRNA [NM_138420]	AHNAK nucleoprotein 2	113146	GO:0042383|GO:0005515|GO:0030018|GO:0005737|GO:0005886|GO:0043034|GO:0030315|GO:0001778|GO:0005634|GO:0030659	chr14:105404612-105404553	FALSE	hs|14q32.33	ENST00000333244	NM_138420	NM_138420	THC2600970	Hs.441783
A_33_P3355014	61.0787	289.302	0	2.47771	2.47771	5.57011	P	P	TMEM229B	Homo sapiens transmembrane protein 229B (TMEM229B), mRNA [NM_182526]	transmembrane protein 229B	161145	GO:0016021	chr14:67937042-67936983	FALSE	hs|14q24.1	ENST00000357461	NM_182526	NM_182526	THC2492727	Hs.509707
A_23_P420692	33.6629	158.656	0	2.47054	2.47054	5.54253	P	P	PPFIA4	protein tyrosine phosphatase, receptor type, f polypeptide (PTPRF), interacting protein (liprin), alpha 4 [Source:HGNC Symbol;Acc:HGNC:9248] [ENST00000295706]	protein tyrosine phosphatase, receptor type, f polypeptide (PTPRF), interacting protein (liprin), alpha 4	8497	GO:0005622|GO:0005515|GO:0048786|GO:0009986|GO:0045202|GO:0007268|GO:0014047|GO:0007269|GO:0005829	chr1:203047602-203047661	FALSE	hs|1q32.1	ENST00000295706	XM_006711588	XM_006711588	THC2602563	Hs.153648
A_32_P129950	131.967	621.702	0	2.46992	2.46992	5.54012	P	P	NHLRC3	Homo sapiens NHL repeat containing 3 (NHLRC3), transcript variant 1, mRNA [NM_001012754]	NHL repeat containing 3	387921	GO:0070062	chr13:39623818-39623877	FALSE	hs|13q13.3	ENST00000610563	NM_001012754	NM_001012754	THC2500132	Hs.507783
A_24_P374634	110.203	518.234	0	2.46731	2.46731	5.53012	P	P	STAU2	Homo sapiens staufen double-stranded RNA binding protein 2 (STAU2), transcript variant 1, mRNA [NM_001164380]	staufen double-stranded RNA binding protein 2	27067	GO:0005515|GO:0003725|GO:0016020|GO:0005783|GO:0005874|GO:0006810|GO:0005730	chr8:74332923-74332864	FALSE	hs|8q21.11	ENST00000524300	NM_001164380	NM_001164380	THC2472866	Hs.561815
A_33_P3372426	801.832	3770.48	0	2.46725	2.46725	5.52988	P	P	ADAMTS5	Homo sapiens ADAM metallopeptidase with thrombospondin type 1 motif, 5 (ADAMTS5), mRNA [NM_007038]	ADAM metallopeptidase with thrombospondin type 1 motif, 5	11096	GO:0005515|GO:0005578|GO:0005576|GO:0036066|GO:0005178|GO:0006493|GO:0022617|GO:0030198|GO:0006508|GO:0005788|GO:0008270|GO:0004222|GO:0044267|GO:0042742|GO:0008237|GO:0043687	chr21:28290319-28290260	FALSE	hs|21q21.3	ENST00000284987	NM_007038	NM_007038	THC2671640	Hs.58324
A_24_P156490	443.011	2078.71	0	2.46414	2.46414	5.51798	P	P	KCNMA1	Homo sapiens potassium channel, calcium activated large conductance subfamily M alpha, member 1 (KCNMA1), transcript variant 2, mRNA [NM_002247]	potassium channel, calcium activated large conductance subfamily M alpha, member 1	3778	GO:0005515|GO:0005886|GO:0007268|GO:0046872|GO:0016324|GO:0008076|GO:0005249|GO:0042391|GO:0034765|GO:0006813|GO:0071805|GO:0034465|GO:0070062|GO:0060072|GO:0001666|GO:0043065|GO:0030007|GO:0006970|GO:0003779|GO:0060073|GO:0045794|GO:0060083|GO:0051592|GO:0007596|GO:0005901|GO:0016021|GO:0015269	chr10:78644826-78644767	FALSE	hs|10q22.3	ENST00000286627	NM_002247	NM_002247	THC2461688	Hs.144795
A_33_P3235132	383.351	1797.18	0	2.46287	2.46287	5.51312	P	P						chr22:22649050-22649109	FALSE	hs|22q11.22	ENST00000412149	AK127783		THC2481983	Hs.592022
A_23_P42353	14.6686	68.7134	0	2.46173	2.46173	5.50877	P	P	ETV7	Homo sapiens ets variant 7 (ETV7), transcript variant 1, mRNA [NM_016135]	ets variant 7	51513	GO:0005515|GO:0000977|GO:0006366|GO:0006357|GO:0000981|GO:0009887|GO:0005654|GO:0005634|GO:0000122|GO:0001227|GO:0030154	chr6:36336796-36336737	FALSE	hs|6p21.31	ENST00000339796	NM_016135	NM_016135	NP190936	Hs.272398
A_21_P0014099	103.153	481.713	0	2.45725	2.45725	5.4917	P	P	LOC100507554	PREDICTED: Homo sapiens uncharacterized LOC100507554 (LOC100507554), transcript variant X1, ncRNA [XR_108428]	uncharacterized LOC100507554	100507554		chr2:217351658-217351599	FALSE	hs|2q35		XR_108428	XR_108428	THC2652754	Hs.132598
A_23_P25030	56.5979	263.111	0	2.45072	2.45072	5.46689	P	P	HSD17B6	Homo sapiens hydroxysteroid (17-beta) dehydrogenase 6 (HSD17B6), mRNA [NM_003725]	hydroxysteroid (17-beta) dehydrogenase 6	8630	GO:0005622|GO:0004303|GO:0006702|GO:0005783|GO:0031901|GO:0047035|GO:0016491|GO:0009055|GO:0006710|GO:0004745|GO:0003824|GO:0055114	chr12:57180933-57180992	FALSE	hs|12q13.3	ENST00000554150	NM_003725	NM_003725	THC2472295	Hs.524513
A_33_P3389704	88.1318	407.761	0	2.44386	2.44386	5.44095	P	P	CES1	Homo sapiens carboxylesterase 1 (CES1), transcript variant 3, mRNA [NM_001266]	carboxylesterase 1	1066	GO:0052689|GO:0030855|GO:0008152|GO:0009636|GO:0005788|GO:0047374|GO:0005615	chr16:55860139-55860080	FALSE	hs|16q12.2	ENST00000566555	NM_001266	NM_001266	NP435809	Hs.558865
A_33_P3399208	366.281	1693.59	0	2.44293	2.44293	5.43745	P	P	HLA-B	major histocompatibility complex, class I, B [Source:HGNC Symbol;Acc:HGNC:4932] [ENST00000466304]	major histocompatibility complex, class I, B	3106	GO:0002474|GO:0005886|GO:0005783|GO:0019221|GO:0051087|GO:0006955|GO:0060337|GO:0042605|GO:0030670|GO:0071556|GO:0016032|GO:0070062|GO:0060333|GO:0042270|GO:0012507|GO:2001198|GO:0002480|GO:0005794|GO:0002486|GO:0009986|GO:0042612|GO:0042590|GO:0005102|GO:0006952|GO:0002667|GO:0000139|GO:0016020|GO:0005887|GO:0045087|GO:0001916|GO:0031901|GO:0050776|GO:0032655|GO:0002479|GO:0032675|GO:0016021|GO:…		FALSE		ENST00000466304	XR_246962	XR_246962	THC2587029	Hs.77961
A_33_P3421913	37.1847	171.887	0	2.44255	2.44255	5.43603	P	P	CADM1	Homo sapiens cell adhesion molecule 1 (CADM1), transcript variant 3, mRNA [NM_001301043]	cell adhesion molecule 1	23705	GO:0005515|GO:0030424|GO:0008037|GO:0005886|GO:0050715|GO:0007283|GO:0042803|GO:0030154|GO:0030425|GO:0016323|GO:0051606|GO:0016338|GO:0005911|GO:0042271|GO:0050839|GO:0007156|GO:0007157|GO:0070062|GO:0034329|GO:0005102|GO:0006915|GO:0030165|GO:0007416|GO:0045216|GO:0009826|GO:0008021|GO:0001889|GO:0060348|GO:0007420|GO:0001913|GO:0045954|GO:0050798|GO:0016021|GO:0034332	chr11:115044486-115044427	FALSE	hs|11q23.3	ENST00000621709	NM_001301043	NM_001301043	THC2551197	Hs.370510
A_23_P55749	43.6433	201.601	0	2.44155	2.44155	5.43223	P	P	COL5A3	Homo sapiens collagen, type V, alpha 3 (COL5A3), mRNA [NM_015719]	collagen, type V, alpha 3	50509	GO:0005518|GO:0043394|GO:0005576|GO:0005588|GO:0007160|GO:0022617|GO:0007411|GO:0030198|GO:0030199|GO:0030574|GO:0005788|GO:0043588|GO:0008201|GO:0070062|GO:0005201	chr19:10070602-10070543	FALSE	hs|19p13.2	ENST00000264828	NM_015719	NM_015719	THC2471857	Hs.235368
A_23_P216812	37.9586	175.058	0	2.4392	2.4392	5.42342	P	P	CDKN2B	Homo sapiens cyclin-dependent kinase inhibitor 2B (p15, inhibits CDK4) (CDKN2B), transcript variant 1, mRNA [NM_004936]	cyclin-dependent kinase inhibitor 2B (p15, inhibits CDK4)	1030	GO:0005515|GO:0031670|GO:0010467|GO:0014070|GO:0007093|GO:0006367|GO:0008285|GO:0071901|GO:0050680|GO:0005634|GO:0000079|GO:0048536|GO:0005829|GO:0005737|GO:0030858|GO:0045944|GO:0000086|GO:0031668|GO:0007050|GO:0007179|GO:0034097|GO:0030511|GO:0019901|GO:0007568|GO:2000134|GO:0006351|GO:0042326|GO:0001889|GO:0030219|GO:0004861|GO:0005654|GO:0000278	chr9:22009038-22008979	FALSE	hs|9p21.3	ENST00000380142	NM_004936	NM_004936	THC2484508	Hs.72901
A_23_P137470	97.2625	447.714	0	2.43649	2.43649	5.41324	P	P	SIPA1L2	Homo sapiens signal-induced proliferation-associated 1 like 2 (SIPA1L2), mRNA [NM_020808]	signal-induced proliferation-associated 1 like 2	57568	GO:0043547|GO:0051056|GO:0005096	chr1:232534575-232534516	FALSE	hs|1q42.2	ENST00000308942	NM_020808	NM_020808	THC2481922	Hs.745009
A_33_P3271711	28.7146	132.172	0	2.43642	2.43642	5.41298	P	P						chr3:004856040-004855981	FALSE	hs|3p26.1				THC2706532
A_23_P307310	44.468	204.476	0	2.43496	2.43496	5.40751	P	P	ACAN	Homo sapiens aggrecan (ACAN), transcript variant 2, mRNA [NM_013227]	aggrecan	176	GO:0005515|GO:0005796|GO:0005975|GO:0005578|GO:0005576|GO:0044281|GO:0046872|GO:0042339|GO:0031012|GO:0001501|GO:0005540|GO:0018146|GO:0022617|GO:0030198|GO:0042340|GO:0006508|GO:0009405|GO:0030246|GO:0007155|GO:0030203|GO:0043202|GO:0005201	chr15:89417771-89417830	FALSE	hs|15q26.1	ENST00000352105	NM_013227	NM_013227	THC2764092	Hs.2159
A_21_P0014465	275.736	1267.28	0	2.43424	2.43424	5.40481	P	P	LOC101928173	PREDICTED: Homo sapiens uncharacterized LOC101928173 (LOC101928173), transcript variant X2, ncRNA [XR_245039]	uncharacterized LOC101928173	101928173		chr2:87739097-87739038	FALSE	hs|2p11.2		XR_245039	XR_245039
A_22_P00000677	22.1407	101.485	0	2.43037	2.43037	5.39032	P	P	lnc-ADA-1	601109106F1 NIH_MGC_16 Homo sapiens cDNA clone IMAGE:3350136 5', mRNA sequence [BE254357]	lnc-ADA-1:2			chr20:43323902-43323843	FALSE	hs|20q13.12		BE254357		THC2684625	Hs.255479
A_22_P00004339	46.4024	212.482	0	2.42894	2.42894	5.38498	P	P						chr8:121068361-121068420	FALSE	hs|8q24.12	ENST00000520544			THC2562469
A_32_P219520	966.224	4415.93	0	2.42616	2.42616	5.3746	P	P	TNFAIP8	Homo sapiens tumor necrosis factor, alpha-induced protein 8 (TNFAIP8), transcript variant 1, mRNA [NM_014350]	tumor necrosis factor, alpha-induced protein 8	25816	GO:0043066|GO:0005737|GO:0050830|GO:0032611|GO:0043154|GO:0043027	chr5:118730231-118730290	FALSE	hs|5q23.1	ENST00000504771	NM_014350	NM_014350	THC2462063	Hs.656274
A_24_P361457	50.2285	228.701	0	2.42075	2.42075	5.3545	P	P	ENDOV	Homo sapiens endonuclease V (ENDOV), transcript variant 1, mRNA [NM_173627]	endonuclease V	284131	GO:0005737|GO:0003727|GO:0006281|GO:0000287|GO:0016891|GO:0043566|GO:0005730|GO:0016888|GO:0000737	chr17:78411284-78411343	FALSE	hs|17q25.3	ENST00000518137	NM_173627	NM_173627	THC2478757	Hs.728933
A_23_P147025	199.56	908.051	0	2.41982	2.41982	5.35103	P	P	RAB33A	Homo sapiens RAB33A, member RAS oncogene family (RAB33A), mRNA [NM_004794]	RAB33A, member RAS oncogene family	9363	GO:0005515|GO:0005794|GO:0005886|GO:0019882|GO:0008152|GO:2000785|GO:0003924|GO:0032482|GO:0019003|GO:0005525|GO:0006886	chrX:129318758-129318817	FALSE	hs|Xq26.1	ENST00000257017	NM_004794	NM_004794	THC2472814	Hs.654356
A_33_P3275702	45.3206	206.104	0	2.41901	2.41901	5.34803	P	P	FMO2	Homo sapiens flavin containing monooxygenase 2 (non-functional) (FMO2), transcript variant 1, mRNA [NM_001460]	flavin containing monooxygenase 2 (non-functional)	2327	GO:0050661|GO:0006805|GO:0072592|GO:0017144|GO:0050660|GO:0006739|GO:0006082|GO:0044281|GO:0070995|GO:0004497|GO:0004499|GO:0016020|GO:0005789|GO:0009404|GO:0016021	chr1:171179869-171179928	FALSE	hs|1q24.3	ENST00000209929	NM_001460	NM_001460	THC2659809	Hs.144912
A_23_P130753	106.941	484.77	0	2.41436	2.41436	5.33084	P	P	DBP	Homo sapiens D site of albumin promoter (albumin D-box) binding protein (DBP), mRNA [NM_001352]	D site of albumin promoter (albumin D-box) binding protein	1628	GO:0001889|GO:0001077|GO:0000977|GO:0006357|GO:0045944|GO:0007623|GO:0005634|GO:0006351	chr19:49136805-49136746	FALSE	hs|19q13.33	ENST00000222122	NM_001352	NM_001352	THC2503340	Hs.414480
A_23_P304897	3224.53	14587.1	0	2.4114	2.4114	5.31992	P	P	BDKRB2	Homo sapiens bradykinin receptor B2 (BDKRB2), mRNA [NM_000623]	bradykinin receptor B2	624	GO:0005515|GO:0004947|GO:0009651|GO:0046982|GO:0005886|GO:0008015|GO:0002020|GO:0031702|GO:0007204|GO:0019229|GO:0006939|GO:0006954|GO:0007186|GO:0033137|GO:0004435|GO:0005887|GO:0042311|GO:0042310|GO:0008152|GO:0043114|GO:0007169|GO:0007166|GO:0050482|GO:0005768	chr14:96710341-96710400	FALSE	hs|14q32.2	ENST00000554311	NM_000623	NM_000623		Hs.726620
A_23_P310956	3807.01	17185.7	0	2.40835	2.40835	5.30865	P	P	COL6A2	Homo sapiens collagen, type VI, alpha 2 (COL6A2), transcript variant 2C2a', mRNA [NM_058175]	collagen, type VI, alpha 2	1292	GO:0005515|GO:0005581|GO:0005578|GO:0005576|GO:0031982|GO:0005615|GO:0009749|GO:0070208|GO:0042383|GO:0031012|GO:0043234|GO:0022617|GO:0007411|GO:0030198|GO:0030574|GO:0005788|GO:0007155|GO:0070062	chr21:47549291-47549350	FALSE	hs|21q22.3	ENST00000310645	NM_058175	NM_058175	THC2566297	Hs.420269
A_22_P00007003	2367.81	10682.9	0	2.40754	2.40754	5.3057	P	P	lnc-GGCT-1	Homo sapiens mRNA; cDNA DKFZp566O134 (from clone DKFZp566O134). [AL137445]	lnc-GGCT-1:12			chr7:30625181-30625122	FALSE	hs|7p14.3		AL137445		THC2495080	Hs.561708
A_33_P3250083	386.674	1744.46	0	2.40746	2.40746	5.30539	P	P	NFATC4	Homo sapiens nuclear factor of activated T-cells, cytoplasmic, calcineurin-dependent 4 (NFATC4), transcript variant 1, mRNA [NM_001136022]	nuclear factor of activated T-cells, cytoplasmic, calcineurin-dependent 4	4776	GO:0005515|GO:0006366|GO:2001235|GO:0005634|GO:0042975|GO:0005829|GO:0007507|GO:0005737|GO:0034644|GO:0006954|GO:0048167|GO:0045944|GO:0045111|GO:0071285|GO:0005667|GO:0001569|GO:0008630|GO:0032760|GO:0003713|GO:0000122|GO:0000978|GO:0001078|GO:0045333|GO:0055001|GO:0008134|GO:0051145	chr14:24848746-24848805	FALSE	hs|14q12	ENST00000413692	NM_001136022	NM_001136022	THC2467819	Hs.77810
A_23_P51376	27.2073	122.671	0	2.4066	2.4066	5.30223	P	P	NKAIN1	Homo sapiens Na+/K+ transporting ATPase interacting 1 (NKAIN1), mRNA [NM_024522]	Na+/K+ transporting ATPase interacting 1	79570	GO:0005886|GO:0016021	chr1:31652685-31652626	FALSE	hs|1p35.2	ENST00000373736	NM_024522	NM_024522	THC2471813	Hs.470259
A_33_P3279526	51.2362	230.859	0	2.40565	2.40565	5.29874	P	P		argininosuccinate synthetase 1 pseudogene 11 [Source:HGNC Symbol;Acc:HGNC:761] [ENST00000441309]				chr7:21260402-21260343	FALSE	hs|7p15.3	ENST00000441309
A_21_P0013105	19.4973	87.8247	0	2.40523	2.40523	5.29719	P	P						chr6:143360777-143360718	FALSE	hs|6q24.2	ENST00000454588			THC2699591
A_33_P3348719	19.4882	87.5326	0	2.40109	2.40109	5.28201	P	P	FGF9	Homo sapiens fibroblast growth factor 9 (FGF9), mRNA [NM_002010]	fibroblast growth factor 9	2254	GO:0060045|GO:0008286|GO:0030949|GO:0008284|GO:0090263|GO:0048706|GO:0007267|GO:0030178|GO:0030326|GO:0006606|GO:0005615|GO:0045880|GO:0005737|GO:0007173|GO:0002062|GO:0030238|GO:0051781|GO:0008201|GO:0070062|GO:0050679|GO:0048505|GO:0048011|GO:0042472|GO:0048015|GO:0005576|GO:0005104|GO:0002053|GO:0048566|GO:0032927|GO:0001525|GO:0000122|GO:0001649|GO:0005604|GO:0010628|GO:0007165|GO:0008543|GO:…	chr13:22278493-22278552	FALSE	hs|13q12.11	ENST00000382353	NM_002010	NM_002010	THC2610201	Hs.111
A_21_P0007097	14.1552	63.5047	0	2.3994	2.3994	5.27585	P	P	BEND7	BEN domain containing 7 [Source:HGNC Symbol;Acc:HGNC:23514] [ENST00000466271]	BEN domain containing 7	222389	GO:0005515|GO:0070062	chr10:13568200-13568141	FALSE	hs|10p13	ENST00000466271	XR_428635	XR_428635	THC2654820
A_33_P3249872	33207.3	148976	0	2.39938	2.39938	5.27576	P	P	FBLN1	Homo sapiens fibulin 1 (FBLN1), transcript variant C, mRNA [NM_001996]	fibulin 1	2192	GO:0007566|GO:0005509|GO:0005578|GO:0005576|GO:0005615|GO:0005604|GO:0016504|GO:0031012|GO:0010952|GO:0030198|GO:0016032|GO:0005201|GO:0070062	chr22:45959173-45959232	FALSE	hs|22q13.31	ENST00000262722	NM_001996	NM_001996	THC2513019	Hs.24601
A_33_P3241269	7327.37	32853.3	0	2.39854	2.39854	5.2727	P	P	CES1	Homo sapiens carboxylesterase 1 (CES1), transcript variant 1, mRNA [NM_001025195]	carboxylesterase 1	1066	GO:0052689|GO:0030855|GO:0008152|GO:0009636|GO:0005788|GO:0047374|GO:0005615	chr16:55836823-55836764	FALSE	hs|16q12.2	ENST00000421606	NM_001025195	NM_001025195	THC2469521	Hs.558865
A_23_P24444	8488.32	38051.9	0	2.39829	2.39829	5.27177	P	P	DHCR7	Homo sapiens 7-dehydrocholesterol reductase (DHCR7), transcript variant 1, mRNA [NM_001360]	7-dehydrocholesterol reductase	1717	GO:0006695|GO:0001568|GO:0005783|GO:0030324|GO:0045540|GO:0047598|GO:0044281|GO:0009791|GO:0030154|GO:0005640|GO:0016020|GO:0035264|GO:0042127|GO:0005789|GO:0016021|GO:0055114	chr11:71145573-71145514	FALSE	hs|11q13.4	ENST00000355527	NM_001360	NM_001360	THC2469933	Hs.503134
A_22_P00012272	171.971	770.181	0	2.3969	2.3969	5.26671	P	P	lnc-PPP1R3D-2	LNCipedia lincRNA (lnc-PPP1R3D-2), lincRNA [lnc-PPP1R3D-2:3]	lnc-PPP1R3D-2:3			chr20:58908997-58908938	FALSE	hs|20q13.33				THC2705664
A_23_P44436	19.2658	86.2747	0	2.39677	2.39677	5.26622	P	P	GKN1	Homo sapiens gastrokine 1 (GKN1), mRNA [NM_019617]	gastrokine 1	56287	GO:0003674|GO:0008284|GO:0007586|GO:0051781|GO:0005576|GO:0005575|GO:0030141|GO:0008083	chr2:69207981-69208040	FALSE	hs|2p13.3	ENST00000377938	NM_019617	NM_019617	NP1165354	Hs.69319
A_33_P3358898	1525.2	6815.91	0	2.39378	2.39378	5.25532	P	P	SSC5D	Homo sapiens scavenger receptor cysteine rich family, 5 domains (SSC5D), transcript variant 1, mRNA [NM_001144950]	scavenger receptor cysteine rich family, 5 domains	284297	GO:2000483|GO:0050830|GO:0042494|GO:0050840|GO:0007275|GO:0005615|GO:0006898|GO:0005622|GO:0031012|GO:0050829|GO:0005737|GO:0016020|GO:0045087|GO:0043236|GO:0001968|GO:0005044	chr19:56030351-56030410	FALSE	hs|19q13.42	ENST00000389623	NM_001144950	NM_001144950		Hs.554182
A_23_P27795	53.3273	238.208	0	2.39314	2.39314	5.25301	P	P	SPINT2	Homo sapiens serine peptidase inhibitor, Kunitz type, 2 (SPINT2), transcript variant a, mRNA [NM_021102]	serine peptidase inhibitor, Kunitz type, 2	10653	GO:0010951|GO:0005737|GO:0004866|GO:0004867|GO:0006928|GO:0005576|GO:0016021	chr19:38782859-38782918	FALSE	hs|19q13.2	ENST00000585357	NM_021102	NM_021102	NP086200	Hs.31439
A_33_P3375809	190.037	848.167	0	2.39194	2.39194	5.24862	P	P	LOC729970	Homo sapiens hCG2028352-like (LOC729970), long non-coding RNA [NR_033998]	hCG2028352-like	729970		chr1:95428751-95428810	FALSE	hs|1p21.3		NR_033998	NR_033998	THC2644805	Hs.297988
A_22_P00003953	37.6684	167.96	0	2.39056	2.39056	5.2436	P	P	lnc-CHADL-1	LNCipedia lincRNA (lnc-CHADL-1), lincRNA [lnc-CHADL-1:2]	lnc-CHADL-1:2			chr22:41613174-41613115	FALSE	hs|22q13.2		AK057177		THC2507384	Hs.627409
A_21_P0003297	51.6177	229.797	0	2.38829	2.38829	5.23537	P	P	lnc-SLC12A8-1	Q4RES2_TETNG (Q4RES2) Chromosome 13 SCAF15122, whole genome shotgun sequence, partial (10%) [THC2639066]	lnc-SLC12A8-1:1			chr3:124788704-124788645	FALSE	hs|3q21.2				THC2639066
A_23_P30495	1514.83	6743.16	0	2.38814	2.38814	5.23482	P	P	HMGCR	Homo sapiens 3-hydroxy-3-methylglutaryl-CoA reductase (HMGCR), transcript variant 1, mRNA [NM_000859]	3-hydroxy-3-methylglutaryl-CoA reductase	3156	GO:0005515|GO:0050662|GO:0006695|GO:0005783|GO:0045471|GO:0032874|GO:0015936|GO:0044281|GO:0070402|GO:0042803|GO:0061045|GO:0043407|GO:0045908|GO:0010666|GO:0045445|GO:0070374|GO:0005778|GO:0044255|GO:0010664|GO:0051262|GO:0007584|GO:0004420|GO:0007568|GO:0008299|GO:0048661|GO:0048643|GO:0006743|GO:0008542|GO:0005789|GO:0016021|GO:0061179|GO:0042282|GO:0055114	chr5:74657651-74657710	FALSE	hs|5q13.3	ENST00000287936	NM_000859	NM_000859	THC2469813	Hs.628096
A_23_P155596	110.175	490.227	0	2.38752	2.38752	5.23258	P	P	FMO3	Homo sapiens flavin containing monooxygenase 3 (FMO3), transcript variant 2, mRNA [NM_001002294]	flavin containing monooxygenase 3	2328	GO:0050661|GO:0034899|GO:0006805|GO:0004499|GO:0017144|GO:0050660|GO:0005789|GO:0044281|GO:0016021|GO:0016597|GO:0055114|GO:0043231	chr1:171086488-171086547	FALSE	hs|1q24.3	ENST00000367755	NM_001002294	NM_001002294	THC2669909	Hs.445350
A_23_P39766	1119.56	4981.21	0	2.38744	2.38744	5.23227	P	P	GLS	Homo sapiens glutaminase (GLS), transcript variant 1, mRNA [NM_014905]	glutaminase	2744	GO:0005515|GO:0006537|GO:0007268|GO:0008652|GO:0044281|GO:0014047|GO:0007269|GO:0005829|GO:0005739|GO:0034641|GO:0002087|GO:0001967|GO:0051289|GO:0005759|GO:0004359|GO:0006543	chr2:191827822-191827881	FALSE	hs|2q32.2	ENST00000320717	NM_014905	NM_014905	THC2524145	Hs.116448
A_23_P64873	84503.3	375956	0	2.38735	2.38735	5.23197	P	P	DCN	Homo sapiens decorin (DCN), transcript variant A1, mRNA [NM_001920]	decorin	1634	GO:0019800|GO:0005518|GO:0005589|GO:0044281|GO:0005539|GO:0005615|GO:0030208|GO:0030207|GO:0030206|GO:0022617|GO:0030198|GO:0032496|GO:0009887|GO:0030204|GO:0030203|GO:0043202|GO:0005975|GO:0005796|GO:0001822|GO:0007568|GO:0050840|GO:0005578|GO:0005576|GO:0001890|GO:0009612|GO:0031012|GO:0047485|GO:0007519|GO:0042060|GO:0009405	chr12:91539893-91539834	FALSE	hs|12q21.33	ENST00000552962	NM_001920	NM_001920	THC2522476	Hs.156316
A_22_P00025103	30.322	134.822	0	2.38649	2.38649	5.22884	P	P		DA503427 FCBBF3 Homo sapiens cDNA clone FCBBF3018297 5', mRNA sequence [DA503427]				chr2:6453266-6453207	FALSE	hs|2p25.2	ENST00000425125			THC2641795	Hs.570178
A_23_P422933	150.925	669.817	0	2.38381	2.38381	5.21913	P	P	ARHGAP20	Homo sapiens Rho GTPase activating protein 20 (ARHGAP20), transcript variant 1, mRNA [NM_020809]	Rho GTPase activating protein 20	57569	GO:0043547|GO:0051056|GO:0007264|GO:0005829|GO:0005096	chr11:110448123-110448064	FALSE	hs|11q23.1	ENST00000524756	NM_020809	NM_020809	THC2472965	Hs.6136
A_33_P3415052	18.1031	80.2089	0	2.38139	2.38139	5.2104	P	P	NIPAL4	Homo sapiens NIPA-like domain containing 4 (NIPAL4), transcript variant 2, mRNA [NM_001172292]	NIPA-like domain containing 4	348938	GO:0015693|GO:0015095|GO:0016021	chr5:156901670-156901729	FALSE	hs|5q33.3		NM_001172292	NM_001172292	THC2657499	Hs.4285
A_24_P402080	651.955	2887.71	0	2.38095	2.38095	5.2088	P	P	MBP	Homo sapiens myelin basic protein (MBP), transcript variant 8, mRNA [NM_001025100]	myelin basic protein	4155	GO:0005515|GO:0005886|GO:0042552|GO:0007568|GO:0007268|GO:0009636|GO:0005634|GO:0002020|GO:0007417|GO:0008366|GO:0033269|GO:0006955|GO:0070542|GO:0021762|GO:0043218|GO:0043025|GO:0032570|GO:0061024|GO:0050771|GO:0034612|GO:0019911|GO:0046689	chr18:74724904-74724845	FALSE	hs|18q23	ENST00000397860	NM_001025100	NM_001025100	THC2491815	Hs.551713
A_23_P394395	244.133	1080.86	0	2.38032	2.38032	5.20652	P	P	JPH2	Homo sapiens junctophilin 2 (JPH2), transcript variant 1, mRNA [NM_020433]	junctophilin 2	57158	GO:0005515|GO:0070300|GO:0030018|GO:0060402|GO:0005886|GO:0030314|GO:0080025|GO:0070273|GO:0005547|GO:0005546|GO:0032266|GO:0055074|GO:0060316|GO:0014701|GO:0060314|GO:0070588|GO:0001786|GO:0015278|GO:0016021|GO:0055024|GO:0010314	chr20:42740604-42740545	FALSE	hs|20q13.12	ENST00000372980	NM_020433	NM_020433	THC2472885	Hs.441737
A_33_P3332627	2183.38	9659.38	0	2.37924	2.37924	5.20261	P	P		glucuronidase, beta pseudogene 10 [Source:HGNC Symbol;Acc:HGNC:42324] [ENST00000417412]				chr7:57245525-57245466	FALSE	hs|7p11.2	ENST00000417412
A_23_P501831	445.719	1970.56	0	2.37827	2.37827	5.19912	P	P	FAXDC2	Homo sapiens fatty acid hydroxylase domain containing 2 (FAXDC2), mRNA [NM_032385]	fatty acid hydroxylase domain containing 2	10826	GO:0005506|GO:0016491|GO:0006633|GO:0016021|GO:0055114	chr5:154198184-154198125	FALSE	hs|5q33.2	ENST00000423554	NM_032385	NM_032385	THC2485876	Hs.519694
A_24_P153511	59.5817	263.299	0	2.37763	2.37763	5.19683	P	P	OSBPL8	Homo sapiens oxysterol binding protein-like 8 (OSBPL8), transcript variant 1, mRNA [NM_020841]	oxysterol binding protein-like 8	114882	GO:0051897|GO:0031965|GO:0030336|GO:0090204|GO:0016020|GO:0015485|GO:0010891|GO:0006869|GO:0046628|GO:0045444	chr12:76746619-76746560	FALSE	hs|12q21.2	ENST00000261183	NM_020841	NM_020841	THC2600953	Hs.430849
A_21_P0000893	30.6078	135.02	0	2.37508	2.37508	5.18764	P	P	IQCH-AS1	Homo sapiens IQCH antisense RNA 1 (IQCH-AS1), transcript variant 1, long non-coding RNA [NR_040051]	IQCH antisense RNA 1	100506686		chr15:67696003-67695944	FALSE	hs|15q23		NR_040051	NR_040051		Hs.656245
A_24_P168925	209.14	921.766	0	2.3738	2.3738	5.18304	P	P	CHRDL1	Homo sapiens chordin-like 1 (CHRDL1), transcript variant 1, mRNA [NM_001143981]	chordin-like 1	91851	GO:0030514|GO:0048749|GO:0001503|GO:0030182|GO:0001654|GO:0005576|GO:0030509	chrX:109917279-109917220	FALSE	hs|Xq23	ENST00000372045	NM_001143981	NM_001143981	THC2710246	Hs.496587
A_23_P50919	4528.57	19929.3	0	2.37164	2.37164	5.17527	P	P	SERPINE2	Homo sapiens serpin peptidase inhibitor, clade E (nexin, plasminogen activator inhibitor type 1), member 2 (SERPINE2), transcript variant 1, mRNA [NM_006216]	serpin peptidase inhibitor, clade E (nexin, plasminogen activator inhibitor type 1), member 2	5270	GO:0005515|GO:0030308|GO:0061108|GO:0008285|GO:0031594|GO:0004867|GO:0060291|GO:0045879|GO:0005539|GO:0005615|GO:0042628|GO:0005829|GO:0010766|GO:0031091|GO:0033363|GO:0008201|GO:0030334|GO:0051966|GO:0048505|GO:0042177|GO:0021683|GO:0090331|GO:0005102|GO:0005576|GO:0014067|GO:0031232|GO:0031982|GO:0045861|GO:0060384|GO:0010951|GO:0031012|GO:0048711|GO:0007596|GO:0030195|GO:0050974|GO:0010757|GO:…	chr2:224842295-224840597	FALSE	hs|2q36.1	ENST00000478966	NM_006216	NM_006216	THC2641761	Hs.38449
A_24_P79808	319.543	1404.75	0	2.37011	2.37011	5.1698	P	P	PBXIP1	Homo sapiens pre-B-cell leukemia homeobox interacting protein 1 (PBXIP1), mRNA [NM_020524]	pre-B-cell leukemia homeobox interacting protein 1	57326	GO:0005515|GO:0003714|GO:0005874|GO:0007275|GO:0005634|GO:0045892|GO:0030154|GO:0005829	chr1:154917198-154917139	FALSE	hs|1q21.3	ENST00000368463	NM_020524	NM_020524	THC2663688	Hs.505806
A_23_P431268	197.067	865.994	0	2.36954	2.36954	5.16776	P	P	PLEKHA6	Homo sapiens pleckstrin homology domain containing, family A member 6 (PLEKHA6), mRNA [NM_014935]	pleckstrin homology domain containing, family A member 6	22874		chr1:204188069-204188010	FALSE	hs|1q32.1	ENST00000272203	NM_014935	NM_014935	THC2473003	Hs.253146
A_21_P0001902	476.385	2084.33	0	2.36326	2.36326	5.1453	P	P	LOC101928173	PREDICTED: Homo sapiens uncharacterized LOC101928173 (LOC101928173), transcript variant X2, ncRNA [XR_245039]	uncharacterized LOC101928173	101928173		chr2:112268508-112268567	FALSE	hs|2q13	ENST00000455309	XR_245039	XR_245039	THC2634723
A_23_P203920	1113.61	4867.17	0	2.36171	2.36171	5.13981	P	P	SSPN	Homo sapiens sarcospan (SSPN), transcript variant 1, mRNA [NM_005086]	sarcospan	8082	GO:0042383|GO:0030133|GO:0030054|GO:0006936|GO:0016010|GO:0005887|GO:0045211|GO:0007155	chr12:26385695-26385754	FALSE	hs|12p12.1	ENST00000242729	NM_005086	NM_005086	THC2471420	Hs.183428
A_33_P3369844	19.3821	84.568	0	2.35925	2.35925	5.13105	P	P	CD24	Homo sapiens CD24 molecule (CD24), transcript variant 1, mRNA [NM_013230]	CD24 molecule	100133941	GO:0045730|GO:0005515|GO:0072112|GO:0043627|GO:0005886|GO:0061098|GO:0031295|GO:0002237|GO:0031225|GO:0007204|GO:0032597|GO:0032913|GO:0072139|GO:0042104|GO:0016337|GO:0030296|GO:0030856|GO:0043406|GO:0007411|GO:0043408|GO:0032600|GO:0004871|GO:0016055|GO:0001775|GO:0042632|GO:0001666|GO:0009986|GO:0019901|GO:0097193|GO:2000768|GO:0001959|GO:0042325|GO:0002768|GO:0016020|GO:0016477|GO:0045121	chrY:21152726-21152667	FALSE	hs|Yq11.222	ENST00000606017	NM_013230	NM_013230	THC2546089	Hs.644105
A_23_P31921	711.842	3087.35	0	2.35061	2.35061	5.10041	P	P	ASS1	Homo sapiens argininosuccinate synthase 1 (ASS1), transcript variant 1, mRNA [NM_000050]	argininosuccinate synthase 1	445	GO:0005515|GO:0006531|GO:0005783|GO:0005741|GO:0005634|GO:0044281|GO:0005764|GO:0010043|GO:0045429|GO:0005829|GO:0071418|GO:0070852|GO:0034641|GO:0005737|GO:0071230|GO:0071377|GO:0071356|GO:0006526|GO:0043204|GO:0032355|GO:0070062|GO:0071499|GO:0060416|GO:0001822|GO:0007584|GO:0042493|GO:0007568|GO:0006953|GO:0005524|GO:0001889|GO:0010046|GO:0071222|GO:0071346|GO:0071400|GO:0007494|GO:0015643|GO:…	chr9:133342120-133342179	FALSE	hs|9q34.11	ENST00000422569	NM_000050	NM_000050	THC2555635	Hs.160786
A_23_P404606	308.9	1339.42	0	2.35027	2.35027	5.09919	P	P	CREBRF	Homo sapiens CREB3 regulatory factor (CREBRF), transcript variant 1, mRNA [NM_153607]	CREB3 regulatory factor	153222	GO:0005515|GO:0006986|GO:0032388|GO:0042711|GO:0045732|GO:0006355|GO:0034976|GO:0003700|GO:0005634|GO:0000122|GO:0051222|GO:0006351|GO:1900170|GO:0043565|GO:0016604|GO:0005737|GO:1900102|GO:0006810	chr5:172563805-172563864	FALSE	hs|5q35.1	ENST00000296953	NM_153607	NM_153607	THC2461797	Hs.484195
A_33_P3233436	68.6198	297.313	0	2.34916	2.34916	5.09527	P	P	PNMA6A	Homo sapiens paraneoplastic Ma antigen family member 6A (PNMA6A), mRNA [NM_032882]	paraneoplastic Ma antigen family member 6A	84968		chrX:152243111-152243170	FALSE	hs|Xq28	ENST00000598713	NM_032882	NM_032882	THC2472013	Hs.721963
A_33_P3385842	27.7671	120.21	0	2.34798	2.34798	5.09112	P	P	CCDC7	Homo sapiens coiled-coil domain containing 7 (CCDC7), transcript variant 1, mRNA [NM_145023]	coiled-coil domain containing 7	79741		chr10:32856759-32856818	FALSE	hs|10p11.22	ENST00000435402	NM_145023	NM_145023	NP404924	Hs.585464
A_33_P3275070	23.7564	102.741	0	2.34649	2.34649	5.08584	P	P		Homo sapiens cDNA FLJ33983 fis, clone DFNES2004684. [AK091302]				chr4:120551821-120551880	FALSE	hs|4q26		AK091302		THC2625371	Hs.647971
A_33_P3449097	675.685	2922.04	0	2.34643	2.34643	5.08563	P	P	TSPAN10	Homo sapiens tetraspanin 10 (TSPAN10), transcript variant 1, mRNA [NM_001290212]	tetraspanin 10	83882	GO:0072594|GO:0016021|GO:0019899	chr17:79615719-79615778	FALSE	hs|17q25.3	ENST00000621293	NM_001290212	NM_001290212	NP1074767	Hs.740811
A_23_P98580	16288	70426.5	0	2.34618	2.34618	5.08475	P	P	FADS2	Homo sapiens fatty acid desaturase 2 (FADS2), transcript variant 1, mRNA [NM_004265]	fatty acid desaturase 2	9415	GO:0006636|GO:0016020|GO:0005506|GO:0005887|GO:0004768|GO:0005789|GO:0044281|GO:0036109|GO:0055114|GO:0043651|GO:0033559|GO:0020037	chr11:61634754-61634813	FALSE	hs|11q12.2	ENST00000523235	NM_004265	NM_004265	THC2512429	Hs.502745
A_21_P0005856	81.0378	350.089	0	2.34493	2.34493	5.08035	P	P	lnc-SLCO5A1-3	LNCipedia lincRNA (lnc-SLCO5A1-3), lincRNA [lnc-SLCO5A1-3:1]	lnc-SLCO5A1-3:1			chr8:70235274-70235215	FALSE	hs|8q13.2
A_33_P3223592	4019.57	17354.5	0	2.34406	2.34406	5.07731	P	P	APOE	Homo sapiens apolipoprotein E (APOE), transcript variant 1, mRNA [NM_001302688]	apolipoprotein E	348	GO:0005515|GO:0010468|GO:0006707|GO:0007603|GO:0005764|GO:0002021|GO:0005615|GO:0034361|GO:0034365|GO:0034364|GO:0034363|GO:0034362|GO:0019433|GO:0034447|GO:0033344|GO:0032868|GO:0005794|GO:0016209|GO:0007568|GO:0031232|GO:0006898|GO:0007271|GO:0034372|GO:0034374|GO:0007186|GO:0034375|GO:0042157|GO:0006641|GO:0015909|GO:0000302|GO:0042159|GO:0005319|GO:0042158|GO:0010544|GO:0005886|GO:0007263|GO:…	chr19:45412590-45412649	FALSE	hs|19q13.32	ENST00000252486	NM_001302688	NM_001302688	THC2465276	Hs.654439
A_23_P422071	329.624	1422.58	0	2.34348	2.34348	5.07527	P	P	B3GALT4	Homo sapiens UDP-Gal:betaGlcNAc beta 1,3-galactosyltransferase, polypeptide 4 (B3GALT4), mRNA [NM_003782]	UDP-Gal:betaGlcNAc beta 1,3-galactosyltransferase, polypeptide 4	8705	GO:0000139|GO:0008499|GO:0047915|GO:0006486|GO:0016021	chr6:33246543-33246603	FALSE	hs|6p21.32	ENST00000383209	NM_003782	NM_003782	THC2471842	Hs.534375
A_23_P319583	15.5601	67.1022	0	2.34238	2.34238	5.07137	P	P	RIMS3	Homo sapiens regulating synaptic membrane exocytosis 3 (RIMS3), mRNA [NM_014747]	regulating synaptic membrane exocytosis 3	9783	GO:0048786|GO:0030054|GO:0017156|GO:2000300|GO:0042391|GO:0006836|GO:0044325	chr1:41086628-41086569	FALSE	hs|1p34.2	ENST00000372684	NM_014747	NM_014747	THC2620142	Hs.654808
A_23_P301521	648.158	2794.62	0	2.3421	2.3421	5.07042	P	P	KIAA1462	Homo sapiens KIAA1462 (KIAA1462), mRNA [NM_020848]	KIAA1462	57608	GO:0005912|GO:0005911|GO:0007155	chr10:30301839-30301780	FALSE	hs|10p11.23	ENST00000375377	NM_020848	NM_020848	THC2527345	Hs.533953
A_23_P103310	25.5045	109.644	0	2.33787	2.33787	5.05557	P	P	S100A7	Homo sapiens S100 calcium binding protein A7 (S100A7), mRNA [NM_002963]	S100 calcium binding protein A7	6278	GO:0005515|GO:0051238|GO:0005783|GO:0005509|GO:0010820|GO:0005576|GO:0005634|GO:0001525|GO:0071624|GO:0005829|GO:0050829|GO:0005737|GO:0050786|GO:0008544|GO:0030216|GO:0045087|GO:0032496|GO:0008270|GO:0090026|GO:0070374|GO:0000302|GO:0005925|GO:0070062	chr1:153431390-153430429	FALSE	hs|1q21.3	ENST00000368723	NM_002963	NM_002963	THC2473764	Hs.112408
A_23_P10121	1139.89	4897.39	0	2.33698	2.33698	5.05245	P	P	SFRP1	Homo sapiens secreted frizzled-related protein 1 (SFRP1), mRNA [NM_003012]	secreted frizzled-related protein 1	6422	GO:0005515|GO:0001657|GO:0014070|GO:0017147|GO:0030308|GO:0033689|GO:0030307|GO:0050732|GO:0050680|GO:0010564|GO:0005615|GO:0032855|GO:0042802|GO:0005109|GO:0005622|GO:0014034|GO:0006508|GO:0046676|GO:0050679|GO:0030336|GO:0009986|GO:0004930|GO:0001843|GO:0048546|GO:0001649|GO:0045600|GO:0045893|GO:0045892|GO:0001954|GO:0045578|GO:0008284|GO:0008285|GO:0005886|GO:0048147|GO:0030178|GO:0030177|GO:…	chr8:41120220-41120161	FALSE	hs|8p11.21	ENST00000220772	NM_003012	NM_003012	THC2468923	Hs.213424
A_23_P130376	630.45	2707.65	0	2.33646	2.33646	5.05062	P	P	PIEZO2	Homo sapiens piezo-type mechanosensitive ion channel component 2 (PIEZO2), mRNA [NM_022068]	piezo-type mechanosensitive ion channel component 2	63895	GO:0008381|GO:0005261|GO:0042391|GO:0050974|GO:0016021|GO:0006812|GO:0009612	chr18:10671274-10671215	FALSE	hs|18p11.22	ENST00000538948	NM_022068	NM_022068	THC2483623	Hs.436902
A_23_P69326	17.2948	74.2734	0	2.33638	2.33638	5.05033	P	P	CADPS	Homo sapiens Ca++-dependent secretion activator (CADPS), transcript variant 3, mRNA [NM_183393]	Ca++-dependent secretion activator	8618	GO:0005515|GO:0050432|GO:0016082|GO:0030054|GO:0019901|GO:0045202|GO:0006887|GO:0015031|GO:0046872|GO:0005829|GO:0008289|GO:0016050|GO:0030659	chr3:62384835-62384776	FALSE	hs|3p14.2	ENST00000283269	NM_183393	NM_183393	NP095719	Hs.654933
A_23_P19624	102.142	438.646	0	2.33635	2.33635	5.05022	P	P	BMP6	Homo sapiens bone morphogenetic protein 6 (BMP6), mRNA [NM_001718]	bone morphogenetic protein 6	654	GO:0051216|GO:0001654|GO:0050714|GO:0060395|GO:0005615|GO:0006879|GO:0030539|GO:0005737|GO:0006955|GO:0006954|GO:0045944|GO:0043408|GO:0010039|GO:0032026|GO:0032332|GO:0032526|GO:0050679|GO:0014823|GO:0030501|GO:0046982|GO:0001822|GO:0031988|GO:0010862|GO:0051384|GO:0042981|GO:0003323|GO:0030509|GO:2000860|GO:0005160|GO:0005125|GO:0001649|GO:0045669|GO:0001958|GO:0001501|GO:0001938|GO:0070700|GO:…	chr6:7881395-7881454	FALSE	hs|6p24.3	ENST00000283147	NM_001718	NM_001718	THC2474595	Hs.285671
A_22_P00001388	22.9516	98.4036	0	2.33398	2.33398	5.04196	P	P	LOC101927100	Homo sapiens uncharacterized LOC101927100 (LOC101927100), transcript variant 2, long non-coding RNA [NR_109875]	uncharacterized LOC101927100	101927100		chr5:114938776-114938835	FALSE	hs|5q22.3		NR_109875	NR_109875	THC2775681
A_22_P00015971	88.0616	377.378	0	2.33329	2.33329	5.03955	P	P	lnc-TEKT5-1	LNCipedia lincRNA (lnc-TEKT5-1), lincRNA [lnc-TEKT5-1:1]	lnc-TEKT5-1:1			chr16:10716238-10716179	FALSE	hs|16p13.13
A_33_P3300635	143.55	614.733	0	2.33228	2.33228	5.036	P	P	PFKFB2	Homo sapiens 6-phosphofructo-2-kinase/fructose-2,6-biphosphatase 2 (PFKFB2), transcript variant 1, mRNA [NM_006212]	6-phosphofructo-2-kinase/fructose-2,6-biphosphatase 2	5208	GO:0005515|GO:0006089|GO:0019901|GO:0005975|GO:0033133|GO:0044281|GO:0005524|GO:0006096|GO:0009749|GO:0005829|GO:0004331|GO:0016311|GO:0006007|GO:0009405|GO:0046835|GO:0006006|GO:0032024|GO:0006003|GO:0003873|GO:0006000	chr1:207251103-207251162	FALSE	hs|1q32.2	ENST00000367080	NM_006212	NM_006212		Hs.282702
A_33_P3319502	5048.44	21586.6	0	2.3301	2.3301	5.0284	P	P							FALSE
A_23_P81158	1132.99	4841.06	0	2.32906	2.32906	5.02477	P	P	ADH1C	Homo sapiens alcohol dehydrogenase 1C (class I), gamma polypeptide (ADH1C), mRNA [NM_000669]	alcohol dehydrogenase 1C (class I), gamma polypeptide	126	GO:0004022|GO:0006805|GO:0006069|GO:0008270|GO:0044281|GO:0005829	chr4:100260740-100257881	FALSE	hs|4q23	ENST00000515683	NM_000669	NM_000669	THC2508925	Hs.654537
A_24_P291231	20.5023	87.338	0	2.3247	2.3247	5.00961	P	P	PER3	Homo sapiens period circadian clock 3 (PER3), transcript variant 4, mRNA [NM_016831]	period circadian clock 3	8863	GO:0005515|GO:0007165|GO:0005737|GO:0045187|GO:0005634|GO:0004871|GO:0000122|GO:0019900|GO:0032922|GO:0031625|GO:0006351	chr1:7904641-7904700	FALSE	hs|1p36.23	ENST00000613533	NM_016831	NM_016831	THC2491400	Hs.162200
A_21_P0010250	60.4084	256.833	0	2.32188	2.32188	4.99983	P	P	LINC00112	Homo sapiens long intergenic non-protein coding RNA 112 (LINC00112), long non-coding RNA [NR_024028]	long intergenic non-protein coding RNA 112	54089		chr21:43136615-43136674	FALSE	hs|21q22.3		NR_024028	NR_024028	THC2686014	Hs.98186
A_21_P0013709	73.6825	312.973	0	2.32052	2.32052	4.99511	P	P	LINC01503	long intergenic non-protein coding RNA 1503 [Source:HGNC Symbol;Acc:HGNC:51184] [ENST00000423122]	long intergenic non-protein coding RNA 1503	100506119		chr9:132117870-132121666	FALSE	hs|9q34.11	ENST00000423122			THC2653521
A_23_P211973	31.2555	132.587	0	2.31863	2.31863	4.98859	P	P	NEK11	Homo sapiens NIMA-related kinase 11 (NEK11), transcript variant 1, mRNA [NM_024800]	NIMA-related kinase 11	79858	GO:0035556|GO:0005515|GO:0004674|GO:0031573|GO:0031572|GO:0005730|GO:0006468|GO:0005654|GO:0005524|GO:0046872	chr3:130947511-130962317	FALSE	hs|3q22.1	ENST00000510474	NM_024800	NM_024800	THC2608236	Hs.657336
A_33_P3269539	7887.89	33438.9	0	2.31769	2.31769	4.98533	P	P	COL6A2	Homo sapiens collagen, type VI, alpha 2 (COL6A2), transcript variant 2C2a, mRNA [NM_058174]	collagen, type VI, alpha 2	1292	GO:0005515|GO:0005581|GO:0005578|GO:0005576|GO:0031982|GO:0005615|GO:0009749|GO:0070208|GO:0042383|GO:0031012|GO:0043234|GO:0022617|GO:0007411|GO:0030198|GO:0030574|GO:0005788|GO:0007155|GO:0070062	chr21:47546086-47546145	FALSE	hs|21q22.3	ENST00000397763	NM_058174	NM_058174	THC2549771	Hs.420269
A_23_P148879	177.966	752.965	0	2.31485	2.31485	4.97554	P	P	ATP1A2	Homo sapiens ATPase, Na+/K+ transporting, alpha 2 polypeptide (ATP1A2), mRNA [NM_000702]	ATPase, Na+/K+ transporting, alpha 2 polypeptide	477	GO:0008344|GO:0005886|GO:0051087|GO:0006883|GO:0045202|GO:0006942|GO:0006940|GO:0060048|GO:0046872|GO:0019229|GO:0040011|GO:0005737|GO:0002087|GO:0034220|GO:0043197|GO:0045988|GO:0006814|GO:0045822|GO:0006813|GO:0086004|GO:0005391|GO:0030007|GO:0051481|GO:0010107|GO:0010881|GO:0030315|GO:0086064|GO:0005890|GO:0055085|GO:0031982|GO:0005524|GO:0002026|GO:0071383|GO:0005901|GO:0008542|GO:0001504|GO:…	chr1:160113275-160113334	FALSE	hs|1q23.2	ENST00000361216	NM_000702	NM_000702	THC2469667	Hs.34114
A_23_P257763	23.4918	99.2989	0	2.31349	2.31349	4.97084	P	P	BOC	Homo sapiens BOC cell adhesion associated, oncogene regulated (BOC), transcript variant 2, mRNA [NM_033254]	BOC cell adhesion associated, oncogene regulated	91653	GO:0042692|GO:0005515|GO:0051149|GO:0005886|GO:0007411|GO:0045663|GO:0043025|GO:0016021|GO:0044295|GO:0007155|GO:0007224	chr3:113003685-113004257	FALSE	hs|3q13.2	ENST00000466059	NM_033254	NM_033254	THC2720383	Hs.591318
A_23_P113701	61.3493	259.269	0	2.3132	2.3132	4.96986	P	P	PDGFA	Homo sapiens platelet-derived growth factor alpha polypeptide (PDGFA), transcript variant 1, mRNA [NM_002607]	platelet-derived growth factor alpha polypeptide	5154	GO:0005515|GO:0050730|GO:0005518|GO:0005615|GO:0042803|GO:0010035|GO:0007173|GO:0030198|GO:0032956|GO:0009887|GO:0051781|GO:0007179|GO:0070374|GO:0001942|GO:0032355|GO:0035793|GO:0048839|GO:0060683|GO:0030335|GO:0048286|GO:0046982|GO:0009986|GO:0048407|GO:0010512|GO:0045740|GO:0030168|GO:0014068|GO:0005161|GO:0008543|GO:0030031|GO:0045087|GO:0042060|GO:0005788|GO:0043588|GO:0008083|GO:2000278|GO:…	chr7:536988-536929	FALSE	hs|7p22.3	ENST00000402802	NM_002607	NM_002607	THC2472997	Hs.535898
A_23_P125596	42.708	179.289	0	2.30358	2.30358	4.93681	P	P	RPS6KA6	Homo sapiens ribosomal protein S6 kinase, 90kDa, polypeptide 6 (RPS6KA6), mRNA [NM_014496]	ribosomal protein S6 kinase, 90kDa, polypeptide 6	27330	GO:0000287|GO:2000381|GO:0005730|GO:0007268|GO:0005634|GO:0007417|GO:0005524|GO:0045992|GO:0005829|GO:0005739|GO:0007165|GO:0004672|GO:0007411|GO:0004674|GO:0070373|GO:0005654|GO:0006468|GO:0006978	chrX:83319318-83319259	FALSE	hs|Xq21.1	ENST00000543399	NM_014496	NM_014496	THC2478410	Hs.234478
A_22_P00010174	1769.47	7421.12	0	2.30219	2.30219	4.93207	P	P	FGD5-AS1	Homo sapiens FGD5 antisense RNA 1 (FGD5-AS1), transcript variant 1, long non-coding RNA [NR_046251]	FGD5 antisense RNA 1	100505641		chr3:14989896-14989837	FALSE	hs|3p25.1		NR_046251	NR_046251	THC2553776	Hs.517821
A_23_P97700	4972.24	20719.7	0	2.2929	2.2929	4.90042	P	P	TXNIP	Homo sapiens thioredoxin interacting protein (TXNIP), mRNA [NM_006472]	thioredoxin interacting protein	10628	GO:0005515|GO:0042542|GO:0005634|GO:0006606|GO:0035872|GO:0005829|GO:0005758|GO:0005737|GO:0042127|GO:0051782|GO:0032355|GO:0031625|GO:0004857|GO:0043065|GO:0042493|GO:0000122|GO:0043086|GO:0006351|GO:0009749|GO:0009612|GO:0051592|GO:0007049|GO:0030216|GO:0045087|GO:0032570|GO:0071228|GO:0048008	chr1:145442447-145442506	FALSE	hs|1q21.1	ENST00000582401	NM_006472	NM_006472	THC2555785	Hs.709057
A_33_P3303542	716.413	2985.22	0	2.29285	2.29285	4.90022	P	P	SSC5D	Homo sapiens scavenger receptor cysteine rich family, 5 domains (SSC5D), transcript variant 1, mRNA [NM_001144950]	scavenger receptor cysteine rich family, 5 domains	284297	GO:2000483|GO:0050830|GO:0042494|GO:0050840|GO:0007275|GO:0005615|GO:0006898|GO:0005622|GO:0031012|GO:0050829|GO:0005737|GO:0016020|GO:0045087|GO:0043236|GO:0001968|GO:0005044	chr19:56030303-56030362	FALSE	hs|19q13.42	ENST00000389623	NM_001144950	NM_001144950	THC2710840	Hs.554182
A_23_P205177	114.45	475.844	0	2.28964	2.28964	4.88936	P	P	F10	Homo sapiens coagulation factor X (F10), mRNA [NM_000504]	coagulation factor X	2159	GO:0005515|GO:0051897|GO:0030335|GO:0004252|GO:0005886|GO:0005796|GO:0005509|GO:0005576|GO:0031233|GO:0017187|GO:0005543|GO:0007596|GO:0007597|GO:0007598|GO:0006508|GO:0005788|GO:0044267|GO:0043687	chr13:113803286-113803345	FALSE	hs|13q34	ENST00000375559	NM_000504	NM_000504	THC2471124	Hs.361463
A_22_P00003370	32.5282	135.071	0	2.28782	2.28782	4.88319	P	P	lnc-CBX2-1	Q96EX9_HUMAN (Q96EX9) C14orf78 protein (Fragment), partial (4%) [THC2643699]	lnc-CBX2-1:1			chr17:77775865-77775924	FALSE	hs|17q25.3				THC2643699
A_33_P3283833	16.3476	67.8765	0	2.2877	2.2877	4.88277	P	P	FOXS1	Homo sapiens forkhead box S1 (FOXS1), mRNA [NM_004118]	forkhead box S1	2307	GO:0043565|GO:0003700|GO:0001568|GO:0006366|GO:0006357|GO:0000981|GO:0050885|GO:0005634|GO:0040018|GO:0045892|GO:0003677|GO:0043433	chr20:30432163-30432104	FALSE	hs|20q11.21	ENST00000375978	NM_004118	NM_004118	THC2475770	Hs.516971
A_23_P144476	251.396	1041.61	0	2.28465	2.28465	4.87246	P	P	SPRY1	Homo sapiens sprouty homolog 1, antagonist of FGF signaling (Drosophila) (SPRY1), transcript variant 2, mRNA [NM_199327]	sprouty homolog 1, antagonist of FGF signaling (Drosophila)	10252	GO:0001656|GO:0005515|GO:0001657|GO:0008285|GO:0005886|GO:0000132|GO:0042059|GO:0001759|GO:0051387|GO:0005829|GO:0046580|GO:0007173|GO:0043407|GO:0040037|GO:0070373|GO:0060449|GO:0034261	chr4:124324494-124324553	FALSE	hs|4q28.1	ENST00000339241	NM_199327	NM_199327	NP082859	Hs.744854
A_33_P3235053	1972.24	8143.82	0	2.27974	2.27974	4.85591	P	P	TRIM47	Homo sapiens tripartite motif containing 47 (TRIM47), mRNA [NM_033452]	tripartite motif containing 47	91107	GO:0005737|GO:0008270|GO:0005634	chr17:73870306-73870247	FALSE	hs|17q25.1	ENST00000254816	NM_033452	NM_033452	THC2738796	Hs.293660
A_21_P0012050	37.3611	153.95	0	2.27672	2.27672	4.84576	P	P		long intergenic non-protein coding RNA 266-1 [Source:HGNC Symbol;Acc:HGNC:16202] [ENST00000445252]				chr11:104999-104940	FALSE	hs|11p15.5	ENST00000419394	XR_427580	XR_427580	THC2515016	Hs.471887
A_22_P00017844	32.1352	131.663	0	2.2685	2.2685	4.81822	P	P	ZCCHC2	Homo sapiens zinc finger, CCHC domain containing 2 (ZCCHC2), transcript variant 2, non-coding RNA [NR_126534]	zinc finger, CCHC domain containing 2	54877	GO:0005737|GO:0008270|GO:0035091|GO:0003676	chr18:60253758-60253817	FALSE	hs|18q21.33	ENST00000585873	NR_126534	NR_126534	THC2761719
A_24_P148750	362.952	1487.04	0	2.26846	2.26846	4.81809	P	P	SH3BP5	Homo sapiens SH3-domain binding protein 5 (BTK-associated) (SH3BP5), transcript variant 1, mRNA [NM_004844]	SH3-domain binding protein 5 (BTK-associated)	9467	GO:0035556|GO:0005739|GO:0005515|GO:0007165|GO:0017124|GO:0005737|GO:0004860|GO:0006469	chr3:15298613-15298554	FALSE	hs|3p25.1	ENST00000408919	NM_004844	NM_004844	THC2514190	Hs.257761
A_23_P39955	20473.1	83661	0	2.2647	2.2647	4.80553	P	P	ACTG2	Homo sapiens actin, gamma 2, smooth muscle, enteric (ACTG2), transcript variant 1, mRNA [NM_001615]	actin, gamma 2, smooth muscle, enteric	72	GO:0006936|GO:0072562|GO:0005856|GO:0005615|GO:0005524|GO:0071944|GO:0070062|GO:0005829	chr2:74146700-74146759	FALSE	hs|2p13.1	ENST00000438902	NM_001615	NM_001615	THC2518926	Hs.516105
A_23_P48717	19980.1	81624.5	0	2.26431	2.26431	4.80425	P	P	NPC2	Homo sapiens Niemann-Pick disease, type C2 (NPC2), mRNA [NM_006432]	Niemann-Pick disease, type C2	10577	GO:0042632|GO:0005515|GO:0033344|GO:0005783|GO:0019747|GO:0030301|GO:0009615|GO:0005764|GO:0015914|GO:0015485|GO:0046836|GO:0019899|GO:0032367|GO:0070062|GO:0008203|GO:0032366	chr14:74946813-74946754	FALSE	hs|14q24.3	ENST00000554482	NM_006432	NM_006432	THC2533612	Hs.433222
A_23_P15876	439.384	1793.99	0	2.26349	2.26349	4.80151	P	P	ALPK2	Homo sapiens alpha-kinase 2 (ALPK2), mRNA [NM_052947]	alpha-kinase 2	115701	GO:0004674|GO:0006468|GO:0005654|GO:0005524	chr18:56148827-56148768	FALSE	hs|18q21.31	ENST00000361673	NM_052947	NM_052947	THC2600971	Hs.628152
A_23_P103703	75.6967	309.053	0	2.26342	2.26342	4.80129	P	P	HSPB7	Homo sapiens heat shock 27kDa protein family, member 7 (cardiovascular) (HSPB7), mRNA [NM_014424]	heat shock 27kDa protein family, member 7 (cardiovascular)	27129	GO:0006986|GO:0005739|GO:0005515|GO:0005737|GO:0015030|GO:0031005|GO:0008016|GO:0005634|GO:0015629|GO:0008022	chr1:16341448-16341389	FALSE	hs|1p36.13	ENST00000311890	NM_014424	NM_014424	THC2707173	Hs.502612
A_33_P3209537	54.4703	222.249	0	2.26251	2.26251	4.79824	P	P	EBF4	Homo sapiens early B-cell factor 4 (EBF4), mRNA [NM_001110514]	early B-cell factor 4	57593	GO:0006355|GO:0046983|GO:0007275|GO:0005634|GO:0003677|GO:0046872|GO:0006351	chr20:2740322-2740381	FALSE	hs|20p13	ENST00000609967	NM_001110514	NM_001110514	THC2601787	Hs.471955
A_23_P166797	239.506	977.186	0	2.26244	2.26244	4.79802	P	P	RTP4	Homo sapiens receptor (chemosensory) transporter protein 4 (RTP4), mRNA [NM_022147]	receptor (chemosensory) transporter protein 4	64108	GO:0005515|GO:0005737|GO:0006612|GO:0016021|GO:0001580	chr3:187089255-187089314	FALSE	hs|3q27.3	ENST00000259030	NM_022147	NM_022147	THC2607382	Hs.43388
A_33_P3220475	107.962	439.842	0	2.26033	2.26033	4.79102	P	P	FLJ23867	Homo sapiens uncharacterized protein FLJ23867 (FLJ23867), long non-coding RNA [NR_026900]	uncharacterized protein FLJ23867	200058		chr1:180169795-180169854	FALSE	hs|1q25.2	ENST00000367602	NR_026900	NR_026900	THC2634626	Hs.719176
A_24_P333421	199.862	813.958	0	2.25982	2.25982	4.78931	P	P	ZNF862	Homo sapiens zinc finger protein 862 (ZNF862), mRNA [NM_001099220]	zinc finger protein 862	643641	GO:0008150|GO:0003674|GO:0006355|GO:0046983|GO:0005634|GO:0005575|GO:0003676|GO:0046872|GO:0006351	chr7:149564497-149564556	FALSE	hs|7q36.1	ENST00000223210	NM_001099220	NM_001099220	THC2611243	Hs.731923
A_23_P24077	1047.06	4258.44	0	2.25785	2.25785	4.78279	P	P	C10orf54	Homo sapiens chromosome 10 open reading frame 54 (C10orf54), mRNA [NM_022153]	chromosome 10 open reading frame 54	64115	GO:2000562|GO:0048863|GO:0030513|GO:2000738|GO:0002725|GO:0030509|GO:0016021|GO:0009897	chr10:73510437-73510378	FALSE	hs|10q22.1	ENST00000394957	NM_022153	NM_022153	THC2494273	Hs.47382
A_33_P3312544	120.133	488.397	0	2.25729	2.25729	4.78092	P	P	GABRB1	gamma-aminobutyric acid (GABA) A receptor, beta 1 [Source:HGNC Symbol;Acc:HGNC:4081] [ENST00000381582]	gamma-aminobutyric acid (GABA) A receptor, beta 1	2560	GO:0005230|GO:0030054|GO:0005886|GO:0004890|GO:0034707|GO:0007268|GO:0055085|GO:0005254|GO:0007165|GO:0034220|GO:0005887|GO:0045211|GO:0006810|GO:0071420|GO:0006811|GO:0015276	chr4:47034971-47035030	FALSE	hs|4p12	ENST00000381582	AK296023			Hs.27283
A_32_P52609	2126.87	8644.18	0	2.25687	2.25687	4.77953	P	P	LPIN1	Homo sapiens lipin 1 (LPIN1), transcript variant 1, mRNA [NM_145693]	lipin 1	23175	GO:0007077|GO:0006646|GO:0042826|GO:0045598|GO:0031100|GO:0005741|GO:0005634|GO:0044281|GO:0005635|GO:0042975|GO:0031529|GO:0005829|GO:0009062|GO:0003674|GO:0005737|GO:0045944|GO:0001085|GO:0019432|GO:0044255|GO:0006656|GO:0005667|GO:0032869|GO:0031965|GO:0031532|GO:0000266|GO:0003713|GO:0000122|GO:0008195|GO:0006351|GO:0031065|GO:0016311|GO:0005789|GO:0005654|GO:0000278|GO:0006644|GO:0006642|GO:…	chr2:11967107-11967166	FALSE	hs|2p25.1	ENST00000396097	NM_145693	NM_145693	THC2535355	Hs.467740
A_33_P3418025	1024.26	4161.79	0	2.2565	2.2565	4.77829	P	P	CTSO	Homo sapiens cathepsin O (CTSO), mRNA [NM_001334]	cathepsin O	1519	GO:0004197|GO:0006508|GO:0005764	chr4:156845446-156845387	FALSE	hs|4q32.1	ENST00000433477	NM_001334	NM_001334	THC2461949	Hs.75262
A_24_P7594	63.6423	258.057	0	2.2535	2.2535	4.76839	P	P	APOL6	Homo sapiens apolipoprotein L, 6 (APOL6), mRNA [NM_030641]	apolipoprotein L, 6	80830	GO:0005737|GO:0006869|GO:0042157|GO:0005576|GO:0008289	chr22:36063762-36063821	FALSE	hs|22q12.3	ENST00000409652	NM_030641	NM_030641	THC2478668	Hs.257352
A_23_P54144	189.686	767.254	0	2.24996	2.24996	4.75669	P	P	BMP4	Homo sapiens bone morphogenetic protein 4 (BMP4), transcript variant 1, mRNA [NM_001202]	bone morphogenetic protein 4	652	GO:0033088|GO:0005515|GO:0001657|GO:0034504|GO:0001658|GO:0033085|GO:0003139|GO:0009791|GO:0005615|GO:0007281|GO:0007224|GO:0035990|GO:0002062|GO:0030198|GO:0035993|GO:0010942|GO:0003279|GO:0002320|GO:0030501|GO:0010453|GO:0001843|GO:0003323|GO:0030509|GO:0000122|GO:0021978|GO:0042056|GO:0005160|GO:0005125|GO:0001649|GO:0003130|GO:0007182|GO:0010595|GO:0001958|GO:0032967|GO:0042306|GO:0008083|GO:…	chr14:54417377-54417318	FALSE	hs|14q22.2	ENST00000558984	NM_001202	NM_001202	THC2563105	Hs.68879
A_24_P178444	949.482	3835.67	0	2.24814	2.24814	4.75069	P	P						chr11:107047965-107048024	FALSE	hs|11q22.3	ENST00000526512
A_21_P0010071	17.7875	71.8532	0	2.24806	2.24806	4.75043	P	P	lnc-TCFL5-2	LNCipedia lincRNA (lnc-TCFL5-2), lincRNA [lnc-TCFL5-2:2]	lnc-TCFL5-2:2			chr20:61417108-61417049	FALSE	hs|20q13.33
A_23_P205046	79.4985	321.046	0	2.24765	2.24765	4.74909	P	P	ANKRD10	Homo sapiens ankyrin repeat domain 10 (ANKRD10), transcript variant 1, mRNA [NM_017664]	ankyrin repeat domain 10	55608		chr13:111531510-111531451	FALSE	hs|13q34	ENST00000267339	NM_017664	NM_017664	THC2505726	Hs.525163
A_24_P13041	23.8628	96.1233	0	2.244	2.244	4.73707	P	P	RTKN2	Homo sapiens rhotekin 2 (RTKN2), transcript variant 1, mRNA [NM_145307]	rhotekin 2	219790	GO:0030097|GO:0007165|GO:0008284|GO:0005886	chr10:63953284-63953225	FALSE	hs|10q21.2	ENST00000373789	NM_145307	NM_145307		Hs.58559
A_23_P348063	53.5824	215.604	0	2.24242	2.24242	4.73191	P	P	SYNGR1	Homo sapiens synaptogyrin 1 (SYNGR1), transcript variant 1a, mRNA [NM_004711]	synaptogyrin 1	9145	GO:0042470|GO:0031594|GO:0030054|GO:0048169|GO:0030672|GO:0016021|GO:0006605|GO:0048172	chr22:39780995-39781054	FALSE	hs|22q13.1	ENST00000328933	NM_004711	NM_004711	THC2618835	Hs.216226
A_21_P0000641	42.6585	171.644	0	2.24239	2.24239	4.73179	P	P	LINC00959	Homo sapiens long intergenic non-protein coding RNA 959 (LINC00959), long non-coding RNA [NR_034125]	long intergenic non-protein coding RNA 959	387723		chr10:131862322-131862263	FALSE	hs|10q26.3			NR_034125	THC2502161	Hs.127394
A_33_P3365735	1076.43	4326.48	0	2.2408	2.2408	4.7266	P	P	THBS2	Homo sapiens thrombospondin 2 (THBS2), mRNA [NM_003247]	thrombospondin 2	7058	GO:0051965|GO:0005515|GO:0016525|GO:0005509|GO:0031091|GO:0005576|GO:0007155|GO:0008201|GO:0005604	chr6:169620353-169620294	FALSE	hs|6q27	ENST00000488355	NM_003247	NM_003247	THC2468397	Hs.371147
A_23_P77000	398.025	1598.31	0	2.23949	2.23949	4.7223	P	P	VASH1	Homo sapiens vasohibin 1 (VASH1), mRNA [NM_014909]	vasohibin 1	22846	GO:0010596|GO:0005737|GO:0005783|GO:0001937|GO:0016525|GO:0009611|GO:0045177|GO:0007050|GO:0001525|GO:2000772|GO:0005615|GO:0043537	chr14:77249212-77249271	FALSE	hs|14q24.3	ENST00000167106	NM_014909	NM_014909	THC2495973	Hs.525479
A_33_P3249534	269.574	1079.55	0	2.23554	2.23554	4.70939	P	P	NEFM	Homo sapiens neurofilament, medium polypeptide (NEFM), transcript variant 1, mRNA [NM_005382]	neurofilament, medium polypeptide	4741	GO:0008017|GO:0005515|GO:0030424|GO:0031594|GO:0005883|GO:0031133|GO:0005200|GO:0033693|GO:0000226|GO:0008088	chr8:24776547-24776606	FALSE	hs|8p21.2	ENST00000221166	NM_005382	NM_005382	THC2709061	Hs.458657
A_33_P3267865	539.338	2159.74	0	2.23546	2.23546	4.70914	P	P	HLA-J	major histocompatibility complex, class I, J (pseudogene) [Source:HGNC Symbol;Acc:HGNC:4967] [ENST00000490720]	major histocompatibility complex, class I, J (pseudogene)	3137		chr6:29975243-29975302	FALSE	hs|6p22.1	ENST00000490720			NP111779
A_22_P00006058	54.9335	219.648	0	2.2333	2.2333	4.70209	P	P	LINC00087	Homo sapiens long intergenic non-protein coding RNA 87 (LINC00087), long non-coding RNA [NR_024493]	long intergenic non-protein coding RNA 87	644596		chrX:134229217-134229158	FALSE	hs|Xq26.3	ENST00000433425	NR_024493	NR_024493	THC2492739	Hs.656427
A_33_P3345309	19.5383	77.9874	0	2.23081	2.23081	4.69397	P	P	PRSS56	Homo sapiens protease, serine, 56 (PRSS56), mRNA [NM_001195129]	protease, serine, 56	646960	GO:0004252|GO:0005783|GO:0006508|GO:0043010	chr2:233390356-233390415	FALSE	hs|2q37.1	ENST00000449534		NM_001195129		Hs.570310
A_33_P3375145	268.368	1071.16	0	2.23076	2.23076	4.6938	P	P	LURAP1L	Homo sapiens leucine rich adaptor protein 1-like (LURAP1L), mRNA [NM_203403]	leucine rich adaptor protein 1-like	286343		chr9:12822833-12822892	FALSE	hs|9p23		NM_203403	NM_203403	THC2665542	Hs.445356
A_33_P3283601	2180.16	8692.8	0	2.22926	2.22926	4.68894	P	P	LOC389033	Homo sapiens placenta-specific 9 pseudogene (LOC389033), non-coding RNA [NR_026740]	placenta-specific 9 pseudogene	389033	GO:0005576	chr2:130680494-130680435	FALSE	hs|2q21.1	ENST00000433290	NR_026740	NR_026740	THC2691539	Hs.380682
A_23_P6263	95.7071	381.348	0	2.22828	2.22828	4.68575	P	P	MX2	Homo sapiens MX dynamin-like GTPase 2 (MX2), mRNA [NM_002463]	MX dynamin-like GTPase 2	4600	GO:0019221|GO:0035455|GO:0003924|GO:0005634|GO:0006952|GO:0005525|GO:0009615|GO:0015031|GO:0005829|GO:0051607|GO:0005737|GO:0060337|GO:0005643|GO:0008152|GO:0051726|GO:0051028|GO:0046822	chr21:42780501-42780560	FALSE	hs|21q22.3	ENST00000330714	NM_002463	NM_002463	THC2620013	Hs.926
A_33_P3384835	93.674	373.163	0	2.22796	2.22796	4.6847	P	P	LOC101927100	Homo sapiens uncharacterized LOC101927100 (LOC101927100), transcript variant 1, long non-coding RNA [NR_109874]	uncharacterized LOC101927100	101927100		chr5:114955830-114955889	FALSE	hs|5q22.3		NR_109874	NR_109874	THC2775681	Hs.745340
A_32_P157208	29.1229	115.878	0	2.22625	2.22625	4.67916	P	P	PGM5P3-AS1	Homo sapiens PGM5P3 antisense RNA 1 (PGM5P3-AS1), transcript variant 1, long non-coding RNA [NR_121188]	PGM5P3 antisense RNA 1	101929127		chr9:74943-75002	FALSE	hs|9p24.3	ENST00000620326	NR_121188	NR_121188	THC2522716	Hs.552819
A_33_P3406866	350.075	1392.04	0	2.22534	2.22534	4.6762	P	P	NFASC	Homo sapiens neurofascin (NFASC), transcript variant 1, mRNA [NM_001005388]	neurofascin	23114	GO:0005515|GO:0002175|GO:0005886|GO:0030913|GO:0042552|GO:0033270|GO:0019226|GO:0086080|GO:0005622|GO:0043194|GO:0033010|GO:0033268|GO:0050808|GO:0045162|GO:0007411|GO:0007422|GO:0071205|GO:0034113|GO:0016021|GO:0005925|GO:0070062	chr1:204987440-204987499	FALSE	hs|1q32.1	ENST00000404907	NM_001005388	NM_001005388	THC2471706	Hs.13349
A_23_P215454	51.0369	202.398	0	2.22145	2.22145	4.66362	P	P	ELN	Homo sapiens elastin (ELN), transcript variant 13, mRNA [NM_001278939]	elastin	2006	GO:0005515|GO:0022617|GO:0007585|GO:0030198|GO:0008283|GO:0008015|GO:0005578|GO:0009887|GO:0005576|GO:0071953|GO:0005201	chr7:73483599-73483658	FALSE	hs|7q11.23	ENST00000380576	NM_001278939	NM_001278939	NP1144289	Hs.647061
A_23_P143774	19.7111	78.0943	0	2.22008	2.22008	4.65918	P	P	MOV10L1	Homo sapiens Mov10 RISC complex RNA helicase like 1 (MOV10L1), transcript variant 1, mRNA [NM_018995]	Mov10 RISC complex RNA helicase like 1	54456	GO:0005622|GO:0004004|GO:0010467|GO:0000287|GO:0003723|GO:0034587|GO:0007275|GO:0007283|GO:0007281|GO:0005524	chr22:50599418-50599477	FALSE	hs|22q13.33	ENST00000545383	NM_018995	NM_018995	THC2473678	Hs.62880
A_23_P152125	1000.94	3965.52	0	2.22002	2.22002	4.65899	P	P	MVD	Homo sapiens mevalonate (diphospho) decarboxylase (MVD), mRNA [NM_002461]	mevalonate (diphospho) decarboxylase	4597	GO:0006695|GO:0008284|GO:0019287|GO:0044281|GO:0008299|GO:0005524|GO:0042803|GO:0005829|GO:0004163|GO:0030544|GO:0006488|GO:0044267|GO:0006489|GO:0043687|GO:0005777|GO:0018279	chr16:88719738-88718985	FALSE	hs|16q24.3	ENST00000561895	NM_002461	NM_002461	NP1473481	Hs.252457
A_23_P74088	1309.42	5174.44	0	2.21634	2.21634	4.64714	P	P	MMP23B	Homo sapiens matrix metallopeptidase 23B (MMP23B), mRNA [NM_006983]	matrix metallopeptidase 23B	8510	GO:0005622|GO:0006508|GO:0005789|GO:0005578|GO:0008270|GO:0016021|GO:0004222|GO:0008237	chr1:1569668-1569846	FALSE	hs|1p36.33	ENST00000512731	NM_006983	NM_006983	THC2604956	Hs.192316
A_33_P3368895	3767.4	14885.4	0	2.21613	2.21613	4.64646	P	P	lnc-UXS1-4	LNCipedia lincRNA (lnc-UXS1-4), lincRNA [lnc-UXS1-4:1]	lnc-UXS1-4:1			chr2:106471591-106471532	FALSE	hs|2q12.2
A_33_P3712341	400.983	1584.04	0	2.21587	2.21587	4.6456	P	P	CXCL12	Homo sapiens chemokine (C-X-C motif) ligand 12 (CXCL12), transcript variant 3, mRNA [NM_001033886]	chemokine (C-X-C motif) ligand 12	6387	GO:0008344|GO:0009408|GO:0008015|GO:0031100|GO:0048842|GO:0043434|GO:0090280|GO:0005615|GO:0007281|GO:0022029|GO:0006955|GO:0042098|GO:0006935|GO:0007155|GO:0070062|GO:0009314|GO:0001666|GO:0008009|GO:2000406|GO:0001569|GO:0008354|GO:0070098|GO:0001667|GO:0006874|GO:0005102|GO:0042379|GO:0005576|GO:0045236|GO:0009615|GO:0045785|GO:0009612|GO:0050930|GO:0007165|GO:0008045|GO:0001938|GO:0007186|GO:…	chr10:44880453-44880394	FALSE	hs|10q11.21	ENST00000395795	NM_001033886	NM_001033886	NP1463957	Hs.522891
A_33_P3265205	18.4317	72.5731	0	2.21111	2.21111	4.63033	P	P						chr17:076968334-076968393	FALSE	hs|17q25.3
A_33_P3404052	132.344	520.86	0	2.21047	2.21047	4.62826	P	P	TNFAIP8	Homo sapiens tumor necrosis factor, alpha-induced protein 8 (TNFAIP8), transcript variant 3, mRNA [NM_001286813]	tumor necrosis factor, alpha-induced protein 8	25816	GO:0043066|GO:0005737|GO:0050830|GO:0032611|GO:0043154|GO:0043027	chr5:118729017-118729076	FALSE	hs|5q23.1	ENST00000274456	NM_001286813	NM_001286813	THC2497767	Hs.656274
A_21_P0003264	72.4208	284.752	0	2.2091	2.2091	4.62387	P	P	LOC101928711	PREDICTED: Homo sapiens uncharacterized LOC101928711 (LOC101928711), ncRNA [XR_249497]	uncharacterized LOC101928711	101928711		chr3:177484557-177484615	FALSE	hs|3q26.32			XR_249497
A_24_P191971	235.262	922.355	0	2.20493	2.20493	4.61051	P	P	SAP30L	Homo sapiens SAP30-like (SAP30L), transcript variant 1, mRNA [NM_024632]	SAP30-like	79685	GO:0010467|GO:0006355|GO:0045814|GO:0006325|GO:0005730|GO:0040029|GO:0005654|GO:0003677|GO:0046872|GO:0006351	chr5:153840148-153840207	FALSE	hs|5q33.2	ENST00000297109	NM_024632	NM_024632	THC2744355	Hs.592566
A_22_P00019994	41.5623	162.868	0	2.20422	2.20422	4.60827	P	P	lnc-ORC4-1	LNCipedia lincRNA (lnc-ORC4-1), lincRNA [lnc-ORC4-1:1]	lnc-ORC4-1:1			chr2:148657102-148657043	FALSE	hs|2q22.3
A_33_P3234580	3645.44	14275.6	0	2.20325	2.20325	4.60516	P	P	ASS1	Homo sapiens argininosuccinate synthase 1 (ASS1), transcript variant 1, mRNA [NM_000050]	argininosuccinate synthase 1	445	GO:0005515|GO:0006531|GO:0005783|GO:0005741|GO:0005634|GO:0044281|GO:0005764|GO:0010043|GO:0045429|GO:0005829|GO:0071418|GO:0070852|GO:0034641|GO:0005737|GO:0071230|GO:0071377|GO:0071356|GO:0006526|GO:0043204|GO:0032355|GO:0070062|GO:0071499|GO:0060416|GO:0001822|GO:0007584|GO:0042493|GO:0007568|GO:0006953|GO:0005524|GO:0001889|GO:0010046|GO:0071222|GO:0071346|GO:0071400|GO:0007494|GO:0015643|GO:…	chr9:133376601-133376660	FALSE	hs|9q34.11	ENST00000372394	NM_000050	NM_000050	THC2470211	Hs.160786
A_33_P3420816	40.8119	159.818	0	2.20324	2.20324	4.60513	P	P	GDF1	Homo sapiens growth differentiation factor 1 (GDF1), mRNA [NM_001492]	growth differentiation factor 1	2657	GO:0043408|GO:0010862|GO:0042981|GO:0048468|GO:0030509|GO:0060395|GO:0040007|GO:0008083|GO:0005615|GO:0005160|GO:0005125	chr19:18979479-18979420	FALSE	hs|19p13.11	ENST00000623927	NM_001492	NM_001492	THC2476648	Hs.412355
A_24_P252364	25.3508	99.0121	0	2.19944	2.19944	4.59301	P	P	NRCAM	Homo sapiens neuronal cell adhesion molecule (NRCAM), transcript variant 1, mRNA [NM_001037132]	neuronal cell adhesion molecule	4897	GO:0031290|GO:0005515|GO:0043005|GO:0005886|GO:0030506|GO:0045202|GO:0001525|GO:0007409|GO:0007417|GO:0019227|GO:0007416|GO:0086080|GO:0043194|GO:0030516|GO:0016337|GO:0007413|GO:0008104|GO:0045162|GO:0045666|GO:0005887|GO:0007411|GO:0034113|GO:0001764|GO:0009897	chr7:107788235-107788176	FALSE	hs|7q31.1	ENST00000351718	NM_001037132	NM_001037132	THC2602558	Hs.21422
A_23_P339818	587.375	2293.99	0	2.19938	2.19938	4.5928	P	P	ARRDC4	Homo sapiens arrestin domain containing 4 (ARRDC4), mRNA [NM_183376]	arrestin domain containing 4	91947	GO:0005886|GO:0051443|GO:0005768	chr15:98516895-98516954	FALSE	hs|15q26.3	ENST00000268042	NM_183376	NM_183376	THC2601284	Hs.6093
A_23_P21134	785.614	3067.77	0	2.19917	2.19917	4.59214	P	P	DDIT3	Homo sapiens DNA-damage-inducible transcript 3 (DDIT3), transcript variant 5, mRNA [NM_004083]	DNA-damage-inducible transcript 3	1649	GO:0005515|GO:0006986|GO:0034976|GO:0003700|GO:0006983|GO:0044212|GO:0005634|GO:0043620|GO:0045662|GO:0043433|GO:0032757|GO:0005829|GO:0030968|GO:0043525|GO:0042594|GO:0045944|GO:0007050|GO:0042789|GO:0016055|GO:0090090|GO:0006355|GO:0051209|GO:0046982|GO:2000016|GO:0005770|GO:0003714|GO:0044324|GO:0000978|GO:0003677|GO:0006974|GO:0001077|GO:0070059|GO:0045454|GO:0005654|GO:0043161|GO:0045893|GO:…	chr12:57911526-57911200	FALSE	hs|12q13.3	ENST00000618206	NM_004083	NM_004083	NP313402	Hs.505777
A_21_P0000631	21.0555	82.0649	0	2.19644	2.19644	4.58345	P	P	LOC643733	Homo sapiens caspase 4, apoptosis-related cysteine peptidase pseudogene (LOC643733), transcript variant 2, non-coding RNA [NR_034079]	caspase 4, apoptosis-related cysteine peptidase pseudogene	643733		chr11:104774165-104772372	FALSE	hs|11q22.3	ENST00000531091	NR_034079	NR_034079	THC2507773	Hs.713751
A_24_P96961	1368.35	5330.49	0	2.1957	2.1957	4.58111	P	P	SPSB1	Homo sapiens splA/ryanodine receptor domain and SOCS box containing 1 (SPSB1), mRNA [NM_025106]	splA/ryanodine receptor domain and SOCS box containing 1	80176	GO:0035556|GO:0005515|GO:0005737|GO:0016567	chr1:9429495-9429554	FALSE	hs|1p36.22	ENST00000328089	NM_025106	NM_025106	NP852704	Hs.8261
A_33_P3231739	233.454	908.57	0	2.19433	2.19433	4.57677	P	P	ELOVL2	Homo sapiens ELOVL fatty acid elongase 2 (ELOVL2), mRNA [NM_017770]	ELOVL fatty acid elongase 2	54898	GO:0005515|GO:0006636|GO:0005783|GO:0044281|GO:0035338|GO:0036109|GO:0033559|GO:0043651|GO:0009922|GO:0005789|GO:0019432|GO:0016021|GO:0034626|GO:0042761|GO:0044255	chr6:10981073-10981014	FALSE	hs|6p24.2	ENST00000354666	NM_017770	NM_017770	THC2601847	Hs.656436
A_23_P126706	117.603	457.69	0	2.19432	2.19432	4.57673	P	P	ANGPTL1	Homo sapiens angiopoietin-like 1 (ANGPTL1), mRNA [NM_004673]	angiopoietin-like 1	9068	GO:0005102|GO:0007169|GO:0005615|GO:0070062	chr1:178820318-178820259	FALSE	hs|1q25.2	ENST00000367629	NM_004673	NM_004673	THC2698340	Hs.591474
A_19_P00321259	1702.54	6623.21	0	2.19371	2.19371	4.5748	P	P	LINC01133	Homo sapiens long intergenic non-protein coding RNA 1133 (LINC01133), long non-coding RNA [NR_038849]	long intergenic non-protein coding RNA 1133	100505633		chr1:159948636-159948695	FALSE	hs|1q23.2	ENST00000423943		NR_038849	THC2699461	Hs.445045
A_33_P3280213	4769.94	18495.6	0	2.18901	2.18901	4.55992	P	P	CTSA	Homo sapiens cathepsin A (CTSA), transcript variant 2, mRNA [NM_001127695]	cathepsin A	5476	GO:0006665|GO:0006687|GO:0005783|GO:0044281|GO:0043085|GO:0005764|GO:0006886|GO:0043231|GO:0004185|GO:0016020|GO:0004180|GO:0006508|GO:0005654|GO:0006488|GO:0008047|GO:0044267|GO:0070062|GO:0043687|GO:0043202|GO:0018279	chr20:44523321-44523380	FALSE	hs|20q13.12	ENST00000372459	NM_001127695	NM_001127695	THC2591756	Hs.609336
A_33_P3335725	75.9551	294.436	0	2.18861	2.18861	4.55865	P	P	INSR	Homo sapiens insulin receptor (INSR), transcript variant 1, mRNA [NM_000208]	insulin receptor	3643	GO:0005515|GO:0005159|GO:0043560|GO:0043231|GO:0046777|GO:0005899|GO:0046326|GO:0045821|GO:0038083|GO:0043559|GO:0070062|GO:0023014|GO:0032869|GO:0030335|GO:0005975|GO:0045740|GO:0018108|GO:0045840|GO:0043235|GO:0008544|GO:0007186|GO:0048639|GO:0005887|GO:0010008|GO:0043548|GO:0008286|GO:0051897|GO:0008284|GO:0005886|GO:0031994|GO:0051425|GO:0031995|GO:0051290|GO:0060267|GO:0045429|GO:0032147|GO:…	chr19:7112410-7112351	FALSE	hs|19p13.2	ENST00000341500	NM_000208	NM_000208	THC2502449	Hs.465744
A_24_P118196	553.487	2145.16	0	2.18833	2.18833	4.55778	P	P	GXYLT2	Homo sapiens glucoside xylosyltransferase 2 (GXYLT2), mRNA [NM_001080393]	glucoside xylosyltransferase 2	727936	GO:0035252|GO:0016266|GO:0016021	chr3:73016853-73024169	FALSE	hs|3p13	ENST00000389617	NM_001080393	NM_001080393	THC2531889	Hs.710275
A_19_P00321009	941.327	3644.26	0	2.18673	2.18673	4.55272	P	P	LINC01133	Homo sapiens long intergenic non-protein coding RNA 1133 (LINC01133), long non-coding RNA [NR_038849]	long intergenic non-protein coding RNA 1133	100505633		chr1:159946459-159946518	FALSE	hs|1q23.2	ENST00000443364	NR_038849	NR_038849	THC2668432	Hs.445045
A_23_P344568	16.156	62.5165	0	2.18604	2.18604	4.55054	P	P	FAM124A	Homo sapiens family with sequence similarity 124A (FAM124A), transcript variant 1, mRNA [NM_145019]	family with sequence similarity 124A	220108		chr13:51855548-51855607	FALSE	hs|13q14.3	ENST00000280057	NM_145019	NM_145019	THC2489547	Hs.737490
A_24_P246351	440.501	1703.31	0	2.185	2.185	4.54726	P	P	FAM71E1	Homo sapiens family with sequence similarity 71, member E1 (FAM71E1), mRNA [NM_138411]	family with sequence similarity 71, member E1	112703		chr19:50970163-50970104	FALSE	hs|19q13.33	ENST00000599206	NM_138411	NM_138411	THC2473594	Hs.448941
A_23_P88404	134.939	521.739	0	2.1849	2.1849	4.54694	P	P	TGFB3	Homo sapiens transforming growth factor, beta 3 (TGFB3), mRNA [NM_003239]	transforming growth factor, beta 3	7043	GO:0005515|GO:0043627|GO:0043932|GO:0051491|GO:0030879|GO:0042704|GO:0048702|GO:0005615|GO:0005114|GO:0042802|GO:0043524|GO:0030198|GO:0042127|GO:0043025|GO:0051781|GO:0007179|GO:0048839|GO:0007565|GO:0030501|GO:0048286|GO:0046982|GO:0009986|GO:0045740|GO:0007568|GO:0030168|GO:0060391|GO:0001701|GO:0005125|GO:0045216|GO:0010936|GO:0070483|GO:0032967|GO:0007184|GO:0032570|GO:0016049|GO:0045893|GO:…	chr14:76424963-76424904	FALSE	hs|14q24.3	ENST00000238682	NM_003239	NM_003239	THC2463730	Hs.592317
A_33_P3284508	280.735	1085.02	0	2.18431	2.18431	4.5451	P	P	CD14	Homo sapiens CD14 molecule (CD14), transcript variant 3, mRNA [NM_001174104]	CD14 molecule	929	GO:0006909|GO:0005515|GO:0034142|GO:0070891|GO:0005886|GO:0009408|GO:0045471|GO:0007249|GO:0050715|GO:0031225|GO:0005615|GO:0045807|GO:0002756|GO:0006954|GO:0002755|GO:0051602|GO:0032026|GO:0034138|GO:0070062|GO:0038124|GO:0016019|GO:0038123|GO:0009986|GO:0032760|GO:0001847|GO:0034134|GO:0006915|GO:0005576|GO:0002224|GO:0001530|GO:0071223|GO:0071222|GO:0045087|GO:0045121|GO:0035666|GO:0034612|GO:…	chr5:140011377-140011318	FALSE	hs|5q31.3	ENST00000302014	NM_001174104	NM_001174104	THC2469575	Hs.163867
A_33_P3402615	3358.77	12938.4	0	2.17952	2.17952	4.53003	P	P	SLC6A9	Homo sapiens solute carrier family 6 (neurotransmitter transporter, glycine), member 9 (SLC6A9), transcript variant 2, mRNA [NM_201649]	solute carrier family 6 (neurotransmitter transporter, glycine), member 9	6536	GO:0015375|GO:0015816|GO:0016020|GO:0005886|GO:0005887|GO:0005328|GO:0006836|GO:0006810|GO:0055085|GO:0003333	chr1:44462221-44462162	FALSE	hs|1p34.1	ENST00000372310	NM_201649	NM_201649	THC2615837	Hs.442590
A_23_P406131	1220.71	4693.09	0	2.17669	2.17669	4.52115	P	P	TMEM159	Homo sapiens transmembrane protein 159 (TMEM159), transcript variant 2, mRNA [NM_020422]	transmembrane protein 159	57146	GO:0016021	chr16:21191196-21191255	FALSE	hs|16p12.3	ENST00000573487	NM_020422	NM_020422	THC2507351	Hs.258212
A_32_P185628	22.4526	86.118	0	2.1733	2.1733	4.51054	P	P						chr20:004680654-004680595	FALSE	hs|20p13
A_21_P0011522	481.038	1844.47	0	2.17286	2.17286	4.50915	P	P	XLOC_l2_005692	BROAD Institute lincRNA (XLOC_l2_005692), lincRNA [TCONS_l2_00010603]				chr17:19499138-19499197	FALSE	hs|17p11.2
A_22_P00015884	62.5277	239.692	0	2.17249	2.17249	4.50799	P	P	lnc-TCEANC2-1	LNCipedia lincRNA (lnc-TCEANC2-1), lincRNA [lnc-TCEANC2-1:1]	lnc-TCEANC2-1:1			chr1:54518260-54518319	FALSE	hs|1p32.3
A_21_P0013271	16.9843	65.0041	0	2.17019	2.17019	4.50084	P	P	SMKR1	Homo sapiens small lysine-rich protein 1 (SMKR1), mRNA [NM_001195243]	small lysine-rich protein 1	100287482		chr7:129152443-129152502	FALSE	hs|7q32.1			NM_001195243	THC2603339	Hs.178144
A_23_P100660	10938.1	41819.5	0	2.16869	2.16869	4.49614	P	P	SERPINF1	Homo sapiens serpin peptidase inhibitor, clade F (alpha-2 antiplasmin, pigment epithelium derived factor), member 1 (SERPINF1), mRNA [NM_002615]	serpin peptidase inhibitor, clade F (alpha-2 antiplasmin, pigment epithelium derived factor), member 1	5176	GO:0060770|GO:0046685|GO:0048471|GO:0060041|GO:0071300|GO:0008283|GO:0004867|GO:0010447|GO:0042698|GO:0005615|GO:0050769|GO:0071279|GO:0043203|GO:0071333|GO:0070062|GO:0042470|GO:0001822|GO:0007614|GO:0007568|GO:0007275|GO:0005576|GO:0005604|GO:0010951|GO:0031012|GO:0010596|GO:0050728|GO:0010976|GO:0016525|GO:0071549	chr17:1680668-1680727	FALSE	hs|17p13.3	ENST00000572517	NM_002615	NM_002615	NP1187984	Hs.532768
A_33_P3812669	2071.65	7910.18	0	2.1668	2.1668	4.49026	P	P	GABARAPL1	Homo sapiens GABA(A) receptor-associated protein like 1 (GABARAPL1), mRNA [NM_031412]	GABA(A) receptor-associated protein like 1	23710	GO:0005515|GO:0008017|GO:0005776|GO:0005794|GO:0000422|GO:0005783|GO:0000421|GO:0005874|GO:0048487|GO:0032839|GO:0050811|GO:0000407|GO:0030957|GO:0044297|GO:0005829|GO:0005622|GO:0032590|GO:0061025|GO:0000045|GO:0030659|GO:0019898	chr12:10375579-10375637	FALSE	hs|12p13.2	ENST00000540424	NM_031412	NM_031412	NP320182	Hs.524250
A_23_P427760	30.0403	114.638	0	2.16598	2.16598	4.48771	P	P	PIWIL4	Homo sapiens piwi-like RNA-mediated gene silencing 4 (PIWIL4), mRNA [NM_152431]	piwi-like RNA-mediated gene silencing 4	143689	GO:0010467|GO:0051321|GO:0005634|GO:0007275|GO:0007283|GO:0031047|GO:0034584|GO:0006417|GO:0030154|GO:0005737|GO:0034587|GO:0043186|GO:0071547|GO:0043046	chr11:94354223-94354282	FALSE	hs|11q21	ENST00000446230	NM_152431	NM_152431	NP1276673	Hs.660188
A_24_P211709	18.471	70.4169	0	2.16453	2.16453	4.48321	P	P	XPNPEP2	Homo sapiens X-prolyl aminopeptidase (aminopeptidase P) 2, membrane-bound (XPNPEP2), mRNA [NM_003399]	X-prolyl aminopeptidase (aminopeptidase P) 2, membrane-bound	7512	GO:0016020|GO:0005886|GO:0004177|GO:0006508|GO:0031225|GO:0046872|GO:0008237|GO:0070062	chrX:128902573-128902632	FALSE	hs|Xq26.1	ENST00000371106	NM_003399	NM_003399	NP238094	Hs.170499
A_21_P0012358	26.6663	101.574	0	2.16331	2.16331	4.4794	P	P						chr22:27620251-27620192	FALSE	hs|22q12.1	ENST00000418271			THC2613696	Hs.611898
A_24_P126139	28.3312	107.828	0	2.16213	2.16213	4.47576	P	P	RAB9B	Homo sapiens RAB9B, member RAS oncogene family (RAB9B), mRNA [NM_016370]	RAB9B, member RAS oncogene family	51209	GO:0005515|GO:0005774|GO:0005886|GO:0005770|GO:0003924|GO:0005525|GO:0005764|GO:0006886|GO:0045335|GO:0006184|GO:0030670|GO:0042147|GO:0032482|GO:0019003|GO:0090385	chrX:103078011-103077952	FALSE	hs|Xq22.2	ENST00000243298	NM_016370	NM_016370	THC2601062	Hs.522736
A_24_P12397	34.9332	132.87	0	2.16121	2.16121	4.4729	P	P	TREM2	Homo sapiens triggering receptor expressed on myeloid cells 2 (TREM2), transcript variant 1, mRNA [NM_018965]	triggering receptor expressed on myeloid cells 2	54209	GO:0070891|GO:0005886|GO:0042834|GO:0050731|GO:0005576|GO:0097028|GO:0050850|GO:0043231|GO:0001530|GO:2000350|GO:0071223|GO:0070392|GO:0002588|GO:0007411|GO:0006959|GO:0045087|GO:0097110|GO:0032497|GO:0004872|GO:0070374|GO:0016021|GO:0032499|GO:0071224	chr6:41129123-41129064	FALSE	hs|6p21.1	ENST00000338469	NM_018965	NM_018965	THC2488779	Hs.435295
A_33_P3252781	741.812	2821.35	0	2.16113	2.16113	4.47265	P	P	PLAC9	Homo sapiens placenta-specific 9 (PLAC9), mRNA [NM_001012973]	placenta-specific 9	219348	GO:0005576	chr10:81901875-81901934	FALSE	hs|10q22.3	ENST00000372263	NM_001012973	NM_001012973	THC2652717	Hs.204947
A_23_P502470	1889.03	7178.53	0	2.15991	2.15991	4.46888	P	P	IL6ST	Homo sapiens interleukin 6 signal transducer (IL6ST), transcript variant 1, mRNA [NM_002184]	interleukin 6 signal transducer	3572	GO:0038154|GO:0005515|GO:0005138|GO:0004921|GO:0008284|GO:0005886|GO:0004924|GO:0004923|GO:0019221|GO:0019981|GO:0005615|GO:0042803|GO:0030425|GO:0070110|GO:0002675|GO:0019838|GO:0042102|GO:0043025|GO:0070104|GO:0016032|GO:0070102|GO:0004897|GO:0034097|GO:0002821|GO:0008593|GO:0010613|GO:0070106|GO:0070062|GO:0043066|GO:0042517|GO:0004915|GO:0005977|GO:0042511|GO:0005576|GO:0005896|GO:0019970|GO:…	chr5:55236787-55236728	FALSE	hs|5q11.2	ENST00000381287	NM_002184	NM_002184	THC2464244	Hs.532082
A_33_P3244274	101.847	386.239	0	2.15696	2.15696	4.45973	P	P	RNF208	Homo sapiens ring finger protein 208, mRNA (cDNA clone MGC:21544 IMAGE:4151712), complete cds. [BC016958]	ring finger protein 208	727800	GO:0005737|GO:0004842|GO:0008270|GO:0005654|GO:0051865	chr9:140114760-140114701	FALSE	hs|9q34.3		BC016958		THC2473148	Hs.512767
A_23_P108501	167.596	635.09	0	2.15585	2.15585	4.4563	P	P	EPHA4	Homo sapiens EPH receptor A4 (EPHA4), mRNA [NM_004438]	EPH receptor A4	2043	GO:0005515|GO:0030424|GO:0097161|GO:0030054|GO:0031594|GO:0005886|GO:0008347|GO:0005783|GO:0005741|GO:0030175|GO:0030425|GO:0042802|GO:0005005|GO:0005737|GO:0005004|GO:0046777|GO:0032314|GO:0048681|GO:0043197|GO:0007411|GO:0045211|GO:0007628|GO:0043204|GO:0043679|GO:0043507|GO:0061001|GO:0007155|GO:0097156|GO:0097155|GO:0032317|GO:0005794|GO:0048013|GO:0009986|GO:0021957|GO:2001108|GO:0014069|GO:…	chr2:222290776-222290717	FALSE	hs|2q36.1	ENST00000424339	NM_004438	NM_004438	THC2466360	Hs.371218
A_32_P85999	1616.64	6115.76	0	2.1534	2.1534	4.44876	P	P	CDH13	Homo sapiens cadherin 13 (CDH13), transcript variant 1, mRNA [NM_001257]	cadherin 13	1012	GO:0043005|GO:0008285|GO:0005886|GO:0030032|GO:0002040|GO:0007266|GO:0031225|GO:0005615|GO:0042803|GO:0050927|GO:0050850|GO:0016339|GO:0005737|GO:0030100|GO:0045944|GO:0051668|GO:0007156|GO:0070062|GO:0071813|GO:0045296|GO:0030335|GO:0034329|GO:0055100|GO:0005509|GO:0030169|GO:0048661|GO:0043616|GO:0045216|GO:0042058|GO:0007162|GO:0016601|GO:0055096|GO:0001938|GO:0043542|GO:0005901|GO:0005925|GO:…	chr16:83830027-83830086	FALSE	hs|16q23.3	ENST00000566620	NM_001257	NM_001257	THC2467949	Hs.654386
A_23_P213014	18.5348	70.0895	0	2.15283	2.15283	4.447	P	P	SLC2A9	Homo sapiens solute carrier family 2 (facilitated glucose transporter), member 9 (SLC2A9), transcript variant 2, mRNA [NM_001001290]	solute carrier family 2 (facilitated glucose transporter), member 9	56606	GO:0016323|GO:0016324|GO:0015758|GO:0005886|GO:0005887|GO:0005351|GO:0016021|GO:0005635|GO:0046415|GO:0055085|GO:0005355|GO:0015992	chr4:9828161-9828102	FALSE	hs|4p16.1	ENST00000503280	NM_001001290	NM_001001290	THC2484523	Hs.656895
A_23_P147255	22.3418	84.4081	0	2.1515	2.1515	4.44291	P	P	PCBP3	Homo sapiens poly(rC) binding protein 3 (PCBP3), transcript variant 1, mRNA [NM_020528]	poly(rC) binding protein 3	54039	GO:0016071|GO:0030529|GO:0003723|GO:0005634|GO:0003677|GO:0070062|GO:0005829	chr21:47361874-47361933	FALSE	hs|21q22.3	ENST00000400314	NM_020528	NM_020528	THC2486639	Hs.474049
A_21_P0014894	22.1667	83.5701	0	2.14846	2.14846	4.43355	P	P							FALSE
A_23_P410965	879.047	3311.95	0	2.14754	2.14754	4.43072	P	P	KIAA1522	Homo sapiens KIAA1522 (KIAA1522), transcript variant 1, mRNA [NM_020888]	KIAA1522	57648		chr1:33240353-33240412	FALSE	hs|1p35.1	ENST00000401073	NM_020888	NM_020888	THC2578126	Hs.591502
A_23_P360964	801.623	3016.92	0	2.14595	2.14595	4.42584	P	P	DACT3	Homo sapiens dishevelled-binding antagonist of beta-catenin 3 (DACT3), transcript variant 1, mRNA [NM_145056]	dishevelled-binding antagonist of beta-catenin 3	147906	GO:0030308|GO:0005737|GO:0070097|GO:0005080|GO:0030178|GO:0010719|GO:0051018|GO:0016055|GO:0090090|GO:0035414|GO:0042802	chr19:47150965-47150906	FALSE	hs|19q13.32	ENST00000391916	NM_145056	NM_145056	THC2473198	Hs.515490
A_33_P3347413	114.127	429.001	0	2.14421	2.14421	4.4205	P	P	PBXIP1	Homo sapiens pre-B-cell leukemia homeobox interacting protein 1 (PBXIP1), mRNA [NM_020524]	pre-B-cell leukemia homeobox interacting protein 1	57326	GO:0005515|GO:0003714|GO:0005874|GO:0007275|GO:0005634|GO:0045892|GO:0030154|GO:0005829	chr1:154918108-154918049	FALSE	hs|1q21.3	ENST00000368463	NM_020524	NM_020524	THC2780173	Hs.505806
A_23_P65278	226.361	850.181	0	2.14301	2.14301	4.41684	P	P	NBEA	Homo sapiens neurobeachin (NBEA), transcript variant 1, mRNA [NM_015678]	neurobeachin	26960	GO:0005802|GO:0008104|GO:0005543|GO:0019901|GO:0005886|GO:0016197|GO:0019898|GO:0012505|GO:0005829	chr13:36246683-36246742	FALSE	hs|13q13.3	ENST00000400445	NM_015678	NM_015678	THC2461820	Hs.491172
A_23_P152548	2351.45	8820.42	0	2.14117	2.14117	4.41119	P	P	SCPEP1	Homo sapiens serine carboxypeptidase 1 (SCPEP1), mRNA [NM_021626]	serine carboxypeptidase 1	59342	GO:0004185|GO:0045909|GO:0042573|GO:0006508|GO:0045776|GO:0070062|GO:0005829	chr17:55083685-55083744	FALSE	hs|17q22	ENST00000570479	NM_021626	NM_021626	THC2469391	Hs.514950
A_23_P216596	2728.25	10214	0	2.13837	2.13837	4.40265	P	P	SVEP1	Homo sapiens sushi, von Willebrand factor type A, EGF and pentraxin domain containing 1 (SVEP1), mRNA [NM_153366]	sushi, von Willebrand factor type A, EGF and pentraxin domain containing 1	79987	GO:0005737|GO:0016020|GO:0005509|GO:0005576|GO:0007155	chr9:113137663-113132253	FALSE	hs|9q31.3	ENST00000374469	NM_153366	NM_153366	THC2676305	Hs.522334
A_24_P4816	386.321	1445.29	0	2.13735	2.13735	4.39954	P	P	GABARAPL1	Homo sapiens GABA(A) receptor-associated protein like 1 (GABARAPL1), mRNA [NM_031412]	GABA(A) receptor-associated protein like 1	23710	GO:0005515|GO:0008017|GO:0005776|GO:0005794|GO:0000422|GO:0005783|GO:0000421|GO:0005874|GO:0048487|GO:0032839|GO:0050811|GO:0000407|GO:0030957|GO:0044297|GO:0005829|GO:0005622|GO:0032590|GO:0061025|GO:0000045|GO:0030659|GO:0019898	chr12:10374676-10374735	FALSE	hs|12p13.2	ENST00000540424	NM_031412	NM_031412	THC2537964	Hs.524250
A_22_P00014779	1228.61	4587.13	0	2.13444	2.13444	4.39067	P	P	lnc-SLC38A8-1	LNCipedia lincRNA (lnc-SLC38A8-1), lincRNA [lnc-SLC38A8-1:1]	lnc-SLC38A8-1:1			chr16:83964343-83964284	FALSE	hs|16q23.3
A_23_P334870	191.466	712.931	0	2.13055	2.13055	4.37883	P	P	TMEM217	Homo sapiens transmembrane protein 217 (TMEM217), transcript variant 1, mRNA [NM_145316]	transmembrane protein 217	221468	GO:0016021	chr6:37180121-37180062	FALSE	hs|6p21.2	ENST00000336655	NM_145316	NM_145316	NP814340	Hs.520101
A_32_P181222	113.669	422.936	0	2.12948	2.12948	4.37559	P	P	KCNMA1	Homo sapiens potassium channel, calcium activated large conductance subfamily M alpha, member 1 (KCNMA1), transcript variant 2, mRNA [NM_002247]	potassium channel, calcium activated large conductance subfamily M alpha, member 1	3778	GO:0005515|GO:0005886|GO:0007268|GO:0046872|GO:0016324|GO:0008076|GO:0005249|GO:0042391|GO:0034765|GO:0006813|GO:0071805|GO:0034465|GO:0070062|GO:0060072|GO:0001666|GO:0043065|GO:0030007|GO:0006970|GO:0003779|GO:0060073|GO:0045794|GO:0060083|GO:0051592|GO:0007596|GO:0005901|GO:0016021|GO:0015269	chr10:78846275-78844448	FALSE	hs|10q22.3	ENST00000404857	NM_002247	NM_002247	NP924600	Hs.144795
A_32_P189790	43.3463	161.276	0	2.12942	2.12942	4.3754	P	P	DKFZp779M0652	Homo sapiens uncharacterized DKFZp779M0652 (DKFZp779M0652), long non-coding RNA [NR_027134]	uncharacterized DKFZp779M0652	374387		chr11:45793848-45793907	FALSE	hs|11p11.2	ENST00000378779	NR_027134	NR_027134	THC2477656	Hs.632142
A_23_P62081	788.95	2935.17	0	2.12931	2.12931	4.37508	P	P	SCG5	Homo sapiens secretogranin V (7B2 protein) (SCG5), transcript variant 2, mRNA [NM_003020]	secretogranin V (7B2 protein)	6447	GO:0005515|GO:0004857|GO:0016486|GO:0007218|GO:0046883|GO:0005576|GO:0051082|GO:0030141|GO:0005525|GO:0043086|GO:0006886	chr15:32989106-32989165	FALSE	hs|15q13.3	ENST00000475752	NM_003020	NM_003020	THC2617195	Hs.156540
A_23_P112026	40.8695	152.018	0	2.12901	2.12901	4.37419	P	P	IDO1	Homo sapiens indoleamine 2,3-dioxygenase 1 (IDO1), mRNA [NM_002164]	indoleamine 2,3-dioxygenase 1	3620	GO:0006569|GO:0070233|GO:0032693|GO:0046006|GO:0070234|GO:0002534|GO:0032735|GO:0044281|GO:0046872|GO:0030485|GO:0005829|GO:0042130|GO:0034641|GO:0002678|GO:0032496|GO:0007565|GO:0004833|GO:0009055|GO:0032421|GO:0033555|GO:0002666|GO:0019441|GO:0033754|GO:0002830|GO:0034276|GO:0020037|GO:0055114	chr8:39785529-39785588	FALSE	hs|8p11.21	ENST00000523779	NM_002164	NM_002164	THC2489025	Hs.840
A_23_P202520	319.311	1187.26	0	2.12847	2.12847	4.37255	P	P	ABLIM1	Homo sapiens actin binding LIM protein 1 (ABLIM1), transcript variant 3, mRNA [NM_001003408]	actin binding LIM protein 1	3983	GO:0005515|GO:0001725|GO:0030032|GO:0003779|GO:0015629|GO:0030027|GO:0042384|GO:0005737|GO:0007411|GO:0045944|GO:0007010|GO:0009887|GO:0008270|GO:0007601	chr10:116190950-116190891	FALSE	hs|10q25.3	ENST00000369252	NM_001003408	NM_001003408	THC2610804	Hs.438236
A_23_P6909	390.671	1452.36	0	2.12825	2.12825	4.37186	P	P	ACKR4	Homo sapiens atypical chemokine receptor 4 (ACKR4), transcript variant 1, mRNA [NM_178445]	atypical chemokine receptor 4	51554	GO:0005515|GO:0070098|GO:0005886|GO:0006898|GO:0019956|GO:0006955|GO:0006935|GO:0007186|GO:0005887|GO:0004950|GO:0055037|GO:0005769|GO:0005044	chr3:132320225-132320284	FALSE	hs|3q22.1	ENST00000449542	NM_178445	NM_178445	THC2475298	Hs.743547
A_23_P31064	15020.9	55830.3	0	2.12795	2.12795	4.37096	P	P	MOXD1	Homo sapiens monooxygenase, DBH-like 1 (MOXD1), mRNA [NM_015529]	monooxygenase, DBH-like 1	26002	GO:0005507|GO:0005789|GO:0016021|GO:0016715|GO:0055114	chr6:132617445-132617386	FALSE	hs|6q23.2	ENST00000367963	NM_015529	NM_015529	THC2463188	Hs.6909
A_24_P96403	1417.69	5269.03	0	2.12786	2.12786	4.3707	P	P	RUNX1	Homo sapiens runt-related transcription factor 1 (RUNX1), transcript variant 2, mRNA [NM_001001890]	runt-related transcription factor 1	861	GO:0005515|GO:0003700|GO:0071560|GO:0005634|GO:0042803|GO:0043231|GO:0031069|GO:2000872|GO:0071336|GO:0005737|GO:0045944|GO:0030854|GO:0070491|GO:0030099|GO:0030853|GO:0035162|GO:0030097|GO:0000975|GO:0000977|GO:0046982|GO:0005509|GO:0060216|GO:0009966|GO:0001228|GO:0007417|GO:0005524|GO:0003677|GO:0001701|GO:0045766|GO:0006351|GO:0005604|GO:0001889|GO:0071425|GO:0001501|GO:0048935|GO:0005654|GO:…	chr21:36160450-36160391	FALSE	hs|21q22.12	ENST00000344691	NM_001001890	NM_001001890	THC2608317	Hs.149261
A_24_P250765	33.7598	125.374	0	2.12673	2.12673	4.36726	P	P	PRKG1	Homo sapiens protein kinase, cGMP-dependent, type I (PRKG1), transcript variant 2, mRNA [NM_006258]	protein kinase, cGMP-dependent, type I	5592	GO:0005515|GO:0030036|GO:0005794|GO:0005886|GO:0005246|GO:0090331|GO:0019934|GO:0005524|GO:0043087|GO:0016358|GO:0060087|GO:0005829|GO:0007165|GO:0005737|GO:0030553|GO:0007596|GO:0006468|GO:0030900|GO:0001764|GO:0004692	chr10:54048737-54050026	FALSE	hs|10q21.1	ENST00000401604	NM_006258	NM_006258	THC2484306	Hs.407535
A_23_P205074	76.7401	284.797	0	2.12575	2.12575	4.3643	P	P	SLC46A3	Homo sapiens solute carrier family 46, member 3 (SLC46A3), transcript variant 1, mRNA [NM_181785]	solute carrier family 46, member 3	283537	GO:0008150|GO:0003674|GO:0016021|GO:0055085|GO:0070062	chr13:29278193-29278134	FALSE	hs|13q12.3	ENST00000266943	NM_181785	NM_181785	NP1155018	Hs.117167
A_23_P4808	85.2933	316.245	0	2.12441	2.12441	4.36025	P	P	PTGER1	Homo sapiens prostaglandin E receptor 1 (subtype EP1), 42kDa (PTGER1), mRNA [NM_000955]	prostaglandin E receptor 1 (subtype EP1), 42kDa	5731	GO:0007186|GO:0005886|GO:0005887|GO:0032496|GO:0004957	chr19:14584264-14584205	FALSE	hs|19p13.12	ENST00000292513	NM_000955	NM_000955	THC2473300	Hs.159360
A_23_P137856	212.352	787.091	0	2.12394	2.12394	4.35884	P	P	MUC1	Homo sapiens mucin 1, cell surface associated (MUC1), transcript variant 1, mRNA [NM_002456]	mucin 1, cell surface associated	4582	GO:0090240|GO:0003712|GO:0005515|GO:0000790|GO:0009986|GO:0005796|GO:0016266|GO:0043618|GO:0000978|GO:0031982|GO:0005615|GO:0002039|GO:0016324|GO:0005737|GO:0010944|GO:0006493|GO:0005887|GO:0006978|GO:0044267|GO:0070062|GO:0043687|GO:0036003|GO:0006977	chr1:155159726-155158652	FALSE	hs|1q22	ENST00000337604	NM_002456	NM_002456	NP078977	Hs.89603
A_23_P34233	4034.69	14939.6	0	2.12248	2.12248	4.35443	P	P	QPRT	Homo sapiens quinolinate phosphoribosyltransferase (QPRT), mRNA [NM_014298]	quinolinate phosphoribosyltransferase	23475	GO:0005737|GO:0006766|GO:0004514|GO:0019674|GO:0006767|GO:0044281|GO:0009435|GO:0051259|GO:0042803|GO:0034213|GO:0070062|GO:0005829	chr16:29708670-29708729	FALSE	hs|16p11.2	ENST00000219771	NM_014298	NM_014298	THC2631741	Hs.513484
A_23_P128574	144.582	535.159	0	2.12195	2.12195	4.35283	P	P	ENOX1	Homo sapiens ecto-NOX disulfide-thiol exchanger 1 (ENOX1), transcript variant 1, mRNA [NM_017993]	ecto-NOX disulfide-thiol exchanger 1	55068	GO:0005886|GO:0000166|GO:0016491|GO:0048511|GO:0003676|GO:0005615|GO:0055114	chr13:43787918-43787859	FALSE	hs|13q14.11	ENST00000412891	NM_017993	NM_017993	THC2604104	Hs.128258
A_22_P00004776	74.5021	274.861	0	2.11722	2.11722	4.33856	P	P	SNAI3-AS1	Homo sapiens SNAI3 antisense RNA 1 (SNAI3-AS1), transcript variant 1, long non-coding RNA [NR_024402]	SNAI3 antisense RNA 1	197187		chr16:88741483-88741542	FALSE	hs|16q24.3		NR_024402	NR_024402	THC2510935	Hs.499548
A_33_P3355040	14.5364	53.5267	0	2.11446	2.11446	4.33027	P	P	LOC728903	Homo sapiens cDNA FLJ36403 fis, clone THYMU2009948. [AK093722]	uncharacterized LOC728903	728903		chr9:44239592-44239545	FALSE	hs|9p11.2		AK093722		THC2534222
A_23_P427122	21.8139	80.2628	0	2.11335	2.11335	4.32696	P	P	ART5	Homo sapiens ADP-ribosyltransferase 5 (ART5), transcript variant 1, mRNA [NM_053017]	ADP-ribosyltransferase 5	116969	GO:0006471|GO:0003953|GO:0016020|GO:0003956|GO:0005576|GO:0003950	chr11:3660925-3660260	FALSE	hs|11p15.4	ENST00000359918	NM_053017	NM_053017	THC2488841	Hs.125680
A_21_P0007134	17.7847	65.4276	0	2.11313	2.11313	4.32629	P	P	LINC00678	Homo sapiens long intergenic non-protein coding RNA 678 (LINC00678), long non-coding RNA [NR_102708]	long intergenic non-protein coding RNA 678	101410541		chr11:27645600-27645541	FALSE	hs|11p14.1	ENST00000534757	NR_102708	NR_102708	THC2608393	Hs.471439
A_33_P3379939	18767.6	68998.4	0	2.11219	2.11219	4.32347	P	P	HLA-F	Homo sapiens major histocompatibility complex, class I, F (HLA-F), transcript variant 2, mRNA [NM_018950]	major histocompatibility complex, class I, F	3134	GO:0002474|GO:0012507|GO:0002480|GO:0005886|GO:0009986|GO:0005783|GO:0042612|GO:0019221|GO:0042590|GO:0005102|GO:0060337|GO:0000139|GO:0016020|GO:0031901|GO:0001916|GO:0050776|GO:0042605|GO:0030670|GO:0071556|GO:0002479|GO:0046978|GO:0046979|GO:0060333	chr6:29693280-29693338	FALSE	hs|6p22.1	ENST00000383620	NM_018950	NM_018950	THC2509859	Hs.519972
A_23_P27306	64.4852	236.918	0	2.11122	2.11122	4.32056	P	P	COLEC12	Homo sapiens collectin sub-family member 12 (COLEC12), mRNA [NM_130386]	collectin sub-family member 12	81035	GO:0005581|GO:0005886|GO:0030169|GO:0006952|GO:0006910|GO:0046872|GO:0006898|GO:0030666|GO:0002221|GO:0009756|GO:0005534|GO:0045087|GO:0051260|GO:0016021|GO:0070062|GO:0005044|GO:0008329	chr18:319757-319698	FALSE	hs|18p11.32	ENST00000582147	NM_130386	NM_130386	THC2479914	Hs.464422
A_24_P185186	21.1252	77.5143	0	2.10937	2.10937	4.31502	P	P	SAMD14	Homo sapiens sterile alpha motif domain containing 14 (SAMD14), transcript variant 1, mRNA [NM_174920]	sterile alpha motif domain containing 14	201191		chr17:48191300-48190366	FALSE	hs|17q21.33	ENST00000503131	NM_174920	NM_174920	NP1167435	Hs.567769
A_33_P3388938	111.29	407.45	0	2.10617	2.10617	4.30548	P	P	SNAI3-AS1	Homo sapiens SNAI3 antisense RNA 1 (SNAI3-AS1), transcript variant 1, long non-coding RNA [NR_024402]	SNAI3 antisense RNA 1	197187		chr16:88741847-88741906	FALSE	hs|16q24.3		NR_024402	NR_024402	THC2510935	Hs.499548
A_23_P159027	218.32	798.793	0	2.10525	2.10525	4.30271	P	P	ZNF521	Homo sapiens zinc finger protein 521 (ZNF521), mRNA [NM_015461]	zinc finger protein 521	25925	GO:0006355|GO:0019904|GO:0007275|GO:0005634|GO:0003677|GO:0046872|GO:0030154|GO:0006351	chr18:22642053-22641994	FALSE	hs|18q11.2	ENST00000361524	NM_015461	NM_015461	THC2462504	Hs.116935
A_23_P66017	217.654	796.221	0	2.105	2.105	4.30198	P	P	PRRT2	Homo sapiens proline-rich transmembrane protein 2 (PRRT2), transcript variant 1, mRNA [NM_145239]	proline-rich transmembrane protein 2	112476	GO:0009607|GO:0030054|GO:0005886|GO:0050884|GO:0045202|GO:0016021	chr16:29826939-29826998	FALSE	hs|16p11.2	ENST00000300797	NM_145239	NM_145239	THC2475787	Hs.655071
A_33_P3364582	691.849	2528.53	0	2.10364	2.10364	4.29792	P	P	TNXB	Homo sapiens tenascin XB (TNXB), transcript variant XB, mRNA [NM_019105]	tenascin XB	7148	GO:0030036|GO:0005518|GO:0005578|GO:0005583|GO:0005615|GO:0031012|GO:0005622|GO:0016337|GO:0005178|GO:0007160|GO:0030199|GO:0032963|GO:0006631|GO:0006641|GO:0043506|GO:0043206|GO:0007155|GO:0008201|GO:0070062|GO:0048251	chr6:32010593-32010534	FALSE	hs|6p21.33	ENST00000404514	NM_019105	NM_019105	THC2737940	Hs.485104
A_23_P62115	25725.1	93868.4	0	2.10133	2.10133	4.29106	P	P	TIMP1	Homo sapiens TIMP metallopeptidase inhibitor 1 (TIMP1), mRNA [NM_003254]	TIMP metallopeptidase inhibitor 1	7076	GO:0005515|GO:0008284|GO:2001044|GO:0051045|GO:0043434|GO:0002020|GO:0005615|GO:0046872|GO:0022617|GO:0030198|GO:0031093|GO:0009725|GO:0034097|GO:0070062|GO:0043066|GO:0007568|GO:0005578|GO:0030168|GO:0005576|GO:0005125|GO:0005604|GO:0010951|GO:0048553|GO:0007596|GO:0008191|GO:0002576|GO:0008083	chrX:47444666-47444725	FALSE	hs|Xp11.23	ENST00000218388	NM_003254	NM_003254	NP1132335	Hs.522632
A_24_P167642	55.2031	201.098	0	2.09895	2.09895	4.28396	P	P	GCH1	Homo sapiens GTP cyclohydrolase 1 (GCH1), transcript variant 1, mRNA [NM_000161]	GTP cyclohydrolase 1	2643	GO:0005515|GO:0050662|GO:0014916|GO:0006729|GO:0050999|GO:0005634|GO:0045776|GO:0044281|GO:0051291|GO:0042803|GO:0006809|GO:0005829|GO:0042416|GO:0005737|GO:0042311|GO:0050884|GO:0032496|GO:0046654|GO:0051260|GO:0046209|GO:0034341|GO:0031965|GO:0005509|GO:0003934|GO:0031410|GO:0005525|GO:0042559|GO:0035998|GO:0006184|GO:0043234|GO:0030742|GO:0051000|GO:0008152|GO:0008217|GO:0048265|GO:0005654|GO:…	chr14:55309447-55309388	FALSE	hs|14q22.2	ENST00000254299	NM_000161	NM_000161	THC2463290	Hs.86724
A_23_P125253	37.2218	135.482	0	2.09776	2.09776	4.28043	P	P	LDB2	LIM domain binding 2 [Source:HGNC Symbol;Acc:HGNC:6533] [ENST00000509803]	LIM domain binding 2	9079	GO:0003712|GO:0005667|GO:0044089|GO:0010669|GO:0045944|GO:0030274|GO:0005634|GO:0019899|GO:0035019|GO:0001942	chr4:16503179-16503167	FALSE	hs|4p15.32	ENST00000509803	XM_006713979	XM_006713979	THC2491720	Hs.714330
A_23_P22614	86.0829	312.727	0	2.09498	2.09498	4.27219	P	P	SEPT6	Homo sapiens septin 6 (SEPT6), transcript variant V, mRNA [NM_145802]	septin 6	23157	GO:0005515|GO:0000910|GO:0005819|GO:0000777|GO:0030496|GO:0016032|GO:0043679|GO:0005525|GO:0032154|GO:0008021	chrX:118763459-118763400	FALSE	hs|Xq24	ENST00000354228	NM_145802	NM_145802	NP391544	Hs.496666
A_23_P91910	390.976	1420.32	0	2.09494	2.09494	4.27208	P	P	PLSCR4	Homo sapiens phospholipid scramblase 4 (PLSCR4), transcript variant 2, mRNA [NM_020353]	phospholipid scramblase 4	57088	GO:0005515|GO:0017121|GO:0017124|GO:0071222|GO:0042609|GO:0005886|GO:0017128|GO:0005509|GO:0016021|GO:0019899|GO:0070062	chr3:145910678-145910619	FALSE	hs|3q24	ENST00000354952	NM_020353	NM_020353	THC2490543	Hs.477869
A_24_P356916	299.135	1085.7	0	2.09363	2.09363	4.2682	P	P	SLC13A3	Homo sapiens solute carrier family 13 (sodium-dependent dicarboxylate transporter), member 3 (SLC13A3), transcript variant 2, mRNA [NM_001011554]	solute carrier family 13 (sodium-dependent dicarboxylate transporter), member 3	64849	GO:0005886|GO:0006835|GO:0016021|GO:0006814|GO:0055085|GO:0070062|GO:0015362	chr20:45187191-45187132	FALSE	hs|20q13.12	ENST00000279027	NM_001011554	NM_001011554	THC2778442	Hs.655498
A_23_P369899	2340.74	8495.07	0	2.09353	2.09353	4.26792	P	P	TMEM158	Homo sapiens transmembrane protein 158 (gene/pseudogene) (TMEM158), mRNA [NM_015444]	transmembrane protein 158 (gene/pseudogene)	25907	GO:0042277|GO:0016021	chr3:45266206-45266147	FALSE	hs|3p21.31	ENST00000503771	NM_015444	NM_015444	NP854480	Hs.740403
A_21_P0012569	16.5026	59.8857	0	2.09339	2.09339	4.2675	P	P		olfactory receptor, family 7, subfamily E, member 117 pseudogene [Source:HGNC Symbol;Acc:HGNC:15303] [ENST00000422682]				chr11:3620886-3620827	FALSE	hs|11p15.4	ENST00000422682			THC2568011
A_22_P00016703	194.119	703.205	0	2.09088	2.09088	4.26007	P	P						chr1:211813172-211813231	FALSE	hs|1q32.3	ENST00000430123	BX363383		THC2602929	Hs.553186
A_24_P393372	647.644	2342.44	0	2.08861	2.08861	4.25338	P	P	PACS2	Homo sapiens phosphofurin acidic cluster sorting protein 2 (PACS2), transcript variant 1, mRNA [NM_001100913]	phosphofurin acidic cluster sorting protein 2	23241	GO:0005739|GO:0005783|GO:0072661|GO:0016032|GO:0006915|GO:0005788|GO:0000045|GO:0034497	chr14:105864372-105864431	FALSE	hs|14q32.33	ENST00000447393	NM_001100913	NM_001100913	THC2474590	Hs.525626
A_23_P210330	177.099	640.176	0	2.08778	2.08778	4.25094	P	P	LGALSL	Homo sapiens lectin, galactoside-binding-like (LGALSL), mRNA [NM_014181]	lectin, galactoside-binding-like	29094	GO:0005622|GO:0030246	chr2:64688319-64688378	FALSE	hs|2p14	ENST00000238875	NM_014181	NM_014181	THC2601441	Hs.372208
A_32_P104432	130.384	470.831	0	2.08631	2.08631	4.2466	P	P	LINC00087	Homo sapiens long intergenic non-protein coding RNA 87 (LINC00087), long non-coding RNA [NR_024493]	long intergenic non-protein coding RNA 87	644596		chrX:134229116-134229057	FALSE	hs|Xq26.3	ENST00000417443	NR_024493	NR_024493	THC2521080	Hs.656427
A_33_P3333317	1574.02	5671.04	0	2.08303	2.08303	4.23695	P	P	OPTN	Homo sapiens optineurin (OPTN), transcript variant 1, mRNA [NM_001008211]	optineurin	10133	GO:0005802|GO:0005515|GO:0008219|GO:0048471|GO:0043001|GO:0090161|GO:0005634|GO:0005829|GO:0005737|GO:0000086|GO:0007030|GO:0001920|GO:0043122|GO:0070530|GO:0000042|GO:0043124|GO:0017137|GO:0005794|GO:0005776|GO:0016236|GO:0008022|GO:0050829|GO:0007165|GO:0000139|GO:0016023|GO:0005654|GO:0055037|GO:0000278|GO:0031593	chr10:13180217-13180276	FALSE	hs|10p13	ENST00000378748	NM_001008211	NM_001008211	THC2483283	Hs.332706
A_23_P85209	64.3598	231.734	0	2.08211	2.08211	4.23426	P	P	IL13RA2	Homo sapiens interleukin 13 receptor, alpha 2 (IL13RA2), mRNA [NM_000640]	interleukin 13 receptor, alpha 2	3598	GO:0007165|GO:0004896|GO:0019221|GO:0016021|GO:0004871|GO:0005615	chrX:114238650-114238591	FALSE	hs|Xq23	ENST00000243213	NM_000640	NM_000640	THC2472481	Hs.336046
A_23_P143935	683.918	2459.09	0	2.0801	2.0801	4.22837	P	P	PIGZ	Homo sapiens phosphatidylinositol glycan anchor biosynthesis, class Z (PIGZ), mRNA [NM_025163]	phosphatidylinositol glycan anchor biosynthesis, class Z	80235	GO:0000030|GO:0005783|GO:0005789|GO:0000026|GO:0016021|GO:0006506	chr3:196673315-196673256	FALSE	hs|3q29	ENST00000412723	NM_025163	NM_025163	THC2474865	Hs.518403
A_23_P161698	47.0414	169.107	0	2.07981	2.07981	4.22751	P	P	MMP3	Homo sapiens matrix metallopeptidase 3 (stromelysin 1, progelatinase) (MMP3), mRNA [NM_002422]	matrix metallopeptidase 3 (stromelysin 1, progelatinase)	4314	GO:0051898|GO:0030334|GO:0071732|GO:0005509|GO:0005578|GO:0005576|GO:0010727|GO:0005615|GO:0005829|GO:0005739|GO:0030163|GO:0071230|GO:0004175|GO:0022617|GO:0030198|GO:0030574|GO:0006508|GO:0008270|GO:0032461|GO:0004222	chr11:102706753-102706694	FALSE	hs|11q22.2	ENST00000299855	NM_002422	NM_002422	THC2465283	Hs.375129
A_33_P3409159	50.2826	180.634	0	2.07881	2.07881	4.22459	P	P	SLC22A23	Homo sapiens solute carrier family 22, member 23 (SLC22A23), transcript variant 1, mRNA [NM_015482]	solute carrier family 22, member 23	63027	GO:0022857|GO:0016021|GO:0055085|GO:0006811	chr6:3269758-3269699	FALSE	hs|6p25.2	ENST00000406686	NM_015482	NM_015482	THC2467179	Hs.713588
A_33_P3240328	10191.2	36452.5	0	2.07256	2.07256	4.20633	P	P	PITX1	Homo sapiens paired-like homeodomain 1 (PITX1), mRNA [NM_002653]	paired-like homeodomain 1	5307	GO:0005667|GO:0001190|GO:0051216|GO:0021983|GO:0005730|GO:0005634|GO:0000978|GO:0009653|GO:0006351|GO:0001077|GO:0001501|GO:0005737|GO:0045944|GO:0035116|GO:0014707|GO:0048625	chr5:134363483-134363424	FALSE	hs|5q31.1	ENST00000265340	NM_002653	NM_002653	THC2762311	Hs.84136
A_32_P60459	166.581	595.591	0	2.07197	2.07197	4.20459	P	P	OTUD1	Homo sapiens OTU deubiquitinase 1 (OTUD1), mRNA [NM_001145373]	OTU deubiquitinase 1	220213	GO:0004843|GO:0070536|GO:0006508	chr10:23730613-23730672	FALSE	hs|10p12.2	ENST00000376495	NM_001145373	NM_001145373	THC2761839	Hs.499042
A_22_P00012995	25.0556	89.5167	0	2.07089	2.07089	4.20147	P	P	lnc-RFPL3-3	DKFZp781H0227_r1 781 (synonym: hlcc4) Homo sapiens cDNA clone DKFZp781H0227 5', mRNA sequence [BX643577]	lnc-RFPL3-3:1			chr22:32664502-32664561	FALSE	hs|22q12.3		BX643577		THC2621434	Hs.570497
A_23_P381261	25.33	90.4847	0	2.07069	2.07069	4.20089	P	P	ADCY4	Homo sapiens adenylate cyclase 4 (ADCY4), transcript variant 2, mRNA [NM_139247]	adenylate cyclase 4	196883	GO:0005515|GO:0005886|GO:0007268|GO:0007202|GO:0044281|GO:0007193|GO:0030425|GO:0046872|GO:0035556|GO:0005737|GO:0007173|GO:0071377|GO:0006171|GO:0006833|GO:0034199|GO:0048011|GO:0055085|GO:0005524|GO:0003091|GO:0007165|GO:0006112|GO:0004016|GO:0016020|GO:0008543|GO:0045087|GO:0007188|GO:0007189|GO:0016021	chr14:24787727-24787668	FALSE	hs|14q12	ENST00000554781	NM_139247	NM_139247	THC2499441	Hs.443428
A_23_P143016	256.091	914.355	0	2.06997	2.06997	4.19877	P	P	ARID5A	Homo sapiens AT rich interactive domain 5A (MRF1-like) (ARID5A), mRNA [NM_212481]	AT rich interactive domain 5A (MRF1-like)	10865	GO:0005515|GO:0005667|GO:0006357|GO:0044212|GO:0005730|GO:0005634|GO:0003677|GO:0035066|GO:0006351|GO:0002062|GO:0045944|GO:0003682|GO:0005654|GO:0045892|GO:0008134	chr2:97218184-97218243	FALSE	hs|2q11.2	ENST00000412735	NM_212481	NM_212481	THC2609061	Hs.920
A_33_P3336397	16.9183	60.3507	0	2.06865	2.06865	4.19495	P	P	LOC100506688	Homo sapiens uncharacterized LOC100506688 (LOC100506688), transcript variant 1, long non-coding RNA [NR_104614]	uncharacterized LOC100506688	100506688		chr5:987403-987344	FALSE	hs|5p15.33		NR_104614	NR_104614	THC2480507	Hs.532063
A_24_P386622	64.5045	230.044	0	2.06831	2.06831	4.19394	P	P	ARRB1	Homo sapiens arrestin, beta 1 (ARRB1), transcript variant 1, mRNA [NM_004041]	arrestin, beta 1	408	GO:0005515|GO:0032717|GO:0006366|GO:0044212|GO:0005159|GO:0032715|GO:0015031|GO:0005765|GO:0007219|GO:0070374|GO:0031397|GO:0000785|GO:0031625|GO:0043027|GO:0006892|GO:0030168|GO:0031434|GO:0002031|GO:0043547|GO:0005654|GO:0008134|GO:0090240|GO:0016567|GO:0005886|GO:0035025|GO:0043149|GO:0005634|GO:0031701|GO:0035066|GO:0005829|GO:0031143|GO:0032092|GO:0005737|GO:0033138|GO:0045944|GO:0061024|GO:…	chr11:74978736-74977300	FALSE	hs|11q13.4	ENST00000360025	NM_004041	NM_004041	THC2616429	Hs.503284
A_33_P3380992	314.498	1118.48	0	2.06429	2.06429	4.18227	P	P	AKR1B15	Homo sapiens aldo-keto reductase family 1, member B15 (AKR1B15), mRNA [NM_001080538]	aldo-keto reductase family 1, member B15	441282	GO:0016491|GO:0055114	chr7:134262468-134262527	FALSE	hs|7q33	ENST00000423958	NM_001080538	NM_001080538	THC2495179	Hs.729418
A_23_P156907	272.869	970.087	0	2.06378	2.06378	4.18079	P	P	SOBP	Homo sapiens sine oculis binding protein homolog (Drosophila) (SOBP), mRNA [NM_018013]	sine oculis binding protein homolog (Drosophila)	55084	GO:0042472|GO:0032184|GO:0007605|GO:0007626|GO:0046872	chr6:107980433-107980492	FALSE	hs|6q21	ENST00000317357	NM_018013	NM_018013	THC2699822	Hs.445244
A_22_P00004244	695.221	2471.12	0	2.06349	2.06349	4.17997	P	P						chr16:81771948-81772007	FALSE	hs|16q23.3	ENST00000565674			THC2756841
A_24_P38815	1075.81	3823.73	0	2.06343	2.06343	4.17979	P	P	TPP1	Homo sapiens tripeptidyl peptidase I (TPP1), mRNA [NM_000391]	tripeptidyl peptidase I	1200	GO:0006629|GO:0005515|GO:0004252|GO:0045453|GO:0005764|GO:0046872|GO:0030968|GO:0005739|GO:0030163|GO:0030855|GO:0006508|GO:0050885|GO:0008240|GO:0043171|GO:0043202|GO:0070062|GO:0042277|GO:0042470|GO:0007399|GO:0004175|GO:0008236|GO:0008233|GO:0006987|GO:0007040|GO:0044267	chr11:6634452-6634393	FALSE	hs|11p15.4	ENST00000299427	NM_000391	NM_000391	THC2465192	Hs.523454
A_24_P151582	104.93	372.896	0	2.06322	2.06322	4.17917	P	P	TEF	Homo sapiens thyrotrophic embryonic factor (TEF), transcript variant 1, mRNA [NM_003216]	thyrotrophic embryonic factor	7008	GO:0043565|GO:0003700|GO:0003690|GO:0046982|GO:0006357|GO:0045944|GO:0005634|GO:0048511|GO:0042803|GO:0006351	chr22:41794580-41794639	FALSE	hs|22q13.2	ENST00000266304	NM_003216	NM_003216	THC2604147	Hs.181159
A_33_P3268910	983.567	3493.83	0	2.06259	2.06259	4.17734	P	P	SPRY1	Homo sapiens sprouty homolog 1, antagonist of FGF signaling (Drosophila) (SPRY1), transcript variant 1, mRNA [NM_001258038]	sprouty homolog 1, antagonist of FGF signaling (Drosophila)	10252	GO:0001656|GO:0005515|GO:0001657|GO:0008285|GO:0005886|GO:0000132|GO:0042059|GO:0001759|GO:0051387|GO:0005829|GO:0046580|GO:0007173|GO:0043407|GO:0040037|GO:0070373|GO:0060449|GO:0034261	chr4:124318918-124318977	FALSE	hs|4q28.1	ENST00000505319	NM_001258038	NM_001258038	THC2656683	Hs.744854
A_33_P3222380	169.948	603.009	0	2.06096	2.06096	4.17263	P	P	AHNAK2	Homo sapiens AHNAK nucleoprotein 2 (AHNAK2), mRNA [NM_138420]	AHNAK nucleoprotein 2	113146	GO:0042383|GO:0005515|GO:0030018|GO:0005737|GO:0005886|GO:0043034|GO:0030315|GO:0001778|GO:0005634|GO:0030659	chr14:105411626-105411567	FALSE	hs|14q32.33	ENST00000333244	NM_138420	NM_138420	THC2600970	Hs.441783
A_23_P417383	87.2898	309.173	0	2.0584	2.0584	4.16524	P	P	ASPRV1	Homo sapiens aspartic peptidase, retroviral-like 1 (ASPRV1), mRNA [NM_152792]	aspartic peptidase, retroviral-like 1	151516	GO:0016485|GO:0006508|GO:0043588|GO:0016021|GO:0004190	chr2:70187305-70187246	FALSE	hs|2p13.3	ENST00000320256	NM_152792	NM_152792	THC2472914	Hs.516253
A_24_P390668	58.517	207.166	0	2.05773	2.05773	4.16331	P	P	FMNL1	Homo sapiens formin-like 1 (FMNL1), mRNA [NM_005892]	formin-like 1	752	GO:0005515|GO:0005886|GO:0006929|GO:0008360|GO:0005829|GO:0051014|GO:0032794|GO:0045335|GO:0048365|GO:0003674|GO:0051015|GO:0032059|GO:0016020|GO:0030866|GO:0005522|GO:0005938|GO:0070062	chr17:43323637-43323696	FALSE	hs|17q21.31	ENST00000328118	NM_005892	NM_005892	NP1456997	Hs.100217
A_23_P410717	50.7533	179.514	0	2.05639	2.05639	4.15945	P	P	CIART	Homo sapiens circadian associated repressor of transcription (CIART), transcript variant 1, mRNA [NM_144697]	circadian associated repressor of transcription	148523	GO:0005515|GO:0045475|GO:0016605|GO:0070888|GO:0005634|GO:0001046|GO:0045892|GO:0032922|GO:0006351	chr1:150259057-150259116	FALSE	hs|1q21.2	ENST00000290363	NM_144697	NM_144697	THC2471752	Hs.54680
A_33_P3228322	24.2285	85.6388	0	2.05543	2.05543	4.15668	P	P	IL18BP	Homo sapiens interleukin 18 binding protein (IL18BP), transcript variant A, mRNA [NM_173042]	interleukin 18 binding protein	10068	GO:0070301|GO:1900116|GO:0071356|GO:0032496|GO:0042088|GO:0005576|GO:0048019|GO:0005615|GO:0070062|GO:0042007	chr11:71712939-71712998	FALSE	hs|11q13.4	ENST00000404792	NM_173042	NM_173042	NP600964	Hs.591967
A_23_P412577	57.6411	203.314	0	2.05241	2.05241	4.14798	P	P	ANKRD29	Homo sapiens ankyrin repeat domain 29 (ANKRD29), mRNA [NM_173505]	ankyrin repeat domain 29	147463		chr18:21180440-21180381	FALSE	hs|18q11.2	ENST00000591280	NM_173505	NM_173505	THC2473614	Hs.374774
A_33_P3728979	30.0517	105.962	0	2.0519	2.0519	4.14652	P	P	FAM151B	Homo sapiens family with sequence similarity 151, member B (FAM151B), mRNA [NM_205548]	family with sequence similarity 151, member B	167555		chr5:79837786-79837845	FALSE	hs|5q14.1	ENST00000511718	NM_205548	NM_205548	THC2484780	Hs.338182
A_33_P3338928	3632.95	12802.7	0	2.05111	2.05111	4.14423	P	P	DAB2	Homo sapiens Dab, mitogen-responsive phosphoprotein, homolog 2 (Drosophila) (DAB2), transcript variant 1, mRNA [NM_001343]	Dab, mitogen-responsive phosphoprotein, homolog 2 (Drosophila)	1601	GO:0005515|GO:0006907|GO:2000096|GO:0071560|GO:0046332|GO:0015031|GO:0005765|GO:0043231|GO:0070022|GO:1900026|GO:0030099|GO:0016055|GO:0070062|GO:2001046|GO:0030335|GO:0038024|GO:0005546|GO:0060766|GO:0001701|GO:0060391|GO:0006898|GO:0005178|GO:0007229|GO:0032968|GO:0045893|GO:0005925|GO:0045892|GO:0035026|GO:0032091|GO:2001237|GO:2000370|GO:0030132|GO:0035615|GO:0005886|GO:0008283|GO:0035612|GO:…	chr5:39371884-39371825	FALSE	hs|5p13.1	ENST00000320816	NM_001343	NM_001343	THC2498698	Hs.696631
A_33_P3287338	2363.38	8320.34	0	2.04966	2.04966	4.14009	P	P	IL6ST	Homo sapiens interleukin 6 signal transducer (IL6ST), transcript variant 3, mRNA [NM_001190981]	interleukin 6 signal transducer	3572	GO:0038154|GO:0005515|GO:0005138|GO:0004921|GO:0008284|GO:0005886|GO:0004924|GO:0004923|GO:0019221|GO:0019981|GO:0005615|GO:0042803|GO:0030425|GO:0070110|GO:0002675|GO:0019838|GO:0042102|GO:0043025|GO:0070104|GO:0016032|GO:0070102|GO:0004897|GO:0034097|GO:0002821|GO:0008593|GO:0010613|GO:0070106|GO:0070062|GO:0043066|GO:0042517|GO:0004915|GO:0005977|GO:0042511|GO:0005576|GO:0005896|GO:0019970|GO:…	chr5:55256322-55256263	FALSE	hs|5q11.2	ENST00000522633	NM_001190981	NM_001190981	NP1400574	Hs.532082
A_23_P129101	4008.95	14104.9	0	2.04877	2.04877	4.13754	P	P	HEXA	Homo sapiens hexosaminidase A (alpha polypeptide) (HEXA), mRNA [NM_000520]	hexosaminidase A (alpha polypeptide)	3073	GO:0004563|GO:0006665|GO:0046982|GO:0006687|GO:0005975|GO:0044281|GO:0042339|GO:0030207|GO:0016020|GO:0009405|GO:0042340|GO:0030212|GO:0030214|GO:0030204|GO:0030203|GO:0070062|GO:0043202	chr15:72638915-72638655	FALSE	hs|15q23	ENST00000569410	NM_000520	NM_000520	THC2578157	Hs.604479
A_21_P0014213	71.6967	252.019	0	2.04742	2.04742	4.13367	P	P							FALSE
A_22_P00016052	216.382	760.149	0	2.04657	2.04657	4.13124	P	P	LINC01540	Homo sapiens long intergenic non-protein coding RNA 1540 (LINC01540), transcript variant 1, long non-coding RNA [NR_110429]	long intergenic non-protein coding RNA 1540	100505592		chr18:3478866-3478925	FALSE	hs|18p11.31	ENST00000581442	NR_110429	NR_110429	THC2668398	Hs.635114
A_21_P0000738	32.7843	115.17	0	2.04655	2.04655	4.13118	P	P	DPH6-AS1	Homo sapiens DPH6 antisense RNA 1 (head to head) (DPH6-AS1), long non-coding RNA [NR_038251]	DPH6 antisense RNA 1 (head to head)	100507466		chr15:36151141-36151200	FALSE	hs|15q14	ENST00000501169	NR_038251	NR_038251	THC2608263	Hs.536420
A_23_P142849	4505.97	15804.7	0	2.04431	2.04431	4.12477	P	P	RND3	Homo sapiens Rho family GTPase 3 (RND3), transcript variant 2, mRNA [NM_005168]	Rho family GTPase 3	390	GO:0005515|GO:0030036|GO:0000139|GO:0007264|GO:0008152|GO:0003924|GO:0007155|GO:0005525|GO:0005925|GO:0070062	chr2:151325166-151325107	FALSE	hs|2q23.3	ENST00000375734	NM_005168	NM_005168	THC2463452	Hs.6838
A_33_P3252394	146.761	514.321	0	2.04307	2.04307	4.12122	P	P	GADD45G	Homo sapiens growth arrest and DNA-damage-inducible, gamma (GADD45G), mRNA [NM_006705]	growth arrest and DNA-damage-inducible, gamma	10912	GO:0005515|GO:0043065|GO:0006950|GO:0046330|GO:0006915|GO:0005634|GO:0007275|GO:0030154|GO:0000186|GO:0005737|GO:0000185|GO:1900745|GO:0051726|GO:0006469	chr9:92221400-92221459	FALSE	hs|9q22.2	ENST00000252506	NM_006705	NM_006705	THC2461443	Hs.9701
A_23_P93641	534.744	1873.5	0	2.04269	2.04269	4.12012	P	P	AKR1B10	Homo sapiens aldo-keto reductase family 1, member B10 (aldose reductase) (AKR1B10), mRNA [NM_020299]	aldo-keto reductase family 1, member B10 (aldose reductase)	57016	GO:0005515|GO:0044598|GO:0047718|GO:0045550|GO:0044597|GO:0001758|GO:0007603|GO:0007586|GO:0006081|GO:0001523|GO:0005764|GO:0005829|GO:0004033|GO:0016488|GO:0008202|GO:0070062|GO:0055114	chr7:134225939-134225998	FALSE	hs|7q33	ENST00000359579	NM_020299	NM_020299	THC2488021	Hs.116724
A_21_P0000618	20.5868	72.087	0	2.04189	2.04189	4.11785	P	P	EIF1B-AS1	Homo sapiens EIF1B antisense RNA 1 (EIF1B-AS1), long non-coding RNA [NR_033965]	EIF1B antisense RNA 1	440952		chr3:40214727-40214668	FALSE	hs|3p22.1		NR_033965	NR_033965	THC2601806	Hs.660388
A_24_P360269	1047.66	3667.62	0	2.04155	2.04155	4.11687	P	P	RNASET2	Homo sapiens ribonuclease T2 (RNASET2), mRNA [NM_003730]	ribonuclease T2	8635	GO:0003723|GO:0033897|GO:0005788|GO:0005576|GO:0004540|GO:0005764|GO:0005615|GO:0070062|GO:0043202|GO:0006401	chr6:167344538-167343227	FALSE	hs|6q27	ENST00000467705	NM_003730	NM_003730	THC2486653	Hs.529989
A_21_P0012409	18.4942	64.6809	0	2.04014	2.04014	4.11285	P	P	XLOC_l2_009968	BROAD Institute lincRNA (XLOC_l2_009968), lincRNA [TCONS_l2_00018962]				chr3:158502217-158502276	FALSE	hs|3q25.32
A_24_P289471	483.426	1688.04	0	2.03786	2.03786	4.10635	P	P	RNASET2	Homo sapiens ribonuclease T2 (RNASET2), mRNA [NM_003730]	ribonuclease T2	8635	GO:0003723|GO:0033897|GO:0005788|GO:0005576|GO:0004540|GO:0005764|GO:0005615|GO:0070062|GO:0043202|GO:0006401	chr6:167365982-167362061	FALSE	hs|6q27	ENST00000611959	NM_003730	NM_003730	THC2498581	Hs.529989
A_24_P237036	17.1817	59.9835	0	2.03757	2.03757	4.10552	P	P	TNFSF14	Homo sapiens tumor necrosis factor (ligand) superfamily, member 14 (TNFSF14), transcript variant 1, mRNA [NM_003807]	tumor necrosis factor (ligand) superfamily, member 14	8740	GO:0005515|GO:0005164|GO:0005886|GO:0031295|GO:0010820|GO:0005102|GO:0006915|GO:0005125|GO:0005615|GO:0007165|GO:0042110|GO:0005737|GO:0006955|GO:0008588|GO:0042098|GO:0045663|GO:0016021|GO:0071260|GO:0043154|GO:0043029|GO:0043027	chr19:6664998-6664939	FALSE	hs|19p13.3	ENST00000599359	NM_003807	NM_003807	THC2480756	Hs.129708
A_23_P421401	2613.76	9123.15	0	2.03728	2.03728	4.1047	P	P	PDGFRB	Homo sapiens platelet-derived growth factor receptor, beta polypeptide (PDGFRB), mRNA [NM_002609]	platelet-derived growth factor receptor, beta polypeptide	5159	GO:0005515|GO:0042542|GO:0034405|GO:0035789|GO:0031226|GO:0046777|GO:0004992|GO:0043552|GO:0007173|GO:0001894|GO:0032956|GO:0035441|GO:0035791|GO:0032355|GO:0035793|GO:0038085|GO:0030335|GO:0009986|GO:0019901|GO:0046488|GO:0009636|GO:0045840|GO:0014068|GO:0018108|GO:0005161|GO:0001701|GO:0007186|GO:0032967|GO:0008543|GO:0045087|GO:0042060|GO:0038091|GO:0005925|GO:0038095|GO:0043548|GO:0008284|GO:…	chr5:149493523-149493464	FALSE	hs|5q32	ENST00000261799	NM_002609	NM_002609	THC2670736	Hs.509067
A_23_P71821	1232.31	4297.01	0	2.03584	2.03584	4.1006	P	P	PBX3	Homo sapiens pre-B-cell leukemia homeobox 3 (PBX3), transcript variant 1, mRNA [NM_006195]	pre-B-cell leukemia homeobox 3	5090	GO:0007388|GO:0005667|GO:0008344|GO:0006355|GO:0003700|GO:0007387|GO:0007585|GO:0005634|GO:0006351|GO:0021516|GO:0043565|GO:0002087|GO:0048666	chr9:128728847-128728906	FALSE	hs|9q33.3	ENST00000447726	NM_006195	NM_006195	THC2601684	Hs.428027
A_33_P3233834	1056.61	3683.5	0	2.03551	2.03551	4.09967	P	P	IL6ST	Homo sapiens interleukin 6 signal transducer (IL6ST), transcript variant 3, mRNA [NM_001190981]	interleukin 6 signal transducer	3572	GO:0038154|GO:0005515|GO:0005138|GO:0004921|GO:0008284|GO:0005886|GO:0004924|GO:0004923|GO:0019221|GO:0019981|GO:0005615|GO:0042803|GO:0030425|GO:0070110|GO:0002675|GO:0019838|GO:0042102|GO:0043025|GO:0070104|GO:0016032|GO:0070102|GO:0004897|GO:0034097|GO:0002821|GO:0008593|GO:0010613|GO:0070106|GO:0070062|GO:0043066|GO:0042517|GO:0004915|GO:0005977|GO:0042511|GO:0005576|GO:0005896|GO:0019970|GO:…	chr5:55260096-55260037	FALSE	hs|5q11.2	ENST00000396816	NM_001190981	NM_001190981	NP1400573	Hs.532082
A_23_P87709	58.0857	202.211	0	2.03348	2.03348	4.0939	P	P	PLBD1	Homo sapiens phospholipase B domain containing 1 (PLBD1), mRNA [NM_024829]	phospholipase B domain containing 1	79887	GO:0016042|GO:0016787|GO:0036149|GO:0044281|GO:0006644|GO:0005764|GO:0036151|GO:0046474|GO:0036152|GO:0005829	chr12:14656690-14656631	FALSE	hs|12p13.1	ENST00000240617	NM_024829	NM_024829	THC2461394	Hs.131933
A_32_P86763	670.97	2333	0	2.03174	2.03174	4.08897	P	P	TGM2	Homo sapiens transglutaminase 2 (TGM2), transcript variant 1, mRNA [NM_004613]	transglutaminase 2	7052	GO:0005515|GO:0043065|GO:0005886|GO:0019904|GO:0043277|GO:0005525|GO:0048661|GO:0046872|GO:0045785|GO:0005829|GO:0005739|GO:0051561|GO:0001974|GO:0051482|GO:0003810|GO:0050729|GO:0051260|GO:0018153|GO:0060662|GO:0043123|GO:0005925|GO:0032471|GO:0070062|GO:0060445	chr20:36757912-36757853	FALSE	hs|20q11.23	ENST00000469269	NM_004613	NM_004613	THC2700991	Hs.517033
A_23_P372834	126.248	438.769	0	2.03107	2.03107	4.08708	P	P	AQP1	Homo sapiens aquaporin 1 (Colton blood group) (AQP1), transcript variant 1, mRNA [NM_198098]	aquaporin 1 (Colton blood group)	358	GO:0005515|GO:0015079|GO:0020003|GO:0043627|GO:0070301|GO:0020005|GO:0048593|GO:0030157|GO:0031526|GO:0035377|GO:0006884|GO:0034644|GO:0009925|GO:0015793|GO:0006833|GO:0033363|GO:0070062|GO:0005223|GO:0031965|GO:0030950|GO:0015696|GO:0005267|GO:0042538|GO:0033554|GO:0035378|GO:0035379|GO:0046878|GO:0051458|GO:0046875|GO:0005887|GO:0006182|GO:0042060|GO:0015701|GO:0071241|GO:0071280|GO:0005886|GO:…	chr7:30965057-30965115	FALSE	hs|7p14.3	ENST00000311813	NM_198098	NM_198098	NP1203192	Hs.76152
A_23_P11984	102.991	357.817	0	2.03057	2.03057	4.08566	P	P	SLC6A9	Homo sapiens solute carrier family 6 (neurotransmitter transporter, glycine), member 9 (SLC6A9), transcript variant 2, mRNA [NM_201649]	solute carrier family 6 (neurotransmitter transporter, glycine), member 9	6536	GO:0015375|GO:0015816|GO:0016020|GO:0005886|GO:0005887|GO:0005328|GO:0006836|GO:0006810|GO:0055085|GO:0003333	chr1:44466646-44466499	FALSE	hs|1p34.1	ENST00000360584	NM_201649	NM_201649	THC2487350	Hs.442590
A_23_P359897	121.3	421.325	0	2.03023	2.03023	4.08469	P	P	KDM7A	Homo sapiens lysine (K)-specific demethylase 7A (KDM7A), mRNA [NM_030647]	lysine (K)-specific demethylase 7A	80853	GO:0032454|GO:0035574|GO:0035575|GO:0005506|GO:0005730|GO:0006325|GO:0005634|GO:0035064|GO:0051864|GO:0006351|GO:0070544|GO:0071557|GO:0016706|GO:0005654|GO:0008270|GO:0030901|GO:0045893|GO:0071558|GO:0055114|GO:0033169	chr7:139785105-139785046	FALSE	hs|7q34	ENST00000472616	NM_030647	NM_030647	THC2760534	Hs.308710
A_23_P85693	243.617	845.986	0	2.02989	2.02989	4.08374	P	P	GBP2	Homo sapiens guanylate binding protein 2, interferon-inducible (GBP2), mRNA [NM_004120]	guanylate binding protein 2, interferon-inducible	2634	GO:0005515|GO:0035458|GO:0050830|GO:0019221|GO:0020005|GO:0003924|GO:0042832|GO:0005634|GO:0031410|GO:0005525|GO:0005829|GO:0044406|GO:0006955|GO:0071222|GO:0060337|GO:0000139|GO:0008152|GO:0060333	chr1:89578160-89575896	FALSE	hs|1p22.2	ENST00000463660	NM_004120	NM_004120	THC2660155	Hs.386567
A_23_P83098	602.661	2091.66	0	2.0291	2.0291	4.0815	P	P	ALDH1A1	Homo sapiens aldehyde dehydrogenase 1 family, member A1 (ALDH1A1), mRNA [NM_000689]	aldehyde dehydrogenase 1 family, member A1	216	GO:0006805|GO:0001758|GO:0006069|GO:0004029|GO:0006081|GO:0004028|GO:0044281|GO:0005829|GO:0005099|GO:0005737|GO:0032320|GO:0042572|GO:0018479|GO:0005497|GO:0070062	chr9:75516195-75516136	FALSE	hs|9q21.13	ENST00000297785	NM_000689	NM_000689	THC2507100	Hs.76392
A_23_P73114	426.271	1477.94	0	2.02761	2.02761	4.07729	P	P	PROS1	Homo sapiens protein S (alpha) (PROS1), mRNA [NM_000313]	protein S (alpha)	5627	GO:0030449|GO:0004866|GO:0005886|GO:0005796|GO:0005509|GO:0030168|GO:0072562|GO:0005576|GO:0050900|GO:0005615|GO:0010951|GO:0017187|GO:0000139|GO:0007596|GO:0045087|GO:0002576|GO:0005789|GO:0006508|GO:0031093|GO:0044267|GO:0042730|GO:0070062|GO:0043687	chr3:93592208-93592149	FALSE	hs|3q11.1	ENST00000394236	NM_000313	NM_000313	THC2467591	Hs.64016
A_23_P59616	149.22	517.269	0	2.02734	2.02734	4.07653	P	P	GTF2IRD2	Homo sapiens GTF2I repeat domain containing 2 (GTF2IRD2), transcript variant 1, mRNA [NM_173537]	GTF2I repeat domain containing 2	84163	GO:0006355|GO:0005634|GO:0003677|GO:0006351	chr7:74210974-74210915	FALSE	hs|7q11.23	ENST00000620147	NM_173537	NM_173537	NP499317	Hs.647017
A_23_P147641	421.087	1459.47	0	2.02713	2.02713	4.07592	P	P	TCEA2	Homo sapiens transcription elongation factor A (SII), 2 (TCEA2), transcript variant 1, mRNA [NM_003195]	transcription elongation factor A (SII), 2	6919	GO:0005515|GO:0005813|GO:0006354|GO:0032784|GO:0045944|GO:0008270|GO:0005654|GO:0008023|GO:0003677	chr20:62701165-62701662	FALSE	hs|20q13.33	ENST00000440819	NM_003195	NM_003195	THC2652292	Hs.505004
A_24_P129341	479.246	1660.76	0	2.02687	2.02687	4.07521	P	P	AKR1B10	Homo sapiens aldo-keto reductase family 1, member B10 (aldose reductase) (AKR1B10), mRNA [NM_020299]	aldo-keto reductase family 1, member B10 (aldose reductase)	57016	GO:0005515|GO:0044598|GO:0047718|GO:0045550|GO:0044597|GO:0001758|GO:0007603|GO:0007586|GO:0006081|GO:0001523|GO:0005764|GO:0005829|GO:0004033|GO:0016488|GO:0008202|GO:0070062|GO:0055114	chr7:134225799-134225858	FALSE	hs|7q33	ENST00000359579	NM_020299	NM_020299	THC2488021	Hs.116724
A_33_P3387365	95.0101	328.803	0	2.02494	2.02494	4.06975	P	P	PXMP4	Homo sapiens peroxisomal membrane protein 4, 24kDa (PXMP4), transcript variant 1, mRNA [NM_007238]	peroxisomal membrane protein 4, 24kDa	11264	GO:0005515|GO:0008150|GO:0016021|GO:0005778|GO:0005777	chr20:32290650-32290591	FALSE	hs|20q11.22	ENST00000409299	NM_007238	NM_007238	THC2612265	Hs.654857
A_23_P329375	40.6384	140.598	0	2.02453	2.02453	4.0686	P	P	POU6F1	Homo sapiens POU class 6 homeobox 1 (POU6F1), transcript variant 1, mRNA [NM_002702]	POU class 6 homeobox 1	5463	GO:0007507|GO:0006355|GO:0007517|GO:0003700|GO:0007420|GO:0005654|GO:0005634|GO:0015629|GO:0003677|GO:0006351	chr12:51583372-51583313	FALSE	hs|12q13.13	ENST00000333640	NM_002702	NM_002702	THC2473613	Hs.555886
A_24_P418044	13325.6	46072	0	2.02357	2.02357	4.06587	P	P	HLA-J	Homo sapiens major histocompatibility complex, class I, J (pseudogene) (HLA-J), non-coding RNA [NR_024240]	major histocompatibility complex, class I, J (pseudogene)	3137		chr6:29977388-29977447	FALSE	hs|6p22.1	ENST00000462773	NR_024240	NR_024240	THC2482705	Hs.720762
A_21_P0002710	26.7797	92.5741	0	2.02334	2.02334	4.06523	P	P	NAALADL2	N-acetylated alpha-linked acidic dipeptidase-like 2 [Source:HGNC Symbol;Acc:HGNC:23219] [ENST00000489729]	N-acetylated alpha-linked acidic dipeptidase-like 2	254827	GO:0016021	chr3:174268423-174455485	FALSE	hs|3q26.31	ENST00000489729		XM_006713560	NP1132953	Hs.603646
A_24_P388528	156.814	541.464	0	2.02168	2.02168	4.06056	P	P	ST6GAL1	Homo sapiens ST6 beta-galactosamide alpha-2,6-sialyltranferase 1 (ST6GAL1), transcript variant 1, mRNA [NM_173216]	ST6 beta-galactosamide alpha-2,6-sialyltranferase 1	6480	GO:0008373|GO:0006054|GO:0016266|GO:0003835|GO:0030173|GO:0000139|GO:0006493|GO:0006959|GO:0032580|GO:0006488|GO:0044267|GO:0070062|GO:0018279|GO:0043687	chr3:186796052-186796111	FALSE	hs|3q27.3	ENST00000470633	NM_173216	NM_173216	THC2528425	Hs.207459
A_23_P35414	5858.76	20216.3	0	2.02072	2.02072	4.05786	P	P	PPP1R3C	Homo sapiens protein phosphatase 1, regulatory subunit 3C (PPP1R3C), mRNA [NM_005398]	protein phosphatase 1, regulatory subunit 3C	5507	GO:0005515|GO:0005975|GO:0019903|GO:0016311|GO:0005978|GO:0009405|GO:0006006|GO:0044281|GO:0004722|GO:0005829	chr10:93388289-93388230	FALSE	hs|10q23.32	ENST00000238994	NM_005398	NM_005398	THC2468270	Hs.303090
A_23_P45999	101.04	348.259	0	2.01911	2.01911	4.05334	P	P	FBXO2	Homo sapiens F-box protein 2 (FBXO2), mRNA [NM_012168]	F-box protein 2	26232	GO:0004842|GO:0008285|GO:0016567|GO:0005783|GO:0031146|GO:0030433|GO:0005829|GO:0001540|GO:0001948|GO:0043197|GO:0031090|GO:0006508|GO:0006516|GO:0030246|GO:0031396|GO:0006464|GO:0019005|GO:0070062	chr1:11708617-11708558	FALSE	hs|1p36.22	ENST00000354287	NM_012168	NM_012168	THC2462623	Hs.132753
A_21_P0011684	655.892	2259.79	0	2.01853	2.01853	4.0517	P	P	XLOC_l2_006665	BROAD Institute lincRNA (XLOC_l2_006665), lincRNA [TCONS_l2_00012419]				chr19:23281010-23281069	FALSE	hs|19p12
A_23_P153930	217.008	747.31	0	2.01783	2.01783	4.04975	P	P	ACVR2A	Homo sapiens activin A receptor, type IIA (ACVR2A), transcript variant 2, mRNA [NM_001616]	activin A receptor, type IIA	92	GO:0071773|GO:0005515|GO:0007368|GO:0005886|GO:0050999|GO:0048706|GO:0034673|GO:0007283|GO:0043621|GO:0009952|GO:0046872|GO:0005737|GO:0004702|GO:0019838|GO:0048185|GO:0007178|GO:0005024|GO:0030510|GO:0023014|GO:0030501|GO:0009986|GO:0010862|GO:0043084|GO:0032927|GO:0030509|GO:0032924|GO:0015026|GO:0030165|GO:0005524|GO:0001702|GO:0042713|GO:0045669|GO:0043235|GO:0045648|GO:0005887|GO:0004674|GO:…	chr2:148684923-148684982	FALSE	hs|2q22.3	ENST00000495775	NM_001616	NM_001616	THC2470647	Hs.470174
A_32_P100683	285.35	982.43	0	2.01749	2.01749	4.04879	P	P	TTC28	Homo sapiens tetratricopeptide repeat domain 28 (TTC28), mRNA [NM_001145418]	tetratricopeptide repeat domain 28	23331	GO:0007346|GO:0007067|GO:0005813|GO:0005737|GO:0000922|GO:0030496|GO:0051301	chr22:28374426-28374367	FALSE	hs|22q12.1	ENST00000612946	NM_001145418	NM_001145418	THC2536778	Hs.387856
A_23_P372255	242.433	832.897	0	2.01442	2.01442	4.04019	P	P	ITPKB	Homo sapiens inositol-trisphosphate 3-kinase B (ITPKB), mRNA [NM_002221]	inositol-trisphosphate 3-kinase B	3707	GO:0005515|GO:0046638|GO:0005516|GO:0008440|GO:0043647|GO:0046579|GO:0044281|GO:0005524|GO:0045059|GO:0005829|GO:0007165|GO:0000165|GO:0007166	chr1:226819646-226819587	FALSE	hs|1q42.12	ENST00000429204	NM_002221	NM_002221	THC2694741	Hs.528087
A_33_P3409099	58.9089	202.302	0	2.01382	2.01382	4.03851	P	P	ATXN1	Homo sapiens ataxin 1 (ATXN1), transcript variant 1, mRNA [NM_000332]	ataxin 1	6310	GO:0005515|GO:0008344|GO:0005634|GO:0043621|GO:0016363|GO:0042802|GO:0043231|GO:0008266|GO:0005737|GO:0045944|GO:0042272|GO:0051168|GO:0006396|GO:0048286|GO:0060079|GO:0000122|GO:0008022|GO:0003677|GO:0006351|GO:0042326|GO:0034046|GO:0043569|GO:0008542|GO:0003682|GO:0005654|GO:0045892|GO:0042405	chr6:16302089-16302030	FALSE	hs|6p22.3	ENST00000244769	NM_000332	NM_000332	THC2613205	Hs.434961
A_23_P75529	74.3999	255.331	0	2.01287	2.01287	4.03583	P	P	PKNOX2	Homo sapiens PBX/knotted 1 homeobox 2 (PKNOX2), mRNA [NM_022062]	PBX/knotted 1 homeobox 2	63876	GO:0043565|GO:0003785|GO:0005737|GO:0051015|GO:0006357|GO:0015630|GO:0005634|GO:0015629|GO:0003677	chr11:125302956-125303015	FALSE	hs|11q24.2	ENST00000526955	NM_022062	NM_022062	NP1167037	Hs.278564
A_23_P170733	8100.92	27797.9	0	2.01269	2.01269	4.03534	P	P	ANTXR2	Homo sapiens anthrax toxin receptor 2 (ANTXR2), transcript variant 1, mRNA [NM_058172]	anthrax toxin receptor 2	118429	GO:0005515|GO:0022414|GO:0005886|GO:0009405|GO:0005789|GO:0005576|GO:0004872|GO:0016021|GO:0046872|GO:0010008|GO:0009897	chr4:80826901-80826842	FALSE	hs|4q21.21	ENST00000449651	NM_058172	NM_058172	THC2464768	Hs.162963
A_32_P37592	1328.36	4557.26	0	2.0124	2.0124	4.03452	P	P	SCARNA17	Homo sapiens small Cajal body-specific RNA 17 (SCARNA17), guide RNA [NR_003003]	small Cajal body-specific RNA 17	677769		chr18:47340748-47340807	FALSE	hs|18q21.1		NR_003003	NR_003003	THC2704503	Hs.668351
A_33_P3240333	1623.54	5569.92	0	2.01239	2.01239	4.03449	P	P	PITX1	Homo sapiens paired-like homeodomain 1 (PITX1), mRNA [NM_002653]	paired-like homeodomain 1	5307	GO:0005667|GO:0001190|GO:0051216|GO:0021983|GO:0005730|GO:0005634|GO:0000978|GO:0009653|GO:0006351|GO:0001077|GO:0001501|GO:0005737|GO:0045944|GO:0035116|GO:0014707|GO:0048625	chr5:134364825-134364766	FALSE	hs|5q31.1	ENST00000265340	NM_002653	NM_002653	THC2620379	Hs.84136
A_22_P00016053	50.5469	173.271	0	2.01121	2.01121	4.03119	P	P	LINC01540	Homo sapiens long intergenic non-protein coding RNA 1540 (LINC01540), transcript variant 2, long non-coding RNA [NR_110428]	long intergenic non-protein coding RNA 1540	100505592		chr18:3467142-3467201	FALSE	hs|18p11.31	ENST00000581442	NR_110428	NR_110428	THC2676524	Hs.635114
A_23_P167983	610.192	2087.78	0	2.00851	2.00851	4.02365	P	P	HIST1H2AC	histone cluster 1, H2ac [Source:HGNC Symbol;Acc:HGNC:4733] [ENST00000314088]	histone cluster 1, H2ac	8334	GO:0008150|GO:0003674|GO:0046982|GO:0005634|GO:0000786|GO:0003677|GO:0070062	chr6:26138822-26138881	FALSE	hs|6p22.2	ENST00000314088	BC050602		THC2508286	Hs.622290
A_33_P3398331	49.476	169.17	0	2.00754	2.00754	4.02097	P	P	MMP24	Homo sapiens matrix metallopeptidase 24 (membrane-inserted) (MMP24), mRNA [NM_006690]	matrix metallopeptidase 24 (membrane-inserted)	10893	GO:0097150|GO:0045296|GO:0005509|GO:0005578|GO:0043085|GO:0032588|GO:0005887|GO:0044331|GO:0006508|GO:0010001|GO:0008270|GO:0004222|GO:0008047|GO:0050965|GO:0070062	chr20:33864708-33864767	FALSE	hs|20q11.22	ENST00000246186	NM_006690	NM_006690	THC2461615	Hs.715494
A_23_P158880	625.674	2138.37	0	2.0069	2.0069	4.01918	P	P	STARD5	Homo sapiens StAR-related lipid transfer (START) domain containing 5 (STARD5), mRNA [NM_181900]	StAR-related lipid transfer (START) domain containing 5	80765	GO:0032052|GO:0006869|GO:0006700|GO:0044281|GO:0008202|GO:0005829	chr15:81605262-81605203	FALSE	hs|15q25.1	ENST00000325346	NM_181900	NM_181900	THC2474209	Hs.513075
A_23_P37569	155.356	530.792	0	2.00644	2.00644	4.0179	P	P	MAN2A2	Homo sapiens mannosidase, alpha, class 2A, member 2 (MAN2A2), mRNA [NM_006122]	mannosidase, alpha, class 2A, member 2	4122	GO:0004572|GO:0000139|GO:0030246|GO:0008270|GO:0016021|GO:0044267|GO:0016799|GO:0043687|GO:0018279|GO:0006013	chr15:91465544-91465603	FALSE	hs|15q26.1	ENST00000559717	NM_006122	NM_006122	THC2476459	Hs.116459
A_33_P3317543	58.3356	199.171	0	2.00543	2.00543	4.01508	P	P	GTF2IRD2B	Homo sapiens GTF2I repeat domain containing 2B (GTF2IRD2B), mRNA [NM_001003795]	GTF2I repeat domain containing 2B	389524	GO:0006355|GO:0005634|GO:0003677|GO:0006351	chr7:74565040-74565099	FALSE	hs|7q11.23	ENST00000449689	NM_001003795	NM_001003795	NP499317	Hs.647039
A_33_P3240497	78.5902	267.986	0	2.00361	2.00361	4.01002	P	P		Homo sapiens cDNA FLJ38411 fis, clone FEBRA2009352. [AK095730]				chr1:45349927-45349868	FALSE	hs|1p34.1		AK095730		THC2487176
A_33_P3286151	95.0853	324.092	0	2.00298	2.00298	4.00827	P	P	LOC100132891	Homo sapiens uncharacterized LOC100132891 (LOC100132891), transcript variant 2, long non-coding RNA [NR_033651]	uncharacterized LOC100132891	100132891		chr8:72875207-72875266	FALSE	hs|8q13.3		NR_033651	NR_033651	THC2637339	Hs.137674
A_33_P3217689	262.872	895.732	0	2.00258	2.00258	4.00715	P	P	JMY	Homo sapiens junction mediating and regulatory protein, p53 cofactor (JMY), mRNA [NM_152405]	junction mediating and regulatory protein, p53 cofactor	133746	GO:0034314|GO:0005515|GO:0070060|GO:0043065|GO:0030054|GO:0005886|GO:0006357|GO:0003713|GO:0003779|GO:0005634|GO:0070358|GO:0051091|GO:0005737|GO:0006281|GO:0072332|GO:0005654|GO:0007050|GO:0005856|GO:0031252	chr5:78622942-78623001	FALSE	hs|5q14.1	ENST00000396137	NM_152405	NM_152405	THC2491353	Hs.482605
A_32_P97169	1759.03	5990.65	0	2.0018	2.0018	4.005	P	P	GPC6	Homo sapiens glypican 6 (GPC6), mRNA [NM_005708]	glypican 6	10082	GO:0005886|GO:0007603|GO:0005796|GO:0005975|GO:0005578|GO:0006027|GO:0043395|GO:0005634|GO:0044281|GO:0031225|GO:0001523|GO:0005615|GO:0006024|GO:0016477|GO:0005887|GO:0009405|GO:0030204|GO:0030203|GO:0043202	chr13:95059334-95059393	FALSE	hs|13q32.1	ENST00000377047	NM_005708	NM_005708	THC2510783	Hs.444329
A_33_P3317392	51.5935	175.677	0	2.00154	2.00154	4.00427	P	P	ADAMTS19	Homo sapiens ADAM metallopeptidase with thrombospondin type 1 motif, 19 (ADAMTS19), mRNA [NM_133638]	ADAM metallopeptidase with thrombospondin type 1 motif, 19	171019	GO:0006508|GO:0005578|GO:0008270|GO:0004222	chr5:129074234-129074293	FALSE	hs|5q23.3	ENST00000274487	NM_133638	NM_133638	THC2601060	Hs.23751
A_33_P3233843	509.558	1734.05	0	2.0007	2.0007	4.00195	P	P	IL6ST	Homo sapiens interleukin 6 signal transducer (IL6ST), transcript variant 3, mRNA [NM_001190981]	interleukin 6 signal transducer	3572	GO:0038154|GO:0005515|GO:0005138|GO:0004921|GO:0008284|GO:0005886|GO:0004924|GO:0004923|GO:0019221|GO:0019981|GO:0005615|GO:0042803|GO:0030425|GO:0070110|GO:0002675|GO:0019838|GO:0042102|GO:0043025|GO:0070104|GO:0016032|GO:0070102|GO:0004897|GO:0034097|GO:0002821|GO:0008593|GO:0010613|GO:0070106|GO:0070062|GO:0043066|GO:0042517|GO:0004915|GO:0005977|GO:0042511|GO:0005576|GO:0005896|GO:0019970|GO:…	chr5:55265550-55265491	FALSE	hs|5q11.2	ENST00000522633	NM_001190981	NM_001190981	NP1400572	Hs.532082
A_33_P3265494	106.602	362.487	0	1.99957	1.99957	3.99881	P	P	PTCHD4	Homo sapiens patched domain containing 4 (PTCHD4), transcript variant 1, mRNA [NM_001013732]	patched domain containing 4	442213	GO:0008150|GO:0007165|GO:0003674|GO:0008158|GO:0016021|GO:0005575	chr6:47846098-47846039	FALSE	hs|6p12.3	ENST00000339488	NM_001013732	NM_001013732	NP304631	Hs.659409
A_23_P79134	209.73	712.751	0	1.99874	1.99874	3.9965	P	P	PLEKHF1	Homo sapiens pleckstrin homology domain containing, family F (with FYVE domain) member 1 (PLEKHF1), mRNA [NM_024310]	pleckstrin homology domain containing, family F (with FYVE domain) member 1	79156	GO:0048471|GO:0070273|GO:0006915|GO:2001244|GO:0005634|GO:0032266|GO:0005765|GO:0072659|GO:0005764|GO:0046872|GO:0016050|GO:0007032|GO:0010314|GO:0010008|GO:0005768|GO:0010508	chr19:30165789-30165848	FALSE	hs|19q12	ENST00000436066	NM_024310	NM_024310	THC2463156	Hs.466383
A_23_P204087	22.3051	75.7195	0	1.99716	1.99716	3.99213	P	P	OAS2	Homo sapiens 2'-5'-oligoadenylate synthetase 2, 69/71kDa (OAS2), transcript variant 1, mRNA [NM_016817]	2'-5'-oligoadenylate synthetase 2, 69/71kDa	4939	GO:0003725|GO:0048471|GO:0018377|GO:0005783|GO:0001730|GO:0019221|GO:0005634|GO:0009615|GO:0005524|GO:0046872|GO:0043231|GO:0005829|GO:0006401|GO:0005739|GO:0051607|GO:0005737|GO:0006139|GO:0060337|GO:0016020|GO:0006486|GO:0008270|GO:0060333|GO:0006164	chr12:113448601-113448660	FALSE	hs|12q24.13	ENST00000620097	NM_016817	NM_016817	THC2461916	Hs.414332
A_33_P3293446	321.232	1089.38	0	1.9957	1.9957	3.98808	P	P	KIAA1462	Homo sapiens KIAA1462 (KIAA1462), mRNA [NM_020848]	KIAA1462	57608	GO:0005912|GO:0005911|GO:0007155	chr10:30303489-30303430	FALSE	hs|10p11.23	ENST00000375377	NM_020848	NM_020848	THC2491624	Hs.533953
A_24_P237927	22.2151	75.2882	0	1.99476	1.99476	3.98549	P	P	FAM102B	Homo sapiens family with sequence similarity 102, member B (FAM102B), mRNA [NM_001010883]	family with sequence similarity 102, member B	284611		chr1:109171389-109172231	FALSE	hs|1p13.3	ENST00000483371	NM_001010883	NM_001010883	THC2602932	Hs.200230
A_23_P384044	82.74	280.135	0	1.99334	1.99334	3.98156	P	P	CNIH3	Homo sapiens cornichon family AMPA receptor auxiliary protein 3 (CNIH3), mRNA [NM_152495]	cornichon family AMPA receptor auxiliary protein 3	149111	GO:0035556|GO:0016247|GO:0030054|GO:0043198|GO:0045211|GO:0042391|GO:0032281|GO:2000311|GO:0035249	chr1:224928164-224928223	FALSE	hs|1q42.12	ENST00000272133	NM_152495	NM_152495	THC2473919	Hs.731723
A_23_P5983	2900.56	9815.4	0	1.99259	1.99259	3.9795	P	P	PLTP	Homo sapiens phospholipid transfer protein (PLTP), transcript variant 1, mRNA [NM_006227]	phospholipid transfer protein	5360	GO:0006629|GO:0006869|GO:0005576|GO:0030317|GO:0010189|GO:0005615|GO:0008289	chr20:44527701-44527642	FALSE	hs|20q13.12	ENST00000477313	NM_006227	NM_006227	NP1199660	Hs.439312
A_32_P32254	82924.4	280465	0	1.99182	1.99182	3.9774	P	P	COL6A1	Homo sapiens collagen, type VI, alpha 1 (COL6A1), mRNA [NM_001848]	collagen, type VI, alpha 1	1291	GO:0048407|GO:0005578|GO:0005576|GO:0005589|GO:0035987|GO:0005765|GO:0001649|GO:0070208|GO:0042383|GO:0031012|GO:0043234|GO:0071230|GO:0016020|GO:0022617|GO:0007411|GO:0030198|GO:0030574|GO:0005788|GO:0007155|GO:0070062	chr21:47424836-47424895	FALSE	hs|21q22.3	ENST00000361866	NM_001848	NM_001848	THC2582340	Hs.474053
A_33_P3234222	1589.5	5372.08	0	1.99078	1.99078	3.97451	P	P	TSPO2	Homo sapiens translocator protein 2 (TSPO2), transcript variant 1, mRNA [NM_001010873]	translocator protein 2	222642	GO:0015485|GO:0005783|GO:0006810|GO:0005789|GO:0016021	chr6:41011969-41012028	FALSE	hs|6p21.1	ENST00000373161	NM_001010873	NM_001010873	THC2482465	Hs.357392
A_33_P3340014	35.801	120.928	0	1.98995	1.98995	3.97222	P	P	TRO	Homo sapiens trophinin (TRO), transcript variant 3, mRNA [NM_016157]	trophinin	7216	GO:0005515|GO:0030308|GO:0005737|GO:0005886|GO:0007566|GO:0005887|GO:0005634|GO:0007156	chrX:54952056-54952115	FALSE	hs|Xp11.21	ENST00000492142	NM_016157	NM_016157	THC2514147	Hs.633653
A_22_P00025837	89.7454	302.983	0	1.9892	1.9892	3.97017	P	P	lnc-NSA2-1	hh82d09.y1 NCI_CGAP_GU1 Homo sapiens cDNA clone IMAGE:2969297 5', mRNA sequence [AW630386]	lnc-NSA2-1:1			chr5:74271439-74271498	FALSE	hs|5q13.3					Hs.566332
A_33_P3307197	246.636	831.734	0	1.98761	1.98761	3.9658	P	P	PTGFRN	Homo sapiens prostaglandin F2 receptor inhibitor (PTGFRN), mRNA [NM_020440]	prostaglandin F2 receptor inhibitor	5738	GO:0005515|GO:0005794|GO:0009986|GO:0005789|GO:0016021|GO:0034389	chr1:117532823-117532882	FALSE	hs|1p13.1	ENST00000497385	NM_020440	NM_020440	THC2491251	Hs.418093
A_23_P162211	114.591	386.429	0	1.98757	1.98757	3.9657	P	P	MANSC1	Homo sapiens MANSC domain containing 1 (MANSC1), mRNA [NM_018050]	MANSC domain containing 1	54682	GO:0016021	chr12:12483006-12482947	FALSE	hs|12p13.2	ENST00000535902	NM_018050	NM_018050	THC2471638	Hs.591145
A_23_P36753	1271.8	4285.22	0	1.98636	1.98636	3.96237	P	P	ALDH2	Homo sapiens aldehyde dehydrogenase 2 family (mitochondrial) (ALDH2), transcript variant 1, mRNA [NM_000690]	aldehyde dehydrogenase 2 family (mitochondrial)	217	GO:0006805|GO:0005975|GO:0006066|GO:0006069|GO:0006068|GO:0004029|GO:0007268|GO:0009055|GO:0044281|GO:0005759|GO:0042136|GO:0004030|GO:0070062	chr12:112247448-112247507	FALSE	hs|12q24.12	ENST00000261733	NM_000690	NM_000690	NP1204885	Hs.604551
A_32_P58407	281.837	949.273	0	1.98584	1.98584	3.96092	P	P	KCND3	potassium voltage-gated channel, Shal-related subfamily, member 3 [Source:HGNC Symbol;Acc:HGNC:6239] [ENST00000369697]	potassium channel, voltage gated Shal related subfamily D, member 3	3752	GO:0005251|GO:0005515|GO:0005250|GO:0005886|GO:0007268|GO:0097038|GO:0030425|GO:0046872|GO:0044325|GO:0042383|GO:0071435|GO:0086009|GO:0008076|GO:0043025|GO:0051260|GO:0034765|GO:0006813	chr1:112313618-112313559	FALSE	hs|1p13.2	ENST00000369697	AF070632		THC2610807	Hs.731722
A_23_P159893	16.961	57.052	0	1.98392	1.98392	3.95568	P	P	CHRDL1	Homo sapiens chordin-like 1 (CHRDL1), transcript variant 3, mRNA [NM_145234]	chordin-like 1	91851	GO:0030514|GO:0048749|GO:0001503|GO:0030182|GO:0001654|GO:0005576|GO:0030509	chrX:109919246-109919187	FALSE	hs|Xq23	ENST00000372042	NM_145234	NM_145234	THC2473209	Hs.496587
A_23_P68155	258.367	868.818	0	1.9835	1.9835	3.95452	P	P	IFIH1	Homo sapiens interferon induced with helicase C domain 1 (IFIH1), mRNA [NM_022168]	interferon induced with helicase C domain 1	64135	GO:0003725|GO:0005515|GO:0032728|GO:0003727|GO:0034344|GO:0032727|GO:0016925|GO:0004386|GO:0042981|GO:0005634|GO:0009615|GO:0003677|GO:0005524|GO:0005829|GO:0045087|GO:0039528|GO:0043021|GO:0009597|GO:0016032|GO:0008270|GO:0032480	chr2:163128865-163128806	FALSE	hs|2q24.2	ENST00000263642	NM_022168	NM_022168	THC2470646	Hs.163173
A_23_P106405	373.388	1254.71	0	1.98248	1.98248	3.95171	P	P	NDN	Homo sapiens necdin, melanoma antigen (MAGE) family member (NDN), mRNA [NM_002487]	necdin, melanoma antigen (MAGE) family member	4692	GO:0048011|GO:0005813|GO:0006355|GO:0008285|GO:0043015|GO:0008347|GO:0048675|GO:0005634|GO:0042995|GO:0009791|GO:0007417|GO:0003677|GO:0019233|GO:0006351|GO:0005829|GO:0007399|GO:0048871|GO:0003016|GO:0007413|GO:0071514|GO:0043204|GO:0001764|GO:0040008	chr15:23931114-23931055	FALSE	hs|15q11.2	ENST00000331837	NM_002487	NM_002487	THC2621803	Hs.50130
A_22_P00012106	111.877	375.111	0	1.97928	1.97928	3.94296	P	P	lnc-PODN-1	Homo sapiens cDNA FLJ36729 fis, clone UTERU2012581. [AK094048]	lnc-PODN-1:1			chr1:53584166-53584225	FALSE	hs|1p32.3		AK094048		THC2628400	Hs.104637
A_23_P408285	697.973	2331.89	0	1.97412	1.97412	3.9289	P	P	PRICKLE1	Homo sapiens prickle homolog 1 (Drosophila) (PRICKLE1), transcript variant 1, mRNA [NM_153026]	prickle homolog 1 (Drosophila)	144165	GO:0005515|GO:0031965|GO:2000691|GO:0032436|GO:0031398|GO:0001843|GO:0008270|GO:0005634|GO:0006606|GO:0090090|GO:0045892|GO:0005829	chr12:42853269-42853210	FALSE	hs|12q12	ENST00000552240	NM_153026	NM_153026	THC2462980	Hs.720221
A_23_P156402	19.556	65.2612	0	1.97248	1.97248	3.92443	P	P	NME5	Homo sapiens NME/NM23 family member 5 (NME5), mRNA [NM_003551]	NME/NM23 family member 5	8382	GO:0006241|GO:0003351|GO:0007286|GO:0004550|GO:0036126|GO:0005575|GO:0007283|GO:0005524|GO:0005622|GO:0006165|GO:0006228|GO:0042384|GO:0006183|GO:0021591|GO:0009116	chr5:137464202-137454601	FALSE	hs|5q31.2	ENST00000506657	NM_003551	NM_003551	THC2644987	Hs.730856
A_33_P3309556	26.1962	87.3897	0	1.97197	1.97197	3.92305	P	P	PTPRE	Homo sapiens protein tyrosine phosphatase, receptor type, E (PTPRE), transcript variant 1, mRNA [NM_006504]	protein tyrosine phosphatase, receptor type, E	5791	GO:0005515|GO:0005737|GO:0006470|GO:0005886|GO:0005001|GO:0046627|GO:0007185|GO:0005634|GO:0016021|GO:0042803|GO:0035335|GO:0033003	chr10:129884088-129884147	FALSE	hs|10q26.2		NM_006504	NM_006504	THC2514473	Hs.127022
A_24_P299685	1004.36	3349.73	0	1.97163	1.97163	3.92212	P	P	PDPN	Homo sapiens podoplanin (PDPN), transcript variant 2, mRNA [NM_198389]	podoplanin	10630	GO:0006693|GO:0005886|GO:0030324|GO:0008283|GO:0008360|GO:0015884|GO:0031527|GO:0006865|GO:0031528|GO:0006928|GO:0030175|GO:2000045|GO:0001946|GO:0016324|GO:0016337|GO:0006954|GO:0015171|GO:0010572|GO:0015250|GO:0005372|GO:0006833|GO:0030335|GO:0048286|GO:0031258|GO:0032587|GO:0008517|GO:0001726|GO:0030027|GO:0007399|GO:0007165|GO:0000902|GO:0005887|GO:0035239|GO:0055093|GO:0051272|GO:0009897	chr1:13940822-13940881	FALSE	hs|1p36.21	ENST00000487038	NM_198389	NM_198389	NP079252	Hs.468675
A_33_P3246885	283.004	943.787	0	1.97151	1.97151	3.92178	P	P	DMKN	Homo sapiens dermokine (DMKN), transcript variant 9, mRNA [NM_001190348]	dermokine	93099	GO:0005515|GO:0005615|GO:0070062	chr19:35994272-35994213	FALSE	hs|19q13.12	ENST00000489395	NM_001190348	NM_001190348	THC2705028	Hs.417795
A_33_P3419691	547.516	1824.42	0	1.97033	1.97033	3.91859	P	P	GATS	Homo sapiens GATS, stromal antigen 3 opposite strand (GATS), transcript variant 2, non-coding RNA [NR_028038]	GATS, stromal antigen 3 opposite strand	352954		chr7:99806620-99806561	FALSE	hs|7q22.1		NR_028038	NR_028038	THC2463982	Hs.556063
A_22_P00015868	53.1214	176.741	0	1.96814	1.96814	3.91264	P	P	TBX18	T-box 18 [Source:HGNC Symbol;Acc:HGNC:11595] [ENST00000330469]	T-box 18	9096	GO:0050679|GO:0000976|GO:0003700|GO:0022409|GO:0046982|GO:0001106|GO:0001756|GO:0007605|GO:0005634|GO:0000122|GO:2000729|GO:0003163|GO:0060829|GO:0006351|GO:0042803|GO:0009948|GO:0016331|GO:0072189|GO:0090103|GO:0051145	chr6:85397259-85397200	FALSE	hs|6q14.3	ENST00000330469	XM_006715602	XM_006715602	THC2612303	Hs.251830
A_33_P3390868	30.8224	102.548	0	1.96812	1.96812	3.91259	P	P	SYNPO2	Homo sapiens synaptopodin 2 (SYNPO2), transcript variant 1, mRNA [NM_133477]	synaptopodin 2	171024	GO:0005515|GO:0071889|GO:0051371|GO:0030018|GO:0005634|GO:0003779|GO:0015629|GO:0005925	chr4:119982075-119982134	FALSE	hs|4q26	ENST00000610556	NM_133477	NM_133477	THC2503801	Hs.655519
A_23_P329261	660.499	2194.28	0	1.96599	1.96599	3.90681	P	P	KCNJ2	Homo sapiens potassium channel, inwardly rectifying subfamily J, member 2 (KCNJ2), mRNA [NM_000891]	potassium channel, inwardly rectifying subfamily J, member 2	3759	GO:0014861|GO:0005886|GO:0060306|GO:0007268|GO:0031224|GO:0086091|GO:0042802|GO:0086008|GO:0014704|GO:0043197|GO:0051289|GO:0008076|GO:0086002|GO:0043025|GO:0006813|GO:0071805|GO:0005791|GO:0005242|GO:0015693|GO:0005794|GO:0030007|GO:0090076|GO:0010107|GO:0005546|GO:0030315|GO:0060075|GO:0005790|GO:0005887|GO:0086013|GO:0086011|GO:0055119|GO:0086012|GO:0071260	chr17:68176016-68176075	FALSE	hs|17q24.3	ENST00000243457	NM_000891	NM_000891	THC2472934	Hs.1547
A_33_P3284463	4828.28	16036.7	0	1.96566	1.96566	3.90593	P	P	ASAH1	Homo sapiens N-acylsphingosine amidohydrolase (acid ceramidase) 1 (ASAH1), transcript variant 1, mRNA [NM_177924]	N-acylsphingosine amidohydrolase (acid ceramidase) 1	427	GO:0006665|GO:0017040|GO:0010033|GO:0006687|GO:0030324|GO:0006672|GO:0044281|GO:0003824|GO:0070062|GO:0043202	chr8:17914026-17913967	FALSE	hs|8p22	ENST00000381733	NM_177924	NM_177924	THC2495793	Hs.527412
A_23_P201790	811.757	2695.95	0	1.96554	1.96554	3.9056	P	P	PPP1R12B	Homo sapiens protein phosphatase 1, regulatory subunit 12B (PPP1R12B), transcript variant 1, mRNA [NM_002481]	protein phosphatase 1, regulatory subunit 12B	4660	GO:0007165|GO:0006937|GO:0005737|GO:0000086|GO:0005654|GO:0043085|GO:0008047|GO:0000278	chr1:202557518-202557577	FALSE	hs|1q32.1	ENST00000391959	NM_002481	NM_002481	THC2534593	Hs.444403
A_33_P3212188	24.0913	79.8939	0	1.96344	1.96344	3.89991	P	P	LRP3	Homo sapiens low density lipoprotein receptor-related protein 3 (LRP3), mRNA [NM_002333]	low density lipoprotein receptor-related protein 3	4037	GO:0005905|GO:0016021|GO:0006898	chr19:33699713-33699772	FALSE	hs|19q13.11	ENST00000253193	NM_002333	NM_002333		Hs.515340
A_21_P0000772	40.4502	133.874	0	1.96053	1.96053	3.89205	P	P	OSER1-AS1	Homo sapiens OSER1 antisense RNA 1 (head to head) (OSER1-AS1), transcript variant 1, long non-coding RNA [NR_038337]	OSER1 antisense RNA 1 (head to head)	100505783		chr20:42853624-42853683	FALSE	hs|20q13.12	ENST00000623343	NR_038337	NR_038337	THC2502594	Hs.159049
A_33_P3311403	877.014	2899.97	0	1.95924	1.95924	3.88856	P	P	MRVI1	Homo sapiens murine retrovirus integration site 1 homolog (MRVI1), transcript variant 2, mRNA [NM_130385]	murine retrovirus integration site 1 homolog	10335	GO:0005515|GO:0048471|GO:0016529|GO:0007596|GO:0005789|GO:0019934|GO:0016021|GO:0031095|GO:0060087	chr11:10594698-10594639	FALSE	hs|11p15.4	ENST00000547195	NM_130385	NM_130385	THC2519182	Hs.501898
A_23_P209499	28.0827	92.7924	0	1.9582	1.9582	3.88576	P	P	PAX3	Homo sapiens paired box 3 (PAX3), transcript variant PAX3D, mRNA [NM_181458]	paired box 3	5077	GO:0005515|GO:0060594|GO:0008284|GO:0003700|GO:0006366|GO:0008283|GO:0007605|GO:0003705|GO:0001755|GO:0005634|GO:0007507|GO:0045944|GO:0009887|GO:0048066|GO:0006915|GO:0001843|GO:0000122|GO:0014807|GO:0048663|GO:0021527|GO:0043565|GO:0007517|GO:0003682|GO:0071837|GO:0045893	chr2:223064840-223064781	FALSE	hs|2q36.1	ENST00000350526	NM_181458	NM_181458	NP813908	Hs.42146
A_23_P5903	89.1313	294.305	0	1.95718	1.95718	3.88302	P	P	SLCO4A1	Homo sapiens solute carrier organic anion transporter family, member 4A1 (SLCO4A1), mRNA [NM_016354]	solute carrier organic anion transporter family, member 4A1	28231	GO:0005215|GO:0005886|GO:0043252|GO:0016021|GO:0055085	chr20:61303447-61303506	FALSE	hs|20q13.33	ENST00000466961	NM_016354	NM_016354	THC2489902	Hs.235782
A_24_P709377	181.795	600.198	0	1.957	1.957	3.88253	P	P	PAX8-AS1	Homo sapiens PAX8 antisense RNA 1 (PAX8-AS1), transcript variant 1, long non-coding RNA [NR_015377]	PAX8 antisense RNA 1	654433		chr2:114024248-114024307	FALSE	hs|2q13		NR_015377	NR_015377	THC2472587	Hs.656660
A_23_P153676	61.1472	201.777	0	1.95628	1.95628	3.88059	P	P	TLE2	Homo sapiens transducin-like enhancer of split 2 (TLE2), transcript variant 1, mRNA [NM_003260]	transducin-like enhancer of split 2	7089	GO:0005515|GO:0007165|GO:0007219|GO:0003714|GO:0009887|GO:0005654|GO:0005634|GO:0016055|GO:0090090|GO:0045892|GO:0005615|GO:0006351	chr19:2997943-2997884	FALSE	hs|19p13.3	ENST00000443826	NM_003260	NM_003260	THC2704090	Hs.332173
A_23_P344531	393.68	1298.44	0	1.95556	1.95556	3.87866	P	P	SYNPO	Homo sapiens synaptopodin (SYNPO), transcript variant 1, mRNA [NM_007286]	synaptopodin	11346	GO:0005515|GO:0005737|GO:0001725|GO:0043197|GO:0045211|GO:0032233|GO:0051492|GO:0043204|GO:0014069|GO:0003779|GO:0005923|GO:0015629	chr5:150038396-150038455	FALSE	hs|5q33.1	ENST00000307662	NM_007286	NM_007286	THC2601893	Hs.435228
A_23_P17190	17.7035	58.3581	0	1.95477	1.95477	3.87653	P	P	KLHL41	Homo sapiens kelch-like family member 41 (KLHL41), mRNA [NM_006063]	kelch-like family member 41	10324	GO:0005515|GO:0016567|GO:2000291|GO:0005886|GO:0031275|GO:0006941|GO:0033017|GO:0005634|GO:0035914|GO:0001726|GO:0031430|GO:0045661|GO:0031143|GO:0005737|GO:0030239|GO:0031463|GO:0005789|GO:2001014|GO:0005856	chr2:170382120-170382179	FALSE	hs|2q31.1	ENST00000284669	NM_006063	NM_006063	THC2614481	Hs.50550
A_24_P344961	58.4748	192.729	0	1.95455	1.95455	3.87596	P	P	AMOT	Homo sapiens angiomotin (AMOT), transcript variant 2, mRNA [NM_133265]	angiomotin	154796	GO:0005515|GO:0030036|GO:0005884|GO:0030139|GO:0005829|GO:0042074|GO:0005737|GO:0006935|GO:0008180|GO:0040019|GO:0004872|GO:0034260|GO:0030334|GO:0051056|GO:0003365|GO:0001725|GO:0009986|GO:0035329|GO:0001726|GO:0001701|GO:0001702|GO:0030027|GO:0045793|GO:0043536|GO:0043534|GO:0043532|GO:0051496|GO:0016525|GO:0007043|GO:0005923|GO:0016021|GO:0034613|GO:0001570|GO:0043116|GO:0009897	chrX:112018573-112018514	FALSE	hs|Xq23	ENST00000371959	NM_133265	NM_133265	THC2601332	Hs.528051
A_33_P3302586	34.6417	114.055	0	1.95302	1.95302	3.87184	P	P	GPR153	Homo sapiens G protein-coupled receptor 153 (GPR153), mRNA [NM_207370]	G protein-coupled receptor 153	387509	GO:0007186|GO:0005886|GO:0004930|GO:0016021	chr1:6308916-6308857	FALSE	hs|1p36.31	ENST00000377893	NM_207370	NM_207370	THC2479329	Hs.531581
A_23_P150053	6221.64	20446.5	0	1.95036	1.95036	3.86471	P	P	ACTA2	Homo sapiens actin, alpha 2, smooth muscle, aorta (ACTA2), transcript variant 2, mRNA [NM_001613]	actin, alpha 2, smooth muscle, aorta	59	GO:0019901|GO:0009615|GO:0015629|GO:0005524|GO:0005615|GO:0005829|GO:0014829|GO:0030485|GO:0043234|GO:0005737|GO:0006936|GO:0008217|GO:0072144|GO:0070062	chr10:90697958-90697899	FALSE	hs|10q23.31	ENST00000458208	NM_001613	NM_001613	THC2573035	Hs.500483
A_32_P56249	40.7218	133.806	0	1.95015	1.95015	3.86414	P	P	USP30-AS1	Homo sapiens USP30 antisense RNA 1 (USP30-AS1), long non-coding RNA [NR_038996]	USP30 antisense RNA 1	100131733		chr12:109490223-109490164	FALSE	hs|12q24.11		NR_038996	NR_038996	THC2670291	Hs.660996
A_23_P334709	19437.3	63759.9	0	1.94769	1.94769	3.85757	P	P	FKBP9	Homo sapiens FK506 binding protein 9, 63 kDa (FKBP9), transcript variant 1, mRNA [NM_007270]	FK506 binding protein 9, 63 kDa	11328	GO:0000413|GO:0061077|GO:0006457|GO:0005783|GO:0005509|GO:0005789|GO:0003755|GO:0005528	chr7:33046439-33046498	FALSE	hs|7p14.3	ENST00000455909	NM_007270	NM_007270	THC2491872	Hs.103934
A_23_P34827	68.0433	222.92	0	1.94587	1.94587	3.85271	P	P	HCN3	Homo sapiens hyperpolarization activated cyclic nucleotide gated potassium channel 3 (HCN3), transcript variant 1, mRNA [NM_020897]	hyperpolarization activated cyclic nucleotide gated potassium channel 3	57657	GO:0030552|GO:0005886|GO:0005887|GO:0005249|GO:0042391|GO:0005248|GO:0007268|GO:0035725|GO:0034765|GO:0071320|GO:0071805	chr1:155259312-155259371	FALSE	hs|1q22	ENST00000496230	NM_020897	NM_020897	THC2628587	Hs.706960
A_23_P354734	2660.53	8706.03	0	1.94417	1.94417	3.84817	P	P	PCDHGA8	Homo sapiens protocadherin gamma subfamily A, 8 (PCDHGA8), transcript variant 1, mRNA [NM_032088]	protocadherin gamma subfamily A, 8	9708	GO:0005886|GO:0005509|GO:0016021|GO:0007156	chr5:140892394-140892453	FALSE	hs|5q31.3	ENST00000617641	NM_032088	NM_032088	NP095787	Hs.368160
A_23_P205531	102.203	334.307	0	1.9436	1.9436	3.84665	P	P	RNASE4	Homo sapiens ribonuclease, RNase A family, 4 (RNASE4), transcript variant 4, mRNA [NM_001282192]	ribonuclease, RNase A family, 4	6038	GO:0006379|GO:0005576|GO:0004522|GO:0003676|GO:0070062|GO:0009267	chr14:21167969-21168028	FALSE	hs|14q11.2	ENST00000397995	NM_001282192	NM_001282192	THC2503017	Hs.283749
A_24_P379165	62.132	202.863	0	1.94097	1.94097	3.83963	P	P	FOXO4	Homo sapiens forkhead box O4 (FOXO4), transcript variant 1, mRNA [NM_005938]	forkhead box O4	4303	GO:0007095|GO:0005515|GO:0008286|GO:0003700|GO:0008285|GO:0006366|GO:0000981|GO:0005634|GO:0005829|GO:0005737|GO:0007173|GO:0007050|GO:0048011|GO:0006355|GO:0006357|GO:0051151|GO:0048015|GO:0070317|GO:0003677|GO:0048863|GO:0043565|GO:0007517|GO:0008543|GO:0045087|GO:0016525|GO:0005654|GO:0019899|GO:0045893|GO:0038095|GO:0008134	chrX:70322689-70322748	FALSE	hs|Xq13.1	ENST00000374259	NM_005938	NM_005938	THC2472479	Hs.584654
A_23_P7325	478.762	1562.4	0	1.94026	1.94026	3.83774	P	P	BST1	Homo sapiens bone marrow stromal cell antigen 1 (BST1), mRNA [NM_004334]	bone marrow stromal cell antigen 1	683	GO:0003953|GO:0016849|GO:0005886|GO:0030890|GO:0050135|GO:0006959|GO:0008152|GO:0007275|GO:0031225|GO:0016740|GO:0070062|GO:0019898	chr4:15720549-15720608	FALSE	hs|4p15.32	ENST00000265016	NM_004334	NM_004334	THC2677068	Hs.720344
A_33_P3281041	69.7561	227.561	0	1.93973	1.93973	3.83634	P	P		NUD16_HUMAN (Q96DE0) Nucleoside diphosphate-linked moiety X motif 16 (Nudix motif 16) , partial (70%) [THC2710983]				chr3:131081332-131081391	FALSE	hs|3q22.1				THC2710983
A_21_P0005608	91.0482	296.37	0	1.93657	1.93657	3.82793	P	P	LOC101927525	PREDICTED: Homo sapiens uncharacterized LOC101927525 (LOC101927525), transcript variant X1, ncRNA [XR_242314]	uncharacterized LOC101927525	101927525		chr7:93908293-93908234	FALSE	hs|7q21.3		XR_242314	XR_242314
A_23_P36700	155.484	505.711	0	1.93541	1.93541	3.82488	P	P	TAPBPL	Homo sapiens TAP binding protein-like (TAPBPL), mRNA [NM_018009]	TAP binding protein-like	55080	GO:0005886|GO:0000139|GO:0005789|GO:0016021|GO:0002590|GO:0032403|GO:0002376	chr12:6566840-6566899	FALSE	hs|12p13.31	ENST00000543567	NM_018009	NM_018009	THC2634153	Hs.504597
A_24_P74371	22046.1	71677.5	0	1.93487	1.93487	3.82342	P	P	CTSA	Homo sapiens cathepsin A (CTSA), transcript variant 1, mRNA [NM_000308]	cathepsin A	5476	GO:0006665|GO:0006687|GO:0005783|GO:0044281|GO:0043085|GO:0005764|GO:0006886|GO:0043231|GO:0004185|GO:0016020|GO:0004180|GO:0006508|GO:0005654|GO:0006488|GO:0008047|GO:0044267|GO:0070062|GO:0043687|GO:0043202|GO:0018279	chr20:44527241-44527300	FALSE	hs|20q13.12	ENST00000372459	NM_000308	NM_000308	THC2465284	Hs.609336
A_24_P413126	232.194	754.659	0	1.93436	1.93436	3.8221	P	P	PMEPA1	Homo sapiens prostate transmembrane protein, androgen induced 1 (PMEPA1), transcript variant 1, mRNA [NM_020182]	prostate transmembrane protein, androgen induced 1	56937	GO:0005515|GO:0010991|GO:0005886|GO:0050699|GO:0070412|GO:0060394|GO:0000139|GO:0031901|GO:0007179|GO:0016021|GO:0010008|GO:0030512|GO:0030521	chr20:56223548-56223489	FALSE	hs|20q13.31	ENST00000265626	NM_020182	NM_020182	THC2611604	Hs.517155
A_23_P60146	1062.29	3449.91	0	1.93325	1.93325	3.81914	P	P	PDGFRL	Homo sapiens platelet-derived growth factor receptor-like (PDGFRL), mRNA [NM_006207]	platelet-derived growth factor receptor-like	5157	GO:0008150|GO:0005019|GO:0004992|GO:0007186|GO:0035791|GO:0005576|GO:0005575	chr8:17500476-17500535	FALSE	hs|8p22	ENST00000541323	NM_006207	NM_006207	THC2471056	Hs.458573
A_23_P115011	41.4297	134.478	0	1.93251	1.93251	3.81718	P	P	ADAMTSL4	Homo sapiens ADAMTS-like 4 (ADAMTSL4), transcript variant 1, mRNA [NM_019032]	ADAMTS-like 4	54507	GO:0005515|GO:0043065|GO:0006915|GO:0005575|GO:0002020|GO:0005614|GO:0036066|GO:0006493|GO:0030198|GO:0006508|GO:0005788|GO:0004222|GO:0044267|GO:0043687	chr1:150532922-150532981	FALSE	hs|1q21.3	ENST00000369039	NM_019032	NM_019032	THC2726870	Hs.516243
A_23_P368484	157.554	510.658	0	1.93038	1.93038	3.81155	P	P	LRRC75A	Homo sapiens leucine rich repeat containing 75A (LRRC75A), transcript variant 2, mRNA [NM_207387]	leucine rich repeat containing 75A	388341		chr17:16345428-16345369	FALSE	hs|17p11.2	ENST00000409887	NM_207387	NM_207387	THC2473528	Hs.25425
A_21_P0007902	25.7921	83.5409	0	1.92943	1.92943	3.80903	P	P	LOC101927637		uncharacterized LOC101927637	101927637		chr12:128119946-128119298	FALSE	hs|12q24.32	ENST00000546180
A_21_P0006496	745.273	2412.74	0	1.9287	1.9287	3.80713	P	P	GAGE2B	Homo sapiens G antigen 2B (GAGE2B), mRNA [NM_001098411]	G antigen 2B	645037	GO:0008150|GO:0003674|GO:0005575	chrX:49242935-49242993	FALSE	hs|Xp11.23	ENST00000442437	NM_001098411	NM_001098411	NP1242435	Hs.714681
A_24_P379750	183.535	593.482	0	1.92702	1.92702	3.8027	P	P	MXD1	Homo sapiens MAX dimerization protein 1 (MXD1), transcript variant 1, mRNA [NM_002357]	MAX dimerization protein 1	4084	GO:0003712|GO:0001078|GO:0003700|GO:0008283|GO:0003714|GO:0046983|GO:0007275|GO:0005634|GO:0000122|GO:0000978|GO:0006351	chr2:70169884-70169943	FALSE	hs|2p13.3	ENST00000540449	NM_002357	NM_002357	THC2673609	Hs.468908
A_24_P133584	959.245	3099.79	0	1.92607	1.92607	3.80018	P	P	MFGE8	Homo sapiens milk fat globule-EGF factor 8 protein (MFGE8), transcript variant 1, mRNA [NM_005928]	milk fat globule-EGF factor 8 protein	4240	GO:2000427|GO:0008429|GO:0005576|GO:0001525|GO:0006910|GO:0031982|GO:0005615|GO:0006911|GO:0031012|GO:0007338|GO:0005178|GO:0016020|GO:0001786|GO:0016032|GO:0007155|GO:0019897|GO:0009897|GO:0070062	chr15:89442763-89442704	FALSE	hs|15q26.1	ENST00000560937	NM_005928	NM_005928	THC2551396	Hs.3745
A_24_P254949	100.692	325.092	0	1.92476	1.92476	3.79675	P	P	PGM5	Homo sapiens phosphoglucomutase 5 (PGM5), mRNA [NM_021965]	phosphoglucomutase 5	5239	GO:0030018|GO:0001725|GO:0000287|GO:0005978|GO:0019388|GO:0005829|GO:0042383|GO:0005914|GO:0005913|GO:0016010|GO:0014704|GO:0005198|GO:0004614|GO:0043034|GO:0006006|GO:0009898|GO:0007155|GO:0005925	chr9:70993208-70993267	FALSE	hs|9q21.11	ENST00000421970	NM_021965	NM_021965	THC2767986	Hs.307835
A_24_P201381	41.6644	134.437	0	1.92392	1.92392	3.79452	P	P	FGFBP3	Homo sapiens fibroblast growth factor binding protein 3 (FGFBP3), mRNA [NM_152429]	fibroblast growth factor binding protein 3	143282	GO:0031012|GO:0045743|GO:0017134|GO:0005576|GO:0043117|GO:0008201	chr10:93666963-93666904	FALSE	hs|10q23.32	ENST00000311575	NM_152429	NM_152429	THC2471921	Hs.466120
A_23_P205519	1678.98	5412.2	0	1.9225	1.9225	3.7908	P	P	ABHD4	Homo sapiens abhydrolase domain containing 4 (ABHD4), mRNA [NM_022060]	abhydrolase domain containing 4	63874	GO:0016042|GO:0016787	chr14:23081028-23081087	FALSE	hs|14q11.2	ENST00000428304	NM_022060	NM_022060	THC2462099	Hs.445665
A_23_P327156	38.2293	123.002	0	1.9198	1.9198	3.7837	P	P	FUT8-AS1	Homo sapiens FUT8 antisense RNA 1 (FUT8-AS1), long non-coding RNA [NR_024334]	FUT8 antisense RNA 1	645431		chr14:65878097-65878038	FALSE	hs|14q23.3		NR_024334	NR_024334	THC2479356	Hs.713717
A_24_P911676	86.2329	276.727	0	1.91602	1.91602	3.77381	P	P	SOX4	Homo sapiens SRY (sex determining region Y)-box 4 (SOX4), mRNA [NM_003107]	SRY (sex determining region Y)-box 4	6659	GO:0005515|GO:0003289|GO:0003700|GO:0006366|GO:0090263|GO:0003183|GO:0007507|GO:0060993|GO:0060548|GO:0002328|GO:0032024|GO:0031397|GO:0006977|GO:0000976|GO:0001105|GO:0046982|GO:0048485|GO:0001841|GO:0001501|GO:0021782|GO:0060174|GO:2000761|GO:0005654|GO:0045893|GO:0003357|GO:0035910|GO:0008284|GO:0008285|GO:0021510|GO:0030177|GO:0005634|GO:0003215|GO:0014009|GO:0005739|GO:0046826|GO:0005737|GO:…	chr6:21598001-21598060	FALSE	hs|6p22.3	ENST00000244745	NM_003107	NM_003107	THC2534665	Hs.643910
A_21_P0013813	17.8763	57.3374	0	1.91529	1.91529	3.77191	P	P	XLOC_l2_015716	BROAD Institute lincRNA (XLOC_l2_015716), lincRNA [TCONS_l2_00030477]				chrX:45708672-45708613	FALSE	hs|Xp11.3
A_23_P77731	34.6558	111.122	0	1.91484	1.91484	3.77073	P	P	CRYM	Homo sapiens crystallin, mu (CRYM), mRNA [NM_001888]	crystallin, mu	1428	GO:0050661|GO:0003714|GO:0007605|GO:0070327|GO:0005634|GO:0000122|GO:0070324|GO:0042803|GO:0005739|GO:0047127|GO:0042403|GO:0005737|GO:0055114|GO:0070062	chr16:21270022-21269963	FALSE	hs|16p12.2	ENST00000219599	NM_001888	NM_001888	THC2715673	Hs.924
A_21_P0002165	27.6412	88.6198	0	1.91468	1.91468	3.7703	P	P	LOC101929643	PREDICTED: Homo sapiens uncharacterized LOC101929643 (LOC101929643), ncRNA [XR_241266]	uncharacterized LOC101929643	101929643		chr2:9708515-9708574	FALSE	hs|2p25.1		XR_241266	XR_241266
A_23_P500861	514.669	1648.75	0	1.91353	1.91353	3.76729	P	P	SYNE1	Homo sapiens spectrin repeat containing, nuclear envelope 1 (SYNE1), transcript variant 1, mRNA [NM_182961]	spectrin repeat containing, nuclear envelope 1	23345	GO:0005515|GO:0031965|GO:0006997|GO:0005794|GO:0090292|GO:0034993|GO:0003779|GO:0005634|GO:0090286|GO:0005635|GO:0030017|GO:0042803|GO:0042692|GO:0005640|GO:0005737|GO:0051015|GO:0040023|GO:0045211|GO:0007030|GO:0005654|GO:0016021|GO:0005856|GO:0005521	chr6:152443111-152443052	FALSE	hs|6q25.1	ENST00000367256	NM_182961	NM_182961	NP1154489	Hs.12967
A_24_P309594	1067.32	3415.72	0	1.91206	1.91206	3.76346	P	P	SLC48A1	Homo sapiens solute carrier family 48 (heme transporter), member 1 (SLC48A1), mRNA [NM_017842]	solute carrier family 48 (heme transporter), member 1	55652	GO:0015886|GO:0015232|GO:0016021|GO:0005765|GO:0010008	chr12:48176468-48176527	FALSE	hs|12q13.11	ENST00000442892	NM_017842	NM_017842		Hs.438867
A_22_P00018166	55.1247	176.249	0	1.91072	1.91072	3.75996	P	P	LOC100505622	Homo sapiens uncharacterized LOC100505622 (LOC100505622), long non-coding RNA [NR_038332]	uncharacterized LOC100505622	100505622		chr19:42640989-42641048	FALSE	hs|19q13.2	ENST00000527895	NR_038332	NR_038332	THC2775343	Hs.661761
A_23_P205200	124.109	396.314	0	1.90891	1.90891	3.75525	P	P	DHRS12	Homo sapiens dehydrogenase/reductase (SDR family) member 12 (DHRS12), transcript variant 2, mRNA [NM_024705]	dehydrogenase/reductase (SDR family) member 12	79758	GO:0016491|GO:0055114	chr13:52342137-52342091	FALSE	hs|13q14.3	ENST00000218981	NM_024705	NM_024705	THC2472027	Hs.266728
A_33_P3231670	107.608	343.074	0	1.9066	1.9066	3.74925	P	P	RNF208	Homo sapiens ring finger protein 208 (RNF208), mRNA [NM_031297]	ring finger protein 208	727800	GO:0005737|GO:0004842|GO:0008270|GO:0005654|GO:0051865	chr9:140114758-140114699	FALSE	hs|9q34.3	ENST00000392827	NM_031297	NM_031297		Hs.512767
A_24_P185709	30.6048	97.527	0	1.90591	1.90591	3.74746	P	P	EPB41L1	Homo sapiens erythrocyte membrane protein band 4.1-like 1 (EPB41L1), transcript variant 1, mRNA [NM_012156]	erythrocyte membrane protein band 4.1-like 1	2036	GO:0005886|GO:0030866|GO:0005198|GO:0007268|GO:0003779|GO:0005856|GO:0019898|GO:0005829	chr20:34820431-34820490	FALSE	hs|20q11.23	ENST00000373946	NM_012156	NM_012156	THC2496381	Hs.437422
A_33_P3408877	3623.66	11529.9	0	1.90373	1.90373	3.74179	P	P							FALSE
A_33_P3286278	76845.6	244317	0	1.90259	1.90259	3.73883	P	P	GRN	Homo sapiens granulin (GRN), mRNA [NM_002087]	granulin	2896	GO:0050679|GO:0005739|GO:0005515|GO:0007165|GO:0007566|GO:0001835|GO:0008083|GO:0005615|GO:0005125|GO:0070062|GO:0043231	chr17:42430410-42430469	FALSE	hs|17q21.31	ENST00000053867	NM_002087	NM_002087	THC2465557	Hs.514220
A_23_P23947	163.479	519.1	0	1.90078	1.90078	3.73415	P	P	MAP3K8	Homo sapiens mitogen-activated protein kinase kinase kinase 8 (MAP3K8), transcript variant 1, mRNA [NM_005204]	mitogen-activated protein kinase kinase kinase 8	1326	GO:0023014|GO:0005515|GO:0000287|GO:0031295|GO:0006915|GO:0005524|GO:0005829|GO:0035556|GO:0000186|GO:0005737|GO:0007049|GO:0004702|GO:0000165|GO:0004674|GO:0045595|GO:0006468|GO:0004709	chr10:30749980-30750039	FALSE	hs|10p11.23	ENST00000263056	NM_005204	NM_005204	THC2465022	Hs.432453
A_32_P128701	514.486	1633.39	0	1.90054	1.90054	3.73353	P	P	USP53	Homo sapiens ubiquitin specific peptidase 53 (USP53), mRNA [NM_019050]	ubiquitin specific peptidase 53	54532	GO:0008150|GO:0006511|GO:0005575	chr4:120216331-120216390	FALSE	hs|4q26	ENST00000450251	NM_019050	NM_019050	THC2516580	Hs.431081
A_22_P00015970	103.905	329.766	0	1.90004	1.90004	3.73224	P	P	lnc-TEKT3-1	Homo sapiens mRNA; cDNA DKFZp686P21116 (from clone DKFZp686P21116). [AL833462]	lnc-TEKT3-1:1			chr17:15143868-15143809	FALSE	hs|17p12		AL833462		THC2607951	Hs.658306
A_33_P3227400	155.172	492.161	0	1.89913	1.89913	3.72988	P	P	COL4A4	Homo sapiens collagen, type IV, alpha 4 (COL4A4), mRNA [NM_000092]	collagen, type IV, alpha 4	1286	GO:0022617|GO:0030198|GO:0007411|GO:0030574|GO:0005605|GO:0005587|GO:0005788|GO:0005576|GO:0032836|GO:0005201	chr2:227867523-227867464	FALSE	hs|2q36.3	ENST00000396625	NM_000092	NM_000092	THC2646952	Hs.591645
A_33_P3379947	20483.1	64963.9	0	1.89907	1.89907	3.72973	P	P	HLA-B	Homo sapiens major histocompatibility complex, class I, B (HLA-B), mRNA [NM_005514]	major histocompatibility complex, class I, B	3106	GO:0002474|GO:0005886|GO:0005783|GO:0019221|GO:0051087|GO:0006955|GO:0060337|GO:0042605|GO:0030670|GO:0071556|GO:0016032|GO:0070062|GO:0060333|GO:0042270|GO:0012507|GO:2001198|GO:0002480|GO:0005794|GO:0002486|GO:0009986|GO:0042612|GO:0042590|GO:0005102|GO:0006952|GO:0002667|GO:0000139|GO:0016020|GO:0005887|GO:0045087|GO:0001916|GO:0031901|GO:0050776|GO:0032655|GO:0002479|GO:0032675|GO:0016021|GO:…	chr6:31321712-31321653	FALSE	hs|6p21.33	ENST00000425848	NM_005514	NM_005514	THC2465562	Hs.77961
A_23_P257043	674.152	2137.75	0	1.89882	1.89882	3.72908	P	P	GEM	Homo sapiens GTP binding protein overexpressed in skeletal muscle (GEM), transcript variant 1, mRNA [NM_005261]	GTP binding protein overexpressed in skeletal muscle	2669	GO:0005515|GO:0072686|GO:0005516|GO:0051276|GO:0000287|GO:0007264|GO:0003924|GO:0030496|GO:0005634|GO:0051233|GO:0005525|GO:0006184|GO:0007165|GO:0006955|GO:0007067|GO:0009898|GO:0019003|GO:0007166|GO:0051310	chr8:95262007-95261948	FALSE	hs|8q22.1	ENST00000297596	NM_005261	NM_005261	THC2463469	Hs.654463
A_21_P0008039	65.9333	208.934	0	1.89784	1.89784	3.72655	P	P	lnc-WASF3-1	LNCipedia lincRNA (lnc-WASF3-1), lincRNA [lnc-WASF3-1:1]	lnc-WASF3-1:1			chr13:27092845-27092904	FALSE	hs|13q12.13
A_33_P3219398	61.8841	196.032	0	1.89732	1.89732	3.72521	P	P	ZNF521	Homo sapiens zinc finger protein 521 (ZNF521), mRNA [NM_015461]	zinc finger protein 521	25925	GO:0006355|GO:0019904|GO:0007275|GO:0005634|GO:0003677|GO:0046872|GO:0030154|GO:0006351	chr18:22804452-22804393	FALSE	hs|18q11.2	ENST00000538137	NM_015461	NM_015461	THC2462504	Hs.116935
A_24_P68079	100.287	317.411	0	1.89608	1.89608	3.72201	P	P	TRANK1	Homo sapiens tetratricopeptide repeat and ankyrin repeat containing 1 (TRANK1), mRNA [NM_014831]	tetratricopeptide repeat and ankyrin repeat containing 1	9881	GO:0016787|GO:0008152|GO:0005524	chr3:36868467-36868408	FALSE	hs|3p22.2	ENST00000429976	NM_014831	NM_014831	THC2630931	Hs.170999
A_23_P210210	21430.2	67804.9	0	1.89561	1.89561	3.7208	P	P	EPAS1	Homo sapiens endothelial PAS domain protein 1 (EPAS1), mRNA [NM_001430]	endothelial PAS domain protein 1	2034	GO:0005515|GO:0006366|GO:0030324|GO:0061418|GO:0055072|GO:0005829|GO:0042415|GO:0045944|GO:0048469|GO:0043129|GO:0004871|GO:0035019|GO:0048625|GO:0035035|GO:0005667|GO:0001666|GO:0046982|GO:0071456|GO:0001892|GO:0043619|GO:0001525|GO:0003677|GO:0043565|GO:0007165|GO:0001077|GO:0002027|GO:0001974|GO:0030218|GO:0005654|GO:0007005|GO:0007601|GO:0008134	chr2:46613666-46613725	FALSE	hs|2p21	ENST00000466465	NM_001430	NM_001430	THC2470173	Hs.468410
A_32_P202013	22.6438	71.5987	0	1.89469	1.89469	3.71842	P	P	FAM196A	Homo sapiens family with sequence similarity 196, member A (FAM196A), mRNA [NM_001039762]	family with sequence similarity 196, member A	642938		chr10:128933884-128933825	FALSE	hs|10q26.2	ENST00000522781	NM_001039762	NM_001039762	THC2480934	Hs.613882
A_23_P40611	86.4725	273.339	0	1.89425	1.89425	3.71728	P	P	TCN2	Homo sapiens transcobalamin II (TCN2), transcript variant 1, mRNA [NM_000355]	transcobalamin II	6948	GO:0015889|GO:0009235|GO:0031419|GO:0006767|GO:0005576|GO:0044281|GO:0005615|GO:0046872|GO:0006766|GO:0005768|GO:0006824|GO:0043202|GO:0070062	chr22:31011742-31013343	FALSE	hs|22q12.2	ENST00000471659	NM_000355	NM_000355	THC2494155	Hs.417948
A_24_P130041	2522.63	7965.27	0	1.89267	1.89267	3.71321	P	P	CYP51A1	Homo sapiens cytochrome P450, family 51, subfamily A, polypeptide 1 (CYP51A1), transcript variant 1, mRNA [NM_000786]	cytochrome P450, family 51, subfamily A, polypeptide 1	1595	GO:0006695|GO:0006694|GO:0006805|GO:0005506|GO:0005783|GO:0070988|GO:0008398|GO:0044281|GO:0033488|GO:0016020|GO:0005789|GO:0016021|GO:0016125|GO:0055114|GO:0020037	chr7:91741495-91741463	FALSE	hs|7q21.2	ENST00000422722	NM_000786	NM_000786	THC2517865	Hs.417077
A_24_P294842	98.1774	309.76	0	1.89156	1.89156	3.71036	P	P	ATXN1	Homo sapiens ataxin 1 (ATXN1), transcript variant 1, mRNA [NM_000332]	ataxin 1	6310	GO:0005515|GO:0008344|GO:0005634|GO:0043621|GO:0016363|GO:0042802|GO:0043231|GO:0008266|GO:0005737|GO:0045944|GO:0042272|GO:0051168|GO:0006396|GO:0048286|GO:0060079|GO:0000122|GO:0008022|GO:0003677|GO:0006351|GO:0042326|GO:0034046|GO:0043569|GO:0008542|GO:0003682|GO:0005654|GO:0045892|GO:0042405	chr6:16299393-16299343	FALSE	hs|6p22.3	ENST00000244769	NM_000332	NM_000332	THC2652435	Hs.434961
A_23_P206310	1825.27	5756.2	0	1.89088	1.89088	3.70862	P	P	KIAA0513	Homo sapiens KIAA0513 (KIAA0513), transcript variant 2, mRNA [NM_014732]	KIAA0513	9764	GO:0005737	chr16:85127639-85127698	FALSE	hs|16q24.1	ENST00000258180	NM_014732	NM_014732	THC2564158	Hs.301658
A_33_P3413098	489.865	1542.88	0	1.88904	1.88904	3.70389	P	P	LOC100129550	Homo sapiens uncharacterized LOC100129550 (LOC100129550), long non-coding RNA [NR_024618]	uncharacterized LOC100129550	100129550		chr3:122611203-122611262	FALSE	hs|3q21.1	ENST00000610128	NR_024618	NR_024618	THC2694055	Hs.61558
A_24_P942517	1571.03	4945.73	0	1.88835	1.88835	3.7021	P	P	TMX4	Homo sapiens thioredoxin-related transmembrane protein 4 (TMX4), mRNA [NM_021156]	thioredoxin-related transmembrane protein 4	56255	GO:0034976|GO:0006457|GO:0005783|GO:0003756|GO:0045454|GO:0016021|GO:0055114	chr20:7958502-7958443	FALSE	hs|20p12.3	ENST00000246024	NM_021156	NM_021156	THC2590237	Hs.169358
A_23_P121527	1446.76	4551.71	0	1.88746	1.88746	3.69982	P	P	KLHL5	Homo sapiens kelch-like family member 5 (KLHL5), transcript variant 1, mRNA [NM_015990]	kelch-like family member 5	51088	GO:0008150|GO:0003674|GO:0005737|GO:0003779|GO:0005856	chr4:39123524-39123583	FALSE	hs|4p14	ENST00000261426	NM_015990	NM_015990	THC2463117	Hs.272251
A_33_P3388948	693.68	2179.07	0	1.88524	1.88524	3.69415	P	P	SNX30	Homo sapiens sorting nexin family member 30 (SNX30), mRNA [NM_001012994]	sorting nexin family member 30	401548	GO:0005515|GO:0016050|GO:0035091|GO:0015031|GO:0019898|GO:0006897|GO:0005768	chr9:115637058-115637117	FALSE	hs|9q32	ENST00000374232	NM_001012994	NM_001012994	THC2602544	Hs.522350
A_23_P16953	44.0224	138.183	0	1.88414	1.88414	3.69132	P	P	HTR2B	Homo sapiens 5-hydroxytryptamine (serotonin) receptor 2B, G protein-coupled (HTR2B), mRNA [NM_000867]	5-hydroxytryptamine (serotonin) receptor 2B, G protein-coupled	3357	GO:0019722|GO:0030054|GO:0001755|GO:0045202|GO:0001819|GO:0048598|GO:0004993|GO:0014033|GO:0060548|GO:0007610|GO:0051781|GO:0070374|GO:0043123|GO:0070371|GO:0051209|GO:0010513|GO:0014065|GO:0007210|GO:0002031|GO:0016310|GO:0007186|GO:0032320|GO:0005887|GO:0051000|GO:0006182|GO:0010507|GO:0043005|GO:0008284|GO:0005886|GO:0007202|GO:0050715|GO:0051378|GO:0007205|GO:0003300|GO:0001965|GO:0005737|GO:…	chr2:231973300-231973241	FALSE	hs|2q37.1	ENST00000258400	NM_000867	NM_000867	THC2474400	Hs.421649
A_21_P0012452	37.4603	117.49	0	1.88298	1.88298	3.68835	P	P		protein S pseudogene (beta) [Source:HGNC Symbol;Acc:HGNC:9458] [ENST00000474651]				chr3:90263108-90263049	FALSE	hs|3p11.1	ENST00000474651
A_32_P226186	198.051	620.275	0	1.8809	1.8809	3.68306	P	P	KIAA1549	Homo sapiens KIAA1549 (KIAA1549), transcript variant 2, mRNA [NM_001164665]	KIAA1549	57670	GO:0016021	chr7:138516363-138516304	FALSE	hs|7q34	ENST00000440172	NM_001164665	NM_001164665	THC2623121	Hs.605380
A_33_P3236798	46.1562	144.541	0	1.88075	1.88075	3.68267	P	P	SRMS	Homo sapiens src-related kinase lacking C-terminal regulatory tyrosine and N-terminal myristylation sites (SRMS), mRNA [NM_080823]	src-related kinase lacking C-terminal regulatory tyrosine and N-terminal myristylation sites	6725	GO:0005515|GO:0030036|GO:0005102|GO:0005524|GO:0030154|GO:0031234|GO:0005737|GO:0016477|GO:0045087|GO:0042127|GO:0004713|GO:0004715|GO:0007169|GO:0038083	chr20:62172622-62172563	FALSE	hs|20q13.33	ENST00000217188	NM_080823	NM_080823	THC2487545	Hs.411061
A_33_P3254191	169.183	529.613	0	1.88023	1.88023	3.68133	P	P	OSBPL8	Homo sapiens oxysterol binding protein-like 8 (OSBPL8), transcript variant 1, mRNA [NM_020841]	oxysterol binding protein-like 8	114882	GO:0051897|GO:0031965|GO:0030336|GO:0090204|GO:0016020|GO:0015485|GO:0010891|GO:0006869|GO:0046628|GO:0045444	chr12:76748399-76748340	FALSE	hs|12q21.2	ENST00000261183	NM_020841	NM_020841	THC2462486	Hs.430849
A_33_P3255701	28.6455	89.5792	0	1.87872	1.87872	3.6775	P	P	FLJ46836	PREDICTED: Homo sapiens FLJ46836 protein (FLJ46836), misc_RNA [XR_108962]	FLJ46836 protein	401554		chr9:132903871-132903812	FALSE	hs|9q34.11	ENST00000358748	XR_108962	XR_108962	THC2487207	Hs.522437
A_23_P328621	19.2935	60.3061	0	1.87806	1.87806	3.67581	P	P	UBQLNL	Homo sapiens ubiquilin-like (UBQLNL), mRNA [NM_145053]	ubiquilin-like	143630		chr11:5535729-5535670	FALSE	hs|11p15.4		NM_145053	NM_145053	NP404952	Hs.10688
A_23_P23611	36.0345	112.534	0	1.87678	1.87678	3.67256	P	P	AMY1C	Homo sapiens amylase, alpha 1C (salivary) (AMY1C), mRNA [NM_001008219]	amylase, alpha 1C (salivary)	278	GO:0005515|GO:0005975|GO:0007586|GO:0005615|GO:0004556|GO:0046872|GO:0070062	chr1:104207021-104207080	FALSE	hs|1p21.1	ENST00000494409	NM_001008219	NM_001008219	NP1165729	Hs.655232
A_33_P3306068	21.4252	66.8845	0	1.87624	1.87624	3.67116	P	P	MYCL	Homo sapiens v-myc avian myelocytomatosis viral oncogene lung carcinoma derived homolog (MYCL), transcript variant 1, mRNA [NM_001033081]	v-myc avian myelocytomatosis viral oncogene lung carcinoma derived homolog	4610	GO:0006355|GO:0003700|GO:0046983|GO:0005634|GO:0003677	chr1:40361179-40361120	FALSE	hs|1p34.2		NM_001033081	NM_001033081	THC2601476	Hs.437922
A_23_P43476	315.907	985.378	0	1.87505	1.87505	3.66814	P	P	VLDLR	Homo sapiens very low density lipoprotein receptor (VLDLR), transcript variant 1, mRNA [NM_003383]	very low density lipoprotein receptor	7436	GO:0005515|GO:0005886|GO:0021517|GO:0005041|GO:0034361|GO:0001948|GO:0030229|GO:0045860|GO:0007613|GO:0034447|GO:1900006|GO:0008203|GO:0005509|GO:0000122|GO:0006898|GO:0038026|GO:0007399|GO:0038025|GO:0043235|GO:0007165|GO:0005905|GO:0016020|GO:0006869|GO:0016021|GO:0034185|GO:0034436|GO:0034437|GO:0048306|GO:0034189	chr9:2653897-2653956	FALSE	hs|9p24.2	ENST00000382100	NM_003383	NM_003383	THC2603268	Hs.370422
A_23_P113161	84.3834	263.197	0	1.87498	1.87498	3.66797	P	P	C1orf21	Homo sapiens chromosome 1 open reading frame 21 (C1orf21), mRNA [NM_030806]	chromosome 1 open reading frame 21	81563		chr1:184597996-184598055	FALSE	hs|1q25.3	ENST00000235307	NM_030806	NM_030806	THC2607010	Hs.744936
A_33_P3227375	11455.6	35705.2	0	1.87395	1.87395	3.66535	P	P	THBS2	Homo sapiens thrombospondin 2 (THBS2), mRNA [NM_003247]	thrombospondin 2	7058	GO:0051965|GO:0005515|GO:0016525|GO:0005509|GO:0031091|GO:0005576|GO:0007155|GO:0008201|GO:0005604	chr6:169615960-169615901	FALSE	hs|6q27	ENST00000366787	NM_003247	NM_003247	THC2468397	Hs.371147
A_23_P45025	93.8457	292.384	0	1.87337	1.87337	3.66388	P	P	MAPK10	Homo sapiens mitogen-activated protein kinase 10 (MAPK10), transcript variant 3, mRNA [NM_138980]	mitogen-activated protein kinase 10	5602	GO:0005515|GO:0034142|GO:0005886|GO:0051403|GO:0005829|GO:0005739|GO:0051090|GO:0004705|GO:0002756|GO:0000187|GO:0005737|GO:0002755|GO:0009416|GO:0034138|GO:0004708|GO:0038124|GO:0038123|GO:0034134|GO:0007254|GO:0002224|GO:0007258|GO:0005524|GO:0007165|GO:0045087|GO:0042752|GO:0005654|GO:0006468|GO:0034166|GO:0035666|GO:0034146|GO:0038095|GO:0034162	chr4:86938098-86938039	FALSE	hs|4q21.3	ENST00000395166	NM_138980	NM_138980	THC2628791	Hs.125503
A_23_P327370	594.359	1850.05	0	1.87202	1.87202	3.66046	P	P	PGPEP1	Homo sapiens pyroglutamyl-peptidase I (PGPEP1), transcript variant 1, mRNA [NM_017712]	pyroglutamyl-peptidase I	54858	GO:0016920|GO:0006508|GO:0008234|GO:0005829	chr19:18480282-18480341	FALSE	hs|19p13.11	ENST00000269919	NM_017712	NM_017712	THC2498587	Hs.131776
A_23_P139912	3273.59	10174.8	0	1.86992	1.86992	3.65513	P	P	IGFBP6	Homo sapiens insulin-like growth factor binding protein 6 (IGFBP6), mRNA [NM_002178]	insulin-like growth factor binding protein 6	3489	GO:0007165|GO:0008285|GO:0005794|GO:0043567|GO:0031994|GO:0031995|GO:0005576|GO:0044267|GO:0005615|GO:0001558|GO:0070062	chr12:53494853-53494912	FALSE	hs|12q13.13	ENST00000548176	NM_002178	NM_002178	THC2474757	Hs.274313
A_23_P210690	18695.8	58070.2	0	1.86895	1.86895	3.65268	P	P	TRIB3	Homo sapiens tribbles pseudokinase 3 (TRIB3), transcript variant 1, mRNA [NM_021158]	tribbles pseudokinase 3	57761	GO:0008286|GO:0005515|GO:0034976|GO:0005886|GO:0045599|GO:0005634|GO:0044281|GO:0005829|GO:0032092|GO:0007173|GO:0043405|GO:0016301|GO:0055106|GO:0051443|GO:0031625|GO:0044255|GO:0048011|GO:0032869|GO:0019901|GO:0048015|GO:0003714|GO:0045717|GO:0005524|GO:0006351|GO:0010827|GO:0070059|GO:0008543|GO:0045087|GO:0004860|GO:0006468|GO:0005654|GO:0006469|GO:0045892|GO:0038095	chr20:378107-378166	FALSE	hs|20p13	ENST00000217233	NM_021158	NM_021158	THC2466010	Hs.516826
A_33_P3233841	11142.6	34589.5	0	1.86812	1.86812	3.65055	P	P	IL6ST	Homo sapiens interleukin 6 signal transducer (IL6ST), transcript variant 1, mRNA [NM_002184]	interleukin 6 signal transducer	3572	GO:0038154|GO:0005515|GO:0005138|GO:0004921|GO:0008284|GO:0005886|GO:0004924|GO:0004923|GO:0019221|GO:0019981|GO:0005615|GO:0042803|GO:0030425|GO:0070110|GO:0002675|GO:0019838|GO:0042102|GO:0043025|GO:0070104|GO:0016032|GO:0070102|GO:0004897|GO:0034097|GO:0002821|GO:0008593|GO:0010613|GO:0070106|GO:0070062|GO:0043066|GO:0042517|GO:0004915|GO:0005977|GO:0042511|GO:0005576|GO:0005896|GO:0019970|GO:…	chr5:55238572-55238513	FALSE	hs|5q11.2	ENST00000583149	NM_002184	NM_002184	NP1400574	Hs.532082
A_24_P372134	158.532	491.918	0	1.86751	1.86751	3.64903	P	P	TMEM140	Homo sapiens transmembrane protein 140 (TMEM140), mRNA [NM_018295]	transmembrane protein 140	55281	GO:0016021	chr7:134849663-134849722	FALSE	hs|7q33	ENST00000275767	NM_018295	NM_018295	THC2467553	Hs.521213
A_22_P00009748	112.029	347.611	0	1.86747	1.86747	3.64893	P	P						chr1:204633682-204633741	FALSE	hs|1q32.1	ENST00000435021
A_24_P926960	15.9768	49.5304	0	1.8662	1.8662	3.64572	P	P	MEGF6	Homo sapiens multiple EGF-like-domains 6 (MEGF6), mRNA [NM_001409]	multiple EGF-like-domains 6	1953	GO:0005515|GO:0008150|GO:0005509|GO:0005576|GO:0005575	chr1:3405056-3404997	FALSE	hs|1p36.32		NM_001409	NM_001409	THC2609435	Hs.593645
A_23_P251499	9741.9	30187	0	1.86552	1.86552	3.644	P	P	PCOLCE	Homo sapiens procollagen C-endopeptidase enhancer (PCOLCE), mRNA [NM_002593]	procollagen C-endopeptidase enhancer	5118	GO:0031012|GO:0016504|GO:0005515|GO:0010952|GO:0005518|GO:0006508|GO:0007275|GO:0008201|GO:0005615|GO:0070062	chr7:100204067-100204126	FALSE	hs|7q22.1	ENST00000486440	NM_002593	NM_002593	THC2582637	Hs.202097
A_33_P3353051	17568.4	54348.7	0	1.86313	1.86313	3.63797	P	P	C6orf48	Homo sapiens chromosome 6 open reading frame 48 (C6orf48), transcript variant 4, mRNA [NM_001287483]	chromosome 6 open reading frame 48	50854		chr6:31802884-31802943	FALSE	hs|6p21.33	ENST00000375639	NM_001287483	NM_001287483	THC2503367	Hs.640836
A_21_P0013078	18915.7	58489.7	0	1.86247	1.86247	3.63629	P	P	XLOC_l2_012953	BROAD Institute lincRNA (XLOC_l2_012953), lincRNA [TCONS_l2_00024711]				chr6:31349758-31349699	FALSE	hs|6p21.33
A_23_P89780	67.357	208.038	0	1.86082	1.86082	3.63214	P	P	LAMA3	Homo sapiens laminin, alpha 3 (LAMA3), transcript variant 1, mRNA [NM_198129]	laminin, alpha 3	3909	GO:0030334|GO:0034329|GO:0005102|GO:0005606|GO:0005576|GO:0035987|GO:0030155|GO:0005604|GO:0045995|GO:0005610|GO:0008544|GO:0022617|GO:0005198|GO:0030198|GO:0031581|GO:0007155|GO:0070062	chr18:21534735-21534794	FALSE	hs|18q11.2	ENST00000269217	NM_198129	NM_198129	THC2461199	Hs.436367
A_33_P3265359	634.935	1957.89	0	1.85849	1.85849	3.62628	P	P	HES6	Homo sapiens hes family bHLH transcription factor 6 (HES6), transcript variant 1, mRNA [NM_018645]	hes family bHLH transcription factor 6	55502	GO:0003712|GO:0005667|GO:0006355|GO:0003700|GO:0006357|GO:0046983|GO:0005634|GO:0003677|GO:0030154|GO:0006351|GO:0008134|GO:0007399	chr2:239147006-239146947	FALSE	hs|2q37.3	ENST00000409160	NM_018645	NM_018645	THC2489573	Hs.42949
A_23_P426021	1905.13	5873.21	0	1.85813	1.85813	3.62538	P	P	SEL1L3	Homo sapiens sel-1 suppressor of lin-12-like 3 (C. elegans) (SEL1L3), transcript variant 1, mRNA [NM_015187]	sel-1 suppressor of lin-12-like 3 (C. elegans)	23231	GO:0005654|GO:0005634|GO:0016021	chr4:25749158-25749099	FALSE	hs|4p15.2	ENST00000513416	NM_015187	NM_015187	THC2620863	Hs.479384
A_23_P1594	7884.07	24235.7	0	1.854	1.854	3.615	P	P	VEGFB	Homo sapiens vascular endothelial growth factor B (VEGFB), transcript variant VEGFB-186, mRNA [NM_003377]	vascular endothelial growth factor B	7423	GO:0005515|GO:0051897|GO:0030949|GO:0050731|GO:0060754|GO:0060048|GO:0005615|GO:0042803|GO:0060976|GO:0043524|GO:0006493|GO:0051781|GO:0031093|GO:0070374|GO:0008201|GO:0048010|GO:0043066|GO:0046982|GO:0042493|GO:0030168|GO:0005576|GO:0001525|GO:0042056|GO:0050918|GO:0050930|GO:0016020|GO:0001938|GO:0007596|GO:0010629|GO:0002576|GO:0035470|GO:0008083|GO:0043117|GO:0043183	chr11:64006111-64006170	FALSE	hs|11q13.1	ENST00000426086	NM_003377	NM_003377	THC2463163	Hs.732095
A_33_P3565787	44.8405	137.743	0	1.85297	1.85297	3.61244	P	P	PSMG3-AS1	Homo sapiens PSMG3 antisense RNA 1 (head to head) (PSMG3-AS1), transcript variant 1, long non-coding RNA [NR_027329]	PSMG3 antisense RNA 1 (head to head)	114796		chr7:1626121-1626180	FALSE	hs|7p22.3	ENST00000437964	NR_027329	NR_027329	THC2497768	Hs.436146
A_23_P209449	1770.02	5434.52	0	1.85226	1.85226	3.61065	P	P	FZD7	Homo sapiens frizzled class receptor 7 (FZD7), mRNA [NM_003507]	frizzled class receptor 7	8324	GO:0005515|GO:0017147|GO:0048103|GO:0005886|GO:0071300|GO:0038031|GO:0010812|GO:0046330|GO:0042666|GO:0035412|GO:0005109|GO:0030182|GO:0034446|GO:0014834|GO:0060070|GO:0042813|GO:0060054|GO:0006355|GO:0033077|GO:0004930|GO:0060231|GO:0030165|GO:0007186|GO:0019827|GO:0016021|GO:0045893|GO:0042327	chr2:202902930-202902989	FALSE	hs|2q33.1	ENST00000286201	NM_003507	NM_003507	THC2462537	Hs.173859
A_33_P3367899	43.4024	133.153	0	1.8511	1.8511	3.60776	P	P	FRAT1	Homo sapiens frequently rearranged in advanced T-cell lymphomas 1 (FRAT1), mRNA [NM_005479]	frequently rearranged in advanced T-cell lymphomas 1	10023	GO:0000578|GO:0090263|GO:0016055|GO:0005829	chr10:99081604-99081663	FALSE	hs|10q24.1	ENST00000371021	NM_005479	NM_005479	THC2474159	Hs.126057
A_23_P408353	8727.71	26767.9	0	1.8507	1.8507	3.60676	P	P	HLA-A	Homo sapiens major histocompatibility complex, class I, A (HLA-A), transcript variant 1 (A*03:01:0:01 allele), mRNA [NM_002116]	major histocompatibility complex, class I, A	3105	GO:0005515|GO:0002474|GO:0005886|GO:0005783|GO:0019221|GO:0042608|GO:0006955|GO:0060337|GO:0042605|GO:0030670|GO:0071556|GO:0016032|GO:0070062|GO:0060333|GO:0042270|GO:0032729|GO:0012507|GO:0030881|GO:0002480|GO:0005794|GO:0002486|GO:0009986|GO:2000568|GO:0042612|GO:0005797|GO:0042590|GO:0005102|GO:0070971|GO:0050690|GO:0000139|GO:0016020|GO:0005887|GO:0001916|GO:0031901|GO:0050776|GO:0002479|GO:…	chr6:29912381-29913024	FALSE	hs|6p22.1	ENST00000468995	NM_002116	NM_002116	THC2576577	Hs.181244
A_33_P3299872	989.309	3028.29	0	1.84788	1.84788	3.59971	P	P	HINT3	Homo sapiens histidine triad nucleotide binding protein 3 (HINT3), mRNA [NM_138571]	histidine triad nucleotide binding protein 3	135114	GO:0005739|GO:0005737|GO:0016787|GO:0000166|GO:0008152|GO:0005730|GO:0070062	chr6:126301280-126301339	FALSE	hs|6q22.32	ENST00000229633	NM_138571	NM_138571	THC2491697	Hs.72325
A_23_P419107	54.4938	166.772	0	1.84759	1.84759	3.59898	P	P	TCP11L2	Homo sapiens t-complex 11, testis-specific-like 2 (TCP11L2), transcript variant 1, mRNA [NM_152772]	t-complex 11, testis-specific-like 2	255394		chr12:106740236-106740295	FALSE	hs|12q23.3	ENST00000299045	NM_152772	NM_152772	THC2475582	Hs.696047
A_21_P0009442	176.201	539.208	0	1.84749	1.84749	3.59874	P	P	LINC01540	Homo sapiens long intergenic non-protein coding RNA 1540 (LINC01540), transcript variant 1, long non-coding RNA [NR_110429]	long intergenic non-protein coding RNA 1540	100505592		chr18:3478877-3478936	FALSE	hs|18p11.31	ENST00000578664	NR_110429	NR_110429	THC2668398	Hs.635114
A_23_P136573	159.935	489.266	0	1.84701	1.84701	3.59753	P	P	ST3GAL5	Homo sapiens ST3 beta-galactoside alpha-2,3-sialyltransferase 5 (ST3GAL5), transcript variant 1, mRNA [NM_003896]	ST3 beta-galactoside alpha-2,3-sialyltransferase 5	8869	GO:0008373|GO:0047291|GO:0005975|GO:0006688|GO:0030173|GO:0000139|GO:0004513|GO:0005887|GO:0001574|GO:0016021|GO:0006488|GO:0044267|GO:0018279|GO:0043687	chr2:86067218-86067159	FALSE	hs|2p11.2	ENST00000461206	NM_003896	NM_003896	THC2490252	Hs.415117
A_32_P146659	70.9414	216.751	0	1.84521	1.84521	3.59305	P	P	ATP6V0E2-AS1	Homo sapiens ATP6V0E2 antisense RNA 1 (ATP6V0E2-AS1), long non-coding RNA [NR_027040]	ATP6V0E2 antisense RNA 1	401431		chr7:149564956-149564897	FALSE	hs|7q36.1		NR_027040	NR_027040	THC2601260	Hs.744860
A_33_P3351150	141.796	432.911	0	1.84413	1.84413	3.59035	P	P	PIEZO2	Homo sapiens piezo-type mechanosensitive ion channel component 2 (PIEZO2), mRNA [NM_022068]	piezo-type mechanosensitive ion channel component 2	63895	GO:0008381|GO:0005261|GO:0042391|GO:0050974|GO:0016021|GO:0006812|GO:0009612	chr18:10742608-10742549	FALSE	hs|18p11.22	ENST00000383408	NM_022068	NM_022068	THC2685405	Hs.436902
A_23_P41734	908.997	2773.44	0	1.8432	1.8432	3.58805	P	P	RNF130	Homo sapiens ring finger protein 130 (RNF130), transcript variant 1, mRNA [NM_018434]	ring finger protein 130	55819	GO:0005737|GO:0004842|GO:0016567|GO:0016874|GO:0006915|GO:0008270|GO:0005654|GO:0005634|GO:0016021|GO:0012501	chr5:179382621-179382562	FALSE	hs|5q35.3	ENST00000520911	NM_018434	NM_018434	THC2788420	Hs.484363
A_23_P152305	939.56	2864	0	1.84185	1.84185	3.58468	P	P	CDH11	Homo sapiens cadherin 11, type 2, OB-cadherin (osteoblast) (CDH11), mRNA [NM_001797]	cadherin 11, type 2, OB-cadherin (osteoblast)	1009	GO:0005886|GO:0021957|GO:0034329|GO:0005509|GO:0045216|GO:0001501|GO:0005737|GO:0001503|GO:0016021|GO:0007155|GO:0007156|GO:0034332|GO:0070062	chr16:64980928-64980869	FALSE	hs|16q21	ENST00000394156	NM_001797	NM_001797	THC2485939	Hs.116471
A_24_P358321	85.5574	260.49	0	1.84013	1.84013	3.58043	P	P		immunoglobulin kappa variable 2D-29 [Source:HGNC Symbol;Acc:HGNC:5800] [ENST00000491977]				chr2:89986891-89986950	FALSE	hs|2p11.2	ENST00000491977	U21012		NP1132773	Hs.731091
A_22_P00015308	60.2904	183.468	0	1.8394	1.8394	3.57861	P	P	LAT	Homo sapiens linker for activation of T cells (LAT), transcript variant 1, mRNA [NM_014387]	linker for activation of T cells	27040	GO:0005515|GO:0050852|GO:0010467|GO:0019722|GO:0005886|GO:0007265|GO:0042629|GO:0035556|GO:0006955|GO:0006954|GO:0008180|GO:0005911|GO:0002260|GO:0001772|GO:0043303|GO:0050863|GO:0019901|GO:0030168|GO:0009967|GO:0042110|GO:0007596|GO:0007229|GO:0005070|GO:0045087|GO:0045121|GO:0016021|GO:0038095	chr16:29001101-29001160	FALSE	hs|16p11.2	ENST00000562701	NM_014387	NM_014387	THC2544896	Hs.632179
A_23_P205959	995.41	3028.47	0	1.8391	1.8391	3.57786	P	P	ALDH1A3	Homo sapiens aldehyde dehydrogenase 1 family, member A3 (ALDH1A3), transcript variant 1, mRNA [NM_000693]	aldehyde dehydrogenase 1 family, member A3	220	GO:0043065|GO:0042472|GO:0001758|GO:0004029|GO:0070403|GO:0070324|GO:0042803|GO:0005829|GO:0005737|GO:0042574|GO:0042573|GO:0060324|GO:0042572|GO:0060166|GO:0050885|GO:0002072|GO:0007626|GO:0002138|GO:0060013|GO:0070062|GO:0055114|GO:0048048|GO:0004030|GO:0021768	chr15:101456503-101456562	FALSE	hs|15q26.3	ENST00000329841	NM_000693	NM_000693	NP1072657	Hs.459538
A_23_P206733	720.976	2193.51	0	1.83909	1.83909	3.57784	P	P	CES1	Homo sapiens carboxylesterase 1 (CES1), transcript variant 3, mRNA [NM_001266]	carboxylesterase 1	1066	GO:0052689|GO:0030855|GO:0008152|GO:0009636|GO:0005788|GO:0047374|GO:0005615	chr16:55846905-55846846	FALSE	hs|16q12.2	ENST00000569260	NM_001266	NM_001266	THC2547060	Hs.558865
A_22_P00024867	1123.63	3417.04	0	1.83846	1.83846	3.57627	P	P						chr9:138245095-138245154	FALSE	hs|9q34.3	ENST00000450850
A_33_P3293573	857.588	2605.73	0	1.8372	1.8372	3.57316	P	P	VPS37D	Homo sapiens vacuolar protein sorting 37 homolog D (S. cerevisiae) (VPS37D), mRNA [NM_001077621]	vacuolar protein sorting 37 homolog D (S. cerevisiae)	155382	GO:0000813|GO:0031902|GO:0019082|GO:0016197|GO:0019058|GO:0061024|GO:0016032|GO:0019068|GO:0015031|GO:0010008|GO:0070062	chr7:73086324-73086383	FALSE	hs|7q11.23	ENST00000324941	NM_001077621	NM_001077621	THC2474250	Hs.647037
A_23_P165624	1541.58	4675.76	0	1.83466	1.83466	3.56687	P	P	TNFAIP6	Homo sapiens tumor necrosis factor, alpha-induced protein 6 (TNFAIP6), mRNA [NM_007115]	tumor necrosis factor, alpha-induced protein 6	7130	GO:0007165|GO:0030335|GO:0006954|GO:0005540|GO:0007267|GO:0007155|GO:0005615|GO:0030728	chr2:152226595-152226654	FALSE	hs|2q23.3	ENST00000460812	NM_007115	NM_007115	THC2664942	Hs.437322
A_24_P208909	563.934	1708.86	0	1.83331	1.83331	3.56353	P	P	TRIM2	Homo sapiens tripartite motif containing 2 (TRIM2), transcript variant 1, mRNA [NM_015271]	tripartite motif containing 2	23321	GO:0005515|GO:0043523|GO:0005737|GO:0004842|GO:0016567|GO:0016874|GO:0008270	chr4:154259817-154259876	FALSE	hs|4q31.3	ENST00000338700	NM_015271	NM_015271	THC2515600	Hs.435711
A_23_P400078	130.998	396.813	0	1.83279	1.83279	3.56225	P	P	MTHFR	Homo sapiens methylenetetrahydrofolate reductase (NAD(P)H) (MTHFR), mRNA [NM_005957]	methylenetetrahydrofolate reductase (NAD(P)H)	4524	GO:0050661|GO:0001666|GO:0006520|GO:0043005|GO:0008015|GO:0042493|GO:0050660|GO:0006767|GO:0009086|GO:0044281|GO:0033274|GO:0050667|GO:0005829|GO:0035999|GO:0072341|GO:0051593|GO:0004489|GO:0006766|GO:0046500|GO:0046655|GO:0043200|GO:0006730|GO:0070555|GO:0055114	chr1:11846464-11846405	FALSE	hs|1p36.22	ENST00000376583	NM_005957	NM_005957	THC2521841	Hs.214142
A_33_P3782469	156.104	472.77	0	1.8325	1.8325	3.56154	P	P	PYGO1	Homo sapiens pygopus family PHD finger 1 (PYGO1), mRNA [NM_015617]	pygopus family PHD finger 1	26108	GO:0005515|GO:0034504|GO:0007289|GO:0002244|GO:0001822|GO:0045944|GO:0008270|GO:0005654|GO:0016055|GO:0009791	chr15:55831224-55831165	FALSE	hs|15q21.3	ENST00000302000	NM_015617	NM_015617	THC2491609	Hs.256587
A_23_P354591	44.7524	135.063	0	1.82747	1.82747	3.54914	P	P	MVB12B	Homo sapiens multivesicular body subunit 12B (MVB12B), transcript variant 1, mRNA [NM_033446]	multivesicular body subunit 12B	89853	GO:0005515|GO:0043130|GO:0000813|GO:0005886|GO:0005770|GO:0005634|GO:0015031|GO:0031982|GO:0005829|GO:0008289|GO:0042058|GO:0031902|GO:0043162|GO:0005769|GO:0070062	chr9:129268446-129268505	FALSE	hs|9q33.3	ENST00000361171	NM_033446	NM_033446	THC2732761	Hs.162659
A_24_P183664	186.458	562.51	0	1.8269	1.8269	3.54775	P	P	TRIL	Homo sapiens TLR4 interactor with leucine-rich repeats (TRIL), mRNA [NM_014817]	TLR4 interactor with leucine-rich repeats	9865	GO:0046696|GO:0001530|GO:0034142|GO:0006954|GO:0002718|GO:0045087	chr7:28993090-28993031	FALSE	hs|7p14.3	ENST00000539664	NM_014817	NM_014817	THC2607277	Hs.744120
A_24_P179816	346.742	1044.39	0	1.82459	1.82459	3.54207	P	P	SLC27A3	Homo sapiens solute carrier family 27 (fatty acid transporter), member 3 (SLC27A3), mRNA [NM_024330]	solute carrier family 27 (fatty acid transporter), member 3	11000	GO:0001676|GO:0031966|GO:0016020|GO:0000166|GO:0016021|GO:0031957|GO:0004467	chr1:153751864-153751923	FALSE	hs|1q21.3	ENST00000468044	NM_024330	NM_024330	THC2761683	Hs.438723
A_33_P3336622	889	2677.39	0	1.82444	1.82444	3.5417	P	P	ALDH3A2	Homo sapiens aldehyde dehydrogenase 3 family, member A2 (ALDH3A2), transcript variant 1, mRNA [NM_001031806]	aldehyde dehydrogenase 3 family, member A2	224	GO:0006714|GO:0052814|GO:0046577|GO:0004029|GO:0005743|GO:0006081|GO:0004028|GO:0007417|GO:0050061|GO:0043231|GO:0008544|GO:0007422|GO:0005789|GO:0016021|GO:0033306|GO:0070062|GO:0055114|GO:0004030|GO:0005777	chr17:19580832-19580891	FALSE	hs|17p11.2	ENST00000573505	NM_001031806	NM_001031806	THC2479761	Hs.499886
A_23_P144656	26.1767	78.5288	0	1.81881	1.81881	3.5279	P	P	CDH10	Homo sapiens cadherin 10, type 2 (T2-cadherin) (CDH10), mRNA [NM_006727]	cadherin 10, type 2 (T2-cadherin)	1008	GO:0016337|GO:0005886|GO:0034329|GO:0005509|GO:0016021|GO:0007156|GO:0045216|GO:0034332	chr5:24487499-24487440	FALSE	hs|5p14.2	ENST00000502921	NM_006727	NM_006727	THC2494920	Hs.92489
A_23_P96271	29.1989	87.4657	0	1.81667	1.81667	3.52268	P	P	MYOM1	Homo sapiens myomesin 1 (MYOM1), transcript variant 1, mRNA [NM_003803]	myomesin 1	8736	GO:0005515|GO:0005863|GO:0006936|GO:0008307|GO:0031430|GO:0042803|GO:0042802	chr18:3067225-3067166	FALSE	hs|18p11.31	ENST00000261606	NM_003803	NM_003803	THC2471185	Hs.464469
A_33_P3395605	2845.39	8522.59	0	1.81654	1.81654	3.52235	P	P	TMEM119	Homo sapiens transmembrane protein 119 (TMEM119), mRNA [NM_181724]	transmembrane protein 119	338773	GO:0008150|GO:0003674|GO:0005783|GO:0016021|GO:0005575|GO:0001649	chr12:108983690-108983631	FALSE	hs|12q23.3	ENST00000392806	NM_181724	NM_181724	THC2484324	Hs.449718
A_23_P26945	4590.9	13718.2	0	1.81312	1.81312	3.51401	P	P	NAGLU	Homo sapiens N-acetylglucosaminidase, alpha (NAGLU), mRNA [NM_000263]	N-acetylglucosaminidase, alpha	4669	GO:0045475|GO:0005975|GO:0004561|GO:0046548|GO:0060119|GO:0006027|GO:0044281|GO:0005764|GO:0007399|GO:0021680|GO:0009405|GO:0042474|GO:0007040|GO:0030203|GO:0070062|GO:0043202	chr17:40696244-40696303	FALSE	hs|17q21.2	ENST00000225927	NM_000263	NM_000263	THC2462231	Hs.50727
A_23_P335452	1228.84	3670.32	0	1.81248	1.81248	3.51245	P	P	ZCCHC24	Homo sapiens zinc finger, CCHC domain containing 24 (ZCCHC24), mRNA [NM_153367]	zinc finger, CCHC domain containing 24	219654	GO:0008270	chr10:81142503-81142444	FALSE	hs|10q22.3	ENST00000372336	NM_153367	NM_153367	THC2667590	Hs.523080
A_22_P00010429	24.1331	72.0132	0	1.81112	1.81112	3.50915	P	P						chr2:2733860-2733801	FALSE	hs|2p25.3	ENST00000457813
A_24_P187614	25.0691	74.7944	0	1.81089	1.81089	3.50858	P	P	LOC100129648	Homo sapiens cDNA FLJ40318 fis, clone TESTI2030556. [AK097637]	uncharacterized LOC100129648	100129648		chr22:41768715-41768656	FALSE	hs|22q13.2		AK097637		THC2485282	Hs.711285
A_23_P391926	57.0687	170.257	0	1.81081	1.81081	3.50839	P	P	LPHN1	Homo sapiens latrophilin 1 (LPHN1), transcript variant 1, mRNA [NM_001008701]	latrophilin 1	22859	GO:0005515|GO:0043005|GO:0030424|GO:0090129|GO:0030054|GO:0035584|GO:0005886|GO:0004930|GO:0045202|GO:0030426|GO:0042734|GO:0007186|GO:0016524|GO:0030246|GO:0016021|GO:0050839|GO:0007157	chr19:14258817-14258758	FALSE	hs|19p13.12	ENST00000340736	NM_001008701	NM_001008701	THC2464557	Hs.94229
A_33_P3259042	16.4593	49.0745	0	1.80994	1.80994	3.50628	P	P	MYOCD	Homo sapiens myocardin (MYOCD), transcript variant 1, mRNA [NM_001146312]	myocardin	93649	GO:0005515|GO:0006366|GO:0055012|GO:0010832|GO:0045661|GO:1900222|GO:0001560|GO:0051152|GO:0061049|GO:2001015|GO:0010667|GO:0055007|GO:0035035|GO:0048286|GO:0051150|GO:2000721|GO:0003713|GO:2000724|GO:0000122|GO:2000727|GO:0043388|GO:0045893|GO:0003231|GO:0008134|GO:0051145|GO:0008284|GO:0060065|GO:0008285|GO:0042826|GO:0045736|GO:0035065|GO:0005634|GO:0051091|GO:0045987|GO:0045944|GO:0001046|GO:…	chr17:12659814-12659873	FALSE	hs|17p12	ENST00000395988	NM_001146312	NM_001146312	NP1139653	Hs.567641
A_23_P136355	57.1766	169.895	0	1.80501	1.80501	3.49432	P	P	HHAT	Homo sapiens hedgehog acyltransferase (HHAT), transcript variant 1, mRNA [NM_018194]	hedgehog acyltransferase	55733	GO:0018345|GO:0016409|GO:0005789|GO:0007275|GO:0016021|GO:0005525|GO:0007224	chr1:210849341-210849400	FALSE	hs|1q32.2	ENST00000367010	NM_018194	NM_018194	NP707818	Hs.58650
A_33_P3213064	11881.6	35302.1	0	1.8049	1.8049	3.49405	P	P	STAT2	Homo sapiens signal transducer and activator of transcription 2, 113kDa (STAT2), transcript variant 1, mRNA [NM_005419]	signal transducer and activator of transcription 2, 113kDa	6773	GO:0005515|GO:0003700|GO:0005886|GO:0006357|GO:0019221|GO:0003677|GO:0007259|GO:0006351|GO:0042802|GO:0005829|GO:0051607|GO:0005737|GO:0060337|GO:0060338|GO:0016032|GO:0005654|GO:0004871	chr12:56735443-56735384	FALSE	hs|12q13.3	ENST00000556539	NM_005419	NM_005419	THC2466727	Hs.530595
A_23_P89570	75.8135	225.162	0	1.80431	1.80431	3.49261	P	P	ZMYND15	Homo sapiens zinc finger, MYND-type containing 15 (ZMYND15), transcript variant 2, mRNA [NM_032265]	zinc finger, MYND-type containing 15	84225	GO:0005737|GO:0042826|GO:0007286|GO:0005634|GO:0045892|GO:0046872|GO:0006351	chr17:4649299-4649358	FALSE	hs|17p13.2	ENST00000592813	NM_032265	NM_032265	THC2475258	Hs.47223
A_23_P428260	642.538	1907.27	0	1.80353	1.80353	3.49073	P	P	STEAP2	Homo sapiens STEAP family member 2, metalloreductase (STEAP2), transcript variant 1, mRNA [NM_152999]	STEAP family member 2, metalloreductase	261729	GO:0052851|GO:0005215|GO:0005886|GO:0006893|GO:0008823|GO:0055072|GO:0046872|GO:0005829|GO:0006897|GO:0043231|GO:0045055|GO:0030173|GO:0015677|GO:0009725|GO:0030140|GO:0005769|GO:0010008|GO:0055114	chr7:89866537-89866596	FALSE	hs|7q21.13	ENST00000394622	NM_152999	NM_152999	NP1072232	Hs.489051
A_33_P3424800	16814.9	49897.3	0	1.80309	1.80309	3.48967	P	P	HLA-B	Homo sapiens major histocompatibility complex, class I, B (HLA-B), mRNA [NM_005514]	major histocompatibility complex, class I, B	3106	GO:0002474|GO:0005886|GO:0005783|GO:0019221|GO:0051087|GO:0006955|GO:0060337|GO:0042605|GO:0030670|GO:0071556|GO:0016032|GO:0070062|GO:0060333|GO:0042270|GO:0012507|GO:2001198|GO:0002480|GO:0005794|GO:0002486|GO:0009986|GO:0042612|GO:0042590|GO:0005102|GO:0006952|GO:0002667|GO:0000139|GO:0016020|GO:0005887|GO:0045087|GO:0001916|GO:0031901|GO:0050776|GO:0032655|GO:0002479|GO:0032675|GO:0016021|GO:…	chr6:31321722-31321663	FALSE	hs|6p21.33	ENST00000481588	NM_005514	NM_005514	THC2571119	Hs.77961
A_22_P00002464	42.0423	124.696	0	1.80237	1.80237	3.48794	P	P	DPH6-AS1	Homo sapiens DPH6 antisense RNA 1 (head to head) (DPH6-AS1), long non-coding RNA [NR_038251]	DPH6 antisense RNA 1 (head to head)	100507466		chr15:36150394-36150453	FALSE	hs|15q14	ENST00000560866	NR_038251	NR_038251	THC2730900	Hs.536420
A_23_P40217	65.097	193.013	0	1.80191	1.80191	3.4868	P	P	DOK5	Homo sapiens docking protein 5 (DOK5), transcript variant 1, mRNA [NM_018431]	docking protein 5	55816	GO:0000165|GO:0005158|GO:0005057|GO:0007169|GO:0007399	chr20:53267203-53267262	FALSE	hs|20q13.2	ENST00000262593	NM_018431	NM_018431	THC2604556	Hs.656582
A_21_P0014529	58.2872	172.745	0	1.80127	1.80127	3.48526	P	P		Homo sapiens cDNA FLJ40004 fis, clone STOMA2004194. [AK097323]				chr14:64907215-64907156	FALSE	hs|14q23.3		AK097323		THC2503194	Hs.652308
A_23_P126908	2080.61	6164.15	0	1.80077	1.80077	3.48406	P	P	TNFRSF14	Homo sapiens tumor necrosis factor receptor superfamily, member 14 (TNFRSF14), transcript variant 1, mRNA [NM_003820]	tumor necrosis factor receptor superfamily, member 14	8764	GO:0005515|GO:2000406|GO:0005886|GO:0050830|GO:0046642|GO:0031295|GO:0050731|GO:0009615|GO:0033209|GO:0050829|GO:0006955|GO:0002741|GO:0005031|GO:0001618|GO:0005887|GO:0016032|GO:0007166|GO:0009897|GO:0031625	chr1:2495144-2495203	FALSE	hs|1p36.32	ENST00000466750	NM_003820	NM_003820	NP088555	Hs.512898
A_33_P3408320	190.851	565.129	0	1.8	1.8	3.48221	P	P	CERS1	Homo sapiens ceramide synthase 1 (CERS1), transcript variant 2, mRNA [NM_198207]	ceramide synthase 1	10715	GO:0051974|GO:0006665|GO:0072721|GO:0005783|GO:0030148|GO:0071492|GO:0044281|GO:0035690|GO:0043231|GO:0003674|GO:0000139|GO:0016020|GO:0005789|GO:0036146|GO:0050291|GO:0016021|GO:0046513	chr19:18988778-18988719	FALSE	hs|19p13.11	ENST00000429504	NM_198207	NM_198207		Hs.412355
A_33_P3350094	21.0631	62.2999	0	1.79838	1.79838	3.4783	P	P	PATL2	Homo sapiens protein associated with topoisomerase II homolog 2 (yeast) (PATL2), mRNA [NM_001145112]	protein associated with topoisomerase II homolog 2 (yeast)	197135	GO:0017148|GO:0005515|GO:0005737|GO:0010607|GO:0000932|GO:0030529|GO:0003723|GO:0005634	chr15:44958077-44958018	FALSE	hs|15q21.1	ENST00000561082	NM_001145112	NM_001145112	THC2604711	Hs.11594
A_33_P3420392	55.8629	165.067	0	1.79696	1.79696	3.47487	P	P	XPNPEP2	X-prolyl aminopeptidase (aminopeptidase P) 2, membrane-bound [Source:HGNC Symbol;Acc:HGNC:12823] [ENST00000371105]	X-prolyl aminopeptidase (aminopeptidase P) 2, membrane-bound	7512	GO:0016020|GO:0005886|GO:0004177|GO:0006508|GO:0031225|GO:0046872|GO:0008237|GO:0070062	chrX:128880773-128880832	FALSE	hs|Xq26.1	ENST00000371105			THC2707743
A_33_P3236102	877.39	2592.36	0	1.79685	1.79685	3.47461	P	P	IER5L	Homo sapiens immediate early response 5-like (IER5L), mRNA [NM_203434]	immediate early response 5-like	389792		chr9:131937927-131937868	FALSE	hs|9q34.11	ENST00000372491	NM_203434	NM_203434		Hs.529857
A_33_P3306267	24.8134	73.3127	0	1.79682	1.79682	3.47453	P	P	PAX6	Homo sapiens paired box 6 (PAX6), transcript variant 1, mRNA [NM_000280]	paired box 6	5080	GO:0005515|GO:0004842|GO:0000790|GO:0003700|GO:0006366|GO:0000981|GO:0001654|GO:0001755|GO:0000132|GO:0007224|GO:0003309|GO:0021796|GO:0003690|GO:0021798|GO:0007411|GO:0021797|GO:0022027|GO:0009887|GO:0019901|GO:0023019|GO:0001709|GO:0021549|GO:0003322|GO:0000122|GO:0000978|GO:0007417|GO:0000979|GO:0021593|GO:0010975|GO:0005654|GO:0008134|GO:0016567|GO:0021983|GO:0005634|GO:0009950|GO:0005737|GO:…	chr11:31822337-31822278	FALSE	hs|11p13	ENST00000481563	NM_000280	NM_000280	THC2647363	Hs.270303
A_23_P26854	64.4683	190.383	0	1.79611	1.79611	3.47283	P	P	ARHGAP44	Homo sapiens Rho GTPase activating protein 44 (ARHGAP44), mRNA [NM_014859]	Rho GTPase activating protein 44	9912	GO:0005515|GO:0051056|GO:0031256|GO:0030054|GO:0007264|GO:0045202|GO:0006887|GO:0005829|GO:0043547|GO:0005543|GO:0043197|GO:0055037|GO:0005096	chr17:12894799-12894858	FALSE	hs|17p12	ENST00000379672	NM_014859	NM_014859	THC2471834	Hs.499758
A_24_P62530	140.054	412.518	0	1.79235	1.79235	3.46378	P	P	RHOU	Homo sapiens ras homolog family member U (RHOU), transcript variant 1, mRNA [NM_021205]	ras homolog family member U	58480	GO:0005515|GO:0051056|GO:0030036|GO:0005886|GO:0007264|GO:0008360|GO:0002102|GO:0003924|GO:0042995|GO:0005525|GO:0046872|GO:0005829|GO:0006184|GO:0016601|GO:0000082|GO:0000139|GO:0007010|GO:0005925	chr1:228882099-228882158	FALSE	hs|1q42.13	ENST00000366691	NM_021205	NM_021205	THC2602064	Hs.647774
A_33_P3228023	79.557	233.725	0	1.78862	1.78862	3.45485	P	P	SCPEP1	Homo sapiens serine carboxypeptidase 1 (SCPEP1), mRNA [NM_021626]	serine carboxypeptidase 1	59342	GO:0004185|GO:0045909|GO:0042573|GO:0006508|GO:0045776|GO:0070062|GO:0005829	chr17:55065591-55065650	FALSE	hs|17q22	ENST00000571345	NM_021626	NM_021626	THC2787320	Hs.514950
A_33_P3379644	103.175	303.029	0	1.78823	1.78823	3.45392	P	P	ALDH1A1	Homo sapiens aldehyde dehydrogenase 1 family, member A1 (ALDH1A1), mRNA [NM_000689]	aldehyde dehydrogenase 1 family, member A1	216	GO:0006805|GO:0001758|GO:0006069|GO:0004029|GO:0006081|GO:0004028|GO:0044281|GO:0005829|GO:0005099|GO:0005737|GO:0032320|GO:0042572|GO:0018479|GO:0005497|GO:0070062	chr9:75540460-75540401	FALSE	hs|9q21.13	ENST00000376939	NM_000689	NM_000689	THC2593754	Hs.76392
A_23_P216307	1141.17	3351.22	0	1.78804	1.78804	3.45347	P	P	RUNX1T1	Homo sapiens runt-related transcription factor 1; translocated to, 1 (cyclin D-related) (RUNX1T1), transcript variant 1, mRNA [NM_004349]	runt-related transcription factor 1; translocated to, 1 (cyclin D-related)	862	GO:0005515|GO:0003700|GO:0003714|GO:0006091|GO:0003677|GO:0006351|GO:0016363|GO:0046872|GO:0042802|GO:0005739|GO:0005737|GO:0005654|GO:0045892	chr8:92972310-92972251	FALSE	hs|8q21.3	ENST00000422361	NM_004349	NM_004349	NP088302	Hs.368431
A_32_P100439	1027.35	3016.64	0	1.78788	1.78788	3.45307	P	P	MTURN	Homo sapiens maturin, neural progenitor differentiation regulator homolog (Xenopus) (MTURN), mRNA [NM_152793]	maturin, neural progenitor differentiation regulator homolog (Xenopus)	222166	GO:0007275	chr7:30202311-30202370	FALSE	hs|7p14.3	ENST00000324489	NM_152793	NM_152793	THC2607400	Hs.200100
A_23_P65262	444.316	1304.16	0	1.78733	1.78733	3.45175	P	P	N4BP2L2	Homo sapiens NEDD4 binding protein 2-like 2 (N4BP2L2), transcript variant 3, mRNA [NM_001278432]	NEDD4 binding protein 2-like 2	10443	GO:0005515|GO:0003674|GO:0001106|GO:0017053|GO:0000122|GO:0019899|GO:0070062	chr13:33016630-33016571	FALSE	hs|13q13.1	ENST00000509076	NM_001278432	NM_001278432	THC2485078	Hs.507680
A_22_P00005423	82.6663	242.512	0	1.78655	1.78655	3.4499	P	P	DTWD1	DTW domain containing 1 [Source:HGNC Symbol;Acc:HGNC:30926] [ENST00000251250]	DTW domain containing 1	56986		chr15:49948336-49948395	FALSE	hs|15q21.2	ENST00000251250	AL122040		THC2619975	Hs.594784
A_23_P218817	25.336	74.3156	0	1.78635	1.78635	3.44941	P	P	CPT1B	Homo sapiens carnitine palmitoyltransferase 1B (muscle) (CPT1B), transcript variant 3, mRNA [NM_152246]	carnitine palmitoyltransferase 1B (muscle)	1375	GO:0005739|GO:0006635|GO:0004095|GO:0006853|GO:0005741|GO:0044281|GO:0016021|GO:0044255	chr22:51008055-51007842	FALSE	hs|22q13.33	ENST00000360719	NM_152246	NM_152246	THC2506657	Hs.439777
A_32_P169179	88.0591	258.01	0	1.78476	1.78476	3.4456	P	P	MSX2P1	Homo sapiens msh homeobox 2 pseudogene 1 (MSX2P1), non-coding RNA [NR_002307]	msh homeobox 2 pseudogene 1	55545		chr17:56235311-56235370	FALSE	hs|17q22		NR_002307	NR_002307	THC2788485	Hs.381329
A_33_P3277367	14.4603	42.3523	0	1.78421	1.78421	3.44431	P	P	lnc-FAM82A1-2	LNCipedia lincRNA (lnc-FAM82A1-2), lincRNA [lnc-FAM82A1-2:2]	lnc-FAM82A1-2:2			chr2:38349152-38349211	FALSE	hs|2p22.2
A_23_P130974	87.6309	256.407	0	1.7828	1.7828	3.44093	P	P	KIAA1683	Homo sapiens KIAA1683 (KIAA1683), transcript variant 2, mRNA [NM_025249]	KIAA1683	80726	GO:0005739|GO:0005634	chr19:18367982-18367923	FALSE	hs|19p13.11	ENST00000599638	NM_025249	NM_025249	THC2473150	Hs.732366
A_33_P3218625	1335.27	3905.11	0	1.7821	1.7821	3.43927	P	P	CACFD1	Homo sapiens calcium channel flower domain containing 1 (CACFD1), transcript variant 3, mRNA [NM_001242369]	calcium channel flower domain containing 1	11094	GO:0008150|GO:0003674|GO:0005262|GO:0030285|GO:0070588|GO:0048488|GO:0005575	chr9:136335820-136335879	FALSE	hs|9q34.2	ENST00000540581	NM_001242369	NM_001242369	THC2461222	Hs.62003
A_23_P303671	169.736	495.793	0	1.78032	1.78032	3.43501	P	P	ECM2	Homo sapiens extracellular matrix protein 2, female organ and adipocyte specific (ECM2), transcript variant 1, mRNA [NM_001393]	extracellular matrix protein 2, female organ and adipocyte specific	1842	GO:0005178|GO:0007160|GO:0030198|GO:0010811|GO:0005578|GO:0005614|GO:0008201|GO:0070052	chr9:95258273-95258214	FALSE	hs|9q22.31	ENST00000344604	NM_001393	NM_001393	THC2488995	Hs.117060
A_33_P3363245	180.291	526.609	0	1.78027	1.78027	3.43492	P	P	NXPH4	Homo sapiens neurexophilin 4 (NXPH4), mRNA [NM_007224]	neurexophilin 4	11247	GO:0003674|GO:0007218|GO:0005576|GO:0005575	chr12:57620167-57620226	FALSE	hs|12q13.3	ENST00000556415	NM_007224	NM_007224	THC2726518	Hs.745023
A_23_P128808	18.2128	53.1919	0	1.78013	1.78013	3.43456	P	P	GPR132	Homo sapiens G protein-coupled receptor 132 (GPR132), transcript variant 2, mRNA [NM_013345]	G protein-coupled receptor 132	29933	GO:0000082|GO:0007186|GO:0005886|GO:0004930|GO:0016021	chr14:105515958-105515899	FALSE	hs|14q32.33	ENST00000551869	NM_013345	NM_013345	THC2688586	Hs.532504
A_22_P00022687	16.1496	47.1612	0	1.77997	1.77997	3.4342	P	P	ATP6V0E2-AS1	Homo sapiens ATP6V0E2 antisense RNA 1 (ATP6V0E2-AS1), long non-coding RNA [NR_027040]	ATP6V0E2 antisense RNA 1	401431		chr7:149564845-149564786	FALSE	hs|7q36.1		NR_027040	NR_027040		Hs.744860
A_23_P208400	133.286	389.182	0	1.7798	1.7798	3.43378	P	P	ADCK4	Homo sapiens aarF domain containing kinase 4 (ADCK4), transcript variant 1, mRNA [NM_024876]	aarF domain containing kinase 4	79934	GO:0031966|GO:0005886|GO:0004674|GO:0006468|GO:0016021|GO:0005829	chr19:41201941-41198931	FALSE	hs|19q13.2	ENST00000593724	NM_024876	NM_024876	THC2606065	Hs.130712
A_19_P00322310	53.8651	157.161	0	1.77869	1.77869	3.43114	P	P	LINC01094	Homo sapiens long intergenic non-protein coding RNA 1094 (LINC01094), transcript variant 1, long non-coding RNA [NR_038303]	long intergenic non-protein coding RNA 1094	100505702		chr4:79603396-79603455	FALSE	hs|4q21.21	ENST00000504675	NR_038303	NR_038303	NP1157724	Hs.235795
A_33_P3243439	297.453	867.79	0	1.77856	1.77856	3.43083	P	P	GPR162	Homo sapiens G protein-coupled receptor 162 (GPR162), transcript variant A-2, mRNA [NM_019858]	G protein-coupled receptor 162	27239	GO:0007186|GO:0005886|GO:0004930|GO:0016021	chr12:6936523-6936582	FALSE	hs|12p13.31	ENST00000311268	NM_019858	NM_019858	THC2463040	Hs.631654
A_21_P0005812	39.2108	114.347	0	1.77796	1.77796	3.42941	P	P	lnc-DUSP4-3	LNCipedia lincRNA (lnc-DUSP4-3), lincRNA [lnc-DUSP4-3:1]	lnc-DUSP4-3:1			chr8:29369412-29369353	FALSE	hs|8p12
A_33_P3316878	13109.8	38227.3	0	1.77783	1.77783	3.4291	P	P	CHPF	Homo sapiens chondroitin polymerizing factor (CHPF), transcript variant 1, mRNA [NM_024536]	chondroitin polymerizing factor	79586	GO:0005515|GO:0005975|GO:0044281|GO:0050510|GO:0046872|GO:0005829|GO:0030206|GO:0000139|GO:0005759|GO:0032580|GO:0009405|GO:0016021|GO:0030204|GO:0047238|GO:0030203	chr2:220403737-220403678	FALSE	hs|2q35	ENST00000535926	NM_024536	NM_024536	THC2725479	Hs.516711
A_23_P149529	272.522	792.175	0	1.77332	1.77332	3.41839	P	P	TACSTD2	Homo sapiens tumor-associated calcium signal transducer 2 (TACSTD2), mRNA [NM_002353]	tumor-associated calcium signal transducer 2	4070	GO:0005515|GO:0050678|GO:0008283|GO:2000738|GO:2000146|GO:0005634|GO:0060675|GO:0005615|GO:0016328|GO:0005829|GO:0051497|GO:1900028|GO:0009925|GO:0016020|GO:0005887|GO:1900025|GO:0090191|GO:0004872|GO:0007601|GO:0007166|GO:0070062|GO:0010633	chr1:59041468-59041409	FALSE	hs|1p32.1	ENST00000371225	NM_002353	NM_002353	THC2468807	Hs.23582
A_23_P382775	3019.37	8773.5	0	1.77277	1.77277	3.4171	P	P	BBC3	Homo sapiens BCL2 binding component 3 (BBC3), transcript variant 4, mRNA [NM_014417]	BCL2 binding component 3	27113	GO:0005515|GO:0034976|GO:2001056|GO:0005741|GO:0001836|GO:0008340|GO:0005829|GO:0005739|GO:0043525|GO:1900740|GO:0090200|GO:0045926|GO:0032464|GO:0051209|GO:0006919|GO:0070245|GO:0006915|GO:0071456|GO:0097194|GO:2001244|GO:0097190|GO:0006974|GO:0097193|GO:0070059|GO:0032471	chr19:47724233-47724174	FALSE	hs|19q13.32	ENST00000439096	NM_014417	NM_014417	NP338700	Hs.467020
A_33_P3579984	17.5121	50.8186	0	1.77088	1.77088	3.41261	P	P		Homo sapiens cDNA FLJ37202 fis, clone BRALZ2006734. [AK094521]				chr2:8861406-8861347	FALSE	hs|2p25.1	ENST00000569008	AK094521		THC2660500	Hs.467627
A_33_P3670415	198.985	577.01	0	1.76981	1.76981	3.41009	P	P	NAT8L	Homo sapiens N-acetyltransferase 8-like (GCN5-related, putative) (NAT8L), mRNA [NM_178557]	N-acetyltransferase 8-like (GCN5-related, putative)	339983	GO:0005739|GO:0005737|GO:0031966|GO:0017188|GO:0051586|GO:0030867|GO:0008152|GO:0016021	chr4:2070029-2070088	FALSE	hs|4p16.3	ENST00000423729	NM_178557	NM_178557	THC2616006	Hs.318529
A_33_P3255544	480.546	1393.4	0	1.76974	1.76974	3.40992	P	P	RNF130	Homo sapiens ring finger protein 130 (RNF130), transcript variant 2, mRNA [NM_001280801]	ring finger protein 130	55819	GO:0005737|GO:0004842|GO:0016567|GO:0016874|GO:0006915|GO:0008270|GO:0005654|GO:0005634|GO:0016021|GO:0012501	chr5:179397470-179397411	FALSE	hs|5q35.3	ENST00000519708	NM_001280801	NM_001280801	THC2488706	Hs.484363
A_33_P3632866	16.8206	48.764	0	1.76946	1.76946	3.40926	P	P	STKLD1	Homo sapiens serine/threonine kinase-like domain containing 1 (STKLD1), transcript variant 1, mRNA [NM_153710]	serine/threonine kinase-like domain containing 1	169436	GO:0004672|GO:0006468|GO:0005524	chr9:136270972-136271031	FALSE	hs|9q34.2	ENST00000371957	NM_153710	NM_153710	THC2484570	Hs.720195
A_23_P307502	132.963	385.407	0	1.76923	1.76923	3.40872	P	P	CDKN2A-AS1	Homo sapiens CDKN2A antisense RNA 1 (head to head) (CDKN2A-AS1), long non-coding RNA [NR_024274]	CDKN2A antisense RNA 1 (head to head)	51198		chr9:21967537-21967596	FALSE	hs|9p21.3	ENST00000441769	NR_024274	NR_024274	THC2483025	Hs.721053
A_23_P337262	58.4305	169.276	0	1.76845	1.76845	3.40688	P	P	APCDD1	Homo sapiens adenomatosis polyposis coli down-regulated 1 (APCDD1), mRNA [NM_153000]	adenomatosis polyposis coli down-regulated 1	147495	GO:0017147|GO:0005887|GO:0030178|GO:0016055|GO:0001942|GO:0043615	chr18:10488470-10488529	FALSE	hs|18p11.22	ENST00000355285	NM_153000	NM_153000	THC2467363	Hs.293274
A_23_P253375	989.033	2864.83	0	1.76823	1.76823	3.40635	P	P	CUX1	Homo sapiens cut-like homeobox 1 (CUX1), transcript variant 2, mRNA [NM_001913]	cut-like homeobox 1	1523	GO:0000977|GO:0042491|GO:0006357|GO:0001822|GO:0030324|GO:0001205|GO:0006891|GO:0005634|GO:0007275|GO:0000122|GO:0006351|GO:0005829|GO:0043565|GO:0030173|GO:0050775|GO:0045944|GO:0003682	chr7:101926989-101927048	FALSE	hs|7q22.1	ENST00000558836	NM_001913	NM_001913	THC2469802	Hs.191482
A_23_P134854	373.967	1083.17	0	1.76814	1.76814	3.40615	P	P	CLDN23	Homo sapiens claudin 23 (CLDN23), mRNA [NM_194284]	claudin 23	137075	GO:0016338|GO:0070830|GO:0005886|GO:0005198|GO:0034329|GO:0016021|GO:0005923|GO:0045216|GO:0042802	chr8:8561413-8561472	FALSE	hs|8p23.1	ENST00000519106	NM_194284	NM_194284	THC2648332	Hs.183617
A_21_P0003886	242.633	702.501	0	1.7676	1.7676	3.40487	P	P	LOC101928237	PREDICTED: Homo sapiens uncharacterized LOC101928237 (LOC101928237), transcript variant X1, ncRNA [XR_241657]	uncharacterized LOC101928237	101928237		chr4:4576914-4576855	FALSE	hs|4p16.2		XR_241657	XR_241657
A_23_P401700	284.599	823.675	0	1.76702	1.76702	3.40349	P	P	APBB1IP	Homo sapiens amyloid beta (A4) precursor protein-binding, family B, member 1 interacting protein (APBB1IP), mRNA [NM_019043]	amyloid beta (A4) precursor protein-binding, family B, member 1 interacting protein	54518	GO:0005515|GO:0007165|GO:0005886|GO:0007596|GO:0030168|GO:0005856|GO:0005925|GO:0030027|GO:0005829	chr10:26856519-26856578	FALSE	hs|10p12.1	ENST00000376236	NM_019043	NM_019043	THC2472539	Hs.310421
A_21_P0002852	48.8472	141.322	0	1.76651	1.76651	3.40229	P	P	SEMA3B-AS1	Homo sapiens SEMA3B antisense RNA 1 (head to head) (SEMA3B-AS1), long non-coding RNA [NR_110702]	SEMA3B antisense RNA 1 (head to head)	101928931		chr3:50304132-50304073	FALSE	hs|3p21.31		NR_110702	NR_110702
A_23_P34537	843.314	2439.82	0	1.76651	1.76651	3.40229	P	P	EPHX1	Homo sapiens epoxide hydrolase 1, microsomal (xenobiotic) (EPHX1), transcript variant 1, mRNA [NM_000120]	epoxide hydrolase 1, microsomal (xenobiotic)	2052	GO:0014070|GO:0033961|GO:0019439|GO:0005789|GO:0009636|GO:0016021|GO:0004301	chr1:226032883-226032942	FALSE	hs|1q42.12	ENST00000614058	NM_000120	NM_000120	THC2514640	Hs.89649
A_23_P502047	92.0842	266.396	0	1.76642	1.76642	3.40208	P	P	CHRD	Homo sapiens chordin (CHRD), mRNA [NM_003741]	chordin	8646	GO:0005515|GO:0030336|GO:0001707|GO:0033504|GO:0021919|GO:0002053|GO:0005615|GO:0001649|GO:0001702|GO:0045785|GO:0030514|GO:0001501|GO:0045668|GO:0019955|GO:0030900|GO:0045545|GO:0008201	chr3:184107493-184107552	FALSE	hs|3q27.1	ENST00000460627	NM_003741	NM_003741	NP1473743	Hs.166186
A_23_P419602	1226.07	3545.48	0	1.76581	1.76581	3.40066	P	P	SREBF2	Homo sapiens sterol regulatory element binding transcription factor 2 (SREBF2), transcript variant 1, mRNA [NM_004599]	sterol regulatory element binding transcription factor 2	6721	GO:0005515|GO:0006629|GO:2000188|GO:0005783|GO:0005634|GO:0044281|GO:0005829|GO:0005737|GO:0045944|GO:0032937|GO:0046983|GO:0044255|GO:0072368|GO:0008203|GO:0071499|GO:0012507|GO:0000247|GO:0005730|GO:0070888|GO:0000122|GO:0000978|GO:0008022|GO:0010886|GO:0006351|GO:0001078|GO:0055098|GO:0000139|GO:0090370|GO:0005789|GO:0005654	chr22:42302199-42302258	FALSE	hs|22q13.2	ENST00000424354	NM_004599	NM_004599	THC2783807	Hs.443258
A_24_P414376	1081.08	3123.41	0	1.76452	1.76452	3.39762	P	P	KLF3	Homo sapiens Kruppel-like factor 3 (basic) (KLF3), mRNA [NM_016531]	Kruppel-like factor 3 (basic)	51274	GO:0006355|GO:0003700|GO:0007275|GO:0005634|GO:0003677|GO:0046872|GO:0006351	chr4:38702518-38702577	FALSE	hs|4p14	ENST00000261438	NM_016531	NM_016531	THC2652544	Hs.298658
A_23_P122662	797.231	2301.86	0	1.7636	1.7636	3.39544	P	P	GFOD1	Homo sapiens glucose-fructose oxidoreductase domain containing 1 (GFOD1), transcript variant 1, mRNA [NM_018988]	glucose-fructose oxidoreductase domain containing 1	54438	GO:0016491|GO:0005576|GO:0055114	chr6:13363878-13363819	FALSE	hs|6p24.1	ENST00000612338	NM_018988	NM_018988	THC2473326	Hs.484686
A_22_P00014837	387.513	1118.59	0	1.76323	1.76323	3.39458	P	P	lnc-SLC46A2-1	LNCipedia lincRNA (lnc-SLC46A2-1), lincRNA [lnc-SLC46A2-1:1]	lnc-SLC46A2-1:1			chr9:115631977-115631918	FALSE	hs|9q32
A_23_P47885	534.59	1542.6	0	1.76273	1.76273	3.3934	P	P	LRIG3	Homo sapiens leucine-rich repeats and immunoglobulin-like domains 3 (LRIG3), transcript variant 2, mRNA [NM_153377]	leucine-rich repeats and immunoglobulin-like domains 3	121227	GO:0005886|GO:0032474|GO:0016021|GO:0005615|GO:0030659	chr12:59266361-59266302	FALSE	hs|12q14.1	ENST00000320743	NM_153377	NM_153377	THC2787794	Hs.253736
A_32_P65706	22.4655	64.8047	0	1.76226	1.76226	3.39228	P	P	C9orf92	Homo sapiens chromosome 9 open reading frame 92 (C9orf92), transcript variant 1, mRNA [NM_001271829]	chromosome 9 open reading frame 92	100129385		chr9:16204018-16203959	FALSE	hs|9p22.3	ENST00000380683	NM_001271829	NM_001271829	THC2689639	Hs.586441
A_33_P3408450	32.1363	92.5898	0	1.76052	1.76052	3.38821	P	P	TMEM253	Homo sapiens transmembrane protein 253 (TMEM253), mRNA [NM_001146683]	transmembrane protein 253	643382	GO:0016021	chr14:21571784-21571843	FALSE	hs|14q11.2	ENST00000556585	NM_001146683	NM_001146683		Hs.540107
A_24_P23258	185.479	534.061	0	1.75962	1.75962	3.38609	P	P	GRAMD4	Homo sapiens GRAM domain containing 4 (GRAMD4), mRNA [NM_015124]	GRAM domain containing 4	23151	GO:0031966|GO:0006915|GO:0016021	chr22:47075419-47075478	FALSE	hs|22q13.31	ENST00000406902	NM_015124	NM_015124	THC2663309	Hs.475150
A_23_P259506	1825.16	5224.88	0	1.75125	1.75125	3.36649	P	P	CYSTM1	Homo sapiens cysteine-rich transmembrane module containing 1 (CYSTM1), mRNA [NM_032412]	cysteine-rich transmembrane module containing 1	84418	GO:0008150|GO:0003674|GO:0016021|GO:0070062	chr5:139623126-139623185	FALSE	hs|5q31.3	ENST00000261811	NM_032412	NM_032412	THC2580943	Hs.529798
A_23_P360804	112.676	322.336	0	1.75025	1.75025	3.36416	P	P	CPNE5	Homo sapiens copine V (CPNE5), mRNA [NM_020939]	copine V	57699	GO:0043005|GO:0008150|GO:0003674|GO:0043025|GO:0070062	chr6:36708629-36708570	FALSE	hs|6p21.2	ENST00000244751	NM_020939	NM_020939	THC2464138	Hs.657869
A_23_P361448	28.7163	82.0965	0	1.74932	1.74932	3.362	P	P	SESN3	Homo sapiens sestrin 3 (SESN3), transcript variant 1, mRNA [NM_144665]	sestrin 3	143686	GO:0032868|GO:0005634|GO:0042593|GO:0051896	chr11:94917647-94917588	FALSE	hs|11q21	ENST00000416495	NM_144665	NM_144665	NP837422	Hs.120633
A_32_P180315	26.7113	76.3233	0	1.74855	1.74855	3.3602	P	P	CCDC180	Homo sapiens coiled-coil domain containing 180 (CCDC180), mRNA [NM_020893]	coiled-coil domain containing 180	100499483	GO:0016021|GO:0070062	chr9:100139057-100139116	FALSE	hs|9q22.33	ENST00000529487	NM_020893	NM_020893	THC2503845	Hs.435629
A_33_P3321025	17.3847	49.674	0	1.74854	1.74854	3.36019	P	P	PLXNA4	Homo sapiens plexin A4 (PLXNA4), transcript variant 1, mRNA [NM_020911]	plexin A4	91584	GO:0021960|GO:0005886|GO:0021644|GO:0048485|GO:0002116|GO:0005622|GO:0021784|GO:0021793|GO:0050923|GO:0021615|GO:0048841|GO:0017154|GO:0007411|GO:0021637|GO:0071526|GO:0016021|GO:0021612	chr7:131814512-131814453	FALSE	hs|7q32.3	ENST00000359827	NM_020911	NM_020911	THC2476667	Hs.511454
A_32_P198325	421.221	1203.47	0	1.74842	1.74842	3.35991	P	P	LRRC75B	Homo sapiens leucine rich repeat containing 75B (LRRC75B), mRNA [NM_207644]	leucine rich repeat containing 75B	388886		chr22:24981830-24981771	FALSE	hs|22q11.23	ENST00000460524	NM_207644	NM_207644	THC2606041	Hs.113314
A_24_P40551	107.903	307.654	0	1.74545	1.74545	3.35298	P	P	BEX4	Homo sapiens brain expressed, X-linked 4 (BEX4), transcript variant 2, mRNA [NM_001080425]	brain expressed, X-linked 4	56271	GO:0005737|GO:0005634	chrX:102471282-102471341	FALSE	hs|Xq22.1	ENST00000372691	NM_001080425	NM_001080425	THC2546804	Hs.184736
A_23_P57709	2770.51	7893.58	0	1.7444	1.7444	3.35055	P	P	PCOLCE2	Homo sapiens procollagen C-endopeptidase enhancer 2 (PCOLCE2), mRNA [NM_013363]	procollagen C-endopeptidase enhancer 2	26577	GO:0016504|GO:0010952|GO:0005518|GO:0008201|GO:0070062	chr3:142536972-142536913	FALSE	hs|3q23	ENST00000470795	NM_013363	NM_013363	THC2785340	Hs.8944
A_23_P345692	220.749	628.897	0	1.74429	1.74429	3.35029	P	P	IL17D	Homo sapiens interleukin 17D (IL17D), mRNA [NM_138284]	interleukin 17D	53342	GO:0006954|GO:0005615|GO:0005125	chr13:21296978-21297037	FALSE	hs|13q12.11	ENST00000304920	NM_138284	NM_138284	THC2471343	Hs.655142
A_33_P3210965	2284.24	6507.51	0	1.74426	1.74426	3.35023	P	P	TCTN1	Homo sapiens tectonic family member 1 (TCTN1), transcript variant 1, mRNA [NM_001082538]	tectonic family member 1	79600	GO:0021523|GO:0006996|GO:0021956|GO:0036038|GO:0001701|GO:0005615|GO:0021537|GO:0001841|GO:0005829|GO:0016020|GO:0008589|GO:0060271|GO:0021904|GO:0005856	chr12:111086854-111086913	FALSE	hs|12q24.11	ENST00000460357	NM_001082538	NM_001082538	NP1210499	Hs.211511
A_33_P3282978	241.052	686.056	0	1.74285	1.74285	3.34696	P	P		Q8WXS2_HUMAN (Q8WXS2) BAALC 1-2, complete [THC2769821]				chr8:104195618-104195677	FALSE	hs|8q22.3				THC2769821
A_24_P192994	12341.5	35088.9	0	1.74136	1.74136	3.34351	P	P	FADS1	Homo sapiens fatty acid desaturase 1 (FADS1), mRNA [NM_013402]	fatty acid desaturase 1	3992	GO:0046456|GO:0006355|GO:0006636|GO:0000248|GO:0005506|GO:0007267|GO:0044281|GO:0036109|GO:0008654|GO:0043651|GO:0043231|GO:0033559|GO:0005739|GO:0016020|GO:0005789|GO:0016491|GO:0045595|GO:0016021|GO:0044255|GO:0055114|GO:0009267|GO:0020037	chr11:61567185-61567126	FALSE	hs|11q12.2	ENST00000350997	NM_013402	NM_013402	THC2467588	Hs.503546
A_23_P405129	105.557	300.063	0	1.74111	1.74111	3.34293	P	P	LTBP2	Homo sapiens latent transforming growth factor beta binding protein 2 (LTBP2), mRNA [NM_000428]	latent transforming growth factor beta binding protein 2	4053	GO:0031012|GO:0005515|GO:0009306|GO:0019838|GO:0005509|GO:0005578|GO:0007179|GO:0006605|GO:0008201|GO:0005615|GO:0070062	chr14:74965511-74965452	FALSE	hs|14q24.3	ENST00000261978	NM_000428	NM_000428	THC2470474	Hs.512776
A_33_P3362088	2214.82	6294.57	0	1.74079	1.74079	3.34217	P	P	P2RX4	Homo sapiens purinergic receptor P2X, ligand gated ion channel, 4 (P2RX4), transcript variant 1, mRNA [NM_001256796]	purinergic receptor P2X, ligand gated ion channel, 4	5025	GO:0030054|GO:0051928|GO:0010524|GO:0034405|GO:0005765|GO:0019228|GO:0042803|GO:0006809|GO:0034220|GO:0001894|GO:0006810|GO:0043025|GO:0001614|GO:0033198|GO:0051260|GO:0070062|GO:0045296|GO:0004931|GO:0005507|GO:0060079|GO:0014069|GO:0071318|GO:0005887|GO:0002028|GO:0055117|GO:0008270|GO:0042118|GO:0055119|GO:0048471|GO:0051899|GO:0005886|GO:0005639|GO:0045429|GO:0050850|GO:0010614|GO:0043197|GO:…	chr12:121671848-121671907	FALSE	hs|12q24.31	ENST00000499638	NM_001256796	NM_001256796	THC2461784	Hs.321709
A_23_P388900	182.106	517.379	0	1.74032	1.74032	3.34108	P	P	SLC22A15	Homo sapiens solute carrier family 22, member 15 (SLC22A15), mRNA [NM_018420]	solute carrier family 22, member 15	55356	GO:0022857|GO:0016021|GO:0055085|GO:0006811	chr1:116611811-116611870	FALSE	hs|1p13.1	ENST00000369503	NM_018420	NM_018420	THC2471331	Hs.125482
A_21_P0014518	145.483	413.142	0	1.73965	1.73965	3.33955	P	P		ALU7_HUMAN (P39194) Alu subfamily SQ sequence contamination warning entry, partial (8%) [THC2728927]				chr6:150146078-150146019	FALSE	hs|6q25.1				THC2728927
A_22_P00006790	272.097	772.28	0	1.73887	1.73887	3.33774	P	P	lnc-FZD4-1	LNCipedia lincRNA (lnc-FZD4-1), lincRNA [lnc-FZD4-1:1]	lnc-FZD4-1:1			chr11:86633023-86632964	FALSE	hs|11q14.2				THC2645879
A_23_P72737	9251.11	26214.6	0	1.73654	1.73654	3.33235	P	P	IFITM1	Homo sapiens interferon induced transmembrane protein 1 (IFITM1), mRNA [NM_003641]	interferon induced transmembrane protein 1	8519	GO:0005515|GO:0030336|GO:0008285|GO:0005886|GO:0035456|GO:0019221|GO:0035455|GO:0009615|GO:0045669|GO:0035556|GO:0051607|GO:0060337|GO:0001503|GO:0016020|GO:0046597|GO:0050776|GO:0005057|GO:0016021|GO:0034341|GO:0007166|GO:0045071	chr11:315209-315268	FALSE	hs|11p15.5	ENST00000408968	NM_003641	NM_003641	THC2468840	Hs.458414
A_33_P3284621	31.9535	90.4654	0	1.73526	1.73526	3.3294	P	P	DDR2	discoidin domain receptor tyrosine kinase 2 [Source:HGNC Symbol;Acc:HGNC:2731] [ENST00000367922]	discoidin domain receptor tyrosine kinase 2	4921	GO:0005515|GO:0003416|GO:0005886|GO:0005518|GO:0048146|GO:0035988|GO:0010715|GO:0051091|GO:0016324|GO:0010763|GO:0046777|GO:0030198|GO:0030199|GO:0045860|GO:0090091|GO:0007155|GO:0070062|GO:0030500|GO:0018108|GO:0038063|GO:0005524|GO:0031214|GO:0038062|GO:0045669|GO:0007165|GO:0001503|GO:0005887|GO:0004714|GO:0005925	chr1:162757017-162757076	FALSE	hs|1q23.3	ENST00000367922			THC2544427
A_22_P00003760	18.8886	53.4648	0	1.73494	1.73494	3.32866	P	P	lnc-CDIPT-1	Homo sapiens cDNA FLJ59125 complete cds. [AK298762]	lnc-CDIPT-1:5			chr16:29821415-29821356	FALSE	hs|16p11.2		AK298762		THC2536318	Hs.745208
A_23_P26928	58.2402	164.622	0	1.73294	1.73294	3.32404	P	P	CCDC103	family with sequence similarity 187, member A [Source:HGNC Symbol;Acc:HGNC:35153] [ENST00000331733]	coiled-coil domain containing 103	388389	GO:0060287|GO:0001947|GO:0036159|GO:0005737|GO:0031514|GO:0005930|GO:0030030|GO:0036158|GO:0003341|GO:0070286|GO:0071907|GO:0042803	chr17:42982663-42982722	FALSE	hs|17q21.31	ENST00000331733	AK023156		THC2497349	Hs.743398
A_33_P3306192	2259.04	6379.94	0	1.73171	1.73171	3.3212	P	P	KBTBD13	Homo sapiens kelch repeat and BTB (POZ) domain containing 13 (KBTBD13), mRNA [NM_001101362]	kelch repeat and BTB (POZ) domain containing 13	390594	GO:0005737|GO:0016567	chr15:65370469-65370528	FALSE	hs|15q22.31	ENST00000432196	NM_001101362	NM_001101362		Hs.586890
A_23_P52207	11379.8	32119.5	0	1.73085	1.73085	3.31922	P	P	BAMBI	Homo sapiens BMP and activin membrane-bound inhibitor (BAMBI), mRNA [NM_012342]	BMP and activin membrane-bound inhibitor	25805	GO:0008284|GO:0005886|GO:0008360|GO:0090263|GO:0010718|GO:0035413|GO:0005114|GO:0032092|GO:0005109|GO:0005737|GO:0016477|GO:0007179|GO:0016021|GO:0045893|GO:0030512	chr10:28971551-28971610	FALSE	hs|10p12.1	ENST00000375533	NM_012342	NM_012342	THC2466314	Hs.533336
A_33_P3252785	475.948	1343.05	0	1.73051	1.73051	3.31845	P	P	PLAC9	placenta-specific 9 [Source:HGNC Symbol;Acc:HGNC:19255] [ENST00000372263]	placenta-specific 9	219348	GO:0005576	chr10:81904761-81904820	FALSE	hs|10q22.3	ENST00000372263			THC2722432
A_24_P371628	68.7488	193.818	0	1.72916	1.72916	3.31536	P	P	ANKH	Homo sapiens ANKH inorganic pyrophosphate transport regulator (ANKH), mRNA [NM_054027]	ANKH inorganic pyrophosphate transport regulator	56172	GO:0030500|GO:0001501|GO:0005886|GO:0005887|GO:0019867|GO:0035435|GO:0015114|GO:0007626|GO:0005315|GO:0016021|GO:0030504|GO:0030505	chr5:14709858-14709799	FALSE	hs|5p15.2	ENST00000284268	NM_054027	NM_054027	THC2466296	Hs.156727
A_24_P233786	4805.41	13536.1	0	1.72795	1.72795	3.31256	P	P	FAM129A	Homo sapiens family with sequence similarity 129, member A (FAM129A), mRNA [NM_052966]	family with sequence similarity 129, member A	116496	GO:0005515|GO:0003674|GO:0034976|GO:0005737|GO:0016020|GO:0005886|GO:0001934|GO:0001933|GO:0045727|GO:0070062	chr1:184760286-184760227	FALSE	hs|1q25.3	ENST00000367511	NM_052966	NM_052966	THC2677496	Hs.518662
A_23_P66637	60.4596	170.294	0	1.72785	1.72785	3.31234	P	P	SGCA	Homo sapiens sarcoglycan, alpha (50kDa dystrophin-associated glycoprotein) (SGCA), transcript variant 1, mRNA [NM_000023]	sarcoglycan, alpha (50kDa dystrophin-associated glycoprotein)	6442	GO:0042383|GO:0005737|GO:0007517|GO:0006936|GO:0016010|GO:0005911|GO:0016012|GO:0005509|GO:0045121|GO:0016021|GO:0005856	chr17:48253227-48253286	FALSE	hs|17q21.33	ENST00000344627	NM_000023	NM_000023	THC2645812	Hs.463412
A_23_P75786	814.639	2294.24	0	1.72765	1.72765	3.31188	P	P	SLC15A3	Homo sapiens solute carrier family 15 (oligopeptide transporter), member 3 (SLC15A3), transcript variant 1, mRNA [NM_016582]	solute carrier family 15 (oligopeptide transporter), member 3	51296	GO:0015833|GO:0016021|GO:0015031|GO:0005765|GO:0055085|GO:0043231|GO:0015293|GO:0006811	chr11:60705358-60704803	FALSE	hs|11q12.2	ENST00000543406	NM_016582	NM_016582	THC2471587	Hs.237856
A_23_P361014	657.468	1851.14	0	1.72729	1.72729	3.31106	P	P	TSHZ3	Homo sapiens teashirt zinc finger homeobox 3 (TSHZ3), mRNA [NM_020856]	teashirt zinc finger homeobox 3	57616	GO:0001656|GO:0005515|GO:0001657|GO:0030324|GO:0005634|GO:0072105|GO:0001701|GO:0003677|GO:0046872|GO:0006351|GO:0072193|GO:0030426|GO:0005739|GO:0002087|GO:0050881|GO:0072195|GO:0003682|GO:0060993|GO:0051152|GO:0050975|GO:0005654|GO:0045892	chr19:31765938-31765879	FALSE	hs|19q12	ENST00000240587	NM_020856	NM_020856	THC2464926	Hs.278436
A_24_P382026	81.0047	227.904	0	1.72622	1.72622	3.3086	P	P	MIF4GD	Homo sapiens MIF4G domain containing (MIF4GD), transcript variant 2, mRNA [NM_020679]	MIF4G domain containing	57409	GO:0005515|GO:0005737|GO:0003723|GO:0005730|GO:0008022|GO:0006417	chr17:73264206-73263966	FALSE	hs|17q25.1	ENST00000581777	NM_020679	NM_020679	THC2511850	Hs.325631
A_33_P3263902	30.3315	85.1419	0	1.72293	1.72293	3.30105	P	P	MXI1	Homo sapiens MAX interactor 1, dimerization protein (MXI1), transcript variant 1, mRNA [NM_005962]	MAX interactor 1, dimerization protein	4601	GO:0005737|GO:0008285|GO:0003714|GO:0046983|GO:0005730|GO:0042994|GO:0005634|GO:0000122|GO:0003677|GO:0006351	chr10:111985981-111986040	FALSE	hs|10q25.2	ENST00000393134	NM_005962	NM_005962	THC2526907	Hs.728542
A_21_P0000173	703.761	1975.39	0	1.72285	1.72285	3.30088	P	P	C5orf56	Homo sapiens chromosome 5 open reading frame 56 (C5orf56), long non-coding RNA [NR_045116]	chromosome 5 open reading frame 56	441108		chr5:131811624-131811683	FALSE	hs|5q31.1	ENST00000378953	NR_045116	NR_045116	THC2637908	Hs.658288
A_23_P371682	96.8841	271.65	0	1.72129	1.72129	3.2973	P	P	GPC6	Homo sapiens glypican 6 (GPC6), mRNA [NM_005708]	glypican 6	10082	GO:0005886|GO:0007603|GO:0005796|GO:0005975|GO:0005578|GO:0006027|GO:0043395|GO:0005634|GO:0044281|GO:0031225|GO:0001523|GO:0005615|GO:0006024|GO:0016477|GO:0005887|GO:0009405|GO:0030204|GO:0030203|GO:0043202	chr13:95050795-95050854	FALSE	hs|13q32.1	ENST00000617456	NM_005708	NM_005708	THC2470895	Hs.444329
A_23_P406448	23.8581	66.85	0	1.72032	1.72032	3.29509	P	P	RAB9B	Homo sapiens RAB9B, member RAS oncogene family (RAB9B), mRNA [NM_016370]	RAB9B, member RAS oncogene family	51209	GO:0005515|GO:0005774|GO:0005886|GO:0005770|GO:0003924|GO:0005525|GO:0005764|GO:0006886|GO:0045335|GO:0006184|GO:0030670|GO:0042147|GO:0032482|GO:0019003|GO:0090385	chrX:103080109-103080050	FALSE	hs|Xq22.2	ENST00000243298	NM_016370	NM_016370	THC2474853	Hs.522736
A_23_P24044	37.6568	105.476	0	1.7198	1.7198	3.29391	P	P	CNNM2	Homo sapiens cyclin and CBS domain divalent metal cation transport mediator 2 (CNNM2), transcript variant 1, mRNA [NM_017649]	cyclin and CBS domain divalent metal cation transport mediator 2	54805	GO:0016323|GO:0015693|GO:0010960|GO:0016021	chr10:104837932-104837991	FALSE	hs|10q24.32	ENST00000433628	NM_017649	NM_017649	THC2485479	Hs.643509
A_24_P166613	298.589	836.054	0	1.7193	1.7193	3.29278	P	P	EPDR1	Homo sapiens ependymin related 1 (EPDR1), transcript variant 1, mRNA [NM_017549]	ependymin related 1	54749	GO:0007160|GO:0005509|GO:0005764|GO:0070062	chr7:37991294-37991353	FALSE	hs|7p14.1	ENST00000199448	NM_017549	NM_017549	THC2468211	Hs.563491
A_22_P00014756	53.6494	150.193	0	1.71905	1.71905	3.2922	P	P	LOC101060091	Homo sapiens uncharacterized LOC101060091 (LOC101060091), long non-coding RNA [NR_110174]	uncharacterized LOC101060091	101060091		chr2:114588831-114588772	FALSE	hs|2q14.1	ENST00000446401	NR_110174	NR_110174	THC2656892	Hs.741753
A_33_P3274930	35.6313	99.7469	0	1.719	1.719	3.29207	P	P		PMP22_HUMAN (Q01453) Peripheral myelin protein 22 (PMP-22), complete [THC2565613]				chr17:015138596-015138537	FALSE	hs|17p12				THC2565613
A_24_P359067	16.202	45.3191	0	1.71781	1.71781	3.28938	P	P	LOC100130357	Homo sapiens uncharacterized LOC100130357 (LOC100130357), mRNA [NM_001242698]	uncharacterized LOC100130357	100130357		chr6:13279765-13279706	FALSE	hs|6p24.1		NM_001242698	NM_001242698	THC2480096	Hs.657498
A_24_P822704	111.215	311.079	0	1.7178	1.7178	3.28936	P	P	TMEM198	Homo sapiens transmembrane protein 198 (TMEM198), transcript variant 2, mRNA [NM_001005209]	transmembrane protein 198	130612	GO:0005886|GO:0090263|GO:0016023|GO:0007275|GO:0016021|GO:0016055	chr2:220415029-220415088	FALSE	hs|2q35	ENST00000344458	NM_001005209	NM_001005209	NP1182850	Hs.446664
A_22_P00011907	141.461	395.383	0	1.71672	1.71672	3.28688	P	P	lnc-PIK3R1-5	LNCipedia lincRNA (lnc-PIK3R1-5), lincRNA [lnc-PIK3R1-5:2]	lnc-PIK3R1-5:2			chr5:67950966-67951025	FALSE	hs|5q13.1
A_24_P71938	699.956	1954.3	0	1.71518	1.71518	3.28339	P	P	SMAD1	Homo sapiens SMAD family member 1 (SMAD1), transcript variant 1, mRNA [NM_005900]	SMAD family member 1	4086	GO:0071773|GO:0005515|GO:0001657|GO:0003700|GO:0051216|GO:0001710|GO:0042802|GO:0005622|GO:0009880|GO:0000165|GO:0007179|GO:0019901|GO:0007276|GO:0010243|GO:0030509|GO:0000978|GO:0000979|GO:0060038|GO:0007183|GO:0043234|GO:0060348|GO:0050775|GO:0042060|GO:0010656|GO:0005654|GO:0030618|GO:0008285|GO:0005637|GO:0005634|GO:0046872|GO:0005829|GO:0005737|GO:0006954|GO:0045944|GO:0031053|GO:0005667|GO:…	chr4:146480219-146480278	FALSE	hs|4q31.21		NM_005900	NM_005900	THC2495338	Hs.604588
[truncated: 1,611 more rows]
