# Supplementary material for: Reversible differentiation of immortalized human bladder smooth muscle cells accompanied by actin bundle reorganization
Source: PLoS One. 2017 Oct 19;12(10):e0186584. doi: 10.1371/journal.pone.0186584 (PMC5648286; doi:10.1371/journal.pone.0186584)
Supplement: S4 Table — Genes whose expression levels were decreased by more than 50% in differentiated hBS11 cells are shown. (XLS) [file pone.0186584.s009.xls]

## Sheet: (6-c) x 0.5 in PP
(6-c) x 0.5 in PP
This sheet contains 3026 probes.
#Experiment: (6) hBS-G vs hBS-D (75)
#Technology: Agilent.SingleColor.72363
#Created On: 月, 22 2 2016 09:44:31
ProbeName	[hBS-G](raw)	[hBS-D](raw)	[hBS-G](normalized)	[hBS-D](normalized)	Fold Change (log)	Fold Change	[hBS-G](flag)	[hBS-D](flag)	GeneSymbol	Description	GeneName	EntrezGeneID	Go	GenomicCoordinates	ControlType	Cytoband	EnsemblID	GenbankAccession	RefSeqAccession	TIGRID	UniGeneID
A_23_P161218	4598.45	25.2056	0	-7.27739	-7.27739	0.00644595	P	P	ANKRD1	Homo sapiens ankyrin repeat domain 1 (cardiac muscle) (ANKRD1), mRNA [NM_014391]	ankyrin repeat domain 1 (cardiac muscle)	27063	GO:0005515|GO:0042826|GO:0050714|GO:0071560|GO:0005634|GO:0044281|GO:0035914|GO:0030017|GO:0005829|GO:0002039|GO:0005737|GO:0045944|GO:0071356|GO:0001085|GO:0055008|GO:0044255|GO:0005667|GO:0001105|GO:0043065|GO:0003714|GO:0045214|GO:0005730|GO:0071456|GO:0070412|GO:0035994|GO:0000122|GO:0003677|GO:0035690|GO:0031432|GO:0071407|GO:0071222|GO:0071347|GO:0010976|GO:0043517|GO:2000279|GO:0005654|GO:…	chr10:92672621-92672562	FALSE	hs|10q23.31	ENST00000371697	NM_014391	NM_014391	THC2463408	Hs.448589
A_23_P167129	1729.74	13.7326	0	-6.74294	-6.74294	0.00933628	P	P	HHIP	Homo sapiens hedgehog interacting protein (HHIP), mRNA [NM_022475]	hedgehog interacting protein	64399	GO:0005515|GO:0060170|GO:0048038|GO:0009986|GO:0016901|GO:0005975|GO:0048705|GO:0045879|GO:0005576|GO:0009953|GO:0007224|GO:0007405|GO:0005737|GO:0060441|GO:0040036|GO:0005887|GO:0008270|GO:0009968|GO:0097108|GO:0055114	chr4:145658929-145658988	FALSE	hs|4q31.21	ENST00000503090	NM_022475	NM_022475	THC2707044	Hs.507991
A_23_P252306	78668.8	659.806	0	-6.66374	-6.66374	0.00986315	P	P	ID1	Homo sapiens inhibitor of DNA binding 1, dominant negative helix-loop-helix protein (ID1), transcript variant 1, mRNA [NM_002165]	inhibitor of DNA binding 1, dominant negative helix-loop-helix protein	3397	GO:0005515|GO:0060426|GO:0003700|GO:0060425|GO:0048514|GO:0005634|GO:0043433|GO:0007507|GO:0031648|GO:0043408|GO:0046983|GO:0007179|GO:0046677|GO:0043066|GO:0005794|GO:0045765|GO:0001525|GO:0000122|GO:0030509|GO:0006351|GO:0043392|GO:0043534|GO:0045668|GO:0001886|GO:0032963|GO:0007623|GO:0005654|GO:0045892|GO:0010621	chr20:30194158-30194217	FALSE	hs|20q11.21	ENST00000376105	NM_002165	NM_002165	THC2587723	Hs.504609
A_21_P0014446	1893.07	19.6762	0	-6.35426	-6.35426	0.012223	P	P	HHIP	hedgehog interacting protein [Source:HGNC Symbol;Acc:HGNC:14866] [ENST00000296575]	hedgehog interacting protein	64399	GO:0005515|GO:0060170|GO:0048038|GO:0009986|GO:0016901|GO:0005975|GO:0048705|GO:0045879|GO:0005576|GO:0009953|GO:0007224|GO:0007405|GO:0005737|GO:0060441|GO:0040036|GO:0005887|GO:0008270|GO:0009968|GO:0097108|GO:0055114	chr4:145666336-145666395	FALSE	hs|4q31.21	ENST00000296575	AK124396		THC2532571	Hs.49265
A_23_P397293	34759.2	393.919	0	-6.22948	-6.22948	0.0133272	P	P	LY6K	Homo sapiens lymphocyte antigen 6 complex, locus K (LY6K), transcript variant 1, mRNA [NM_017527]	lymphocyte antigen 6 complex, locus K	54742	GO:0005737|GO:0005886|GO:0005730|GO:0005634|GO:0005576|GO:0031225	chr8:143784821-143784880	FALSE	hs|8q24.3	ENST00000292430	NM_017527	NM_017527	THC2497468	Hs.69517
A_33_P3263432	4306.98	61.5111	0	-5.89581	-5.89581	0.0167951	P	P	ITGA10	Homo sapiens integrin, alpha 10 (ITGA10), transcript variant 1, mRNA [NM_003637]	integrin, alpha 10	8515	GO:0008305|GO:0034680|GO:0007160|GO:0005886|GO:0030198|GO:0007596|GO:0007411|GO:0007229|GO:0005518|GO:0046872	chr1:145543808-145543867	FALSE	hs|1q21.1	ENST00000369304	NM_003637	NM_003637	THC2472854	Hs.158237
A_33_P3260654	5289.36	82.5112	0	-5.76849	-5.76849	0.0183447	P	P		T cell receptor beta constant 1 [Source:HGNC Symbol;Acc:HGNC:12156] [ENST00000610439]				chr7:142499821-142499880	FALSE	hs|7q34	ENST00000610439	EU030678		NP1470959	Hs.382212
A_23_P259071	3466.66	60.234	0	-5.61296	-5.61296	0.020433	P	P	AREG	Homo sapiens amphiregulin (AREG), mRNA [NM_001657]	amphiregulin	374	GO:0005515|GO:0042542|GO:0008284|GO:0005154|GO:0008283|GO:0060750|GO:0007267|GO:0043434|GO:0005634|GO:0005615|GO:0051591|GO:0060598|GO:0031175|GO:0014009|GO:0005737|GO:0007173|GO:0032355|GO:0060744|GO:0009986|GO:0045740|GO:0051384|GO:0005125|GO:0045668|GO:0007186|GO:0016021|GO:0008083|GO:0060749|GO:0042327	chr4:75320518-75320577	FALSE	hs|4q13.3	ENST00000395748	NM_001657	NM_001657	THC2470980	Hs.270833
A_24_P649388	2982.03	60.269	0	-5.39487	-5.39487	0.0237675	P	P	EVA1C	Homo sapiens eva-1 homolog C (C. elegans) (EVA1C), transcript variant 1, mRNA [NM_058187]	eva-1 homolog C (C. elegans)	59271	GO:0030246|GO:0016021	chr21:33840025-33840084	FALSE	hs|21q22.11	ENST00000513501	NM_058187	NM_058187	NP650911	Hs.208358
A_21_P0004561	1593.94	32.7834	0	-5.36962	-5.36962	0.0241871	P	P	lnc-ZNF366-2	LNCipedia lincRNA (lnc-ZNF366-2), lincRNA [lnc-ZNF366-2:3]	lnc-ZNF366-2:3			chr5:71870167-71817327	FALSE	hs|5q13.2
A_23_P159952	30403.7	650.399	0	-5.31291	-5.31291	0.0251568	P	P	BEX1	Homo sapiens brain expressed, X-linked 1 (BEX1), mRNA [NM_018476]	brain expressed, X-linked 1	55859	GO:0005667|GO:0001102|GO:0051091|GO:0005737|GO:0045944|GO:0005634|GO:0030154|GO:0007399	chrX:102317677-102317618	FALSE	hs|Xq22.1	ENST00000372728	NM_018476	NM_018476	THC2466955	Hs.334370
A_19_P00315452	5101.4	118.259	0	-5.19701	-5.19701	0.0272612	P	P	LOC100130938	PREDICTED: Homo sapiens uncharacterized LOC100130938 (LOC100130938), transcript variant X1, ncRNA [XR_110148]	uncharacterized LOC100130938	100130938		chr18:59273360-59273301	FALSE	hs|18q21.33	ENST00000586949	XR_110148	XR_110148		Hs.710069
A_33_P3295203	5648.62	134.22	0	-5.16136	-5.16136	0.0279432	P	P	HAS1	Homo sapiens hyaluronan synthase 1 (HAS1), transcript variant 1, mRNA [NM_001523]	hyaluronan synthase 1	3036	GO:0005886|GO:0005975|GO:0044281|GO:0006024|GO:0045226|GO:0085029|GO:0036120|GO:0010764|GO:0005887|GO:0009405|GO:0030213|GO:0030212|GO:0050501|GO:0007155|GO:0030203	chr19:52216452-52216393	FALSE	hs|19q13.41	ENST00000222115	NM_001523	NM_001523	THC2477254	Hs.57697
A_23_P137381	28513.4	697.724	0	-5.11897	-5.11897	0.0287764	P	P	ID3	Homo sapiens inhibitor of DNA binding 3, dominant negative helix-loop-helix protein (ID3), mRNA [NM_002167]	inhibitor of DNA binding 3, dominant negative helix-loop-helix protein	3399	GO:0005515|GO:0001656|GO:0003700|GO:0005634|GO:0045662|GO:0043433|GO:0007507|GO:0005737|GO:0030182|GO:0015630|GO:0030855|GO:0051726|GO:0046983|GO:0042476|GO:0006275|GO:0043065|GO:0003714|GO:0019904|GO:0009611|GO:0007275|GO:0000122|GO:0007417|GO:0006351|GO:0045668|GO:0007517|GO:0007623|GO:0005654|GO:0030903|GO:0045892|GO:0008134	chr1:23885725-23885666	FALSE	hs|1p36.12	ENST00000486541	NM_002167	NM_002167	THC2578468	Hs.76884
A_21_P0004140	2050.44	52.0545	0	-5.06589	-5.06589	0.0298548	P	P	LOC102477328	Homo sapiens uncharacterized LOC102477328 (LOC102477328), long non-coding RNA [NR_105007]	uncharacterized LOC102477328	102477328		chr5:71870072-71870013	FALSE	hs|5q13.2	ENST00000506250	NR_105007	NR_105007	THC2694446	Hs.741936
A_19_P00321743	3309.35	84.1861	0	-5.06295	-5.06295	0.0299158	P	P	LOC100130938	PREDICTED: Homo sapiens uncharacterized LOC100130938 (LOC100130938), transcript variant X1, ncRNA [XR_110148]	uncharacterized LOC100130938	100130938		chr18:59273599-59273540	FALSE	hs|18q21.33	ENST00000586949	XR_110148	XR_110148		Hs.710069
A_23_P71379	1416.81	36.2955	0	-5.05284	-5.05284	0.0301262	P	P	PSCA	Homo sapiens prostate stem cell antigen (PSCA), transcript variant 1, mRNA [NM_005672]	prostate stem cell antigen	8000	GO:0005886|GO:0031225|GO:0070062	chr8:143763976-143764035	FALSE	hs|8q24.3	ENST00000301258	NM_005672	NM_005672	THC2464313	Hs.652235
A_21_P0012715	479.874	12.8277	0	-4.99146	-4.99146	0.0314356	P	P	LINC01085	Homo sapiens long intergenic non-protein coding RNA 1085 (LINC01085), long non-coding RNA [NR_033931]	long intergenic non-protein coding RNA 1085	152742		chr4:14141050-14141109	FALSE	hs|4p15.33	ENST00000506739	NR_033931	NR_033931	THC2634058	Hs.135435
A_22_P00004460	1041.31	30.9869	0	-4.83673	-4.83673	0.0349945	P	P	LINC01085	Homo sapiens long intergenic non-protein coding RNA 1085 (LINC01085), long non-coding RNA [NR_033931]	long intergenic non-protein coding RNA 1085	152742		chr4:14113718-14113777	FALSE	hs|4p15.33	ENST00000511200	NR_033931	NR_033931	THC2660466	Hs.135435
A_33_P3474319	711.936	22.237	0	-4.76684	-4.76684	0.0367313	P	P	SLC37A2	Homo sapiens solute carrier family 37 (glucose-6-phosphate transporter), member 2 (SLC37A2), transcript variant 1, mRNA [NM_198277]	solute carrier family 37 (glucose-6-phosphate transporter), member 2	219855	GO:0005215|GO:0008643|GO:0016021|GO:0055085|GO:0070062	chr11:124959065-124959124	FALSE	hs|11q24.2	ENST00000526405	NM_198277	NM_198277	NP868942	Hs.352661
A_23_P28466	1200.23	37.7	0	-4.75873	-4.75873	0.0369385	P	P	DAW1	Homo sapiens dynein assembly factor with WDR repeat domains 1 (DAW1), mRNA [NM_178821]	dynein assembly factor with WDR repeat domains 1	164781	GO:0005929	chr2:228786256-228788687	FALSE	hs|2q36.3	ENST00000309931	NM_178821	NM_178821	THC2486056	Hs.424594
A_23_P151506	2381.9	76.4469	0	-4.72764	-4.72764	0.0377432	P	P	PLEK2	Homo sapiens pleckstrin 2 (PLEK2), mRNA [NM_016445]	pleckstrin 2	26499	GO:0035556|GO:0005737|GO:0030036|GO:0031258|GO:0005856	chr14:67853870-67853811	FALSE	hs|14q23.3	ENST00000216446	NM_016445	NM_016445	THC2462892	Hs.170473
A_33_P3357658	1799.85	58.8465	0	-4.7009	-4.7009	0.0384492	P	P	HMGA2	Homo sapiens high mobility group AT-hook 2 (HMGA2), transcript variant 4, mRNA [NM_001300919]	high mobility group AT-hook 2	8091	GO:0005515|GO:0003906|GO:0030261|GO:0004677|GO:0006325|GO:0046332|GO:0035985|GO:0010564|GO:0035986|GO:0035987|GO:0035988|GO:0071158|GO:0000989|GO:0032993|GO:0002062|GO:0045444|GO:0000975|GO:0008301|GO:0071141|GO:0031492|GO:0007275|GO:0001047|GO:0000122|GO:2000036|GO:0043392|GO:0043922|GO:0003131|GO:0006284|GO:0070742|GO:0005654|GO:0045893|GO:0045892|GO:0000737|GO:0040008|GO:0051301|GO:0008134|GO:…	chr12:66309240-66309299	FALSE	hs|12q14.3	ENST00000354636	NM_001300919	NM_001300919	THC2477434	Hs.505924
A_23_P124905	638.188	21.8807	0	-4.63238	-4.63238	0.0403194	P	P	NPTX1	Homo sapiens neuronal pentraxin I (NPTX1), mRNA [NM_002522]	neuronal pentraxin I	4884	GO:0030133|GO:0043005|GO:0005886|GO:0007268|GO:0007417|GO:0043653|GO:0046872|GO:0005739|GO:0035865|GO:0060385|GO:0006810|GO:0071333|GO:0006839	chr17:78441076-78441017	FALSE	hs|17q25.3	ENST00000306773	NM_002522	NM_002522	THC2608154	Hs.514556
A_23_P51126	584.638	20.0733	0	-4.63032	-4.63032	0.040377	P	P	IL1RL1	Homo sapiens interleukin 1 receptor-like 1 (IL1RL1), transcript variant 1, mRNA [NM_016232]	interleukin 1 receptor-like 1	9173	GO:0005515|GO:0032754|GO:0004896|GO:0043032|GO:0002113|GO:0005576|GO:0035556|GO:0031012|GO:0007165|GO:0002114|GO:0006955|GO:0050729|GO:0002826|GO:0004908|GO:0005057|GO:0016021|GO:0032689|GO:0009897|GO:0090197|GO:0043124	chr2:102959759-102959818	FALSE	hs|2q12.1	ENST00000427077	NM_016232	NM_016232	THC2483517	Hs.66
A_19_P00808586	1640.12	57.098	0	-4.61035	-4.61035	0.0409399	P	P	LINC01085	Homo sapiens long intergenic non-protein coding RNA 1085 (LINC01085), long non-coding RNA [NR_033931]	long intergenic non-protein coding RNA 1085	152742		chr4:14141521-14141580	FALSE	hs|4p15.33	ENST00000502759	NR_033931	NR_033931	THC2634058	Hs.135435
A_21_P0000492	17534	620.154	0	-4.58751	-4.58751	0.041593	P	P	SNAR-F	Homo sapiens small ILF3/NF90-associated RNA F (SNAR-F), small nuclear RNA [NR_004384]	small ILF3/NF90-associated RNA F	100126781		chr19:51108271-51108330	FALSE	hs|19q13.33		NR_004384	NR_004384		Hs.707968
A_23_P433855	2663.03	94.5518	0	-4.58195	-4.58195	0.0417538	P	P	RGS4	Homo sapiens regulator of G-protein signaling 4 (RGS4), transcript variant 2, mRNA [NM_005613]	regulator of G-protein signaling 4	5999	GO:0043547|GO:0000188|GO:0043234|GO:0005516|GO:0001965|GO:0005737|GO:0008277|GO:0005886|GO:0038032|GO:0005829|GO:0005096	chr1:163042227-163042286	FALSE	hs|1q23.3	ENST00000527393	NM_005613	NM_005613	THC2515355	Hs.386726
A_33_P3406493	1374.63	50.541	0	-4.53157	-4.53157	0.0432376	P	P	GABBR2	Homo sapiens gamma-aminobutyric acid (GABA) B receptor, 2 (GABBR2), mRNA [NM_005458]	gamma-aminobutyric acid (GABA) B receptor, 2	9568	GO:0005515|GO:0043005|GO:0030054|GO:0005886|GO:0004965|GO:0007268|GO:0007214|GO:0007194|GO:0038039|GO:0005737|GO:0007186|GO:0005887|GO:0045211	chr9:101050460-101050401	FALSE	hs|9q22.33	ENST00000259455	NM_005458	NM_005458	THC2463363	Hs.198612
A_23_P69738	447.533	16.5376	0	-4.5243	-4.5243	0.043456	P	P	RASL11B	Homo sapiens RAS-like, family 11, member B (RASL11B), mRNA [NM_023940]	RAS-like, family 11, member B	65997	GO:0006184|GO:0016020|GO:0007264|GO:0005525	chr4:53732842-53732902	FALSE	hs|4q12	ENST00000505041	NM_023940	NM_023940	THC2602678	Hs.8035
A_21_P0000511	40980.2	1568.79	0	-4.47333	-4.47333	0.0450187	P	P	SNAR-H	Homo sapiens small ILF3/NF90-associated RNA H (SNAR-H), small nuclear RNA [NR_024342]	small ILF3/NF90-associated RNA H	100170221		chr2:78182103-78182044	FALSE	hs|2p12		NR_024342	NR_024342		Hs.717311
A_33_P3276703	408.274	15.7001	0	-4.46682	-4.46682	0.0452222	P	P	VGF	Homo sapiens VGF nerve growth factor inducible (VGF), mRNA [NM_003378]	VGF nerve growth factor inducible	7425	GO:0030133|GO:0032868|GO:0009409|GO:0042593|GO:0006091|GO:0031410|GO:0051591|GO:0002021|GO:0005615|GO:0003674|GO:0019953|GO:0001541|GO:0005184|GO:0008083|GO:0030073|GO:0042742	chr7:100805858-100805799	FALSE	hs|7q22.1	ENST00000445482	NM_003378	NM_003378	NP707571	Hs.587325
A_21_P0000508	59397	2321.84	0	-4.44318	-4.44318	0.0459696	P	P	SNAR-D	Homo sapiens small ILF3/NF90-associated RNA D (SNAR-D), small nuclear RNA [NR_024243]	small ILF3/NF90-associated RNA D	100170227		chr19:50643528-50643469	FALSE	hs|19q13.33		NR_024243	NR_024243		Hs.717309
A_21_P0000509	45490.7	1783.51	0	-4.43891	-4.43891	0.0461057	P	P	SNAR-G2	Homo sapiens small ILF3/NF90-associated RNA G2 (SNAR-G2), small nuclear RNA [NR_024244]	small ILF3/NF90-associated RNA G2	100170228		chr19:49534993-49534934	FALSE	hs|19q13.33		NR_024244	NR_024244		Hs.717308
A_21_P0000491	1948.2	76.6735	0	-4.4334	-4.4334	0.0462822	P	P	SNAR-G1	Homo sapiens small ILF3/NF90-associated RNA G1 (SNAR-G1), small nuclear RNA [NR_004383]	small ILF3/NF90-associated RNA G1	100126780		chr19:49540322-49540381	FALSE	hs|19q13.33		NR_004383	NR_004383	THC2776275	Hs.621635
A_21_P0000507	83188.1	3503.52	0	-4.33563	-4.33563	0.0495274	P	P	SNAR-B2	Homo sapiens small ILF3/NF90-associated RNA B2 (SNAR-B2), small nuclear RNA [NR_024230]	small ILF3/NF90-associated RNA B2	100170217		chr19:50637071-50637012	FALSE	hs|19q13.33		NR_024230	NR_024230	THC2561123	Hs.723095
A_33_P3424577	2546.34	108.308	0	-4.32133	-4.32133	0.0500206	P	P		T cell receptor beta constant 1 [Source:HGNC Symbol;Acc:HGNC:12156] [ENST00000613594]				chr7:142499120-142499838	FALSE	hs|7q34	ENST00000613594	A23747		NP096658	Hs.449320
A_24_P38081	2515.72	107.071	0	-4.32045	-4.32045	0.0500511	P	P	FKBP5	Homo sapiens FK506 binding protein 5 (FKBP5), transcript variant 1, mRNA [NM_004117]	FK506 binding protein 5	2289	GO:0005515|GO:0000413|GO:0061077|GO:0016020|GO:0006457|GO:0031072|GO:0005789|GO:0003755|GO:0005528|GO:0005654|GO:0070062	chr6:35541987-35541928	FALSE	hs|6p21.31	ENST00000357266	NM_004117	NM_004117	THC2468859	Hs.407190
A_24_P319613	341.637	14.7154	0	-4.3032	-4.3032	0.0506534	P	P	NEK2	Homo sapiens NIMA-related kinase 2 (NEK2), transcript variant 1, mRNA [NM_002497]	NIMA-related kinase 2	4751	GO:0005515|GO:0005634|GO:0031145|GO:0046872|GO:0005829|GO:0005737|GO:0046777|GO:0007059|GO:0000086|GO:0090307|GO:0051321|GO:0000794|GO:0005813|GO:0007088|GO:0006996|GO:0051988|GO:0019903|GO:0001824|GO:0005874|GO:0046602|GO:0005730|GO:0030496|GO:0051225|GO:0005524|GO:0045171|GO:0043392|GO:0043234|GO:0000922|GO:0000070|GO:0007067|GO:0004672|GO:0004674|GO:0051299|GO:0000777|GO:0000776|GO:0006468|GO:…	chr1:211842647-211842588	FALSE	hs|1q32.3	ENST00000540251	NM_002497	NM_002497	THC2739774	Hs.153704
A_23_P38795	1479.98	65.5349	0	-4.2633	-4.2633	0.0520739	P	P	FPR1	Homo sapiens formyl peptide receptor 1 (FPR1), transcript variant 2, mRNA [NM_002029]	formyl peptide receptor 1	2357	GO:0005515|GO:0005886|GO:0007263|GO:0006928|GO:0007200|GO:0004982|GO:0000187|GO:0007165|GO:0050786|GO:0006935|GO:0007186|GO:0004872|GO:0007188|GO:0016021|GO:0005768	chr19:52249233-52249174	FALSE	hs|19q13.41	ENST00000595042	NM_002029	NM_002029	THC2464363	Hs.753
A_23_P393620	100413	4764.02	0	-4.16375	-4.16375	0.055794	P	P	TFPI2	Homo sapiens tissue factor pathway inhibitor 2 (TFPI2), transcript variant 1, mRNA [NM_006528]	tissue factor pathway inhibitor 2	7980	GO:0010951|GO:0007596|GO:0004867|GO:0005578|GO:0005634|GO:0005201	chr7:93516634-93516575	FALSE	hs|7q21.3	ENST00000222543	NM_006528	NM_006528	NP1186420	Hs.438231
A_23_P28598	314.321	14.9819	0	-4.15707	-4.15707	0.0560526	P	P	DLX2	Homo sapiens distal-less homeobox 2 (DLX2), mRNA [NM_004405]	distal-less homeobox 2	1746	GO:0045746|GO:0003727|GO:0003700|GO:0051216|GO:0021544|GO:0005634|GO:0009954|GO:0000122|GO:0048701|GO:0043565|GO:0021766|GO:0021772|GO:0007420|GO:0045944|GO:0003682|GO:0048715|GO:0042475|GO:0048755|GO:0021893|GO:0021882	chr2:172964421-172964362	FALSE	hs|2q31.1	ENST00000234198	NM_004405	NM_004405	THC2604225	Hs.419
A_33_P3587376	98511.3	4714.9	0	-4.15112	-4.15112	0.0562845	P	P	SNAR-A3	Homo sapiens small ILF3/NF90-associated RNA A3 (SNAR-A3), small nuclear RNA [NR_024214]	small ILF3/NF90-associated RNA A3	100169951		chr19:48427077-48427136	FALSE	hs|19q13.33		NR_024214	NR_024214	THC2588814	Hs.723094
A_23_P74349	2150.19	104.922	0	-4.12321	-4.12321	0.0573839	P	P	NUF2	Homo sapiens NUF2, NDC80 kinetochore complex component (NUF2), transcript variant 1, mRNA [NM_145697]	NUF2, NDC80 kinetochore complex component	83540	GO:0005515|GO:0003674|GO:0007067|GO:0007059|GO:0016020|GO:0000777|GO:0005634|GO:0000278|GO:0031262|GO:0000775|GO:0051301|GO:0005829	chr1:163325144-163325203	FALSE	hs|1q23.3	ENST00000271452	NM_145697	NM_145697	THC2603234	Hs.651950
A_33_P3273552	476.789	24.1705	0	-4.06816	-4.06816	0.059616	P	P	KRT83	Homo sapiens keratin 83, type II (KRT83), mRNA [NM_002282]	keratin 83, type II	3889	GO:0042633|GO:0008544|GO:0005198|GO:0007568|GO:0045095|GO:0005615	chr12:52709761-52709702	FALSE	hs|12q13.13	ENST00000293670	NM_002282	NM_002282	THC2482670	Hs.720768
A_23_P145024	1601.92	81.3846	0	-4.06503	-4.06503	0.0597454	P	P	ADRB2	Homo sapiens adrenoceptor beta 2, surface (ADRB2), mRNA [NM_000024]	adrenoceptor beta 2, surface	154	GO:0005515|GO:0005886|GO:0045453|GO:0004941|GO:0009409|GO:0002024|GO:0002025|GO:0015459|GO:0005634|GO:0005764|GO:0042803|GO:0051380|GO:0042312|GO:0007190|GO:0031649|GO:0007171|GO:0016324|GO:0045986|GO:0040015|GO:0045944|GO:0031398|GO:0030501|GO:0008179|GO:0008333|GO:0006898|GO:0002032|GO:0043235|GO:0050873|GO:0005887|GO:0002028|GO:0071875|GO:0007188|GO:0007189|GO:0043410|GO:0007166|GO:0005768	chr5:148208080-148208139	FALSE	hs|5q32	ENST00000305988	NM_000024	NM_000024	THC2464625	Hs.2551
A_21_P0012649	1077.38	54.8189	0	-4.06284	-4.06284	0.0598359	P	P		eva-1 homolog C (C. elegans) [Source:HGNC Symbol;Acc:HGNC:13239] [ENST00000459833]				chr4:3925819-3923472	FALSE	hs|4p16.3	ENST00000513501			THC2630193	Hs.743839
A_23_P58328	3759.87	199.273	0	-4.00399	-4.00399	0.0623273	P	P	ANXA10	Homo sapiens annexin A10 (ANXA10), mRNA [NM_007193]	annexin A10	11199	GO:0005739|GO:0005544|GO:0005509	chr4:169108564-169108623	FALSE	hs|4q32.3	ENST00000617524	NM_007193	NM_007193	THC2472180	Hs.188401
A_23_P58321	3269.45	174.848	0	-3.991	-3.991	0.062891	P	P	CCNA2	Homo sapiens cyclin A2 (CCNA2), mRNA [NM_001237]	cyclin A2	890	GO:0005515|GO:0007095|GO:0019901|GO:0010389|GO:0031100|GO:0005634|GO:0007265|GO:0048146|GO:0000079|GO:0005737|GO:0007067|GO:0001939|GO:0033762|GO:0000086|GO:0005654|GO:0001940|GO:0045893|GO:0000278|GO:0032355|GO:0051301	chr4:122740054-122739995	FALSE	hs|4q27	ENST00000618014	NM_001237	NM_001237	THC2463543	Hs.58974
A_33_P3242543	13995.3	755.654	0	-3.97721	-3.97721	0.0634953	P	P	MAOA	Homo sapiens monoamine oxidase A (MAOA), transcript variant 2, mRNA [NM_001270458]	monoamine oxidase A	4128	GO:0006805|GO:0007268|GO:0005741|GO:0044281|GO:0007269|GO:0005739|GO:0008131|GO:0042420|GO:0016021|GO:0042136|GO:0042135|GO:0006576|GO:0055114	chrX:43606008-43606067	FALSE	hs|Xp11.3	ENST00000338702	NM_001270458	NM_001270458	THC2469214	Hs.183109
A_23_P59877	7014.98	382.126	0	-3.96445	-3.96445	0.0640592	P	P	FABP5	Homo sapiens fatty acid binding protein 5 (psoriasis-associated) (FABP5), mRNA [NM_001444]	fatty acid binding protein 5 (psoriasis-associated)	2171	GO:0005515|GO:0006629|GO:0005215|GO:0005504|GO:0005829|GO:0008289|GO:0005737|GO:0008544|GO:0015758|GO:0006006|GO:0005654|GO:0006656|GO:0070062	chr8:82196174-82196772	FALSE	hs|8q21.13	ENST00000524732	NM_001444	NM_001444	THC2557360	Hs.408061
A_22_P00000277	296.5	16.5229	0	-3.93162	-3.93162	0.0655337	P	P	POM121L1P	Homo sapiens POM121 transmembrane nucleoporin-like 1, pseudogene (POM121L1P), non-coding RNA [NR_024591]	POM121 transmembrane nucleoporin-like 1, pseudogene	25812		chr22:22974050-22974028	FALSE	hs|22q11.22	ENST00000419447	NR_024591	NR_024591	THC2499353	Hs.367764
A_24_P673063	3473.6	193.893	0	-3.92923	-3.92923	0.0656424	P	P	FABP5	Homo sapiens fatty acid binding protein 5 (psoriasis-associated) (FABP5), mRNA [NM_001444]	fatty acid binding protein 5 (psoriasis-associated)	2171	GO:0005515|GO:0006629|GO:0005215|GO:0005504|GO:0005829|GO:0008289|GO:0005737|GO:0008544|GO:0015758|GO:0006006|GO:0005654|GO:0006656|GO:0070062	chr8:82195741-82196134	FALSE	hs|8q21.13	ENST00000437960	NM_001444	NM_001444	THC2495664	Hs.408061
A_23_P104804	3341.17	187.898	0	-3.91847	-3.91847	0.066134	P	P	ZBTB16	Homo sapiens zinc finger and BTB domain containing 16 (ZBTB16), transcript variant 1, mRNA [NM_006006]	zinc finger and BTB domain containing 16	7704	GO:0005515|GO:0035136|GO:0034504|GO:0008285|GO:0016567|GO:0005886|GO:0051216|GO:0005634|GO:0009952|GO:0045778|GO:0046872|GO:0042803|GO:0042802|GO:0005829|GO:0009880|GO:0003690|GO:0051138|GO:0045638|GO:0017053|GO:0030099|GO:0032332|GO:0030097|GO:0043065|GO:0001823|GO:0019904|GO:0005730|GO:0001206|GO:0006915|GO:0048133|GO:0000122|GO:0007417|GO:0008022|GO:0003677|GO:0006351|GO:0016604|GO:0016607|GO:…	chr11:114117992-114118051	FALSE	hs|11q23.2	ENST00000539918	NM_006006	NM_006006	THC2470831	Hs.591945
A_33_P3419190	1202.09	69.1615	0	-3.88556	-3.88556	0.0676594	P	P	AREG	Homo sapiens amphiregulin (AREG), mRNA [NM_001657]	amphiregulin	374	GO:0005515|GO:0042542|GO:0008284|GO:0005154|GO:0008283|GO:0060750|GO:0007267|GO:0043434|GO:0005634|GO:0005615|GO:0051591|GO:0060598|GO:0031175|GO:0014009|GO:0005737|GO:0007173|GO:0032355|GO:0060744|GO:0009986|GO:0045740|GO:0051384|GO:0005125|GO:0045668|GO:0007186|GO:0016021|GO:0008083|GO:0060749|GO:0042327	chr4:75318293-75318352	FALSE	hs|4q13.3	ENST00000395748	NM_001657	NM_001657	THC2470980	Hs.270833
A_32_P204676	4042.83	234.006	0	-3.87688	-3.87688	0.0680682	P	P	FABP5	Homo sapiens fatty acid binding protein 5 (psoriasis-associated) (FABP5), mRNA [NM_001444]	fatty acid binding protein 5 (psoriasis-associated)	2171	GO:0005515|GO:0006629|GO:0005215|GO:0005504|GO:0005829|GO:0008289|GO:0005737|GO:0008544|GO:0015758|GO:0006006|GO:0005654|GO:0006656|GO:0070062	chr8:82195616-82195675	FALSE	hs|8q21.13	ENST00000486269	NM_001444	NM_001444	THC2560823	Hs.408061
A_23_P149200	5151.12	304.532	0	-3.84635	-3.84635	0.0695238	P	P	CDC20	Homo sapiens cell division cycle 20 (CDC20), mRNA [NM_001255]	cell division cycle 20	991	GO:0005515|GO:0007094|GO:0090129|GO:0008284|GO:0048471|GO:0016567|GO:0005634|GO:0031145|GO:0005829|GO:0051488|GO:0005737|GO:0031915|GO:0005680|GO:0005813|GO:0005819|GO:0051437|GO:0051436|GO:0008022|GO:0051439|GO:0040020|GO:0007067|GO:0007049|GO:0000922|GO:0050773|GO:0005654|GO:0000278|GO:0019899|GO:0051301	chr1:43826537-43826596	FALSE	hs|1p34.2	ENST00000372462	NM_001255	NM_001255	THC2711835	Hs.524947
A_24_P327181	1641.97	97.4881	0	-3.84019	-3.84019	0.0698213	P	P	WNK4	Homo sapiens WNK lysine deficient protein kinase 4 (WNK4), mRNA [NM_032387]	WNK lysine deficient protein kinase 4	65266	GO:0005515|GO:0006821|GO:0090188|GO:0050801|GO:0070294|GO:0005524|GO:0019869|GO:0035556|GO:0005737|GO:0008104|GO:0004674|GO:0050794|GO:0072156|GO:0006468|GO:0005923|GO:0006811	chr17:40947934-40947993	FALSE	hs|17q21.31	ENST00000246914	NM_032387	NM_032387	THC2488534	Hs.105448
A_24_P6370	281.126	16.9969	0	-3.814	-3.814	0.0711005	P	P	C1orf110	Homo sapiens chromosome 1 open reading frame 110 (C1orf110), mRNA [NM_178550]	chromosome 1 open reading frame 110	339512		chr1:162824211-162824152	FALSE	hs|1q23.3	ENST00000367910	NM_178550	NM_178550	THC2490752	Hs.407631
A_23_P18017	252.81	15.4497	0	-3.79853	-3.79853	0.0718669	P	P	CPA3	Homo sapiens carboxypeptidase A3 (mast cell) (CPA3), mRNA [NM_001870]	carboxypeptidase A3 (mast cell)	1359	GO:0030133|GO:0002003|GO:0006508|GO:0008270|GO:0005576|GO:0030141|GO:0044267|GO:0004181	chr3:148614465-148614524	FALSE	hs|3q24	ENST00000296046	NM_001870	NM_001870	THC2472745	Hs.646
A_33_P3255304	10652.5	658.26	0	-3.78252	-3.78252	0.0726687	P	P	GGT5	Homo sapiens gamma-glutamyltransferase 5 (GGT5), transcript variant 1, mRNA [NM_001099781]	gamma-glutamyltransferase 5	2687	GO:0019369|GO:0006520|GO:0019370|GO:0005886|GO:0006749|GO:0044281|GO:0006691|GO:0031362|GO:0006954|GO:0003840|GO:0006750|GO:0006508|GO:0016021	chr22:24615682-24615623	FALSE	hs|22q11.23	ENST00000327365	NM_001099781	NM_001099781	THC2605924	Hs.437156
A_24_P272515	222.192	13.8622	0	-3.76871	-3.76871	0.0733676	P	P		fatty acid binding protein 5 pseudogene 10 [Source:HGNC Symbol;Acc:HGNC:31066] [ENST00000435729]				chr2:152042739-152042798	FALSE	hs|2q23.3	ENST00000435729
A_21_P0012448	672.654	42.0947	0	-3.76428	-3.76428	0.0735932	P	P						chr3:75440798-75436010	FALSE	hs|3p12.3	ENST00000493276
A_23_P106602	806.295	50.5682	0	-3.76114	-3.76114	0.0737539	P	P	CRISPLD2	Homo sapiens cysteine-rich secretory protein LCCL domain containing 2 (CRISPLD2), mRNA [NM_031476]	cysteine-rich secretory protein LCCL domain containing 2	83716	GO:0031012|GO:0030133|GO:0060325|GO:0030324|GO:0030198|GO:0008201|GO:0070062	chr16:84942138-84942197	FALSE	hs|16q24.1	ENST00000262424	NM_031476	NM_031476	THC2495359	Hs.513779
A_23_P154037	9861.87	626.166	0	-3.74337	-3.74337	0.0746676	P	P	AOX1	Homo sapiens aldehyde oxidase 1 (AOX1), mRNA [NM_001159]	aldehyde oxidase 1	316	GO:0008762|GO:0005506|GO:0051537|GO:0004854|GO:0072593|GO:0050660|GO:0042816|GO:0006767|GO:0009055|GO:0044281|GO:0005829|GO:0004031|GO:0043546|GO:0005737|GO:0051287|GO:0006954|GO:0006766|GO:0070062|GO:0055114	chr2:201535624-201535683	FALSE	hs|2q33.1	ENST00000485106	NM_001159	NM_001159	THC2674321	Hs.406238
A_21_P0012766	1593.71	101.237	0	-3.7427	-3.7427	0.0747024	P	P	EVA1C	Homo sapiens eva-1 homolog C (C. elegans) (EVA1C), transcript variant 1, mRNA [NM_058187]	eva-1 homolog C (C. elegans)	59271	GO:0030246|GO:0016021	chr21:33876263-33876322	FALSE	hs|21q22.11	ENST00000513501	NM_058187	NM_058187	NP650911	Hs.208358
A_23_P118174	1660.7	106.446	0	-3.72973	-3.72973	0.0753771	P	P	PLK1	polo-like kinase 1 [Source:HGNC Symbol;Acc:HGNC:9077] [ENST00000562272]	polo-like kinase 1	5347	GO:0005515|GO:0007077|GO:0008017|GO:0010997|GO:0000910|GO:0018105|GO:0016301|GO:0051443|GO:0046677|GO:0010800|GO:0005813|GO:0006996|GO:0019901|GO:0000281|GO:0005819|GO:0043393|GO:0030496|GO:0000122|GO:0000070|GO:0000922|GO:0000776|GO:0005654|GO:0030071|GO:0000278|GO:0007094|GO:0007092|GO:0016567|GO:0008283|GO:0045736|GO:0001578|GO:0031572|GO:0032436|GO:0005634|GO:0051233|GO:0031145|GO:0005829|GO:…	chr16:23700970-23701212	FALSE	hs|16p12.2	ENST00000562272	AK310544		THC2501829	Hs.592049
A_23_P216966	18394.8	1179.87	0	-3.72873	-3.72873	0.0754296	P	P	PTGS1	Homo sapiens prostaglandin-endoperoxide synthase 1 (prostaglandin G/H synthase and cyclooxygenase) (PTGS1), transcript variant 1, mRNA [NM_000962]	prostaglandin-endoperoxide synthase 1 (prostaglandin G/H synthase and cyclooxygenase)	5742	GO:0019371|GO:0006629|GO:0019369|GO:0006805|GO:0004666|GO:0051213|GO:0005634|GO:0044281|GO:0046872|GO:0043231|GO:0005737|GO:0004601|GO:0006954|GO:0001516|GO:0042127|GO:0005789|GO:0008217|GO:0006979|GO:0070062|GO:0055114|GO:0020037|GO:0001750	chr9:125155052-125155111	FALSE	hs|9q33.2	ENST00000223423	NM_000962	NM_000962	THC2462542	Hs.201978
A_23_P200310	5898.74	378.361	0	-3.7287	-3.7287	0.0754309	P	P	DEPDC1	Homo sapiens DEP domain containing 1 (DEPDC1), transcript variant 2, mRNA [NM_017779]	DEP domain containing 1	55635	GO:0043547|GO:0035556|GO:0005515|GO:0017053|GO:0005654|GO:0005634|GO:0045892|GO:0006351|GO:0005096	chr1:68939848-68939814	FALSE	hs|1p31.2	ENST00000489862	NM_017779	NM_017779	NP181604	Hs.445098
A_33_P3291831	695.061	44.9775	0	-3.71599	-3.71599	0.0760982	P	P	CEP55	Homo sapiens centrosomal protein 55kDa (CEP55), transcript variant 1, mRNA [NM_018131]	centrosomal protein 55kDa	55165	GO:0005515|GO:0000920|GO:0006997|GO:0005813|GO:0016020|GO:0005814|GO:0000281|GO:0030496|GO:0007080|GO:0032154|GO:0045184|GO:0045171	chr10:95279478-95279537	FALSE	hs|10q23.33	ENST00000496302	NM_018131	NM_018131	THC2462419	Hs.14559
A_33_P3363420	670.756	43.8261	0	-3.70206	-3.70206	0.076837	P	P	FRMD3	Homo sapiens FERM domain containing 3 (FRMD3), transcript variant 1, mRNA [NM_174938]	FERM domain containing 3	257019	GO:0008092|GO:0005737|GO:0016021|GO:0005856|GO:0019898	chr9:85862416-85862357	FALSE	hs|9q21.32	ENST00000621208	NM_174938	NM_174938	THC2473870	Hs.127535
A_23_P88331	4125.03	272.009	0	-3.68881	-3.68881	0.0775457	P	P	DLGAP5	Homo sapiens discs, large (Drosophila) homolog-associated protein 5 (DLGAP5), transcript variant 1, mRNA [NM_014750]	discs, large (Drosophila) homolog-associated protein 5	9787	GO:0005515|GO:0005737|GO:0005815|GO:0008283|GO:0016311|GO:0045842|GO:0007267|GO:0031616|GO:0005634|GO:0004721|GO:0007079	chr14:55615172-55615113	FALSE	hs|14q22.3	ENST00000247191	NM_014750	NM_014750	THC2759529	Hs.77695
A_33_P3354414	5208.77	347.799	0	-3.67075	-3.67075	0.0785228	P	P	AOX1	Homo sapiens aldehyde oxidase 1 (AOX1), mRNA [NM_001159]	aldehyde oxidase 1	316	GO:0008762|GO:0005506|GO:0051537|GO:0004854|GO:0072593|GO:0050660|GO:0042816|GO:0006767|GO:0009055|GO:0044281|GO:0005829|GO:0004031|GO:0043546|GO:0005737|GO:0051287|GO:0006954|GO:0006766|GO:0070062|GO:0055114	chr2:201534405-201534464	FALSE	hs|2q33.1	ENST00000465297	NM_001159	NM_001159	THC2616170	Hs.406238
A_24_P419132	213.942	14.3221	0	-3.66704	-3.66704	0.0787249	P	P	CENPI	Homo sapiens centromere protein I (CENPI), mRNA [NM_006733]	centromere protein I	2491	GO:0034080|GO:0005515|GO:0005737|GO:0006334|GO:0000776|GO:0007548|GO:0005654|GO:0005634|GO:0000278|GO:0005829	chrX:100387440-100395708	FALSE	hs|Xq22.1	ENST00000372926	NM_006733	NM_006733	THC2484643	Hs.348920
A_33_P3363425	775.554	51.9537	0	-3.66606	-3.66606	0.0787782	P	P	FRMD3	Homo sapiens FERM domain containing 3 (FRMD3), transcript variant 1, mRNA [NM_174938]	FERM domain containing 3	257019	GO:0008092|GO:0005737|GO:0016021|GO:0005856|GO:0019898	chr9:85859651-85859592	FALSE	hs|9q21.32	ENST00000621208	NM_174938	NM_174938	THC2609599	Hs.127535
A_33_P3309643	290.557	19.6401	0	-3.65308	-3.65308	0.0794902	P	P						chr7:143526270-143526211	FALSE	hs|7q35
A_23_P70007	6065.58	411.385	0	-3.64822	-3.64822	0.0797586	P	P	HMMR	Homo sapiens hyaluronan-mediated motility receptor (RHAMM) (HMMR), transcript variant 2, mRNA [NM_012484]	hyaluronan-mediated motility receptor (RHAMM)	3161	GO:0005737|GO:0016020|GO:0009986|GO:0005886|GO:0005540|GO:0005975|GO:0009405|GO:0030212|GO:0044281|GO:0030214|GO:0030203	chr5:162918837-162918896	FALSE	hs|5q34	ENST00000358715	NM_012484	NM_012484	THC2462062	Hs.740467
A_33_P3331831	490.692	33.5129	0	-3.63816	-3.63816	0.0803166	P	P		PREDICTED: Homo sapiens collagen alpha-1(II) chain-like (LOC101928841), transcript variant X2, mRNA [XM_005275740]				chr13:114054848-114054789	FALSE	hs|13q34	ENST00000612156	XM_005275740	XM_005275740	THC2601109	Hs.646609
A_23_P151710	3692.39	252.339	0	-3.63725	-3.63725	0.0803672	P	P	PTGER2	Homo sapiens prostaglandin E receptor 2 (subtype EP2), 53kDa (PTGER2), mRNA [NM_000956]	prostaglandin E receptor 2 (subtype EP2), 53kDa	5732	GO:0007186|GO:0005886|GO:0005887|GO:0042127|GO:0032496|GO:0007189|GO:0071380|GO:0004957	chr14:52794430-52794489	FALSE	hs|14q22.1	ENST00000245457	NM_000956	NM_000956	THC2475385	Hs.2090
A_22_P00010217	929.627	63.9409	0	-3.62797	-3.62797	0.0808857	P	P						chr12:65999949-66000008	FALSE	hs|12q14.3	ENST00000539116			THC2631189	Hs.569175
A_24_P79403	1986	136.672	0	-3.62721	-3.62721	0.0809285	P	P	PF4	Homo sapiens platelet factor 4 (PF4), mRNA [NM_002619]	platelet factor 4	5196	GO:0048248|GO:0019221|GO:0005615|GO:0045653|GO:0006955|GO:0006954|GO:0045944|GO:0042127|GO:0045347|GO:2001240|GO:0032496|GO:0030816|GO:0043950|GO:0031093|GO:0008201|GO:0008009|GO:0070098|GO:0032760|GO:0010744|GO:0030595|GO:0030168|GO:0005576|GO:0045651|GO:0002690|GO:0010628|GO:0007186|GO:0007596|GO:0045918|GO:0016525|GO:0002576	chr4:74846974-74846915	FALSE	hs|4q13.3	ENST00000296029	NM_002619	NM_002619	THC2476220	Hs.81564
A_23_P356684	1621.06	112.282	0	-3.61788	-3.61788	0.0814537	P	P	ANLN	Homo sapiens anillin, actin binding protein (ANLN), transcript variant 1, mRNA [NM_018685]	anillin, actin binding protein	54443	GO:0007067|GO:0005826|GO:0000921|GO:0002244|GO:0000281|GO:0007096|GO:0005654|GO:0003779|GO:0015629|GO:0043231	chr7:36492587-36492646	FALSE	hs|7p14.2	ENST00000491782	NM_018685	NM_018685	THC2477403	Hs.62180
A_23_P151075	3114.83	217.015	0	-3.60942	-3.60942	0.0819325	P	P	ARHGDIB	Homo sapiens Rho GDP dissociation inhibitor (GDI) beta (ARHGDIB), mRNA [NM_001175]	Rho GDP dissociation inhibitor (GDI) beta	397	GO:0051056|GO:0030036|GO:0007264|GO:0006928|GO:0007275|GO:0007266|GO:0005829|GO:0043547|GO:0050790|GO:0005737|GO:0006955|GO:0007162|GO:0016023|GO:0005856|GO:0005094|GO:0070062|GO:0005096	chr12:15095117-15095058	FALSE	hs|12p12.3	ENST00000228945	NM_001175	NM_001175	THC2498708	Hs.504877
A_23_P128974	353.172	24.9085	0	-3.59179	-3.59179	0.0829399	P	P	BATF	Homo sapiens basic leucine zipper transcription factor, ATF-like (BATF), mRNA [NM_006399]	basic leucine zipper transcription factor, ATF-like	10538	GO:0005515|GO:0002320|GO:0003700|GO:0006357|GO:0030330|GO:0072539|GO:0045190|GO:0042832|GO:0005634|GO:0060218|GO:0001816|GO:0072540|GO:0006351|GO:0006974|GO:0043565|GO:0005737|GO:0045064|GO:0043011	chr14:76013251-76013310	FALSE	hs|14q24.3	ENST00000286639	NM_006399	NM_006399	THC2473916	Hs.509964
A_23_P130182	971.636	68.5739	0	-3.59081	-3.59081	0.082996	P	P	AURKB	Homo sapiens aurora kinase B (AURKB), transcript variant 1, mRNA [NM_004217]	aurora kinase B	9212	GO:0051256|GO:0043146|GO:0005515|GO:0032091|GO:0031577|GO:0008283|GO:0034501|GO:0005634|GO:0051233|GO:0031145|GO:0046872|GO:0036089|GO:0005829|GO:0009838|GO:0034644|GO:0046777|GO:0002903|GO:0005876|GO:0000780|GO:0032466|GO:0010369|GO:0032467|GO:0007568|GO:0051983|GO:0005819|GO:0016570|GO:0030496|GO:0000122|GO:0005524|GO:0035174|GO:0032133|GO:0004674|GO:0043988|GO:0004712|GO:0000779|GO:0006468|GO:…	chr17:8110917-8110655	FALSE	hs|17p13.1	ENST00000580390	NM_004217	NM_004217	NP1275914	Hs.442658
A_32_P96719	3394.86	241.911	0	-3.57693	-3.57693	0.0837985	P	P	SHCBP1	Homo sapiens SHC SH2-domain binding protein 1 (SHCBP1), mRNA [NM_024745]	SHC SH2-domain binding protein 1	79801	GO:2000177|GO:0008543|GO:0042169	chr16:46615134-46615075	FALSE	hs|16q11.2	ENST00000303383	NM_024745	NM_024745	THC2464686	Hs.123253
A_23_P122197	18137.3	1292.54	0	-3.57681	-3.57681	0.0838057	P	P	CCNB1	Homo sapiens cyclin B1 (CCNB1), mRNA [NM_031966]	cyclin B1	891	GO:0007077|GO:0005515|GO:0060045|GO:0046680|GO:0090266|GO:0007283|GO:0001556|GO:0005113|GO:0071398|GO:0005813|GO:0071283|GO:0019901|GO:0001701|GO:0000922|GO:0035173|GO:0045931|GO:0055015|GO:0005654|GO:0007080|GO:0000278|GO:0031442|GO:0051301|GO:0043148|GO:0005634|GO:0000079|GO:0048146|GO:0042246|GO:0031145|GO:0005829|GO:0005737|GO:0000082|GO:0000086|GO:0051726|GO:2000775|GO:0060623|GO:0051987|GO:…	chr5:68471363-68473123	FALSE	hs|5q13.2	ENST00000256442	NM_031966	NM_031966	THC2521325	Hs.23960
A_23_P34788	10266.7	740.156	0	-3.56013	-3.56013	0.0847799	P	P	KIF2C	Homo sapiens kinesin family member 2C (KIF2C), transcript variant 1, mRNA [NM_006845]	kinesin family member 2C	11004	GO:0005515|GO:0005881|GO:0008283|GO:0005634|GO:0035371|GO:0005829|GO:0019886|GO:0051010|GO:0015630|GO:0016887|GO:0007019|GO:0007018|GO:0005871|GO:0030951|GO:0051983|GO:0019237|GO:0003777|GO:0005524|GO:0007067|GO:0016020|GO:0007596|GO:0008152|GO:0000777|GO:0000776|GO:0007080|GO:0000278|GO:0000775|GO:0051301	chr1:45233066-45233125	FALSE	hs|1p34.1	ENST00000372217	NM_006845	NM_006845	THC2466055	Hs.720061
A_23_P35219	641.521	46.3361	0	-3.55742	-3.55742	0.0849396	P	P	NEK2	Homo sapiens NIMA-related kinase 2 (NEK2), transcript variant 1, mRNA [NM_002497]	NIMA-related kinase 2	4751	GO:0005515|GO:0005634|GO:0031145|GO:0046872|GO:0005829|GO:0005737|GO:0046777|GO:0007059|GO:0000086|GO:0090307|GO:0051321|GO:0000794|GO:0005813|GO:0007088|GO:0006996|GO:0051988|GO:0019903|GO:0001824|GO:0005874|GO:0046602|GO:0005730|GO:0030496|GO:0051225|GO:0005524|GO:0045171|GO:0043392|GO:0043234|GO:0000922|GO:0000070|GO:0007067|GO:0004672|GO:0004674|GO:0051299|GO:0000777|GO:0000776|GO:0006468|GO:…	chr1:211836920-211836861	FALSE	hs|1q32.3	ENST00000462283	NM_002497	NM_002497	THC2613265	Hs.153704
A_23_P17593	356.178	25.8178	0	-3.55229	-3.55229	0.085242	P	P	CDH4	Homo sapiens cadherin 4, type 1, R-cadherin (retinal) (CDH4), transcript variant 1, mRNA [NM_001794]	cadherin 4, type 1, R-cadherin (retinal)	1002	GO:0005886|GO:0007411|GO:0005887|GO:0034329|GO:0005509|GO:0045773|GO:0007155|GO:0007156|GO:0045216|GO:0007157|GO:0034332	chr20:60511966-60512025	FALSE	hs|20q13.33	ENST00000614565	NM_001794	NM_001794	THC2487054	Hs.473231
A_33_P3221313	191.702	13.9008	0	-3.55175	-3.55175	0.0852739	P	P	CENPI	Homo sapiens centromere protein I (CENPI), mRNA [NM_006733]	centromere protein I	2491	GO:0034080|GO:0005515|GO:0005737|GO:0006334|GO:0000776|GO:0007548|GO:0005654|GO:0005634|GO:0000278|GO:0005829	chrX:100417917-100417976	FALSE	hs|Xq22.1	ENST00000423383	NM_006733	NM_006733	THC2479272	Hs.348920
A_32_P231617	2264.65	165.055	0	-3.5444	-3.5444	0.0857095	P	P	TM4SF1	Homo sapiens transmembrane 4 L six family member 1 (TM4SF1), mRNA [NM_014220]	transmembrane 4 L six family member 1	4071	GO:0008150|GO:0003674|GO:0005887	chr3:149093493-149093343	FALSE	hs|3q25.1	ENST00000622124	NM_014220	NM_014220	NP099261	Hs.351316
A_23_P124417	2431.24	179.319	0	-3.52722	-3.52722	0.0867364	P	P	BUB1	Homo sapiens BUB1 mitotic checkpoint serine/threonine kinase (BUB1), transcript variant 1, mRNA [NM_004336]	BUB1 mitotic checkpoint serine/threonine kinase	699	GO:0005515|GO:0007094|GO:0007093|GO:0008283|GO:0005829|GO:0005737|GO:0007059|GO:0071173|GO:0016032|GO:0000780|GO:0051983|GO:0006915|GO:2001244|GO:0005524|GO:0007067|GO:0004672|GO:0016020|GO:0004674|GO:0000777|GO:0000776|GO:0006468|GO:0005654|GO:0000278|GO:0007063|GO:0051301	chr2:111397340-111395699	FALSE	hs|2q13	ENST00000302759	NM_004336	NM_004336	THC2465908	Hs.469649
A_33_P3231156	7098.78	526.355	0	-3.51959	-3.51959	0.0871961	P	P		metallothionein 1C, pseudogene [Source:HGNC Symbol;Acc:HGNC:7395] [ENST00000567054]				chr16:56682743-56682802	FALSE	hs|16q12.2	ENST00000567054
A_24_P254705	213.53	15.8658	0	-3.51658	-3.51658	0.0873786	P	P	ZNF695	Homo sapiens zinc finger protein 695 (ZNF695), transcript variant 1, mRNA [NM_020394]	zinc finger protein 695	57116	GO:0006355|GO:0005634|GO:0003676|GO:0046872	chr1:247163255-247162725	FALSE	hs|1q44	ENST00000491337	NM_020394	NM_020394	THC2488174	Hs.669893
A_23_P118815	35174.1	2626.16	0	-3.50962	-3.50962	0.0878012	P	P	BIRC5	Homo sapiens baculoviral IAP repeat containing 5 (BIRC5), transcript variant 3, mRNA [NM_001012271]	baculoviral IAP repeat containing 5	332	GO:0008017|GO:0005515|GO:0004842|GO:0042803|GO:0042802|GO:0000910|GO:0043027|GO:0048037|GO:0046982|GO:0005814|GO:0005819|GO:0031536|GO:0030496|GO:0051303|GO:0045931|GO:0000777|GO:0008270|GO:0000278|GO:0019899|GO:0045892|GO:0000775|GO:0051301|GO:0005881|GO:0008284|GO:0031577|GO:0004869|GO:0016567|GO:0031503|GO:0051087|GO:0005634|GO:0046872|GO:0005829|GO:0005737|GO:0007059|GO:0015631|GO:0000086|GO:…	chr17:76220720-76220779	FALSE	hs|17q25.3	ENST00000301633	NM_001012271	NM_001012271	THC2464956	Hs.744872
A_23_P12199	652.885	49.1527	0	-3.49762	-3.49762	0.0885345	P	P	FAM46B	Homo sapiens family with sequence similarity 46, member B (FAM46B), mRNA [NM_052943]	family with sequence similarity 46, member B	115572		chr1:27332155-27332096	FALSE	hs|1p36.11	ENST00000289166	NM_052943	NM_052943	THC2472507	Hs.632378
A_21_P0000350	680.553	51.602	0	-3.48734	-3.48734	0.0891675	P	P	SCARNA20	Homo sapiens small Cajal body-specific RNA 20 (SCARNA20), guide RNA [NR_002999]	small Cajal body-specific RNA 20	677681		chr17:58308936-58308877	FALSE	hs|17q23.2		NR_002999	NR_002999
A_23_P110712	8833.75	670.797	0	-3.48521	-3.48521	0.0892993	P	P	DUSP1	Homo sapiens dual specificity phosphatase 1 (DUSP1), mRNA [NM_004417]	dual specificity phosphatase 1	1843	GO:0005515|GO:0042542|GO:0090266|GO:0005634|GO:0051591|GO:0032870|GO:0035335|GO:0000188|GO:0035556|GO:0043409|GO:0005737|GO:0006470|GO:0035970|GO:0051447|GO:0043407|GO:0070373|GO:0009416|GO:0032526|GO:0032355|GO:0006979|GO:0017017|GO:0004726|GO:0001706|GO:0043066|GO:0043065|GO:0008330|GO:0051384|GO:0042981|GO:0033574|GO:0071850|GO:0051592|GO:2000279|GO:0008138	chr5:172195355-172195296	FALSE	hs|5q35.1	ENST00000239223	NM_004417	NM_004417	THC2528308	Hs.171695
A_23_P213336	1390.7	106.271	0	-3.47612	-3.47612	0.0898635	P	P	FGF1	Homo sapiens fibroblast growth factor 1 (acidic) (FGF1), transcript variant 1, mRNA [NM_000800]	fibroblast growth factor 1 (acidic)	2246	GO:0005515|GO:0008286|GO:0008284|GO:0030324|GO:0001759|GO:0005615|GO:0009653|GO:0005829|GO:0034605|GO:0007173|GO:0043406|GO:0045944|GO:0051781|GO:0070374|GO:0005938|GO:0008201|GO:0050679|GO:0048011|GO:0030335|GO:0060681|GO:0048015|GO:0005730|GO:0005578|GO:2000544|GO:0005576|GO:0005104|GO:0007275|GO:0001525|GO:0045766|GO:0044548|GO:0007165|GO:0008543|GO:0045087|GO:0030544|GO:0005654|GO:0072163|GO:…	chr5:141974871-141974812	FALSE	hs|5q31.3	ENST00000441680	NM_000800	NM_000800	THC2662054	Hs.483635
A_33_P3339212	6971.57	532.829	0	-3.47587	-3.47587	0.0898792	P	P	TRIP13	Homo sapiens thyroid hormone receptor interactor 13 (TRIP13), transcript variant 1, mRNA [NM_004237]	thyroid hormone receptor interactor 13	9319	GO:0003712|GO:0005515|GO:0048477|GO:0006366|GO:0007286|GO:0005634|GO:0001556|GO:0007283|GO:0005524|GO:0042802|GO:0006302|GO:0007144|GO:0001673|GO:0007130|GO:0007141|GO:0007131	chr5:918002-918061	FALSE	hs|5p15.33	ENST00000166345	NM_004237	NM_004237	THC2461942	Hs.436187
A_23_P88630	1223.03	94.5084	0	-3.46001	-3.46001	0.0908728	P	P	BLM	Homo sapiens Bloom syndrome, RecQ helicase-like (BLM), transcript variant 1, mRNA [NM_000057]	Bloom syndrome, RecQ helicase-like	641	GO:0005515|GO:0007095|GO:0010165|GO:0048478|GO:0046632|GO:0005657|GO:0005634|GO:0000079|GO:0051259|GO:0016363|GO:0002039|GO:0005737|GO:0004003|GO:0003697|GO:0000723|GO:0000724|GO:0046641|GO:0051782|GO:0032508|GO:0016887|GO:0000729|GO:0008026|GO:0043140|GO:0000781|GO:0072711|GO:0000405|GO:0070244|GO:0004386|GO:0005730|GO:0051880|GO:0051098|GO:0006310|GO:0000800|GO:0000228|GO:0005524|GO:0071479|GO:…	chr15:91358495-91358554	FALSE	hs|15q26.1	ENST00000559724	NM_000057	NM_000057	THC2603060	Hs.725208
A_21_P0014157	2379.86	185.571	0	-3.44697	-3.44697	0.091698	P	P		CJ095_HUMAN (Q9H7T3) Protein C10orf95, partial (6%) [THC2616237]				chr6:035324561-035324620	FALSE	hs|6p21.31				THC2616237
A_33_P3257678	10429.7	814.73	0	-3.44436	-3.44436	0.091864	P	P	HIST2H3A	Homo sapiens histone cluster 2, H3a (HIST2H3A), mRNA [NM_001005464]	histone cluster 2, H3a	333932	GO:0005515|GO:0010467|GO:0046982|GO:0005576|GO:0005634|GO:0003677|GO:0032776|GO:0000183|GO:0007596|GO:0045814|GO:0040029|GO:0005654|GO:0000786|GO:0070062	chr1:149824626-149824685	FALSE	hs|1q21.2	ENST00000369158	NM_001005464	NM_001005464	THC2479197	Hs.706618
A_19_P00322333	221.936	17.3571	0	-3.44268	-3.44268	0.0919709	P	P	LOC101059954	PREDICTED: Homo sapiens uncharacterized LOC101059954 (LOC101059954), ncRNA [XR_172435]	uncharacterized LOC101059954	101059954		chr17:38682884-38682943	FALSE	hs|17q21.2	ENST00000578280	XR_172435	XR_172435	THC2608833
A_33_P3307903	2574.39	201.615	0	-3.44069	-3.44069	0.092098	P	P	CDKN3	Homo sapiens cyclin-dependent kinase inhibitor 3 (CDKN3), transcript variant 1, mRNA [NM_005192]	cyclin-dependent kinase inhibitor 3	1033	GO:0005515|GO:0048471|GO:0005737|GO:0000082|GO:0008285|GO:0007050|GO:0008138|GO:0004722|GO:0000079|GO:0035335|GO:0004725	chr14:54866634-54866693	FALSE	hs|14q22.2	ENST00000216414	NM_005192	NM_005192	NP711052	Hs.84113
A_23_P51085	3635.23	285.025	0	-3.43901	-3.43901	0.0922049	P	P	SPC25	Homo sapiens SPC25, NDC80 kinetochore complex component (SPC25), mRNA [NM_020675]	SPC25, NDC80 kinetochore complex component	57405	GO:0005515|GO:0007067|GO:0007059|GO:0000777|GO:0005634|GO:0007052|GO:0000278|GO:0031262|GO:0051301|GO:0005829	chr2:169728015-169727956	FALSE	hs|2q31.1	ENST00000611144	NM_020675	NM_020675	THC2471167	Hs.421956
A_23_P70448	9720.47	764.869	0	-3.43387	-3.43387	0.0925341	P	P	HIST1H1A	Homo sapiens histone cluster 1, H1a (HIST1H1A), mRNA [NM_005325]	histone cluster 1, H1a	3024	GO:0005515|GO:0000790|GO:0005719|GO:0006334|GO:0007283|GO:0000786|GO:0031490	chr6:26017410-26017351	FALSE	hs|6p22.2	ENST00000244573	NM_005325	NM_005325	THC2484132	Hs.150206
A_32_P62997	6480.25	511.759	0	-3.42864	-3.42864	0.09287	P	P	PBK	Homo sapiens PDZ binding kinase (PBK), transcript variant 1, mRNA [NM_018492]	PDZ binding kinase	55872	GO:0005515|GO:0034644|GO:0007067|GO:0004674|GO:0050728|GO:0001933|GO:0006468|GO:0032435|GO:0005575|GO:0032873|GO:0005524	chr8:27667843-27667784	FALSE	hs|8p21.1	ENST00000301905	NM_018492	NM_018492	THC2467289	Hs.104741
A_23_P100127	2160.08	171.376	0	-3.42198	-3.42198	0.0932998	P	P	CASC5	Homo sapiens cancer susceptibility candidate 5 (CASC5), transcript variant 1, mRNA [NM_170589]	cancer susceptibility candidate 5	57082	GO:0005515|GO:0001675|GO:0001669|GO:0034501|GO:0006334|GO:0005634|GO:0005829|GO:0034080|GO:0005737|GO:0007067|GO:0010923|GO:0071173|GO:0000777|GO:0005654|GO:0000278|GO:0008608|GO:0070062|GO:0051301	chr15:40917525-40917584	FALSE	hs|15q15.1	ENST00000527044	NM_170589	NM_170589	THC2474180	Hs.181855
A_23_P60016	1007.29	80.3067	0	-3.41495	-3.41495	0.0937558	P	P	PTTG3P	Homo sapiens pituitary tumor-transforming 3, pseudogene (PTTG3P), non-coding RNA [NR_002734]	pituitary tumor-transforming 3, pseudogene	26255	GO:0051276|GO:0017124|GO:0005737|GO:0005634	chr8:67680130-67680071	FALSE	hs|8q13.1	ENST00000521862	NR_002734	NR_002734		Hs.647156
A_23_P256956	2973	238.07	0	-3.40859	-3.40859	0.0941698	P	P	KIF20A	Homo sapiens kinesin family member 20A (KIF20A), mRNA [NM_005733]	kinesin family member 20A	10112	GO:0008017|GO:0005515|GO:0005215|GO:0005871|GO:0005794|GO:0019901|GO:0000281|GO:0001578|GO:0005874|GO:0005819|GO:0030496|GO:0015031|GO:0003777|GO:0005524|GO:0000920|GO:0000910|GO:0008152|GO:0005654|GO:0016192|GO:0000278|GO:0016887|GO:0007018	chr5:137522081-137522804	FALSE	hs|5q31.2	ENST00000502338	NM_005733	NM_005733	THC2467118	Hs.718626
A_23_P18579	14196.4	1137.33	0	-3.40793	-3.40793	0.0942132	P	P	PTTG2	Homo sapiens pituitary tumor-transforming 2 (PTTG2), mRNA [NM_006607]	pituitary tumor-transforming 2	10744	GO:0003674|GO:0051276|GO:0017124|GO:0005737|GO:0005634	chr4:37962342-37962401	FALSE	hs|4p14	ENST00000504686	NM_006607	NM_006607	THC2606614	Hs.668806
A_23_P57588	1978.83	159.413	0	-3.39994	-3.39994	0.0947365	P	P	GTSE1	Homo sapiens G-2 and S-phase expressed 1 (GTSE1), mRNA [NM_016426]	G-2 and S-phase expressed 1	51512	GO:0005515|GO:0005881|GO:0003674|GO:0016020|GO:0007017|GO:0006977	chr22:46725391-46725450	FALSE	hs|22q13.31	ENST00000491863	NM_016426	NM_016426	THC2732476	Hs.386189
A_23_P91636	158.942	12.8819	0	-3.39122	-3.39122	0.0953107	P	P	POM121L9P	Homo sapiens POM121 transmembrane nucleoporin-like 9, pseudogene (POM121L9P), non-coding RNA [NR_003714]	POM121 transmembrane nucleoporin-like 9, pseudogene	29774		chr22:24661095-24661154	FALSE	hs|22q11.23	ENST00000414583	NR_003714	NR_003714	THC2492156	Hs.534980
A_24_P96780	324.342	26.2945	0	-3.39081	-3.39081	0.0953374	P	P	CENPF	Homo sapiens centromere protein F, 350/400kDa (CENPF), mRNA [NM_016343]	centromere protein F, 350/400kDa	1063	GO:0005515|GO:0007094|GO:0048471|GO:0008283|GO:0005634|GO:0005635|GO:0015031|GO:0042803|GO:0030154|GO:0016363|GO:0005829|GO:0005737|GO:0051382|GO:0007059|GO:0000086|GO:0051726|GO:0016202|GO:0000785|GO:0051310|GO:0042493|GO:0010389|GO:0005819|GO:0030496|GO:0008022|GO:0000940|GO:0000922|GO:0007067|GO:0045502|GO:0007517|GO:0071897|GO:0003682|GO:0000776|GO:0005654|GO:0045120|GO:0000278|GO:0045892|GO:…	chr1:214826239-214826298	FALSE	hs|1q41	ENST00000614578	NM_016343	NM_016343	THC2485218	Hs.497741
A_23_P150935	7486.21	607.335	0	-3.3898	-3.3898	0.0954044	P	P	TROAP	Homo sapiens trophinin associated protein (TROAP), transcript variant 1, mRNA [NM_005480]	trophinin associated protein	10024	GO:0005515|GO:0005737|GO:0007155	chr12:49725416-49725475	FALSE	hs|12q13.12	ENST00000257909	NM_005480	NM_005480	THC2496056	Hs.524399
A_23_P254507	891.265	72.4531	0	-3.38686	-3.38686	0.0955988	P	P	HOPX	Homo sapiens HOP homeobox (HOPX), transcript variant 2, mRNA [NM_139211]	HOP homeobox	84525	GO:0016575|GO:0048286|GO:0008016|GO:0043393|GO:0005634|GO:0000122|GO:0001829|GO:0003677|GO:0006351|GO:0007507|GO:0043415|GO:0051155|GO:0045596	chr4:57514502-57514443	FALSE	hs|4q12	ENST00000508121	NM_139211	NM_139211	THC2513398	Hs.619396
A_23_P116264	1512.21	123.198	0	-3.38373	-3.38373	0.0958067	P	P	NRGN	Homo sapiens neurogranin (protein kinase C substrate, RC3) (NRGN), transcript variant 1, mRNA [NM_006176]	neurogranin (protein kinase C substrate, RC3)	4900	GO:0035556|GO:0005622|GO:0007165|GO:0005516|GO:0007399	chr11:124616792-124616851	FALSE	hs|11q24.2	ENST00000412681	NM_006176	NM_006176	THC2461561	Hs.524116
A_23_P417918	13379.3	1095.05	0	-3.37706	-3.37706	0.0962505	P	P	PENK	Homo sapiens proenkephalin (PENK), transcript variant 2, mRNA [NM_006211]	proenkephalin	5179	GO:0005515|GO:0001964|GO:0007165|GO:0007218|GO:0001515|GO:0002118|GO:0007626|GO:0005576|GO:0001662|GO:0005184|GO:0019233	chr8:57354353-57354294	FALSE	hs|8q12.1	ENST00000523274	NM_006211	NM_006211	THC2528602	Hs.339831
A_23_P110791	296.472	24.2818	0	-3.37608	-3.37608	0.0963161	P	P	CSF1R	Homo sapiens colony stimulating factor 1 receptor (CSF1R), transcript variant 1, mRNA [NM_005211]	colony stimulating factor 1 receptor	1436	GO:0008284|GO:0071902|GO:0005886|GO:0008283|GO:0061098|GO:0008360|GO:0019221|GO:0045124|GO:2000147|GO:0042803|GO:0031529|GO:2000249|GO:0046777|GO:0006954|GO:0030225|GO:0030224|GO:0070374|GO:0060603|GO:0090197|GO:0030097|GO:0038145|GO:0030335|GO:0036006|GO:0009986|GO:0048015|GO:0042517|GO:0019903|GO:0046488|GO:0030316|GO:0007275|GO:0018108|GO:0005524|GO:0045217|GO:0043235|GO:0007165|GO:0019955|GO:…	chr5:149432920-149432861	FALSE	hs|5q32	ENST00000286301	NM_005211	NM_005211	THC2466971	Hs.586219
A_23_P323751	2483.93	204.408	0	-3.36923	-3.36923	0.0967743	P	P	FAM83D	Homo sapiens family with sequence similarity 83, member D (FAM83D), mRNA [NM_030919]	family with sequence similarity 83, member D	81610	GO:0007067|GO:0005737|GO:0000922|GO:0051301	chr20:37581326-37581385	FALSE	hs|20q11.23	ENST00000217429	NM_030919	NM_030919	THC2621627	Hs.726442
A_24_P225970	689.752	56.8909	0	-3.36594	-3.36594	0.0969956	P	P	SGOL1	Homo sapiens shugoshin-like 1 (S. pombe) (SGOL1), transcript variant A1, mRNA [NM_001012409]	shugoshin-like 1 (S. pombe)	151648	GO:0005515|GO:0000780|GO:0010457|GO:0005813|GO:0030892|GO:0005829|GO:0007067|GO:0000922|GO:0005737|GO:0007059|GO:0045132|GO:0000777|GO:0000776|GO:0000779|GO:0005654|GO:0019900|GO:0008608|GO:0000278|GO:0000775|GO:0051301	chr3:20212674-20212615	FALSE	hs|3p24.3	ENST00000417364	NM_001012409	NM_001012409	NP1472301	Hs.105153
A_23_P164284	630.825	52.2373	0	-3.36022	-3.36022	0.097381	P	P	CLDN7	Homo sapiens claudin 7 (CLDN7), transcript variant 1, mRNA [NM_001307]	claudin 7	1366	GO:0005515|GO:0016323|GO:0016338|GO:0005198|GO:0016021|GO:0005923|GO:0016328|GO:0042802	chr17:7163986-7163822	FALSE	hs|17p13.1	ENST00000397317	NM_001307	NM_001307	THC2466835	Hs.513915
A_33_P3397443	15887.4	1325.74	0	-3.34914	-3.34914	0.0981315	P	P	PKMYT1	Homo sapiens protein kinase, membrane associated tyrosine/threonine 1 (PKMYT1), transcript variant 2, mRNA [NM_182687]	protein kinase, membrane associated tyrosine/threonine 1	9088	GO:0005515|GO:0007088|GO:0005794|GO:0005783|GO:0000079|GO:0005524|GO:0046872|GO:0005829|GO:0007067|GO:0000082|GO:0004672|GO:0016020|GO:0000139|GO:0016301|GO:0004674|GO:0010923|GO:0000086|GO:0051726|GO:0005789|GO:0006468|GO:0005654|GO:0000278	chr16:3022879-3022820	FALSE	hs|16p13.3	ENST00000574680	NM_182687	NM_182687	NP440573	Hs.732385
A_24_P80204	14676.2	1226.07	0	-3.3475	-3.3475	0.0982429	P	P	MALL	Homo sapiens mal, T-cell differentiation protein-like (MALL), mRNA [NM_005434]	mal, T-cell differentiation protein-like	7851	GO:0042632|GO:0005515|GO:0005886|GO:0000139|GO:0030136|GO:0016023|GO:0045121|GO:0016021	chr2:110841931-110841872	FALSE	hs|2q13	ENST00000272462	NM_005434	NM_005434	THC2786552	Hs.185055
A_24_P158089	9266.4	777.633	0	-3.34098	-3.34098	0.0986883	P	P	SERPINE1	Homo sapiens serpin peptidase inhibitor, clade E (nexin, plasminogen activator inhibitor type 1), member 1 (SERPINE1), mRNA [NM_000602]	serpin peptidase inhibitor, clade E (nexin, plasminogen activator inhibitor type 1), member 1	5054	GO:0033629|GO:0005515|GO:0010467|GO:0035491|GO:0006367|GO:0010469|GO:0005886|GO:0004867|GO:2000098|GO:0002020|GO:0005615|GO:0032757|GO:0014912|GO:0061044|GO:0061045|GO:0030198|GO:0045944|GO:0042127|GO:0031093|GO:0007179|GO:0070062|GO:0030336|GO:0005102|GO:0051918|GO:0030168|GO:0005576|GO:0001525|GO:0045766|GO:0006351|GO:0031012|GO:0010951|GO:0050829|GO:0071222|GO:0007596|GO:0030194|GO:0030195|GO:…	chr7:100781555-100781614	FALSE	hs|7q22.1	ENST00000223095	NM_000602	NM_000602	THC2503710	Hs.414795
A_23_P70249	483.219	40.5782	0	-3.34003	-3.34003	0.0987532	P	P	CDC25C	Homo sapiens cell division cycle 25C (CDC25C), transcript variant 1, mRNA [NM_001790]	cell division cycle 25C	995	GO:0005515|GO:0048471|GO:0007088|GO:0019901|GO:0008283|GO:0050699|GO:0005634|GO:0000079|GO:0007283|GO:0035335|GO:0005829|GO:0006260|GO:0007067|GO:0000086|GO:0051726|GO:0016032|GO:0005654|GO:0000278|GO:0004725|GO:0051301	chr5:137621299-137621240	FALSE	hs|5q31.2	ENST00000323760	NM_001790	NM_001790	THC2463812	Hs.656
A_22_P00016474	158.436	13.3076	0	-3.3397	-3.3397	0.0987756	P	P	CASC8	Homo sapiens cancer susceptibility candidate 8 (non-protein coding) (CASC8), transcript variant 1, long non-coding RNA [NR_117100]	cancer susceptibility candidate 8 (non-protein coding)	727677		chr8:128433168-128433109	FALSE	hs|8q24.21		NR_117100	NR_117100		Hs.673248
A_23_P148475	1703.46	143.365	0	-3.33683	-3.33683	0.0989721	P	P	KIF4A	Homo sapiens kinesin family member 4A (KIF4A), mRNA [NM_012310]	kinesin family member 4A	24137	GO:0005515|GO:0008017|GO:0051256|GO:0016363|GO:0005829|GO:0019886|GO:0005737|GO:0007411|GO:0008574|GO:0005876|GO:0016887|GO:0007018|GO:0005871|GO:0006996|GO:0005694|GO:0000281|GO:0030496|GO:0003777|GO:0005524|GO:0003677|GO:0016020|GO:0007596|GO:0008152|GO:0005654|GO:0008089	chrX:69640147-69640206	FALSE	hs|Xq13.1	ENST00000374403	NM_012310	NM_012310	THC2467470	Hs.648326
A_23_P125383	311.151	26.4243	0	-3.32381	-3.32381	0.0998699	P	P	TMEFF2	Homo sapiens transmembrane protein with EGF-like and two follistatin-like domains 2 (TMEFF2), mRNA [NM_016192]	transmembrane protein with EGF-like and two follistatin-like domains 2	23671	GO:0003674|GO:0005576|GO:0016021	chr2:192815005-192814946	FALSE	hs|2q32.3	ENST00000272771	NM_016192	NM_016192	THC2464259	Hs.144513
A_19_P00315502	239.428	20.4084	0	-3.31848	-3.31848	0.100239	P	P	LOC102723721	PREDICTED: Homo sapiens uncharacterized LOC102723721 (LOC102723721), ncRNA [XR_424100]	uncharacterized LOC102723721	102723721		chr10:6780785-6780844	FALSE	hs|10p14	ENST00000417112	XR_424100	XR_424100	THC2657193
A_24_P225616	1881.41	160.53	0	-3.31703	-3.31703	0.10034	P	P	RRM2	Homo sapiens ribonucleotide reductase M2 (RRM2), transcript variant 2, mRNA [NM_001034]	ribonucleotide reductase M2	6241	GO:0005515|GO:0009186|GO:0015949|GO:0055086|GO:0051290|GO:0005634|GO:0044281|GO:0046872|GO:0005829|GO:0006260|GO:0000082|GO:0005737|GO:0000083|GO:0009263|GO:0005654|GO:0004748|GO:0000278|GO:0055114	chr2:10270487-10270546	FALSE	hs|2p25.1	ENST00000360566	NM_001034	NM_001034	THC2465430	Hs.226390
A_23_P361419	237.304	20.3723	0	-3.30819	-3.30819	0.100957	P	P	DEPDC1B	Homo sapiens DEP domain containing 1B (DEPDC1B), transcript variant 1, mRNA [NM_018369]	DEP domain containing 1B	55789	GO:0043547|GO:0051056|GO:0016477|GO:0007264|GO:0030177|GO:0005829|GO:0005096	chr5:59893300-59893241	FALSE	hs|5q12.1	ENST00000265036	NM_018369	NM_018369	THC2464879	Hs.482233
A_23_P115872	4648.06	399.257	0	-3.30737	-3.30737	0.101014	P	P	CEP55	Homo sapiens centrosomal protein 55kDa (CEP55), transcript variant 1, mRNA [NM_018131]	centrosomal protein 55kDa	55165	GO:0005515|GO:0000920|GO:0006997|GO:0005813|GO:0016020|GO:0005814|GO:0000281|GO:0030496|GO:0007080|GO:0032154|GO:0045184|GO:0045171	chr10:95288754-95288813	FALSE	hs|10q23.33	ENST00000371485	NM_018131	NM_018131	THC2462419	Hs.14559
A_33_P3298387	284.186	24.4739	0	-3.30365	-3.30365	0.101275	P	P	PLK1	polo-like kinase 1 [Source:HGNC Symbol;Acc:HGNC:9077] [ENST00000570220]	polo-like kinase 1	5347	GO:0005515|GO:0007077|GO:0008017|GO:0010997|GO:0000910|GO:0018105|GO:0016301|GO:0051443|GO:0046677|GO:0010800|GO:0005813|GO:0006996|GO:0019901|GO:0000281|GO:0005819|GO:0043393|GO:0030496|GO:0000122|GO:0000070|GO:0000922|GO:0000776|GO:0005654|GO:0030071|GO:0000278|GO:0007094|GO:0007092|GO:0016567|GO:0008283|GO:0045736|GO:0001578|GO:0031572|GO:0032436|GO:0005634|GO:0051233|GO:0031145|GO:0005829|GO:…	chr16:23692251-23692310	FALSE	hs|16p12.2	ENST00000570220	AB084459		NP1455379	Hs.592049
A_23_P250385	2962.28	255.326	0	-3.30243	-3.30243	0.101361	P	P	HIST1H1B	Homo sapiens histone cluster 1, H1b (HIST1H1B), mRNA [NM_005322]	histone cluster 1, H1b	3009	GO:0000790|GO:0042826|GO:0030307|GO:0006325|GO:0006334|GO:0050821|GO:0000122|GO:0031490|GO:0051574|GO:0005720|GO:0071169|GO:0000786|GO:0070062	chr6:27834688-27834629	FALSE	hs|6p22.1	ENST00000331442	NM_005322	NM_005322	THC2482194	Hs.131956
A_33_P3230548	1250.21	107.825	0	-3.30154	-3.30154	0.101423	P	P	KIF14	Homo sapiens kinesin family member 14 (KIF14), mRNA [NM_014875]	kinesin family member 14	9928	GO:0008017|GO:0005515|GO:0021846|GO:0008284|GO:0021987|GO:0005886|GO:0021695|GO:0005634|GO:0051233|GO:0031146|GO:0033624|GO:0030155|GO:0001558|GO:2000045|GO:0045184|GO:0032147|GO:0043523|GO:0043524|GO:0005737|GO:0015631|GO:0021772|GO:0008574|GO:0034446|GO:0031641|GO:0016887|GO:0007019|GO:0007018|GO:0030334|GO:0043066|GO:0005871|GO:0019901|GO:0021685|GO:0032467|GO:0010389|GO:0032487|GO:0005874|GO:…	chr1:200521383-200521324	FALSE	hs|1q32.1	ENST00000367350	NM_014875	NM_014875	THC2491276	Hs.3104
A_23_P89509	10821.2	936.249	0	-3.29695	-3.29695	0.101747	P	P	SPAG5	Homo sapiens sperm associated antigen 5 (SPAG5), mRNA [NM_006461]	sperm associated antigen 5	10615	GO:0005515|GO:0072686|GO:0005815|GO:0051988|GO:0030496|GO:0005634|GO:0035371|GO:0000070|GO:0000922|GO:0005737|GO:0007059|GO:0000777|GO:0000776|GO:0005654|GO:0007051|GO:0051301	chr17:26905097-26905038	FALSE	hs|17q11.2	ENST00000580676	NM_006461	NM_006461	THC2648052	Hs.514033
A_33_P3390057	14211.4	1229.68	0	-3.29682	-3.29682	0.101755	P	P	TM4SF1	Homo sapiens transmembrane 4 L six family member 1 (TM4SF1), mRNA [NM_014220]	transmembrane 4 L six family member 1	4071	GO:0008150|GO:0003674|GO:0005887	chr3:149086869-149086810	FALSE	hs|3q25.1	ENST00000622124	NM_014220	NM_014220	THC2553695	Hs.351316
A_23_P7636	52624.4	4555.35	0	-3.29623	-3.29623	0.101798	P	P	PTTG1	Homo sapiens pituitary tumor-transforming 1 (PTTG1), transcript variant 2, mRNA [NM_004219]	pituitary tumor-transforming 1	9232	GO:0005515|GO:0051276|GO:0017124|GO:0006355|GO:0003700|GO:0004869|GO:0006366|GO:0005634|GO:0007283|GO:0031145|GO:0005829|GO:0010951|GO:0005737|GO:0007067|GO:0006281|GO:0007059|GO:0000278|GO:0051301	chr5:159855644-159855703	FALSE	hs|5q33.3	ENST00000520452	NM_004219	NM_004219	THC2465901	Hs.350966
A_33_P3276918	1400.57	122.805	0	-3.27771	-3.27771	0.103113	P	P	FAM64A	Homo sapiens family with sequence similarity 64, member A (FAM64A), transcript variant 2, mRNA [NM_001195228]	family with sequence similarity 64, member A	54478	GO:0005515|GO:0007067|GO:0005737|GO:0005730|GO:0005634|GO:0051301	chr17:6352667-6352726	FALSE	hs|17p13.2	ENST00000405197	NM_001195228	NM_001195228	NP1201054	Hs.592116
A_23_P131866	5797.68	508.58	0	-3.27706	-3.27706	0.103159	P	P	AURKA	Homo sapiens aurora kinase A (AURKA), transcript variant 1, mRNA [NM_198433]	aurora kinase A	6790	GO:0005515|GO:0072686|GO:0072687|GO:0051642|GO:0046777|GO:0071539|GO:0031625|GO:0000780|GO:0005813|GO:0032465|GO:0019901|GO:0005819|GO:1900195|GO:0030496|GO:0045840|GO:0046605|GO:0035174|GO:0045120|GO:0000278|GO:0051301|GO:0032091|GO:0043146|GO:0048471|GO:0007100|GO:0032436|GO:0005634|GO:0051233|GO:0031145|GO:0005829|GO:0007057|GO:0031647|GO:0009948|GO:0000086|GO:0015630|GO:0043203|GO:0005876|GO:…	chr20:54945179-54945120	FALSE	hs|20q13.2	ENST00000347343	NM_198433	NM_198433	THC2603262	Hs.250822
A_33_P3216008	1062.42	94.013	0	-3.26448	-3.26448	0.104062	P	P	SKA3	Homo sapiens spindle and kinetochore associated complex subunit 3 (SKA3), transcript variant 1, mRNA [NM_145061]	spindle and kinetochore associated complex subunit 3	221150	GO:0005515|GO:0007067|GO:0005737|GO:0000940|GO:0007059|GO:0031110|GO:0005876|GO:0051301	chr13:21727794-21727735	FALSE	hs|13q12.11	ENST00000298260	NM_145061	NM_145061	THC2470569	Hs.88523
A_23_P96325	460.302	40.7461	0	-3.26397	-3.26397	0.104099	P	P	ERCC6L	Homo sapiens excision repair cross-complementation group 6-like (ERCC6L), mRNA [NM_017669]	excision repair cross-complementation group 6-like	54821	GO:0005515|GO:0005813|GO:0005886|GO:0004386|GO:0003677|GO:0005524|GO:0005829|GO:0005737|GO:0007067|GO:0016020|GO:0008152|GO:0000777|GO:0005654|GO:0000278|GO:0051301	chrX:71425169-71425110	FALSE	hs|Xq13.1	ENST00000334463	NM_017669	NM_017669	THC2472379	Hs.47558
A_33_P3327041	159.173	14.0943	0	-3.26354	-3.26354	0.10413	P	P	PLCE1-AS1	Homo sapiens PLCE1 antisense RNA 1 (PLCE1-AS1), long non-coding RNA [NR_033969]	PLCE1 antisense RNA 1	100128054		chr10:96039115-96039056	FALSE	hs|10q23.33		NR_033969	NR_033969	THC2603267	Hs.677562
A_33_P3334384	400.01	35.4496	0	-3.26232	-3.26232	0.104218	P	P	KDM4A-AS1	Homo sapiens KDM4A antisense RNA 1 (KDM4A-AS1), long non-coding RNA [NR_033827]	KDM4A antisense RNA 1	100132774		chr1:44168387-44168328	FALSE	hs|1p34.1		NR_033827	NR_033827	THC2507010	Hs.655569
A_23_P375	11383.7	1008.86	0	-3.26231	-3.26231	0.104219	P	P	CDCA8	Homo sapiens cell division cycle associated 8 (CDCA8), transcript variant 2, mRNA [NM_018101]	cell division cycle associated 8	55143	GO:0005515|GO:0051276|GO:0010369|GO:0005730|GO:0005819|GO:0030496|GO:0005634|GO:0005829|GO:0045171|GO:0032133|GO:0043234|GO:0007080|GO:0000278|GO:0000775|GO:0051301	chr1:38175149-38175208	FALSE	hs|1p34.3	ENST00000327331	NM_018101	NM_018101	THC2468604	Hs.524571
A_23_P66241	14047	1249.97	0	-3.25643	-3.25643	0.104644	P	P	MT1M	Homo sapiens metallothionein 1M (MT1M), mRNA [NM_176870]	metallothionein 1M	4499	GO:0071294|GO:0048471|GO:0005737|GO:0008270|GO:0005634|GO:0045926	chr16:56667810-56667869	FALSE	hs|16q12.2	ENST00000379818	NM_176870	NM_176870	THC2517035	Hs.647370
A_24_P245379	151.184	13.5181	0	-3.24947	-3.24947	0.105151	P	P	SERPINB2	Homo sapiens serpin peptidase inhibitor, clade B (ovalbumin), member 2 (SERPINB2), transcript variant 2, mRNA [NM_002575]	serpin peptidase inhibitor, clade B (ovalbumin), member 2	5055	GO:0010951|GO:0043066|GO:0005737|GO:0005886|GO:0007596|GO:0004867|GO:0005576|GO:0042730|GO:0005615	chr18:61570202-61570261	FALSE	hs|18q21.33	ENST00000457692	NM_002575	NM_002575	THC2468188	Hs.594481
A_23_P95930	7239.75	650.674	0	-3.24206	-3.24206	0.105692	P	P	HMGA2	Homo sapiens high mobility group AT-hook 2 (HMGA2), transcript variant 1, mRNA [NM_003483]	high mobility group AT-hook 2	8091	GO:0005515|GO:0003906|GO:0030261|GO:0004677|GO:0006325|GO:0046332|GO:0035985|GO:0010564|GO:0035986|GO:0035987|GO:0035988|GO:0071158|GO:0000989|GO:0032993|GO:0002062|GO:0045444|GO:0000975|GO:0008301|GO:0071141|GO:0031492|GO:0007275|GO:0001047|GO:0000122|GO:2000036|GO:0043392|GO:0043922|GO:0003131|GO:0006284|GO:0070742|GO:0005654|GO:0045893|GO:0045892|GO:0000737|GO:0040008|GO:0051301|GO:0008134|GO:…	chr12:66359789-66359848	FALSE	hs|12q14.3	ENST00000403681	NM_003483	NM_003483	THC2598650	Hs.505924
A_33_P3403075	1465.46	131.782	0	-3.24125	-3.24125	0.105751	P	P	PRR11	Homo sapiens proline rich 11 (PRR11), mRNA [NM_018304]	proline rich 11	55771	GO:0005737|GO:0016020|GO:0051726|GO:0005634	chr17:57278961-57279020	FALSE	hs|17q22	ENST00000614081	NM_018304	NM_018304	THC2474854	Hs.631750
A_24_P66027	1968.43	177.694	0	-3.23571	-3.23571	0.106158	P	P	APOBEC3B	Homo sapiens apolipoprotein B mRNA editing enzyme, catalytic polypeptide-like 3B (APOBEC3B), transcript variant 1, mRNA [NM_004900]	apolipoprotein B mRNA editing enzyme, catalytic polypeptide-like 3B	9582	GO:0051607|GO:0047844|GO:0045087|GO:0008152|GO:0008270|GO:0005634|GO:0010529	chr22:39387538-39387597	FALSE	hs|22q13.1	ENST00000335760	NM_004900	NM_004900	NP075413	Hs.226307
A_23_P163481	2602.63	235.39	0	-3.23297	-3.23297	0.10636	P	P	BUB1B	Homo sapiens BUB1 mitotic checkpoint serine/threonine kinase B (BUB1B), mRNA [NM_001211]	BUB1 mitotic checkpoint serine/threonine kinase B	701	GO:0005515|GO:0007094|GO:0007093|GO:0048471|GO:0008283|GO:0034501|GO:0051233|GO:0031145|GO:0005829|GO:0005737|GO:0005680|GO:0007091|GO:0005815|GO:0006915|GO:0051436|GO:0005524|GO:0051439|GO:0000940|GO:0007067|GO:0004672|GO:0004674|GO:0000777|GO:0000776|GO:0006468|GO:0000778|GO:0000278|GO:0051301	chr15:40512828-40512887	FALSE	hs|15q15.1	ENST00000412359	NM_001211	NM_001211	THC2467348	Hs.513645
A_19_P00320067	1458.59	132.284	0	-3.229	-3.229	0.106653	P	P	LOC100130417	Homo sapiens uncharacterized LOC100130417 (LOC100130417), transcript variant 1, long non-coding RNA [NR_026874]	uncharacterized LOC100130417	100130417		chr1:852305-852246	FALSE	hs|1p36.33	ENST00000609207	NR_026874	NR_026874		Hs.200644
A_23_P118834	3483.6	317.189	0	-3.22329	-3.22329	0.107076	P	P	TOP2A	Homo sapiens topoisomerase (DNA) II alpha 170kDa (TOP2A), mRNA [NM_001067]	topoisomerase (DNA) II alpha 170kDa	7153	GO:0005515|GO:0043130|GO:0000793|GO:0042826|GO:0000819|GO:0005634|GO:0042803|GO:0007059|GO:0040016|GO:0002244|GO:0045944|GO:0019035|GO:0008144|GO:0005080|GO:0045070|GO:0008094|GO:0043065|GO:0009330|GO:0003918|GO:0000287|GO:0046982|GO:0008301|GO:0005814|GO:0005730|GO:0000228|GO:0006312|GO:0008022|GO:0005524|GO:0003677|GO:0006974|GO:0045870|GO:0043234|GO:0003682|GO:0000712|GO:0030263|GO:0006268|GO:…	chr17:38545768-38545709	FALSE	hs|17q21.2	ENST00000423485	NM_001067	NM_001067	THC2469765	Hs.156346
A_23_P212844	2693.47	246.074	0	-3.21843	-3.21843	0.107437	P	P	TACC3	Homo sapiens transforming, acidic coiled-coil containing protein 3 (TACC3), mRNA [NM_006342]	transforming, acidic coiled-coil containing protein 3	10460	GO:0005515|GO:0030097|GO:0001666|GO:0005813|GO:0021987|GO:0008283|GO:0019904|GO:0000226|GO:0030953|GO:0032886|GO:0042994|GO:0005737|GO:0022027|GO:0051726|GO:0022008	chr4:1741478-1741717	FALSE	hs|4p16.3	ENST00000470808	NM_006342	NM_006342	THC2679745	Hs.104019
A_23_P253524	2800.05	256.052	0	-3.21707	-3.21707	0.107539	P	P	CENPE	Homo sapiens centromere protein E, 312kDa (CENPE), transcript variant 1, mRNA [NM_001813]	centromere protein E, 312kDa	1062	GO:0005515|GO:0008017|GO:0005634|GO:0007079|GO:0005829|GO:0019886|GO:0051315|GO:0005737|GO:0051382|GO:0007059|GO:0045860|GO:0015630|GO:0016887|GO:0007018|GO:0005871|GO:0005694|GO:0005874|GO:0030496|GO:0007275|GO:0003777|GO:0005524|GO:0000940|GO:0016020|GO:0007596|GO:0008152|GO:0000776|GO:0043515|GO:0000779|GO:0030071|GO:0000778|GO:0007080|GO:0000278|GO:0000775|GO:0051301	chr4:104027398-104027339	FALSE	hs|4q24	ENST00000611174	NM_001813	NM_001813	NP094513	Hs.75573
A_33_P3212994	3770.34	345.198	0	-3.21533	-3.21533	0.107669	P	P	ZWINT	Homo sapiens ZW10 interacting kinetochore protein (ZWINT), transcript variant 2, mRNA [NM_032997]	ZW10 interacting kinetochore protein	11130	GO:0005515|GO:0007093|GO:0005634|GO:0030425|GO:0005829|GO:0000070|GO:0005737|GO:0047485|GO:0000777|GO:0000776|GO:0051649|GO:0000278|GO:0051301	chr10:58117666-58117607	FALSE	hs|10q21.1	ENST00000318387	NM_032997	NM_032997	THC2476506	Hs.591363
A_21_P0007572	694.61	63.841	0	-3.20978	-3.20978	0.108084	P	P	lnc-MSRB3-2	LNCipedia lincRNA (lnc-MSRB3-2), lincRNA [lnc-MSRB3-2:2]	lnc-MSRB3-2:2			chr12:66010647-66010706	FALSE	hs|12q14.3
A_23_P57379	9700.12	892.872	0	-3.20761	-3.20761	0.108247	P	P	CDC45	Homo sapiens cell division cycle 45 (CDC45), transcript variant 2, mRNA [NM_003504]	cell division cycle 45	8318	GO:0005515|GO:0005813|GO:1900087|GO:0005656|GO:0005634|GO:0003688|GO:0006260|GO:0006271|GO:0000082|GO:0005737|GO:0000083|GO:0003697|GO:0006270|GO:0003682|GO:0000076|GO:0000727|GO:0043138|GO:0005654|GO:0032508|GO:0031298|GO:0000278|GO:0031938|GO:0031261|GO:0006267	chr22:19506385-19508015	FALSE	hs|22q11.21	ENST00000493724	NM_003504	NM_003504	THC2492552	Hs.474217
A_23_P133956	1354.12	124.745	0	-3.20643	-3.20643	0.108335	P	P	KIFC1	Homo sapiens kinesin family member C1 (KIFC1), mRNA [NM_002263]	kinesin family member C1	3833	GO:0008017|GO:0005871|GO:0005815|GO:0005874|GO:0005819|GO:0005634|GO:0003777|GO:0051225|GO:0005524|GO:0000070|GO:0008569|GO:0016020|GO:0007596|GO:0008152|GO:0090307|GO:0007080|GO:0016887|GO:0005769|GO:0051301|GO:0007018	chr6:33374428-33374621	FALSE	hs|6p21.32	ENST00000480346	NM_002263	NM_002263	THC2525437	Hs.436912
A_24_P175612	322.967	30.0017	0	-3.1944	-3.1944	0.109242	P	P	SFXN2	Homo sapiens sideroflexin 2 (SFXN2), mRNA [NM_178858]	sideroflexin 2	118980	GO:0034220|GO:0015075|GO:0005743|GO:0016021|GO:0055072	chr10:104498374-104498433	FALSE	hs|10q24.32	ENST00000459894	NM_178858	NM_178858	THC2463159	Hs.44070
A_33_P3326210	362.087	33.8557	0	-3.18499	-3.18499	0.109957	P	P	ESCO2	Homo sapiens establishment of sister chromatid cohesion N-acetyltransferase 2 (ESCO2), mRNA [NM_001017420]	establishment of sister chromatid cohesion N-acetyltransferase 2	157570	GO:0001741|GO:0005794|GO:0010369|GO:0034421|GO:0035861|GO:0005634|GO:0046872|GO:0006302|GO:0004468|GO:0007059|GO:0002244|GO:0005654|GO:0071168|GO:0000278|GO:0031618|GO:0000785|GO:0006275	chr8:27660830-27660889	FALSE	hs|8p21.1	ENST00000397418	NM_001017420	NM_001017420	THC2544172	Hs.99480
A_23_P138507	4351.55	407.26	0	-3.18364	-3.18364	0.11006	P	P	CDK1	Homo sapiens cyclin-dependent kinase 1 (CDK1), transcript variant 1, mRNA [NM_001786]	cyclin-dependent kinase 1	983	GO:0005515|GO:0007077|GO:0014070|GO:0033160|GO:0030261|GO:0034501|GO:0014075|GO:0002756|GO:0018105|GO:0007173|GO:0000165|GO:0007411|GO:0018107|GO:0002755|GO:0005813|GO:0038124|GO:0006996|GO:0038123|GO:0034134|GO:0030332|GO:0007569|GO:0030496|GO:0009636|GO:0002224|GO:0035173|GO:0006281|GO:0008543|GO:0030544|GO:0035666|GO:0034166|GO:0005654|GO:0000278|GO:0038095|GO:0034162|GO:0004693|GO:0007095|GO:…	chr10:62552004-62553650	FALSE	hs|10q21.2	ENST00000448257	NM_001786	NM_001786	THC2474059	Hs.732435
A_23_P363174	537.018	50.3769	0	-3.18027	-3.18027	0.110317	P	P	HIST1H2AL	Homo sapiens histone cluster 1, H2al (HIST1H2AL), mRNA [NM_003511]	histone cluster 1, H2al	8332	GO:0005515|GO:0008150|GO:0046982|GO:0005634|GO:0019899|GO:0000786|GO:0003677|GO:0070062	chr6:27833502-27833561	FALSE	hs|6p22.1		NM_003511	NM_003511	THC2484792	Hs.233568
A_24_P399888	2983.52	280.628	0	-3.17642	-3.17642	0.110612	P	P	CENPM	centromere protein M [Source:HGNC Symbol;Acc:HGNC:18352] [ENST00000396437]	centromere protein M	79019	GO:0034080|GO:0006334|GO:0000777|GO:0005654|GO:0000278|GO:0005829	chr22:42341956-42341289	FALSE	hs|22q13.2	ENST00000396437	XR_244383	XR_244383	THC2639129	Hs.208912
A_24_P734953	5331.33	502.402	0	-3.17371	-3.17371	0.11082	P	P	TRNP1	Homo sapiens TMF1-regulated nuclear protein 1 (TRNP1), mRNA [NM_001013642]	TMF1-regulated nuclear protein 1	388610	GO:0061351|GO:0007049|GO:0006355|GO:0005719|GO:0042127|GO:0021696|GO:0051726|GO:0005634|GO:0003677|GO:0006351	chr1:27326501-27326560	FALSE	hs|1p36.11	ENST00000531285	NM_001013642	NM_001013642	THC2736936	Hs.355747
A_32_P150891	2117.77	200.461	0	-3.16728	-3.16728	0.111315	P	P	DIAPH3	Homo sapiens diaphanous-related formin 3 (DIAPH3), transcript variant 1, mRNA [NM_001042517]	diaphanous-related formin 3	81624	GO:0030036|GO:0017048|GO:0005634|GO:0003779|GO:0007283|GO:0005829	chr13:60686214-60686155	FALSE	hs|13q21.2	ENST00000400324	NM_001042517	NM_001042517	THC2473032	Hs.283127
A_23_P80902	1332.28	126.168	0	-3.16661	-3.16661	0.111367	P	P	KIF15	Homo sapiens kinesin family member 15 (KIF15), mRNA [NM_020242]	kinesin family member 15	56992	GO:0008017|GO:0005813|GO:0005871|GO:0005873|GO:0008283|GO:0005874|GO:0005819|GO:0003777|GO:0003677|GO:0005524|GO:0005829|GO:0019886|GO:0003774|GO:0007067|GO:0016020|GO:0007596|GO:0008152|GO:0016887|GO:0007018	chr3:44894386-44894445	FALSE	hs|3p21.31	ENST00000453693	NM_020242	NM_020242	THC2471223	Hs.658939
A_23_P385861	5481.69	519.68	0	-3.16506	-3.16506	0.111487	P	P	CDCA2	Homo sapiens cell division cycle associated 2 (CDCA2), mRNA [NM_152562]	cell division cycle associated 2	157313	GO:0007067|GO:0005737|GO:0007059|GO:0005694|GO:0035307|GO:0005654|GO:0051301	chr8:25365256-25365315	FALSE	hs|8p21.2	ENST00000521098	NM_152562	NM_152562	NP1459367	Hs.33366
A_33_P3374205	827.153	78.5073	0	-3.16339	-3.16339	0.111616	P	P	MKI67	Homo sapiens marker of proliferation Ki-67 (MKI67), transcript variant 1, mRNA [NM_002417]	marker of proliferation Ki-67	4288	GO:0005515|GO:0000793|GO:0005737|GO:0007126|GO:0016020|GO:0008283|GO:0005730|GO:0005634|GO:0008022|GO:0005524|GO:0000775	chr10:129913252-129913193	FALSE	hs|10q26.2	ENST00000617118	NM_002417	NM_002417	NP1073950	Hs.80976
A_33_P3376116	333.311	31.6507	0	-3.16269	-3.16269	0.11167	P	P	SPC24	Homo sapiens SPC24, NDC80 kinetochore complex component (SPC24), mRNA [NM_182513]	SPC24, NDC80 kinetochore complex component	147841	GO:0005515|GO:0007067|GO:0005730|GO:0000777|GO:0005634|GO:0000278|GO:0031262|GO:0051301|GO:0005829	chr19:11257912-11257853	FALSE	hs|19p13.2	ENST00000423327	NM_182513	NM_182513	THC2473723	Hs.381225
A_23_P48669	8979.32	855.849	0	-3.15731	-3.15731	0.112087	P	P	CDKN3	Homo sapiens cyclin-dependent kinase inhibitor 3 (CDKN3), transcript variant 1, mRNA [NM_005192]	cyclin-dependent kinase inhibitor 3	1033	GO:0005515|GO:0048471|GO:0005737|GO:0000082|GO:0008285|GO:0007050|GO:0008138|GO:0004722|GO:0000079|GO:0035335|GO:0004725	chr14:54878384-54882635	FALSE	hs|14q22.2	ENST00000555837	NM_005192	NM_005192	NP373462	Hs.84113
A_33_P3387831	19195.8	1830.71	0	-3.15644	-3.15644	0.112154	P	P	CENPM	centromere protein M [Source:HGNC Symbol;Acc:HGNC:18352] [ENST00000402338]	centromere protein M	79019	GO:0034080|GO:0006334|GO:0000777|GO:0005654|GO:0000278|GO:0005829	chr22:42334819-42334760	FALSE	hs|22q13.2	ENST00000402338	XR_244383	XR_244383	THC2603107	Hs.208912
A_33_P3253596	343.955	32.8103	0	-3.15613	-3.15613	0.112179	P	P	KIF4A	Homo sapiens kinesin family member 4A (KIF4A), mRNA [NM_012310]	kinesin family member 4A	24137	GO:0005515|GO:0008017|GO:0051256|GO:0016363|GO:0005829|GO:0019886|GO:0005737|GO:0007411|GO:0008574|GO:0005876|GO:0016887|GO:0007018|GO:0005871|GO:0006996|GO:0005694|GO:0000281|GO:0030496|GO:0003777|GO:0005524|GO:0003677|GO:0016020|GO:0007596|GO:0008152|GO:0005654|GO:0008089	chrX:69626140-69626199	FALSE	hs|Xq13.1	ENST00000374403	NM_012310	NM_012310	THC2786439	Hs.648326
A_24_P314571	3001.83	288.51	0	-3.14527	-3.14527	0.113026	P	P	SPC24	SPC24, NDC80 kinetochore complex component [Source:HGNC Symbol;Acc:HGNC:26913] [ENST00000592540]	SPC24, NDC80 kinetochore complex component	147841	GO:0005515|GO:0007067|GO:0005730|GO:0000777|GO:0005634|GO:0000278|GO:0031262|GO:0051301|GO:0005829	chr19:11257053-11256994	FALSE	hs|19p13.2	ENST00000592540	AK075287		THC2473723	Hs.381225
A_23_P218827	1029.41	99.0538	0	-3.1436	-3.1436	0.113158	P	P	POLQ	Homo sapiens polymerase (DNA directed), theta (POLQ), mRNA [NM_199420]	polymerase (DNA directed), theta	10721	GO:0043142|GO:0003684|GO:0006261|GO:0006281|GO:0071897|GO:0003887|GO:0005654|GO:0005524	chr3:121150761-121150702	FALSE	hs|3q13.33	ENST00000264233	NM_199420	NM_199420	NP339923	Hs.241517
A_23_P23303	1179.66	113.988	0	-3.13755	-3.13755	0.113633	P	P	EXO1	Homo sapiens exonuclease 1 (EXO1), transcript variant 3, mRNA [NM_003686]	exonuclease 1	9156	GO:0005515|GO:0051321|GO:0035312|GO:0008409|GO:0090305|GO:0045190|GO:0051908|GO:0005634|GO:0006310|GO:0016446|GO:0003677|GO:0046872|GO:0004527|GO:0006281|GO:0045145|GO:0004523|GO:0043566|GO:0048256|GO:0005654|GO:0006298|GO:0000737|GO:0000738|GO:0002455	chr1:242048717-242048776	FALSE	hs|1q43	ENST00000518741	NM_003686	NM_003686	THC2479410	Hs.498248
A_21_P0008458	240.124	23.2746	0	-3.13308	-3.13308	0.113986	P	P	LOC102724015	PREDICTED: Homo sapiens uncharacterized LOC102724015 (LOC102724015), ncRNA [XR_424539]	uncharacterized LOC102724015	102724015		chr14:71773967-71773908	FALSE	hs|14q24.2		XR_424539	XR_424539	THC2755781
A_21_P0000295	4268.43	417.972	0	-3.11836	-3.11836	0.115154	P	P	SNORA67	Homo sapiens small nucleolar RNA, H/ACA box 67 (SNORA67), small nucleolar RNA [NR_002912]	small nucleolar RNA, H/ACA box 67	26781		chr17:7481350-7481409	FALSE	hs|17p13.1	ENST00000396527	NR_002912	NR_002912	THC2515047	Hs.129673
A_21_P0000500	8019.04	786.479	0	-3.11608	-3.11608	0.115336	P	P	SNORD86	Homo sapiens small nucleolar RNA, C/D box 86 (SNORD86), small nucleolar RNA [NR_004399]	small nucleolar RNA, C/D box 86	692201		chr20:2636769-2636828	FALSE	hs|20p13	ENST00000484998	NR_004399	NR_004399	THC2528141	Hs.376064
A_33_P3407256	220.611	21.739	0	-3.10927	-3.10927	0.115882	P	P	TRIP13	Homo sapiens thyroid hormone receptor interactor 13 (TRIP13), transcript variant 2, mRNA [NM_001166260]	thyroid hormone receptor interactor 13	9319	GO:0003712|GO:0005515|GO:0048477|GO:0006366|GO:0007286|GO:0005634|GO:0001556|GO:0007283|GO:0005524|GO:0042802|GO:0006302|GO:0007144|GO:0001673|GO:0007130|GO:0007141|GO:0007131	chr5:901470-901529	FALSE	hs|5p15.33	ENST00000512024	NM_001166260	NM_001166260	THC2461942	Hs.436187
A_24_P297539	12122.7	1196.67	0	-3.10674	-3.10674	0.116085	P	P	UBE2C	Homo sapiens ubiquitin-conjugating enzyme E2C (UBE2C), transcript variant 4, mRNA [NM_181801]	ubiquitin-conjugating enzyme E2C	11065	GO:0010994|GO:0005515|GO:0007094|GO:0006511|GO:0004842|GO:0016567|GO:0016874|GO:0031145|GO:0005829|GO:0051488|GO:0008054|GO:0005737|GO:0019787|GO:0005680|GO:0031625|GO:0010458|GO:0031536|GO:0051437|GO:0051436|GO:0005524|GO:0051439|GO:0070979|GO:0005654|GO:0030071|GO:0070936|GO:0000278|GO:0051301	chr20:44445525-44445584	FALSE	hs|20q13.12	ENST00000617055	NM_181801	NM_181801	THC2609525	Hs.93002
A_23_P92441	2702.93	267.051	0	-3.10546	-3.10546	0.116188	P	P	MAD2L1	Homo sapiens MAD2 mitotic arrest deficient-like 1 (yeast) (MAD2L1), mRNA [NM_002358]	MAD2 mitotic arrest deficient-like 1 (yeast)	4085	GO:0005515|GO:0072686|GO:0007094|GO:0048471|GO:0043066|GO:0007093|GO:0042177|GO:0060564|GO:0005634|GO:0090267|GO:0051436|GO:0031145|GO:0051439|GO:0042803|GO:0042802|GO:0005829|GO:0000070|GO:0000922|GO:0045930|GO:0005643|GO:0000777|GO:0000776|GO:0000278|GO:0051301	chr4:120981405-120981346	FALSE	hs|4q27	ENST00000504707	NM_002358	NM_002358	THC2484290	Hs.591697
A_24_P218979	4447.51	441.745	0	-3.09784	-3.09784	0.116804	P	P	CDCA3	Homo sapiens cell division cycle associated 3 (CDCA3), transcript variant 1, mRNA [NM_031299]	cell division cycle associated 3	83461	GO:0008150|GO:0003674|GO:0007067|GO:0016567|GO:0005575|GO:0051301|GO:0005829	chr12:6958498-6958315	FALSE	hs|12p13.31	ENST00000536241	NM_031299	NM_031299	THC2461670	Hs.524216
A_21_P0014093	161.506	16.1482	0	-3.08827	-3.08827	0.117581	P	P	LOC101927482	Homo sapiens uncharacterized LOC101927482 (LOC101927482), transcript variant 1, long non-coding RNA [NR_110225]	uncharacterized LOC101927482	101927482		chr2:197128811-197128870	FALSE	hs|2q32.3		NR_110225	NR_110225	THC2602408	Hs.191841
A_23_P420942	234.985	23.8155	0	-3.06873	-3.06873	0.119185	P	P	MT1E	PREDICTED: Homo sapiens metallothionein 1E (MT1E), transcript variant X1, mRNA [XM_005255956]	metallothionein 1E	4493	GO:0071294|GO:0048471|GO:0005737|GO:0008270|GO:0005634|GO:0071276|GO:0045926	chr16:56660614-56660673	FALSE	hs|16q12.2		XM_005255956	XM_005255956	THC2476324
A_24_P323598	480.546	48.8807	0	-3.06347	-3.06347	0.11962	P	P	ESCO2	Homo sapiens establishment of sister chromatid cohesion N-acetyltransferase 2 (ESCO2), mRNA [NM_001017420]	establishment of sister chromatid cohesion N-acetyltransferase 2	157570	GO:0001741|GO:0005794|GO:0010369|GO:0034421|GO:0035861|GO:0005634|GO:0046872|GO:0006302|GO:0004468|GO:0007059|GO:0002244|GO:0005654|GO:0071168|GO:0000278|GO:0031618|GO:0000785|GO:0006275	chr8:27662101-27662160	FALSE	hs|8p21.1	ENST00000305188	NM_001017420	NM_001017420	THC2470411	Hs.99480
A_24_P500422	187.354	19.084	0	-3.06146	-3.06146	0.119787	P	P	LOC730101	Homo sapiens uncharacterized LOC730101 (LOC730101), transcript variant 1, long non-coding RNA [NR_024403]	uncharacterized LOC730101	730101		chr6:52533036-52533095	FALSE	hs|6p12.2	ENST00000602367	NR_024403	NR_024403	THC2608630	Hs.7921
A_33_P3901921	217.445	22.2562	0	-3.0545	-3.0545	0.120366	P	P	PARPBP	Homo sapiens PARP1 binding protein (PARPBP), mRNA [NM_017915]	PARP1 binding protein	55010	GO:0005515|GO:2000042|GO:0005737|GO:0006281|GO:0005654|GO:0003677|GO:0000785	chr12:102542017-102542076	FALSE	hs|12q23.2	ENST00000392914	NM_017915	NM_017915	NP1465797	Hs.330663
A_32_P191441	191.678	19.7182	0	-3.04721	-3.04721	0.120975	P	P	C10orf90	Homo sapiens chromosome 10 open reading frame 90 (C10orf90), mRNA [NM_001004298]	chromosome 10 open reading frame 90	118611	GO:0007095|GO:0030308|GO:0005813|GO:0005737|GO:0042826|GO:0010212|GO:0050821|GO:0015629|GO:0009411	chr10:128113805-128113746	FALSE	hs|10q26.2	ENST00000284694	NM_001004298	NM_001004298	THC2476585	Hs.587663
A_24_P937325	160.821	16.5524	0	-3.04648	-3.04648	0.121037	P	P	FGD4	FYVE, RhoGEF and PH domain containing 4 [Source:HGNC Symbol;Acc:HGNC:19125] [ENST00000472289]	FYVE, RhoGEF and PH domain containing 4	121512	GO:0030036|GO:0030035|GO:0031267|GO:0007264|GO:0008360|GO:0030032|GO:0030175|GO:0015629|GO:0046872|GO:0005829|GO:0005085|GO:0005737|GO:0007010|GO:0046847|GO:0005089|GO:0051056|GO:0048011|GO:0005794|GO:0043065|GO:0003779|GO:0097190|GO:0001726|GO:0030027|GO:0043088|GO:0043547|GO:0032321	chr12:32735802-32735861	FALSE	hs|12p11.21	ENST00000472289	AL713762		NP704674	Hs.117835
A_24_P355944	437.278	45.1372	0	-3.04229	-3.04229	0.121389	P	P	EFNB2	Homo sapiens ephrin-B2 (EFNB2), mRNA [NM_004093]	ephrin-B2	1948	GO:0005515|GO:0010839|GO:0048013|GO:0005886|GO:0002042|GO:0007267|GO:0009653|GO:2000727|GO:0046875|GO:0050920|GO:0005887|GO:0007411|GO:0009887|GO:0016032|GO:0007155|GO:0005925|GO:0001945	chr13:107142795-107142736	FALSE	hs|13q33.3	ENST00000245323	NM_004093	NM_004093	THC2732430	Hs.149239
A_23_P206059	17225.5	1788.27	0	-3.03404	-3.03404	0.122085	P	P	PRC1	Homo sapiens protein regulator of cytokinesis 1 (PRC1), transcript variant 1, mRNA [NM_003981]	protein regulator of cytokinesis 1	9055	GO:0005515|GO:0008017|GO:0019901|GO:0005886|GO:0000022|GO:0005819|GO:0005634|GO:0042802|GO:0000910|GO:0000922|GO:0005737|GO:0015630|GO:0005654|GO:0005876|GO:0019894	chr15:91509485-91509426	FALSE	hs|15q26.1	ENST00000361188	NM_003981	NM_003981	NP839505	Hs.366401
A_32_P79492	125.854	13.0964	0	-3.03064	-3.03064	0.122373	P	P	JRK	Jrk homolog (mouse) [Source:HGNC Symbol;Acc:HGNC:6199] [ENST00000585503]	Jrk homolog (mouse)	8629	GO:0005515|GO:0008150|GO:0003674|GO:0005737|GO:0030529|GO:0005634|GO:0005575|GO:0003729|GO:0003677	chr8:143761505-143761446	FALSE	hs|8q24.3	ENST00000585503	AK092432		THC2478733
A_23_P63789	8126.75	845.992	0	-3.03009	-3.03009	0.12242	P	P	ZWINT	Homo sapiens ZW10 interacting kinetochore protein (ZWINT), transcript variant 2, mRNA [NM_032997]	ZW10 interacting kinetochore protein	11130	GO:0005515|GO:0007093|GO:0005634|GO:0030425|GO:0005829|GO:0000070|GO:0005737|GO:0047485|GO:0000777|GO:0000776|GO:0051649|GO:0000278|GO:0051301	chr10:58117404-58117345	FALSE	hs|10q21.1	ENST00000489649	NM_032997	NM_032997	THC2476506	Hs.591363
A_23_P117852	25368.6	2641.79	0	-3.02959	-3.02959	0.122463	P	P	KIAA0101	Homo sapiens KIAA0101 (KIAA0101), transcript variant 1, mRNA [NM_014736]	KIAA0101	9768	GO:0051297|GO:0006260|GO:0005515|GO:0048471|GO:0005737|GO:0003682|GO:0051726|GO:0005634|GO:0019985|GO:0009411|GO:0006974	chr15:64657906-64657847	FALSE	hs|15q22.31	ENST00000300035	NM_014736	NM_014736	THC2611322	Hs.81892
A_23_P74449	1063.32	111.22	0	-3.02322	-3.02322	0.123004	P	P	HPDL	Homo sapiens 4-hydroxyphenylpyruvate dioxygenase-like (HPDL), mRNA [NM_032756]	4-hydroxyphenylpyruvate dioxygenase-like	84842	GO:0003868|GO:0009072|GO:0046872|GO:0055114	chr1:45794060-45794119	FALSE	hs|1p34.1	ENST00000334815	NM_032756	NM_032756	THC2464533	Hs.162717
A_23_P401	13944.4	1460.83	0	-3.02096	-3.02096	0.123197	P	P	CENPF	Homo sapiens centromere protein F, 350/400kDa (CENPF), mRNA [NM_016343]	centromere protein F, 350/400kDa	1063	GO:0005515|GO:0007094|GO:0048471|GO:0008283|GO:0005634|GO:0005635|GO:0015031|GO:0042803|GO:0030154|GO:0016363|GO:0005829|GO:0005737|GO:0051382|GO:0007059|GO:0000086|GO:0051726|GO:0016202|GO:0000785|GO:0051310|GO:0042493|GO:0010389|GO:0005819|GO:0030496|GO:0008022|GO:0000940|GO:0000922|GO:0007067|GO:0045502|GO:0007517|GO:0071897|GO:0003682|GO:0000776|GO:0005654|GO:0045120|GO:0000278|GO:0045892|GO:…	chr1:214837308-214837367	FALSE	hs|1q41	ENST00000366955	NM_016343	NM_016343	THC2773285	Hs.497741
A_24_P397107	1302.9	136.899	0	-3.01667	-3.01667	0.123564	P	P	CDC25A	Homo sapiens cell division cycle 25A (CDC25A), transcript variant 1, mRNA [NM_001789]	cell division cycle 25A	993	GO:0005515|GO:0009314|GO:0019901|GO:0008283|GO:0000079|GO:0035335|GO:0005829|GO:0006260|GO:0034644|GO:0000082|GO:0007067|GO:0000086|GO:0051726|GO:0005654|GO:0000278|GO:0004725|GO:0051301	chr3:48199183-48199124	FALSE	hs|3p21.31	ENST00000302506	NM_001789	NM_001789	THC2463702	Hs.437705
A_21_P0000197	1712.17	180.361	0	-3.013	-3.013	0.123879	P	P	HIST1H2AG	Homo sapiens histone cluster 1, H2ag (HIST1H2AG), mRNA [NM_021064]	histone cluster 1, H2ag	8969	GO:0005515|GO:0008150|GO:0046982|GO:0005634|GO:0019899|GO:0000786|GO:0003677|GO:0070062	chr6:27101247-27101306	FALSE	hs|6p22.1	ENST00000359193	NM_021064	NM_021064	THC2477745	Hs.51011
A_23_P388812	1433.99	151.139	0	-3.01222	-3.01222	0.123946	P	P	CKAP2L	cytoskeleton associated protein 2-like [Source:HGNC Symbol;Acc:HGNC:26877] [ENST00000435431]	cytoskeleton associated protein 2-like	150468	GO:0005813|GO:0005737|GO:0000922	chr2:113495817-113495758	FALSE	hs|2q13	ENST00000435431	AK097948		THC2489149	Hs.434250
A_21_P0012150	873.209	92.2684	0	-3.00855	-3.00855	0.124262	P	P	APCDD1L-AS1	Homo sapiens APCDD1L antisense RNA 1 (head to head) (APCDD1L-AS1), long non-coding RNA [NR_034147]	APCDD1L antisense RNA 1 (head to head)	149773		chr20:57098799-57098858	FALSE	hs|20q13.32	ENST00000445984	NR_034147	NR_034147	THC2519259	Hs.729646
A_33_P3242952	447.065	47.251	0	-3.00819	-3.00819	0.124292	P	P	FAM72A	Homo sapiens family with sequence similarity 72, member A (FAM72A), mRNA [NM_001123168]	family with sequence similarity 72, member A	729533	GO:0005739	chr1:206145518-206145577	FALSE	hs|1q32.1	ENST00000470041	NM_001123168	NM_001123168	THC2545131	Hs.661924
A_21_P0000671	65769.2	6954.03	0	-3.00762	-3.00762	0.124342	P	P	MT1E	Homo sapiens metallothionein 1E (MT1E), mRNA [NM_175617]	metallothionein 1E	4493	GO:0071294|GO:0048471|GO:0005737|GO:0008270|GO:0005634|GO:0071276|GO:0045926	chr16:56660883-56660942	FALSE	hs|16q12.2	ENST00000563395	NM_175617	NM_175617	THC2517035	Hs.744893
A_33_P3302295	146.059	15.4762	0	-3.00455	-3.00455	0.124606	P	P	FOXC2	Homo sapiens forkhead box C2 (MFH-1, mesenchyme forkhead 1) (FOXC2), mRNA [NM_005251]	forkhead box C2	2303	GO:0072011|GO:0001656|GO:0008286|GO:0072112|GO:0001657|GO:0003700|GO:0055010|GO:0044212|GO:0006366|GO:0003705|GO:0001756|GO:0048844|GO:0005634|GO:0048703|GO:0007507|GO:0001946|GO:0050880|GO:0007219|GO:0014032|GO:0045944|GO:0030199|GO:0090050|GO:0043010|GO:0009725|GO:0048010|GO:0046620|GO:0001569|GO:0006357|GO:0035050|GO:0033630|GO:0000122|GO:0060038|GO:0031490|GO:0043565|GO:0010595|GO:0001077|GO:…	chr16:86602275-86602334	FALSE	hs|16q24.1	ENST00000320354	NM_005251	NM_005251	THC2499124	Hs.436448
A_23_P31725	2491.78	264.888	0	-2.99985	-2.99985	0.125013	P	P	BLK	Homo sapiens BLK proto-oncogene, Src family tyrosine kinase (BLK), mRNA [NM_001715]	BLK proto-oncogene, Src family tyrosine kinase	640	GO:0050853|GO:0005515|GO:0005102|GO:0005524|GO:0031234|GO:0035556|GO:0030217|GO:0042127|GO:0045087|GO:0071375|GO:0032024|GO:0004713|GO:0004715|GO:0007169|GO:0038083	chr8:11421858-11421917	FALSE	hs|8p23.1	ENST00000526097	NM_001715	NM_001715	NP709709	Hs.146591
A_23_P259586	806.007	85.7499	0	-2.99871	-2.99871	0.125111	P	P	TTK	Homo sapiens TTK protein kinase (TTK), transcript variant 1, mRNA [NM_003318]	TTK protein kinase	7272	GO:0005515|GO:0007094|GO:0008284|GO:0005819|GO:0010862|GO:0018108|GO:0005524|GO:0051304|GO:0016020|GO:0004674|GO:0004712|GO:0004713|GO:0007051|GO:0007052	chr6:80749430-80749489	FALSE	hs|6q14.1	ENST00000504590	NM_003318	NM_003318	THC2737057	Hs.169840
A_23_P86653	39236.8	4174.68	0	-2.9986	-2.9986	0.125121	P	P	SRGN	Homo sapiens serglycin (SRGN), transcript variant 1, mRNA [NM_002727]	serglycin	5552	GO:0005515|GO:0005794|GO:0005518|GO:0030168|GO:0005576|GO:0050710|GO:0030502|GO:0031214|GO:0005615|GO:0042629|GO:0042588|GO:0000139|GO:0007596|GO:0016485|GO:0002576|GO:0033373|GO:0031093|GO:0033382|GO:0033364|GO:0008626|GO:0033371	chr10:70863833-70863892	FALSE	hs|10q22.1	ENST00000462445	NM_002727	NM_002727	THC2610349	Hs.1908
A_23_P107421	133616	14296.8	0	-2.99046	-2.99046	0.12583	P	P	TK1	Homo sapiens thymidine kinase 1, soluble (TK1), mRNA [NM_003258]	thymidine kinase 1, soluble	7083	GO:0046104|GO:0043097|GO:0044281|GO:0019206|GO:0009165|GO:0005829|GO:0042802|GO:0051289|GO:0014856|GO:0031667|GO:0009157|GO:0009636|GO:0048565|GO:0055086|GO:0060138|GO:0005524|GO:0051414|GO:0001889|GO:0016310|GO:0006139|GO:0071897|GO:0008270|GO:0046688|GO:0006206|GO:0004797	chr17:76170252-76170193	FALSE	hs|17q25.3	ENST00000301634	NM_003258	NM_003258	THC2490776	Hs.515122
A_23_P369344	151.577	16.253	0	-2.98741	-2.98741	0.126096	P	P	CCDC185	Homo sapiens coiled-coil domain containing 185 (CCDC185), mRNA [NM_152610]	coiled-coil domain containing 185	164127		chr1:223568724-223568783	FALSE	hs|1q41	ENST00000366875	NM_152610	NM_152610	THC2475742	Hs.192090
A_24_P331704	164.462	17.6883	0	-2.98302	-2.98302	0.12648	P	P	KRT80	Homo sapiens keratin 80, type II (KRT80), transcript variant 1, mRNA [NM_182507]	keratin 80, type II	144501	GO:0030057|GO:0005882|GO:0005737|GO:0005198|GO:0045095	chr12:52563544-52563485	FALSE	hs|12q13.13	ENST00000466011	NM_182507	NM_182507	THC2473687	Hs.140978
A_24_P413884	990.291	106.534	0	-2.98267	-2.98267	0.126511	P	P	CENPA	Homo sapiens centromere protein A (CENPA), transcript variant 1, mRNA [NM_001809]	centromere protein A	1058	GO:0005515|GO:0000780|GO:0046982|GO:0006334|GO:0000132|GO:0005634|GO:0071459|GO:0003677|GO:0005829|GO:0034080|GO:0051382|GO:0003682|GO:0016032|GO:0005654|GO:0000778|GO:0000278|GO:0000786|GO:0000775|GO:0000939	chr2:27016914-27016973	FALSE	hs|2p23.3	ENST00000233505	NM_001809	NM_001809	THC2483215	Hs.1594
A_24_P183128	628.743	67.6761	0	-2.98188	-2.98188	0.12658	P	P	PLAC8	Homo sapiens placenta-specific 8 (PLAC8), transcript variant 2, mRNA [NM_016619]	placenta-specific 8	51316	GO:0043066|GO:0008284|GO:0040015|GO:0050873|GO:0045944|GO:0003682|GO:0009409|GO:0042742	chr4:84015842-84012077	FALSE	hs|4q21.22	ENST00000505406	NM_016619	NM_016619	THC2502796	Hs.546392
A_33_P3354374	285.558	30.742	0	-2.98163	-2.98163	0.126602	P	P	C1QTNF1-AS1	Homo sapiens C1QTNF1 antisense RNA 1 (C1QTNF1-AS1), transcript variant 1, long non-coding RNA [NR_040018]	C1QTNF1 antisense RNA 1	100507410		chr17:77015350-77015291	FALSE	hs|17q25.3		NR_040018	NR_040018		Hs.666723
A_22_P00016430	331.67	35.7939	0	-2.97809	-2.97809	0.126913	P	P		HIF1A antisense RNA 2 [Source:HGNC Symbol;Acc:HGNC:43015] [ENST00000554254]				chr14:62217662-62217603	FALSE	hs|14q23.2	ENST00000554254			THC2667238
A_23_P17103	201.271	21.7736	0	-2.97462	-2.97462	0.127218	P	P	TSGA10	Homo sapiens testis specific, 10 (TSGA10), transcript variant 1, mRNA [NM_025244]	testis specific, 10	80705	GO:0043005|GO:0003674|GO:0031965|GO:0005737|GO:0031514|GO:0030031|GO:0007283|GO:0005575	chr2:99614532-99614473	FALSE	hs|2q11.2	ENST00000355053	NM_025244	NM_025244	THC2474226	Hs.120267
A_33_P3360216	1427.42	154.544	0	-2.97344	-2.97344	0.127322	P	P	HIST1H2AI	Homo sapiens histone cluster 1, H2ai (HIST1H2AI), mRNA [NM_003509]	histone cluster 1, H2ai	8329	GO:0005515|GO:0008150|GO:0046982|GO:0005634|GO:0019899|GO:0000786|GO:0003677|GO:0070062	chr6:27776386-27776445	FALSE	hs|6p22.1	ENST00000358739	NM_003509	NM_003509	THC2513394	Hs.534035
A_24_P335092	6231.39	675.487	0	-2.97168	-2.97168	0.127478	P	P	SAA1	Homo sapiens serum amyloid A1 (SAA1), transcript variant 1, mRNA [NM_000331]	serum amyloid A1	6288	GO:0001664|GO:0030593|GO:0030168|GO:0050716|GO:0005576|GO:0050715|GO:0006953|GO:0007204|GO:0006898|GO:0045785|GO:0034364|GO:0071682|GO:0050728|GO:0045087|GO:0050708|GO:0048247|GO:0048246|GO:0008201|GO:0070062	chr11:18290868-18291310	FALSE	hs|11p15.1	ENST00000532858	NM_000331	NM_000331	THC2465883	Hs.632144
A_23_P307544	138.784	15.0737	0	-2.96887	-2.96887	0.127727	P	P	PLXNA2	Homo sapiens plexin A2 (PLXNA2), mRNA [NM_025179]	plexin A2	5362	GO:0005515|GO:0030334|GO:0021935|GO:0005886|GO:0001756|GO:0060037|GO:0002116|GO:0005622|GO:0051642|GO:0017154|GO:0005887|GO:0007411|GO:0071526|GO:0021915|GO:0060174	chr1:208196333-208196274	FALSE	hs|1q32.2	ENST00000367033	NM_025179	NM_025179	THC2471189	Hs.497626
A_23_P143190	1231.98	133.885	0	-2.96805	-2.96805	0.127799	P	P	MYBL2	Homo sapiens v-myb avian myeloblastosis viral oncogene homolog-like 2 (MYBL2), transcript variant 1, mRNA [NM_002466]	v-myb avian myeloblastosis viral oncogene homolog-like 2	4605	GO:0005515|GO:0003700|GO:0031523|GO:0000978|GO:0006351|GO:0001077|GO:0000086|GO:0003682|GO:0045944|GO:0051726|GO:0005654|GO:0090307|GO:0000278	chr20:42343796-42343855	FALSE	hs|20q13.12	ENST00000396863	NM_002466	NM_002466	THC2632453	Hs.179718
A_33_P3416882	1098.62	119.402	0	-2.96793	-2.96793	0.12781	P	P	ARL9	Homo sapiens ADP-ribosylation factor-like 9 (ARL9), mRNA [NM_206919]	ADP-ribosylation factor-like 9	132946	GO:0005622|GO:0007264|GO:0005525	chr4:57389956-57390015	FALSE	hs|4q12	ENST00000360096	NM_206919	NM_206919	THC2477359	Hs.444449
A_23_P118246	5078.97	553.512	0	-2.96398	-2.96398	0.12816	P	P	GINS2	Homo sapiens GINS complex subunit 2 (Psf2 homolog) (GINS2), mRNA [NM_016095]	GINS complex subunit 2 (Psf2 homolog)	51659	GO:0005515|GO:0006271|GO:0005654|GO:0000278	chr16:85711713-85711654	FALSE	hs|16q24.1	ENST00000253462	NM_016095	NM_016095	THC2467056	Hs.433180
A_33_P3395321	18631	2032.05	0	-2.96282	-2.96282	0.128263	P	P	HN1	Homo sapiens hematological and neurological expressed 1 (HN1), transcript variant 2, mRNA [NM_001002032]	hematological and neurological expressed 1	51155	GO:0032502|GO:0005634	chr17:73143711-73143652	FALSE	hs|17q25.1	ENST00000584079	NM_001002032	NM_001002032	THC2583701	Hs.532803
A_23_P379614	4338.43	473.631	0	-2.96147	-2.96147	0.128384	P	P	OIP5	Homo sapiens Opa interacting protein 5 (OIP5), mRNA [NM_007280]	Opa interacting protein 5	11339	GO:0005515|GO:0015030|GO:0010369|GO:0006334|GO:0005634|GO:0034080|GO:0005737|GO:0007067|GO:0007154|GO:0005654|GO:0000785|GO:0000775|GO:0051301	chr15:41601624-41601565	FALSE	hs|15q15.1	ENST00000220514	NM_007280	NM_007280	THC2473317	Hs.661645
A_19_P00802201	6018.83	661.141	0	-2.95258	-2.95258	0.129177	P	P		CCNB2 pseudogene 1 [Source:HGNC Symbol;Acc:HGNC:50850] [ENST00000399411]				chr7:7949008-7948949	FALSE	hs|7p21.3	ENST00000399411
A_23_P139864	1280.52	141.586	0	-2.9431	-2.9431	0.130029	P	P	GSG1	Homo sapiens germ cell associated 1 (GSG1), transcript variant 1, mRNA [NM_031289]	germ cell associated 1	83445	GO:0005789|GO:0016021|GO:0070063	chr12:13237859-13237800	FALSE	hs|12p13.1	ENST00000351606	NM_031289	NM_031289	NP526599	Hs.240053
A_23_P52017	6283.42	695.128	0	-2.94233	-2.94233	0.130098	P	P	ASPM	Homo sapiens asp (abnormal spindle) homolog, microcephaly associated (Drosophila) (ASPM), transcript variant 1, mRNA [NM_018136]	asp (abnormal spindle) homolog, microcephaly associated (Drosophila)	259266	GO:0097150|GO:0005516|GO:0021987|GO:0048477|GO:0090263|GO:0005874|GO:0002052|GO:0030496|GO:0005634|GO:0007283|GO:0045769|GO:0021873|GO:0072687|GO:0005737|GO:0007067|GO:0051661|GO:0048589|GO:0045665|GO:0090306|GO:0001764|GO:0008584	chr1:197053513-197053454	FALSE	hs|1q31.3	ENST00000367408	NM_018136	NM_018136	NP1456422	Hs.121028
A_33_P3257808	631.232	69.9166	0	-2.94059	-2.94059	0.130255	P	P	FANCD2	Homo sapiens Fanconi anemia, complementation group D2 (FANCD2), transcript variant 2, mRNA [NM_001018115]	Fanconi anemia, complementation group D2	2177	GO:0007129|GO:0005515|GO:0000793|GO:0006281|GO:0005794|GO:0070182|GO:0007276|GO:0005654|GO:0010332|GO:0043231	chr3:10114581-10114640	FALSE	hs|3p25.3	ENST00000581685	NM_001018115	NM_001018115	THC2657563	Hs.208388
A_23_P429491	1021.2	113.12	0	-2.94046	-2.94046	0.130267	P	P	DDIAS	Homo sapiens DNA damage-induced apoptosis suppressor (DDIAS), mRNA [NM_145018]	DNA damage-induced apoptosis suppressor	220042	GO:0071850|GO:0030097|GO:0034644|GO:0005737|GO:0071345|GO:2000270|GO:0007286|GO:0071447|GO:0006915|GO:0005634|GO:0071480|GO:0006974	chr11:82645351-82645410	FALSE	hs|11q14.1	ENST00000329143	NM_145018	NM_145018	THC2642949	Hs.165607
A_23_P206724	135822	15115.1	0	-2.93379	-2.93379	0.130871	P	P	MT1E	Homo sapiens metallothionein 1E (MT1E), mRNA [NM_175617]	metallothionein 1E	4493	GO:0071294|GO:0048471|GO:0005737|GO:0008270|GO:0005634|GO:0071276|GO:0045926	chr16:56660853-56660912	FALSE	hs|16q12.2	ENST00000306061	NM_175617	NM_175617	THC2497960	Hs.744893
A_33_P3867534	389.474	43.3518	0	-2.93349	-2.93349	0.130898	P	P	MCM10	Homo sapiens minichromosome maintenance complex component 10 (MCM10), transcript variant 1, mRNA [NM_182751]	minichromosome maintenance complex component 10	55388	GO:0006260|GO:0005515|GO:0005737|GO:0000082|GO:0008283|GO:0005730|GO:0005654|GO:0005634|GO:0000278|GO:0003677|GO:0046872|GO:0042802	chr10:13251992-13252051	FALSE	hs|10p13	ENST00000378694	NM_182751	NM_182751	THC2464604	Hs.198363
A_32_P108156	220.634	24.6139	0	-2.93024	-2.93024	0.131193	P	P	MIR155HG	Homo sapiens MIR155 host gene (non-protein coding) (MIR155HG), long non-coding RNA [NR_001458]	MIR155 host gene (non-protein coding)	114614		chr21:26946350-26946409	FALSE	hs|21q21.3	ENST00000456917	NR_001458	NR_001458	THC2733632	Hs.697120
A_33_P3315314	128666	14557.8	0	-2.90989	-2.90989	0.133056	P	P	MT1HL1	Homo sapiens metallothionein 1H-like 1 (MT1HL1), mRNA [NM_001276687]	metallothionein 1H-like 1	645745	GO:0046872	chr1:237167614-237167555	FALSE	hs|1q43	ENST00000464121	NM_001276687	NM_001276687	THC2474500	Hs.632513
A_33_P3288159	1007.4	114.466	0	-2.90377	-2.90377	0.133622	P	P	ASPM	Homo sapiens asp (abnormal spindle) homolog, microcephaly associated (Drosophila) (ASPM), transcript variant 1, mRNA [NM_018136]	asp (abnormal spindle) homolog, microcephaly associated (Drosophila)	259266	GO:0097150|GO:0005516|GO:0021987|GO:0048477|GO:0090263|GO:0005874|GO:0002052|GO:0030496|GO:0005634|GO:0007283|GO:0045769|GO:0021873|GO:0072687|GO:0005737|GO:0007067|GO:0051661|GO:0048589|GO:0045665|GO:0090306|GO:0001764|GO:0008584	chr1:197057458-197057399	FALSE	hs|1q31.3	ENST00000294732	NM_018136	NM_018136	NP1456422	Hs.121028
A_23_P65757	13506.6	1535.25	0	-2.90325	-2.90325	0.13367	P	P	CCNB2	Homo sapiens cyclin B2 (CCNB2), mRNA [NM_004701]	cyclin B2	9133	GO:0005515|GO:0007077|GO:0005813|GO:0019901|GO:0048538|GO:0000079|GO:0001701|GO:0005829|GO:0007067|GO:0016020|GO:0000086|GO:0015630|GO:0051726|GO:0005654|GO:0043029|GO:0000278|GO:0040007|GO:0051301	chr15:59417139-59417198	FALSE	hs|15q22.2	ENST00000621385	NM_004701	NM_004701	NP1186699	Hs.194698
A_32_P221799	1584.38	180.142	0	-2.90284	-2.90284	0.133708	P	P	HIST1H2AM	Homo sapiens histone cluster 1, H2am (HIST1H2AM), mRNA [NM_003514]	histone cluster 1, H2am	8336	GO:0005515|GO:0008150|GO:0046982|GO:0005634|GO:0019899|GO:0000786|GO:0003677|GO:0070062	chr6:27860566-27860507	FALSE	hs|6p22.1		NM_003514	NM_003514	THC2478312	Hs.134999
A_23_P139527	187.26	21.3576	0	-2.89835	-2.89835	0.134125	P	P	HPD	Homo sapiens 4-hydroxyphenylpyruvate dioxygenase (HPD), transcript variant 1, mRNA [NM_002150]	4-hydroxyphenylpyruvate dioxygenase	3242	GO:0034641|GO:0006559|GO:0003868|GO:0044281|GO:0006572|GO:0046872|GO:0070062|GO:0055114|GO:0005829	chr12:122281665-122277945	FALSE	hs|12q24.31	ENST00000289004	NM_002150	NM_002150	THC2629358	Hs.2899
A_23_P100632	116749	13322.6	0	-2.8976	-2.8976	0.134195	P	P	HN1	Homo sapiens hematological and neurological expressed 1 (HN1), transcript variant 3, mRNA [NM_001002033]	hematological and neurological expressed 1	51155	GO:0032502|GO:0005634	chr17:73132162-73132103	FALSE	hs|17q25.1	ENST00000481647	NM_001002033	NM_001002033	THC2547480	Hs.532803
A_23_P23616	120.701	13.8103	0	-2.89375	-2.89375	0.134553	P	P	PLEKHN1	Homo sapiens pleckstrin homology domain containing, family N member 1 (PLEKHN1), transcript variant 1, mRNA [NM_032129]	pleckstrin homology domain containing, family N member 1	84069	GO:0005886	chr1:910300-910359	FALSE	hs|1p36.33	ENST00000379409	NM_032129	NM_032129	NP1465647	Hs.528691
A_22_P00010235	121963	14044.5	0	-2.8845	-2.8845	0.135419	P	P	MT1B	Homo sapiens metallothionein 1B (MT1B), mRNA [NM_005947]	metallothionein 1B	4490	GO:0071294|GO:0048471|GO:0005737|GO:0008270|GO:0005634|GO:0045926	chr16:56686489-56686548	FALSE	hs|16q12.2	ENST00000334346	NM_005947	NM_005947	THC2479741	Hs.656629
A_23_P202206	434.674	50.0604	0	-2.88432	-2.88432	0.135436	P	P	GSTO2	Homo sapiens glutathione S-transferase omega 2 (GSTO2), transcript variant 1, mRNA [NM_183239]	glutathione S-transferase omega 2	119391	GO:0006805|GO:0006767|GO:0044281|GO:0004364|GO:0045174|GO:0005829|GO:0019852|GO:0050610|GO:0006766|GO:0016491|GO:0071243|GO:0055114|GO:0070062	chr10:106057346-106057405	FALSE	hs|10q25.1	ENST00000498052	NM_183239	NM_183239	THC2471685	Hs.203634
A_23_P33326	2752.77	317.384	0	-2.88271	-2.88271	0.135587	P	P	ADRA1B	Homo sapiens adrenoceptor alpha 1B (ADRA1B), mRNA [NM_000679]	adrenoceptor alpha 1B	147	GO:0005886|GO:0008283|GO:0007267|GO:0048148|GO:0005634|GO:0007512|GO:0019229|GO:0035556|GO:0001987|GO:0035265|GO:0007626|GO:0004937|GO:0031965|GO:0046982|GO:0007275|GO:0043278|GO:0042593|GO:0001996|GO:0045818|GO:0001975|GO:0045819|GO:0007186|GO:0005887|GO:0001974|GO:0001997|GO:0008542|GO:0055117|GO:0071875|GO:0016049|GO:0007188|GO:0043410	chr5:159399943-159400002	FALSE	hs|5q33.3		NM_000679	NM_000679		Hs.368632
A_23_P46539	2723.95	314.298	0	-2.88163	-2.88163	0.135689	P	P	PSRC1	Homo sapiens proline/serine-rich coiled-coil 1 (PSRC1), transcript variant 1, mRNA [NM_032636]	proline/serine-rich coiled-coil 1	84722	GO:0005515|GO:0008017|GO:0031116|GO:0030308|GO:0060236|GO:0001578|GO:0005819|GO:0045737|GO:0030496|GO:0005829|GO:0000922|GO:0005737|GO:0015630|GO:0005654|GO:0005876|GO:0007080|GO:0045893|GO:0051301	chr1:109822518-109822459	FALSE	hs|1p13.3	ENST00000369903	NM_032636	NM_032636	THC2567951	Hs.405925
A_23_P37983	174550	20146.5	0	-2.88117	-2.88117	0.135732	P	P	MT1B	Homo sapiens metallothionein 1B (MT1B), mRNA [NM_005947]	metallothionein 1B	4490	GO:0071294|GO:0048471|GO:0005737|GO:0008270|GO:0005634|GO:0045926	chr16:56686948-56687007	FALSE	hs|16q12.2	ENST00000334346	NM_005947	NM_005947	THC2479741	Hs.656629
A_24_P268729	279.202	32.3171	0	-2.87707	-2.87707	0.136118	P	P	HEMK1	Homo sapiens HemK methyltransferase family member 1 (HEMK1), mRNA [NM_016173]	HemK methyltransferase family member 1	51409	GO:0006306|GO:0005739|GO:0006479|GO:0008276|GO:0008170|GO:0003677	chr3:50621340-50621399	FALSE	hs|3p21.2	ENST00000448997	NM_016173	NM_016173	THC2502773	Hs.517987
A_23_P345707	157.355	18.2487	0	-2.87428	-2.87428	0.136381	P	P	TICRR	Homo sapiens TOPBP1-interacting checkpoint and replication regulator (TICRR), mRNA [NM_152259]	TOPBP1-interacting checkpoint and replication regulator	90381	GO:0006260|GO:0005515|GO:0030174|GO:0006281|GO:0001731|GO:0010212|GO:0003682|GO:0000075|GO:0005654|GO:0005634|GO:0033314	chr15:90170742-90170801	FALSE	hs|15q26.1	ENST00000268138	NM_152259	NM_152259	THC2673324	Hs.441708
A_19_P00318759	727.18	84.3947	0	-2.87322	-2.87322	0.136482	P	P	APCDD1L-AS1	Homo sapiens APCDD1L antisense RNA 1 (head to head) (APCDD1L-AS1), long non-coding RNA [NR_034147]	APCDD1L antisense RNA 1 (head to head)	149773		chr20:57122923-57122982	FALSE	hs|20q13.32	ENST00000424205	NR_034147	NR_034147	THC2528420	Hs.729646
A_23_P334955	1027.07	119.476	0	-2.86987	-2.86987	0.136799	P	P	FAM167A	Homo sapiens family with sequence similarity 167, member A (FAM167A), mRNA [NM_053279]	family with sequence similarity 167, member A	83648		chr8:11279717-11279658	FALSE	hs|8p23.1	ENST00000284486	NM_053279	NM_053279	THC2610540	Hs.124299
A_23_P131263	214.535	24.9627	0	-2.8695	-2.8695	0.136834	P	P	MPP4	Homo sapiens membrane protein, palmitoylated 4 (MAGUK p55 subfamily member 4) (MPP4), mRNA [NM_033066]	membrane protein, palmitoylated 4 (MAGUK p55 subfamily member 4)	58538	GO:0042734|GO:0005737|GO:0035418|GO:0005654|GO:0043231	chr2:202509723-202509664	FALSE	hs|2q33.1	ENST00000359962	NM_033066	NM_033066	NP384664	Hs.63085
A_23_P104438	459.723	53.5598	0	-2.86767	-2.86767	0.137008	P	P	MYPN	Homo sapiens myopalladin (MYPN), transcript variant 1, mRNA [NM_032578]	myopalladin	84665	GO:0008092|GO:0005515|GO:0051371|GO:0030018|GO:0017124|GO:0045214|GO:0005634|GO:0003779|GO:0031674	chr10:69970993-69971052	FALSE	hs|10q21.3	ENST00000354393	NM_032578	NM_032578	THC2744697	Hs.55205
A_33_P3374210	1522.47	177.557	0	-2.86619	-2.86619	0.137148	P	P	MKI67	Homo sapiens marker of proliferation Ki-67 (MKI67), transcript variant 1, mRNA [NM_002417]	marker of proliferation Ki-67	4288	GO:0005515|GO:0000793|GO:0005737|GO:0007126|GO:0016020|GO:0008283|GO:0005730|GO:0005634|GO:0008022|GO:0005524|GO:0000775	chr10:129907639-129907580	FALSE	hs|10q26.2	ENST00000617118	NM_002417	NM_002417	THC2621692	Hs.80976
A_33_P3237874	1128.34	132.701	0	-2.85408	-2.85408	0.138305	P	P	TROAP	Homo sapiens trophinin associated protein (TROAP), transcript variant 2, mRNA [NM_001100620]	trophinin associated protein	10024	GO:0005515|GO:0005737|GO:0007155	chr12:49717948-49718007	FALSE	hs|12q13.12	ENST00000380327	NM_001100620	NM_001100620	THC2481969	Hs.524399
A_24_P69538	228.982	26.9593	0	-2.85251	-2.85251	0.138455	P	P	TLR4	Homo sapiens toll-like receptor 4 (TLR4), transcript variant 1, mRNA [NM_138554]	toll-like receptor 4	7099	GO:0005515|GO:0032755|GO:0032715|GO:0007249|GO:0032757|GO:0045348|GO:0002756|GO:0002755|GO:0010572|GO:0032496|GO:0032497|GO:0032609|GO:0031663|GO:0032689|GO:0042742|GO:0032729|GO:0032728|GO:0002322|GO:0038124|GO:0032760|GO:0038123|GO:0032727|GO:0034134|GO:0045416|GO:0042535|GO:0032720|GO:0032722|GO:0002224|GO:0045359|GO:0045084|GO:0042116|GO:0005887|GO:0045087|GO:0035666|GO:0016046|GO:0010008|GO:…	chr9:120476856-120476915	FALSE	hs|9q33.1	ENST00000472304	NM_138554	NM_138554	THC2479612	Hs.174312
A_33_P3230254	498.316	59.1444	0	-2.84088	-2.84088	0.139576	P	P	NCAPG	Homo sapiens non-SMC condensin I complex, subunit G (NCAPG), transcript variant 1, mRNA [NM_022346]	non-SMC condensin I complex, subunit G	64151	GO:0005515|GO:0000796|GO:0007076|GO:0005813|GO:0005737|GO:0016020|GO:0005634|GO:0015629|GO:0000278|GO:0051301|GO:0005829	chr4:17846426-17846485	FALSE	hs|4p15.31	ENST00000251496	NM_022346	NM_022346	THC2475953	Hs.567567
A_19_P00810205	2071.81	245.992	0	-2.84034	-2.84034	0.139628	P	P		CCNB2 pseudogene 1 [Source:HGNC Symbol;Acc:HGNC:50850] [ENST00000399411]				chr7:7949226-7949167	FALSE	hs|7p21.3	ENST00000399411
A_33_P3401621	3574.88	426.803	0	-2.83238	-2.83238	0.1404	P	P	CCNB1	Homo sapiens cyclin B1 (CCNB1), mRNA [NM_031966]	cyclin B1	891	GO:0007077|GO:0005515|GO:0060045|GO:0046680|GO:0090266|GO:0007283|GO:0001556|GO:0005113|GO:0071398|GO:0005813|GO:0071283|GO:0019901|GO:0001701|GO:0000922|GO:0035173|GO:0045931|GO:0055015|GO:0005654|GO:0007080|GO:0000278|GO:0031442|GO:0051301|GO:0043148|GO:0005634|GO:0000079|GO:0048146|GO:0042246|GO:0031145|GO:0005829|GO:0005737|GO:0000082|GO:0000086|GO:0051726|GO:2000775|GO:0060623|GO:0051987|GO:…	chr5:68473872-68473931	FALSE	hs|5q13.2	ENST00000256442	NM_031966	NM_031966	THC2470208	Hs.23960
A_23_P258493	3560.62	425.925	0	-2.82958	-2.82958	0.140673	P	P	LMNB1	Homo sapiens lamin B1 (LMNB1), transcript variant 1, mRNA [NM_005573]	lamin B1	4001	GO:0031965|GO:0016020|GO:0043274|GO:0005198|GO:0006915|GO:0005637|GO:0005654|GO:0005635|GO:0006921|GO:0005638	chr5:126172483-126172542	FALSE	hs|5q23.2	ENST00000460265	NM_005573	NM_005573	THC2657865	Hs.89497
A_33_P3350488	4224.17	505.494	0	-2.82903	-2.82903	0.140727	P	P	NUSAP1	Homo sapiens nucleolar and spindle associated protein 1 (NUSAP1), transcript variant 1, mRNA [NM_016359]	nucleolar and spindle associated protein 1	51203	GO:0008017|GO:0007076|GO:0005737|GO:0000070|GO:0005694|GO:0000281|GO:0040001|GO:0005730|GO:0045840|GO:0005876|GO:0005634|GO:0003677	chr15:41673178-41673237	FALSE	hs|15q15.1	ENST00000414849	NM_016359	NM_016359	NP1162408	Hs.615092
A_33_P3713357	11734	1408.34	0	-2.82475	-2.82475	0.141145	P	P	ALCAM	Homo sapiens activated leukocyte cell adhesion molecule (ALCAM), transcript variant 1, mRNA [NM_001627]	activated leukocyte cell adhesion molecule	214	GO:0005515|GO:0030424|GO:0007165|GO:0008045|GO:0007411|GO:0043025|GO:0005102|GO:0016021|GO:0007155|GO:0005925|GO:0009897|GO:0070062	chr3:105294613-105294672	FALSE	hs|3q13.11	ENST00000491388	NM_001627	NM_001627	THC2462127	Hs.591293
A_33_P3311755	1152.7	139.001	0	-2.81797	-2.81797	0.141809	P	P	KIF23	Homo sapiens kinesin family member 23 (KIF23), transcript variant 1, mRNA [NM_138555]	kinesin family member 23	9493	GO:0005515|GO:0008017|GO:0051256|GO:0072686|GO:0005634|GO:0005829|GO:0000910|GO:0019886|GO:0016887|GO:0007018|GO:0005871|GO:0005813|GO:0000281|GO:0032467|GO:0000022|GO:0005874|GO:0005819|GO:0030496|GO:0003777|GO:0005524|GO:0045171|GO:0007596|GO:0008152|GO:0005654|GO:0097149|GO:0000278|GO:0005925	chr15:69738370-69738429	FALSE	hs|15q23	ENST00000560125	NM_138555	NM_138555	THC2463377	Hs.270845
A_23_P427703	196372	23716.5	0	-2.81575	-2.81575	0.142028	P	P	MT1L	Homo sapiens metallothionein 1L (gene/pseudogene) (MT1L), non-coding RNA [NR_001447]	metallothionein 1L (gene/pseudogene)	4500		chr16:56652580-56652639	FALSE	hs|16q12.2	ENST00000565768	NR_001447	NR_001447	THC2477025	Hs.647358
A_23_P93258	13336	1611.87	0	-2.81465	-2.81465	0.142137	P	P	HIST1H3B	Homo sapiens histone cluster 1, H3b (HIST1H3B), mRNA [NM_003537]	histone cluster 1, H3b	8358	GO:0005515|GO:0010467|GO:0046982|GO:0006325|GO:0006335|GO:0005576|GO:0005634|GO:0000228|GO:0003677|GO:0032776|GO:0043234|GO:0060968|GO:0016020|GO:0000183|GO:0007596|GO:0045814|GO:0040029|GO:0005654|GO:0000786|GO:0070062	chr6:26031981-26031922	FALSE	hs|6p22.2	ENST00000621411	NM_003537	NM_003537	THC2479984	Hs.533292
A_23_P104651	9406.8	1137.01	0	-2.81459	-2.81459	0.142142	P	P	CDCA5	Homo sapiens cell division cycle associated 5 (CDCA5), mRNA [NM_080668]	cell division cycle associated 5	113130	GO:0005515|GO:0007076|GO:0000790|GO:0005886|GO:0005694|GO:0005634|GO:0071922|GO:0005829|GO:0006302|GO:0008278|GO:0007067|GO:0000082|GO:0005737|GO:0003682|GO:0005654|GO:0007080|GO:0000278|GO:0000775|GO:0051301|GO:0007064	chr11:64845055-64844996	FALSE	hs|11q13.1	ENST00000275517	NM_080668	NM_080668	THC2465959	Hs.434886
A_33_P3404480	269.517	32.7686	0	-2.80612	-2.80612	0.14298	P	P	MPP4	Homo sapiens membrane protein, palmitoylated 4 (MAGUK p55 subfamily member 4) (MPP4), mRNA [NM_033066]	membrane protein, palmitoylated 4 (MAGUK p55 subfamily member 4)	58538	GO:0042734|GO:0005737|GO:0035418|GO:0005654|GO:0043231	chr2:202510065-202510006	FALSE	hs|2q33.1	ENST00000359962	NM_033066	NM_033066	NP384664	Hs.63085
A_23_P126212	265.608	32.33	0	-2.80448	-2.80448	0.143142	P	P	CLSPN	Homo sapiens claspin (CLSPN), transcript variant 1, mRNA [NM_022111]	claspin	63967	GO:0005515|GO:0010997|GO:0031572|GO:0006915|GO:0003677|GO:0006921|GO:0006260|GO:0032147|GO:0006281|GO:0018105|GO:0005654|GO:0000077|GO:0033314	chr1:36204176-36204117	FALSE	hs|1p34.3	ENST00000318121	NM_022111	NM_022111	THC2490071	Hs.175613
A_23_P151150	3552.91	435.648	0	-2.7939	-2.7939	0.144196	P	P	FOXM1	Homo sapiens forkhead box M1 (FOXM1), transcript variant 1, mRNA [NM_202002]	forkhead box M1	2305	GO:0071156|GO:0005515|GO:0008284|GO:0003700|GO:0006366|GO:0044212|GO:0000981|GO:0090344|GO:0046578|GO:0001558|GO:0032873|GO:0005737|GO:0045944|GO:0000086|GO:0042127|GO:0051726|GO:0006978|GO:0006355|GO:0019901|GO:0000122|GO:0003677|GO:0001889|GO:0043565|GO:0007049|GO:0006281|GO:0005654|GO:2000377|GO:2000781|GO:0000278|GO:0045893|GO:0001570|GO:0045892	chr12:2967381-2967322	FALSE	hs|12p13.33	ENST00000359843	NM_202002	NM_202002	NP708217	Hs.239
A_23_P10206	946.914	116.48	0	-2.78928	-2.78928	0.144658	P	P	HAS2	Homo sapiens hyaluronan synthase 2 (HAS2), mRNA [NM_005328]	hyaluronan synthase 2	3037	GO:0008284|GO:0030335|GO:0001822|GO:0070295|GO:0071498|GO:0045226|GO:0085029|GO:0036120|GO:0005887|GO:0060349|GO:0071356|GO:0071347|GO:0030213|GO:0050501|GO:0035810|GO:1900625|GO:0001570	chr8:122626146-122626087	FALSE	hs|8q24.13	ENST00000303924	NM_005328	NM_005328	THC2475223	Hs.159226
A_23_P150018	917.045	112.956	0	-2.78736	-2.78736	0.144851	P	P	DUSP5	Homo sapiens dual specificity phosphatase 5 (DUSP5), mRNA [NM_004419]	dual specificity phosphatase 5	1847	GO:0005515|GO:0000188|GO:0001706|GO:0006470|GO:0005634|GO:0008138|GO:0035335|GO:0017017|GO:0004725	chr10:112270900-112270959	FALSE	hs|10q25.2	ENST00000369583	NM_004419	NM_004419	THC2467211	Hs.2128
A_33_P3399061	852.402	105.173	0	-2.7849	-2.7849	0.145098	P	P	ADARB1	Homo sapiens adenosine deaminase, RNA-specific, B1 (ADARB1), transcript variant 4, non-coding RNA [NR_027673]	adenosine deaminase, RNA-specific, B1	104	GO:0003725|GO:0005515|GO:0006397|GO:0010467|GO:0006396|GO:0030336|GO:0008285|GO:0003726|GO:0016556|GO:0016553|GO:0003723|GO:0005730|GO:0005634|GO:0003729|GO:0046872|GO:0006382|GO:0051607|GO:0005737|GO:0044387|GO:0004000|GO:0045087|GO:0051726|GO:0005654|GO:0045070	chr21:46554660-46554719	FALSE	hs|21q22.3	ENST00000611195	NR_027673	NR_027673	THC2747756	Hs.474018
A_19_P00318418	1396.02	172.782	0	-2.78043	-2.78043	0.145549	P	P	TBXAS1	Homo sapiens thromboxane A synthase 1 (platelet) (TBXAS1), transcript variant 5, mRNA [NM_001166254]	thromboxane A synthase 1 (platelet)	6916	GO:0019369|GO:0019371|GO:0006805|GO:0005506|GO:0044281|GO:0006690|GO:0004497|GO:0045907|GO:0030644|GO:0005789|GO:0016021|GO:0016705|GO:0004796|GO:0055114|GO:0020037	chr7:139487166-139487225	FALSE	hs|7q34	ENST00000481440	NM_001166254	NM_001166254	NP838323	Hs.520757
A_33_P3381513	101.487	12.5679	0	-2.77961	-2.77961	0.145631	P	P	CD274	Homo sapiens CD274 molecule (CD274), transcript variant 1, mRNA [NM_014143]	CD274 molecule	29126	GO:0005515|GO:2001181|GO:0070232|GO:0005886|GO:0032693|GO:0046006|GO:0046007|GO:0031295|GO:0012505|GO:0007165|GO:0006955|GO:0042102|GO:0016021|GO:0032689|GO:0007166|GO:0009897|GO:0070062	chr9:5465546-5465605	FALSE	hs|9p24.1	ENST00000492923	NM_014143	NM_014143	NP842590	Hs.521989
A_24_P250922	284.57	35.2471	0	-2.77934	-2.77934	0.145659	P	P	PTGS2	Homo sapiens prostaglandin-endoperoxide synthase 2 (prostaglandin G/H synthase and cyclooxygenase) (PTGS2), mRNA [NM_000963]	prostaglandin-endoperoxide synthase 2 (prostaglandin G/H synthase and cyclooxygenase)	5743	GO:0019369|GO:0006693|GO:0035633|GO:0019674|GO:0010042|GO:0042803|GO:0071636|GO:0031622|GO:0034644|GO:0004601|GO:0001516|GO:0032496|GO:0051926|GO:0007613|GO:0007612|GO:0006979|GO:0032355|GO:0042633|GO:0007566|GO:0051968|GO:0031394|GO:0051384|GO:0045786|GO:0071318|GO:0043234|GO:0070542|GO:0050873|GO:0032227|GO:0005789|GO:0019899|GO:0055114|GO:0020037|GO:0042346|GO:0043005|GO:0008285|GO:0006767|GO:…	chr1:186641528-186641469	FALSE	hs|1q31.1	ENST00000367468	NM_000963	NM_000963	THC2462726	Hs.196384
A_19_P00318261	521.976	64.7239	0	-2.77774	-2.77774	0.14582	P	P	SNORA26	Homo sapiens small nucleolar RNA, H/ACA box 26 (SNORA26), small nucleolar RNA [NR_003016]	small nucleolar RNA, H/ACA box 26	677810		chr4:53579467-53579526	FALSE	hs|4q12		NR_003016	NR_003016	THC2498220	Hs.635034
A_24_P346855	289.272	35.9031	0	-2.77638	-2.77638	0.145957	P	P	MKI67	Homo sapiens marker of proliferation Ki-67 (MKI67), transcript variant 1, mRNA [NM_002417]	marker of proliferation Ki-67	4288	GO:0005515|GO:0000793|GO:0005737|GO:0007126|GO:0016020|GO:0008283|GO:0005730|GO:0005634|GO:0008022|GO:0005524|GO:0000775	chr10:129895700-129895641	FALSE	hs|10q26.2	ENST00000617118	NM_002417	NM_002417	THC2469008	Hs.80976
A_23_P133123	1826.9	226.963	0	-2.775	-2.775	0.146097	P	P	MND1	Homo sapiens meiotic nuclear divisions 1 homolog (S. cerevisiae) (MND1), transcript variant 1, mRNA [NM_032117]	meiotic nuclear divisions 1 homolog (S. cerevisiae)	84057	GO:0051321|GO:0006310|GO:0005634|GO:0003677	chr4:154335985-154336044	FALSE	hs|4q31.3	ENST00000622785	NM_032117	NM_032117	THC2474450	Hs.294088
A_32_P151800	628.999	78.3466	0	-2.77125	-2.77125	0.146478	P	P	FAM72D	Homo sapiens family with sequence similarity 72, member D (FAM72D), mRNA [NM_207418]	family with sequence similarity 72, member D	728833		chr1:143897200-143897141	FALSE	hs|1q21.1	ENST00000584486	NM_207418	NM_207418	THC2559758	Hs.535577
A_23_P50108	9123.64	1138.37	0	-2.76876	-2.76876	0.14673	P	P	NDC80	Homo sapiens NDC80 kinetochore complex component (NDC80), mRNA [NM_006101]	NDC80 kinetochore complex component	10403	GO:0005515|GO:0000132|GO:0005634|GO:0005829|GO:0051315|GO:0007067|GO:0000070|GO:0007059|GO:0016020|GO:0000942|GO:0000777|GO:0005200|GO:0000776|GO:0008608|GO:0000278|GO:0007052|GO:0031262|GO:0000775|GO:0051301	chr18:2610798-2610857	FALSE	hs|18p11.32	ENST00000261597	NM_006101	NM_006101	THC2461995	Hs.414407
A_23_P162165	132.695	16.5704	0	-2.76756	-2.76756	0.146852	P	P	KCTD14	Homo sapiens potassium channel tetramerization domain containing 14 (KCTD14), transcript variant 1, mRNA [NM_023930]	potassium channel tetramerization domain containing 14	65987	GO:0051260	chr11:77727551-77727492	FALSE	hs|11q14.1	ENST00000612612	NM_023930	NM_023930	THC2471504	Hs.709780
A_33_P3235905	117.456	14.7204	0	-2.76236	-2.76236	0.147382	P	P		PREDICTED: Homo sapiens uncharacterized LOC100996374 (LOC100996374), misc_RNA [XR_159295]				chr17:73072559-73072618	FALSE	hs|17q25.1	ENST00000455685	XR_159295			Hs.741930
A_33_P3374504	244.588	30.6845	0	-2.7609	-2.7609	0.147532	P	P	TXNRD2	Homo sapiens thioredoxin reductase 2 (TXNRD2), transcript variant 2, mRNA [NM_001282512]	thioredoxin reductase 2	10587	GO:0005515|GO:0050661|GO:0050660|GO:0045340|GO:0005739|GO:0050787|GO:0005759|GO:0000305|GO:0004791|GO:0045454|GO:0000302|GO:0016152|GO:0055114	chr22:19882715-19882656	FALSE	hs|22q11.21	ENST00000334363	NM_001282512	NM_001282512	THC2482873	Hs.443430
A_23_P74115	2173.7	273.207	0	-2.75821	-2.75821	0.147807	P	P	RAD54L	Homo sapiens RAD54-like (S. cerevisiae) (RAD54L), transcript variant 1, mRNA [NM_003579]	RAD54-like (S. cerevisiae)	8438	GO:0005515|GO:0051276|GO:0042493|GO:0004386|GO:0005634|GO:0006310|GO:0003677|GO:0005524|GO:0000733|GO:0006281|GO:0007126|GO:0000724|GO:0010212|GO:0005654	chr1:46744038-46744097	FALSE	hs|1p34.1	ENST00000371975	NM_003579	NM_003579	THC2462107	Hs.642042
A_23_P397238	1399.67	177.136	0	-2.74829	-2.74829	0.148828	P	P	FKBP1A	Homo sapiens FK506 binding protein 1A, 12kDa (FKBP1A), transcript variant 2, mRNA [NM_054014]	FK506 binding protein 1A, 12kDa	2280	GO:0005515|GO:0030018|GO:0055010|GO:0019221|GO:0046332|GO:0042803|GO:0042026|GO:0006936|GO:0006458|GO:0006457|GO:0010039|GO:0031398|GO:0007179|GO:0043123|GO:0070062|GO:0051209|GO:0014802|GO:0003755|GO:0005160|GO:0032925|GO:0044325|GO:0060347|GO:0007183|GO:0042110|GO:0019855|GO:0050776|GO:0070588|GO:0005789|GO:0030544|GO:0019899|GO:0000413|GO:0022417|GO:0005829|GO:0032092|GO:0032880|GO:0005737|GO:…	chr20:1352589-1352530	FALSE	hs|20p13	ENST00000381719	NM_054014	NM_054014	THC2472790	Hs.471933
A_22_P00017392	1370.82	174.081	0	-2.74333	-2.74333	0.14934	P	P	APCDD1L-AS1	Homo sapiens APCDD1L antisense RNA 1 (head to head) (APCDD1L-AS1), long non-coding RNA [NR_034147]	APCDD1L antisense RNA 1 (head to head)	149773		chr20:57090734-57090793	FALSE	hs|20q13.32	ENST00000427794	NR_034147	NR_034147	THC2519259	Hs.729646
A_33_P3367701	117.435	14.9356	0	-2.74116	-2.74116	0.149564	P	P	TMEM164	Homo sapiens transmembrane protein 164 (TMEM164), transcript variant 2, mRNA [NM_032227]	transmembrane protein 164	84187	GO:0016021	chrX:109416711-109416770	FALSE	hs|Xq23	ENST00000288381	NM_032227	NM_032227	THC2483947	Hs.496572
A_33_P3339361	233.106	29.8087	0	-2.73331	-2.73331	0.15038	P	P	ARHGAP11A	Homo sapiens Rho GTPase activating protein 11A (ARHGAP11A), transcript variant 2, mRNA [NM_199357]	Rho GTPase activating protein 11A	9824	GO:0043547|GO:0051056|GO:0007264|GO:0005829|GO:0005096	chr15:32928084-32928143	FALSE	hs|15q13.3		NM_199357	NM_199357	THC2478379	Hs.591130
A_21_P0000351	12018.9	1550.59	0	-2.72054	-2.72054	0.151717	P	P	SCARNA22	Homo sapiens small Cajal body-specific RNA 22 (SCARNA22), guide RNA [NR_003004]	small Cajal body-specific RNA 22	677770		chr4:1976428-1976487	FALSE	hs|4p16.3		NR_003004	NR_003004	THC2774769	Hs.676951
A_23_P15844	118.657	15.3167	0	-2.71974	-2.71974	0.151801	P	P	BRIP1	Homo sapiens BRCA1 interacting protein C-terminal helicase 1 (BRIP1), mRNA [NM_032043]	BRCA1 interacting protein C-terminal helicase 1	83990	GO:0005515|GO:0031965|GO:0051539|GO:0006357|GO:0005634|GO:0044281|GO:0003677|GO:0005524|GO:0046872|GO:0006302|GO:0005737|GO:0004003|GO:0000077|GO:0032508	chr17:59760967-59760908	FALSE	hs|17q23.2	ENST00000259008	NM_032043	NM_032043	THC2473729	Hs.128903
A_33_P3420466	192.441	24.8758	0	-2.71773	-2.71773	0.152013	P	P	MATN3	Homo sapiens matrilin 3 (MATN3), mRNA [NM_002381]	matrilin 3	4148	GO:0005515|GO:0001501|GO:0030198|GO:0005578|GO:0005576|GO:0005201	chr2:20194120-20194061	FALSE	hs|2p24.1	ENST00000421259	NM_002381	NM_002381	THC2472842	Hs.656199
A_23_P68610	7923.75	1026.88	0	-2.71405	-2.71405	0.152402	P	P	TPX2	Homo sapiens TPX2, microtubule-associated (TPX2), mRNA [NM_012112]	TPX2, microtubule-associated	22974	GO:0005515|GO:0019901|GO:0060236|GO:0008283|GO:0005874|GO:0005819|GO:0006915|GO:0005634|GO:0005525|GO:0005524|GO:0032147|GO:0000922|GO:0005737|GO:0007067|GO:0015630|GO:0043203|GO:0005654|GO:0051301	chr20:30388973-30389032	FALSE	hs|20q11.21	ENST00000340513	NM_012112	NM_012112	THC2611534	Hs.244580
A_23_P99292	293.984	38.3681	0	-2.70389	-2.70389	0.153479	P	P	RAD51AP1	Homo sapiens RAD51 associated protein 1 (RAD51AP1), transcript variant 2, mRNA [NM_006479]	RAD51 associated protein 1	10635	GO:0005515|GO:0006281|GO:0003690|GO:0003697|GO:0000724|GO:0003723|GO:0005634|GO:0071479|GO:0010569	chr12:4668182-4668241	FALSE	hs|12p13.32	ENST00000535558	NM_006479	NM_006479	NP1211323	Hs.730696
A_33_P3238415	854.18	112.353	0	-2.69263	-2.69263	0.154681	P	P	GSG1	Homo sapiens germ cell associated 1 (GSG1), transcript variant 3, mRNA [NM_001080554]	germ cell associated 1	83445	GO:0005789|GO:0016021|GO:0070063	chr12:13237895-13237836	FALSE	hs|12p13.1	ENST00000351606	NM_001080554	NM_001080554	NP526599	Hs.240053
A_24_P113144	128.063	16.8452	0	-2.69257	-2.69257	0.154688	P	P	ATAD5	Homo sapiens ATPase family, AAA domain containing 5 (ATAD5), mRNA [NM_024857]	ATPase family, AAA domain containing 5	79915	GO:0005634|GO:0005524|GO:0006974	chr17:29221595-29221654	FALSE	hs|17q11.2	ENST00000321990	NM_024857	NM_024857	THC2473993	Hs.528902
A_22_P00017341	2030.25	268.839	0	-2.68297	-2.68297	0.15572	P	P	ERVMER34-1	Homo sapiens endogenous retrovirus group MER34, member 1 (ERVMER34-1), transcript variant 2, mRNA [NM_001242690]	endogenous retrovirus group MER34, member 1	100288413	GO:0019031|GO:0016021	chr4:53617162-53617103	FALSE	hs|4q12	ENST00000454756	NM_001242690	NM_001242690	THC2546420	Hs.363087
A_23_P118615	162.542	21.5677	0	-2.68	-2.68	0.156042	P	P	ABCA8	Homo sapiens ATP-binding cassette, sub-family A (ABC1), member 8 (ABCA8), transcript variant 2, mRNA [NM_007168]	ATP-binding cassette, sub-family A (ABC1), member 8	10351	GO:0005886|GO:0008152|GO:0006810|GO:0005743|GO:0042626|GO:0016021|GO:0055085|GO:0005524	chr17:66865909-66865850	FALSE	hs|17q24.2	ENST00000430352	NM_007168	NM_007168	THC2463630	Hs.58351
A_33_P3351851	423.597	56.2844	0	-2.67802	-2.67802	0.156256	P	P	HIST1H4L	Homo sapiens histone cluster 1, H4l (HIST1H4L), mRNA [NM_003546]	histone cluster 1, H4l	8368	GO:0005515|GO:0010467|GO:0006325|GO:0005634|GO:0045653|GO:0000723|GO:0000183|GO:0000786|GO:0070062|GO:0035574|GO:0035575|GO:0046982|GO:0006334|GO:0006335|GO:0005576|GO:0006336|GO:0000228|GO:0003677|GO:0032776|GO:0034080|GO:0043234|GO:0016020|GO:0045814|GO:0040029|GO:0005654|GO:0000278	chr6:27841113-27841054	FALSE	hs|6p22.1	ENST00000618305	NM_003546	NM_003546	THC2486688	Hs.533295
A_33_P3230017	1120.68	148.996	0	-2.67717	-2.67717	0.156348	P	P	AURKAPS1	Homo sapiens aurora kinase A pseudogene 1 (AURKAPS1), non-coding RNA [NR_001587]	aurora kinase A pseudogene 1	6791		chr1:220439717-220439658	FALSE	hs|1q41	ENST00000462353	NR_001587	NR_001587	THC2648480	Hs.744357
A_23_P142878	2735.64	364.081	0	-2.67568	-2.67568	0.156509	P	P	ATOH8	Homo sapiens atonal homolog 8 (Drosophila) (ATOH8), mRNA [NM_032827]	atonal homolog 8 (Drosophila)	84913	GO:0006355|GO:0046983|GO:0005634|GO:0003677|GO:0030154|GO:0006351|GO:0007399	chr2:86014868-86014927	FALSE	hs|2p11.2	ENST00000306279	NM_032827	NM_032827	THC2622332	Hs.135569
A_23_P338479	277.172	36.8977	0	-2.67531	-2.67531	0.156549	P	P	CD274	Homo sapiens CD274 molecule (CD274), transcript variant 1, mRNA [NM_014143]	CD274 molecule	29126	GO:0005515|GO:2001181|GO:0070232|GO:0005886|GO:0032693|GO:0046006|GO:0046007|GO:0031295|GO:0012505|GO:0007165|GO:0006955|GO:0042102|GO:0016021|GO:0032689|GO:0007166|GO:0009897|GO:0070062	chr9:5468310-5468369	FALSE	hs|9p24.1	ENST00000381577	NM_014143	NM_014143	THC2475254	Hs.521989
A_23_P253752	892.601	118.925	0	-2.67409	-2.67409	0.156682	P	P	MTFR2	Homo sapiens mitochondrial fission regulator 2 (MTFR2), transcript variant 2, mRNA [NM_138419]	mitochondrial fission regulator 2	113115	GO:0009060|GO:0005739|GO:0000266|GO:0007005	chr6:136552451-136552392	FALSE	hs|6q23.3	ENST00000420702	NM_138419	NM_138419	THC2473271	Hs.121536
A_33_P3807062	8325.73	1110.78	0	-2.67213	-2.67213	0.156895	P	P	HJURP	Homo sapiens Holliday junction recognition protein (HJURP), transcript variant 1, mRNA [NM_018410]	Holliday junction recognition protein	55355	GO:0005515|GO:0005730|GO:0006334|GO:0005634|GO:0003677|GO:0042802|GO:0034080|GO:0042393|GO:0005737|GO:0007049|GO:0007059|GO:0051101|GO:0043254|GO:0000777|GO:0005654|GO:0000775	chr2:234746088-234746029	FALSE	hs|2q37.1	ENST00000433484	NM_018410	NM_018410	THC2461196	Hs.532968
A_23_P75071	346.428	46.3104	0	-2.66928	-2.66928	0.157205	P	P	KIF20B	Homo sapiens kinesin family member 20B (KIF20B), transcript variant 2, mRNA [NM_016195]	kinesin family member 20B	9585	GO:0008017|GO:0005813|GO:0007088|GO:0050699|GO:2001222|GO:0005874|GO:2000114|GO:0005730|GO:0005819|GO:0001843|GO:0003777|GO:0005524|GO:0005737|GO:0007067|GO:0070201|GO:0008152|GO:0005654|GO:0007050|GO:0016887|GO:0051301|GO:0007018	chr10:91534055-91534114	FALSE	hs|10q23.31	ENST00000371728	NM_016195	NM_016195	THC2583299	Hs.240
A_23_P339098	2391.1	320.256	0	-2.6665	-2.6665	0.157508	P	P	SLC35F2	Homo sapiens solute carrier family 35, member F2 (SLC35F2), mRNA [NM_017515]	solute carrier family 35, member F2	54733	GO:0008150|GO:0003674|GO:0006810|GO:0016021|GO:0005575	chr11:107661964-107661905	FALSE	hs|11q22.3	ENST00000525071	NM_017515	NM_017515	THC2553882	Hs.524014
A_33_P3229370	278.038	37.3377	0	-2.6627	-2.6627	0.157923	P	P	ID4	Homo sapiens inhibitor of DNA binding 4, dominant negative helix-loop-helix protein (ID4), mRNA [NM_001546]	inhibitor of DNA binding 4, dominant negative helix-loop-helix protein	3400	GO:0005515|GO:0008284|GO:0022010|GO:0045599|GO:0005634|GO:0007405|GO:0005737|GO:0000082|GO:0045944|GO:0001085|GO:0046983|GO:0045444|GO:0021895|GO:0006357|GO:0003714|GO:0000122|GO:0006351|GO:0045669|GO:0048712|GO:0021766|GO:0045665|GO:0048715|GO:0007623|GO:0034613|GO:0045892	chr6:19840841-19840900	FALSE	hs|6p22.3	ENST00000378700	NM_001546	NM_001546	THC2466308	Hs.519601
A_33_P3392320	228.28	30.7721	0	-2.65724	-2.65724	0.158522	P	P	SLC6A15	Homo sapiens solute carrier family 6 (neutral amino acid transporter), member 15 (SLC6A15), transcript variant 2, mRNA [NM_018057]	solute carrier family 6 (neutral amino acid transporter), member 15	55117	GO:0005886|GO:0005328|GO:0005326|GO:0006865|GO:0005298|GO:0055085|GO:0015804|GO:0015820|GO:0005887|GO:0035524|GO:0015824|GO:0006836|GO:0016021|GO:0006814|GO:0006811	chr12:85277583-85277524	FALSE	hs|12q21.31	ENST00000450363	NM_018057	NM_018057	THC2481280	Hs.44424
A_33_P3322259	192.827	26.0416	0	-2.65455	-2.65455	0.158819	P	P	TSPY10	Homo sapiens testis specific protein, Y-linked 10 (TSPY10), mRNA [NM_001282469]	testis specific protein, Y-linked 10	100289087	GO:0007506|GO:0005737|GO:0006334|GO:0005634|GO:0007283|GO:0030154	chrY:9366644-9366703	FALSE	hs|Yp11.2	ENST00000622923	NM_001282469	NM_001282469	NP096549	Hs.646249
A_23_P88691	194.584	26.3022	0	-2.65327	-2.65327	0.158959	P	P	CHRNA5	Homo sapiens cholinergic receptor, nicotinic, alpha 5 (neuronal) (CHRNA5), mRNA [NM_000745]	cholinergic receptor, nicotinic, alpha 5 (neuronal)	1138	GO:0030054|GO:0005886|GO:0007268|GO:0005892|GO:0035095|GO:0007165|GO:0034220|GO:0015464|GO:0045211|GO:0006810|GO:0004889|GO:0006812|GO:0015276	chr15:78885456-78885515	FALSE	hs|15q25.1	ENST00000299565	NM_000745	NM_000745	THC2506215	Hs.1614
A_23_P143994	298.597	40.5066	0	-2.6481	-2.6481	0.15953	P	P	FANCD2	Homo sapiens Fanconi anemia, complementation group D2 (FANCD2), transcript variant 2, mRNA [NM_001018115]	Fanconi anemia, complementation group D2	2177	GO:0007129|GO:0005515|GO:0000793|GO:0006281|GO:0005794|GO:0070182|GO:0007276|GO:0005654|GO:0010332|GO:0043231	chr3:10143006-10143065	FALSE	hs|3p25.3	ENST00000421731	NM_001018115	NM_001018115	THC2521905	Hs.208388
A_23_P24129	18205.4	2471.52	0	-2.64702	-2.64702	0.159649	P	P	DKK1	Homo sapiens dickkopf WNT signaling pathway inhibitor 1 (DKK1), mRNA [NM_012242]	dickkopf WNT signaling pathway inhibitor 1	22943	GO:0005515|GO:0090082|GO:0005886|GO:0030178|GO:0042662|GO:0042663|GO:0030326|GO:0090244|GO:0060394|GO:0005615|GO:0030514|GO:0031333|GO:0033137|GO:0004871|GO:0032526|GO:0090090|GO:0001942|GO:0048019|GO:0001706|GO:0001707|GO:2000726|GO:0005576|GO:0000122|GO:0048642|GO:0000904|GO:0060325|GO:1900116|GO:0031901|GO:0002090|GO:0030900|GO:0008083|GO:0050750	chr10:54076687-54076746	FALSE	hs|10q21.1	ENST00000373970	NM_012242	NM_012242	THC2788650	Hs.40499
A_23_P162719	901.814	122.435	0	-2.64694	-2.64694	0.159658	P	P	DIAPH3	Homo sapiens diaphanous-related formin 3 (DIAPH3), transcript variant 2, mRNA [NM_030932]	diaphanous-related formin 3	81624	GO:0030036|GO:0017048|GO:0005634|GO:0003779|GO:0007283|GO:0005829	chr13:60453455-60453396	FALSE	hs|13q21.2	ENST00000400324	NM_030932	NM_030932	NP299061	Hs.283127
A_23_P251421	2314	314.703	0	-2.64446	-2.64446	0.159933	P	P	CDCA7	Homo sapiens cell division cycle associated 7 (CDCA7), transcript variant 1, mRNA [NM_031942]	cell division cycle associated 7	83879	GO:0006355|GO:0005737|GO:0042127|GO:0006915|GO:0005654|GO:0005634|GO:0006351	chr2:174233490-174233549	FALSE	hs|2q31.1	ENST00000467411	NM_031942	NM_031942	NP1165009	Hs.470654
A_23_P22800	482.712	65.7503	0	-2.64222	-2.64222	0.160181	P	P	TSPY3	Homo sapiens testis specific protein, Y-linked 3 (TSPY3), mRNA [NM_001077697]	testis specific protein, Y-linked 3	728137	GO:0007506|GO:0005737|GO:0006334|GO:0005634|GO:0007283|GO:0030154	chrY:9237685-9237850	FALSE	hs|Yp11.2	ENST00000623101	NM_001077697	NM_001077697	THC2478895	Hs.556121
A_24_P227091	2423.2	330.156	0	-2.64183	-2.64183	0.160225	P	P	KIF11	Homo sapiens kinesin family member 11 (KIF11), mRNA [NM_004523]	kinesin family member 11	3832	GO:0008017|GO:0007100|GO:0032403|GO:0005829|GO:0019886|GO:0005737|GO:0007059|GO:0008574|GO:0005876|GO:0090307|GO:0007051|GO:0007052|GO:0016887|GO:0007018|GO:0005871|GO:0019901|GO:0005874|GO:0005819|GO:0046602|GO:0003777|GO:0005524|GO:0000922|GO:0007067|GO:0016020|GO:0007596|GO:0008152|GO:0051301	chr10:94414627-94414686	FALSE	hs|10q23.33	ENST00000260731	NM_004523	NM_004523	THC2462785	Hs.8878
A_33_P3285260	2161.3	294.83	0	-2.64008	-2.64008	0.16042	P	P		chromosome 21 open reading frame 33 [Source:HGNC Symbol;Acc:HGNC:1273] [ENST00000493883]				chr21:45561240-45561299	FALSE	hs|21q22.3	ENST00000493883	XM_006710101	XM_006710101	THC2648524
A_32_P66364	184.939	25.2353	0	-2.63966	-2.63966	0.160466	P	P	PPP1R1C	Homo sapiens protein phosphatase 1, regulatory (inhibitor) subunit 1C (PPP1R1C), transcript variant 3, mRNA [NM_001080545]	protein phosphatase 1, regulatory (inhibitor) subunit 1C	151242	GO:0035556|GO:0007049|GO:0005737|GO:1900087|GO:0030307|GO:0004864|GO:0004865|GO:0006469|GO:0051301	chr2:182982132-182982191	FALSE	hs|2q31.3	ENST00000479855	NM_001080545	NM_001080545	THC2535375	Hs.10941
A_23_P205567	410.062	56.5119	0	-2.62535	-2.62535	0.162066	P	P	PRKCH	Homo sapiens protein kinase C, eta (PRKCH), mRNA [NM_006255]	protein kinase C, eta	5583	GO:0004699|GO:2000810|GO:0005886|GO:0010744|GO:0030168|GO:0060252|GO:0050861|GO:0005524|GO:0070528|GO:0046872|GO:0005829|GO:0007165|GO:0005737|GO:0051092|GO:0045618|GO:0005911|GO:0007596|GO:0034351|GO:0006468|GO:0004697|GO:0019899|GO:0017160|GO:0070062	chr14:62017283-62017342	FALSE	hs|14q23.1	ENST00000556245	NM_006255	NM_006255	THC2461612	Hs.333907
A_22_P00015351	220.48	30.4086	0	-2.62422	-2.62422	0.162192	P	P	lnc-SPRYD7-1	LNCipedia lincRNA (lnc-SPRYD7-1), lincRNA [lnc-SPRYD7-1:2]	lnc-SPRYD7-1:2			chr13:50618650-50618591	FALSE	hs|13q14.2		BC026275		THC2590792	Hs.547964
A_24_P902052	4402.3	607.516	0	-2.62339	-2.62339	0.162286	P	P	DANCR	Homo sapiens differentiation antagonizing non-protein coding RNA (DANCR), long non-coding RNA [NR_024031]	differentiation antagonizing non-protein coding RNA	57291		chr4:53579709-53579768	FALSE	hs|4q12	ENST00000411630	NR_024031	NR_024031	THC2515301	Hs.744077
A_19_P00316340	880.439	121.609	0	-2.6221	-2.6221	0.162431	P	P	LOC100506860	Homo sapiens uncharacterized LOC100506860 (LOC100506860), long non-coding RNA [NR_109780]	uncharacterized LOC100506860	100506860		chr7:130606643-130606702	FALSE	hs|7q32.3			NR_109780	THC2530046	Hs.635013
A_23_P422212	148.885	20.6111	0	-2.61883	-2.61883	0.1628	P	P	SLC35F3	Homo sapiens solute carrier family 35, member F3 (SLC35F3), transcript variant 1, mRNA [NM_173508]	solute carrier family 35, member F3	148641	GO:0015888|GO:0016021	chr1:234460130-234460189	FALSE	hs|1q42.2	ENST00000366617	NM_173508	NM_173508	THC2486904	Hs.158748
A_23_P154050	170.116	23.5891	0	-2.61646	-2.61646	0.163068	P	P	CDK15	Homo sapiens cyclin-dependent kinase 15 (CDK15), transcript variant 3, mRNA [NM_139158]	cyclin-dependent kinase 15	65061	GO:0005515|GO:0051726|GO:0006468|GO:0005524|GO:0046872|GO:0004693	chr2:202700454-202712130	FALSE	hs|2q33.1	ENST00000451080	NM_139158	NM_139158	THC2475754	Hs.348711
A_23_P335981	428.285	59.51	0	-2.6135	-2.6135	0.163403	P	P	HOXC12	Homo sapiens homeobox C12 (HOXC12), mRNA [NM_173860]	homeobox C12	3228	GO:0043565|GO:0006355|GO:0007275|GO:0005634|GO:0006351	chr12:54350226-54350285	FALSE	hs|12q13.13	ENST00000243103	NM_173860	NM_173860	THC2766273	Hs.381267
A_22_P00012089	104.118	14.4823	0	-2.61198	-2.61198	0.163574	P	P	lnc-PMP2-1	AGENCOURT_6708056 NIH_MGC_115 Homo sapiens cDNA clone IMAGE:5753035 5', mRNA sequence [BM921547]	lnc-PMP2-1:2			chr8:82192195-82192136	FALSE	hs|8q21.13		XM_005276020	XM_005276020	THC2514912	Hs.733361
A_23_P338534	114.642	15.9479	0	-2.61183	-2.61183	0.163591	P	P	HIF3A	Homo sapiens hypoxia inducible factor 3, alpha subunit (HIF3A), transcript variant 2, mRNA [NM_022462]	hypoxia inducible factor 3, alpha subunit	64344	GO:0003700|GO:0006357|GO:0006366|GO:0003714|GO:0003713|GO:0061418|GO:0071456|GO:0003677|GO:0005829|GO:0007165|GO:0046983|GO:0005654|GO:0004871	chr19:46828821-46828880	FALSE	hs|19q13.32	ENST00000244302	NM_022462	NM_022462	THC2479152	Hs.420830
A_21_P0005075	186.436	25.9383	0	-2.61165	-2.61165	0.163612	P	P	lnc-TMEM242-1	LNCipedia lincRNA (lnc-TMEM242-1), lincRNA [lnc-TMEM242-1:1]	lnc-TMEM242-1:1			chr6:157541467-157541408	FALSE	hs|6q25.3
A_19_P00812135	129.608	18.0525	0	-2.61002	-2.61002	0.163797	P	P	LOC100130417	Homo sapiens uncharacterized LOC100130417 (LOC100130417), transcript variant 1, long non-coding RNA [NR_026874]	uncharacterized LOC100130417	100130417		chr1:852947-852888	FALSE	hs|1p36.33	ENST00000417705	NR_026874	NR_026874		Hs.200644
A_33_P3334448	387.529	54.0148	0	-2.60901	-2.60901	0.163912	P	P	SNORA62	Homo sapiens small nucleolar RNA, H/ACA box 62 (SNORA62), small nucleolar RNA [NR_002324]	small nucleolar RNA, H/ACA box 62	6044		chr3:39452639-39452698	FALSE	hs|3p22.1	ENST00000495394	NR_002324	NR_002324	THC2557477	Hs.449909
A_32_P171328	29727.3	4159.24	0	-2.60353	-2.60353	0.164536	P	P	UBE2S	Homo sapiens ubiquitin-conjugating enzyme E2S (UBE2S), mRNA [NM_014501]	ubiquitin-conjugating enzyme E2S	27338	GO:0010994|GO:0035519|GO:0085020|GO:0010458|GO:0004842|GO:0016874|GO:0005524|GO:0031145|GO:0044314|GO:0051488|GO:0070534|GO:0005737|GO:0070979|GO:0019787|GO:0005680|GO:0006464|GO:0031625|GO:0051301	chr19:55912744-55912685	FALSE	hs|19q13.42	ENST00000264552	NM_014501	NM_014501	THC2548076	Hs.396393
A_23_P54840	200324	28077.4	0	-2.60098	-2.60098	0.164826	P	P	MT1A	Homo sapiens metallothionein 1A (MT1A), mRNA [NM_005946]	metallothionein 1A	4489	GO:0071294|GO:0005515|GO:0048471|GO:0005737|GO:0008270|GO:0005634|GO:0071276|GO:0045926	chr16:56673205-56673808	FALSE	hs|16q12.2	ENST00000290705	NM_005946	NM_005946	THC2486497	Hs.655199
A_21_P0011334	111.728	15.6664	0	-2.60037	-2.60037	0.164896	P	P	LINC01583	Homo sapiens long intergenic non-protein coding RNA 1583 (LINC01583), long non-coding RNA [NR_120367]	long intergenic non-protein coding RNA 1583	101929690		chr15:82387963-82388022	FALSE	hs|15q25.2	ENST00000559788	NR_120367	NR_120367	THC2685542	Hs.176109
A_23_P411335	837.709	117.521	0	-2.59965	-2.59965	0.164978	P	P	SGOL2	Homo sapiens shugoshin-like 2 (S. pombe) (SGOL2), transcript variant 1, mRNA [NM_152524]	shugoshin-like 2 (S. pombe)	151246	GO:0005515|GO:0030892|GO:0000777|GO:0005654|GO:0051754|GO:0000278|GO:0000775|GO:0051301|GO:0005829	chr2:201438513-201438572	FALSE	hs|2q33.1	ENST00000357799	NM_152524	NM_152524	THC2463823	Hs.655182
A_23_P66732	168.617	23.7087	0	-2.59639	-2.59639	0.165351	P	P	GSG2	Homo sapiens germ cell associated 2 (haspin) (GSG2), mRNA [NM_031965]	germ cell associated 2 (haspin)	83903	GO:0090231|GO:0005515|GO:0005813|GO:0005694|GO:0005819|GO:2000134|GO:0005634|GO:0071459|GO:0003677|GO:0005524|GO:0072354|GO:0035556|GO:0005737|GO:0004672|GO:2000751|GO:0006468|GO:0007064	chr17:3629418-3629477	FALSE	hs|17p13.2	ENST00000325418	NM_031965	NM_031965	THC2473551	Hs.534059
A_23_P73097	4222.54	594.349	0	-2.59486	-2.59486	0.165528	P	P	RGS20	Homo sapiens regulator of G-protein signaling 20 (RGS20), transcript variant 1, mRNA [NM_170587]	regulator of G-protein signaling 20	8601	GO:0043547|GO:0005515|GO:0005737|GO:0008277|GO:0005886|GO:0038032|GO:0005634|GO:0005096	chr8:54871444-54871503	FALSE	hs|8q11.23	ENST00000276500	NM_170587	NM_170587	NP1213704	Hs.368733
A_24_P263653	155.797	21.9642	0	-2.59257	-2.59257	0.165791	P	P	DOCK2	Homo sapiens dedicator of cytokinesis 2 (DOCK2), mRNA [NM_004946]	dedicator of cytokinesis 2	1794	GO:0005515|GO:0001771|GO:0030036|GO:0046633|GO:0007264|GO:0032855|GO:0045059|GO:0050690|GO:0005829|GO:0012505|GO:0050766|GO:0042608|GO:0044351|GO:0006935|GO:0016020|GO:0001768|GO:0045060|GO:0016032|GO:0001766|GO:0002277|GO:0005856|GO:0030675|GO:0030676|GO:0070062	chr5:169188615-169230106	FALSE	hs|5q35.1	ENST00000520836	NM_004946	NM_004946	THC2486410	Hs.586174
A_23_P48835	8225.47	1163	0	-2.58838	-2.58838	0.166273	P	P	KIF23	Homo sapiens kinesin family member 23 (KIF23), transcript variant 1, mRNA [NM_138555]	kinesin family member 23	9493	GO:0005515|GO:0008017|GO:0051256|GO:0072686|GO:0005634|GO:0005829|GO:0000910|GO:0019886|GO:0016887|GO:0007018|GO:0005871|GO:0005813|GO:0000281|GO:0032467|GO:0000022|GO:0005874|GO:0005819|GO:0030496|GO:0003777|GO:0005524|GO:0045171|GO:0007596|GO:0008152|GO:0005654|GO:0097149|GO:0000278|GO:0005925	chr15:69740524-69740583	FALSE	hs|15q23	ENST00000260363	NM_138555	NM_138555	THC2463377	Hs.270845
A_32_P194264	522.992	74.1252	0	-2.58488	-2.58488	0.166676	P	P	CHAC2	Homo sapiens ChaC, cation transport regulator homolog 2 (E. coli) (CHAC2), mRNA [NM_001008708]	ChaC, cation transport regulator homolog 2 (E. coli)	494143	GO:0008150|GO:0003674|GO:0016746|GO:0008152|GO:0005575	chr2:54001454-54001513	FALSE	hs|2p16.2	ENST00000295304	NM_001008708	NM_001008708	THC2473883	Hs.585944
A_24_P267686	378.968	53.8753	0	-2.58051	-2.58051	0.167182	P	P						chr22:19005666-19005607	FALSE	hs|22q11.21	ENST00000603208
A_23_P155969	219.883	31.2903	0	-2.57908	-2.57908	0.167348	P	P	PLK4	Homo sapiens polo-like kinase 4 (PLK4), transcript variant 1, mRNA [NM_014264]	polo-like kinase 4	10733	GO:0005515|GO:0005813|GO:0006996|GO:0007099|GO:0005814|GO:0060707|GO:0005730|GO:0005524|GO:0032154|GO:0046601|GO:0042802|GO:0005829|GO:0004674|GO:0000086|GO:0006468|GO:0000278	chr4:128816182-128816241	FALSE	hs|4q28.2	ENST00000510192	NM_014264	NM_014264	THC2464809	Hs.172052
A_33_P3242649	570.85	81.6501	0	-2.57171	-2.57171	0.168204	P	P	KIF18A	Homo sapiens kinesin family member 18A (KIF18A), mRNA [NM_031217]	kinesin family member 18A	81930	GO:0005828|GO:0005515|GO:0008017|GO:0043130|GO:0005634|GO:0015031|GO:0070463|GO:0005829|GO:0019886|GO:0005737|GO:0051010|GO:0008574|GO:0015630|GO:0007019|GO:0007018|GO:0005871|GO:0005815|GO:0003779|GO:0005524|GO:0001726|GO:0007596|GO:0005901|GO:0008152|GO:0007080|GO:0000278	chr11:28042475-28042416	FALSE	hs|11p14.1	ENST00000263181	NM_031217	NM_031217	THC2463474	Hs.301052
A_21_P0006183	451.033	64.7935	0	-2.56544	-2.56544	0.168937	P	P	lnc-ZNF169-1	Q5VZR4_HUMAN (Q5VZR4) Hippocampus abundant gene transcript-like 2, partial (72%) [THC2561726]	lnc-ZNF169-1:1			chr9:97076791-97076850	FALSE	hs|9q22.32				THC2519282
A_33_P3610406	886.399	127.385	0	-2.56488	-2.56488	0.169002	P	P	ECEL1P2	Homo sapiens endothelin converting enzyme-like 1, pseudogene 2 (ECEL1P2), non-coding RNA [NR_028501]	endothelin converting enzyme-like 1, pseudogene 2	347694		chr2:233250541-233250482	FALSE	hs|2q37.1		NR_028501	NR_028501	THC2487038	Hs.452575
A_19_P00322687	446.791	64.3765	0	-2.56112	-2.56112	0.169444	P	P	ERVMER34-1	Homo sapiens endogenous retrovirus group MER34, member 1 (ERVMER34-1), transcript variant 2, mRNA [NM_001242690]	endogenous retrovirus group MER34, member 1	100288413	GO:0019031|GO:0016021	chr4:53617789-53617730	FALSE	hs|4q12	ENST00000443173	NM_001242690	NM_001242690	THC2498160	Hs.363087
A_23_P64121	261.835	37.7908	0	-2.55868	-2.55868	0.16973	P	P	KIAA1549L	Homo sapiens KIAA1549-like (KIAA1549L), mRNA [NM_012194]	KIAA1549-like	25758	GO:0016021	chr11:33695366-33695425	FALSE	hs|11p13	ENST00000321505	NM_012194	NM_012194	THC2607514	Hs.502266
A_21_P0014377	241.302	34.8622	0	-2.55724	-2.55724	0.169901	P	P	LOC728485	Homo sapiens uncharacterized LOC728485 (LOC728485), mRNA [NM_001294306]	uncharacterized LOC728485	728485		chr19:37267074-37267133	FALSE	hs|19q13.12	ENST00000590750	NM_001294306	NM_001294306	THC2520556	Hs.157101
A_33_P3268974	199.565	28.8935	0	-2.55417	-2.55417	0.170262	P	P	RECQL5	Homo sapiens RecQ protein-like 5 (RECQL5), transcript variant 3, mRNA [NM_001003716]	RecQ protein-like 5	9400	GO:0008026|GO:0031965|GO:0000993|GO:0005730|GO:0005634|GO:0006310|GO:0006259|GO:0003676|GO:0005524|GO:0003678|GO:0051304|GO:0006260|GO:0005737|GO:0007067|GO:0006281|GO:0016591|GO:0005654|GO:0032508|GO:0034244|GO:0051301	chr17:73646506-73646447	FALSE	hs|17q25.1	ENST00000584999	NM_001003716	NM_001003716	THC2486391	Hs.632229
A_23_P71727	31293	4535.25	0	-2.55272	-2.55272	0.170434	P	P	CKS2	Homo sapiens CDC28 protein kinase regulatory subunit 2 (CKS2), mRNA [NM_001827]	CDC28 protein kinase regulatory subunit 2	1164	GO:0007127|GO:0008283|GO:0016538|GO:0000079|GO:0051301	chr9:91931523-91931582	FALSE	hs|9q22.2	ENST00000314355	NM_001827	NM_001827	THC2461683	Hs.83758
A_32_P186474	2397.68	347.814	0	-2.55138	-2.55138	0.170592	P	P	RACGAP1	Homo sapiens Rac GTPase activating protein 1 (RACGAP1), transcript variant 1, mRNA [NM_013277]	Rac GTPase activating protein 1	29127	GO:0051256|GO:0005515|GO:0008017|GO:0072686|GO:0007264|GO:0005634|GO:0007283|GO:0009790|GO:0051233|GO:0007108|GO:0032154|GO:0046872|GO:0005829|GO:0007405|GO:0019886|GO:0000915|GO:0070062|GO:0007018|GO:0051056|GO:0043015|GO:0001669|GO:0019901|GO:0051988|GO:0043014|GO:0000281|GO:0032467|GO:0005874|GO:0048487|GO:0005547|GO:0030496|GO:0031234|GO:0043547|GO:0007596|GO:0008272|GO:0005654|GO:0097149|GO:…	chr12:50383073-50383014	FALSE	hs|12q13.12	ENST00000454520	NM_013277	NM_013277	THC2465862	Hs.505469
A_33_P3350634	2928.78	425.34	0	-2.54974	-2.54974	0.170786	P	P	KIF22	Homo sapiens kinesin family member 22 (KIF22), transcript variant 3, mRNA [NM_001256270]	kinesin family member 22	3835	GO:0008017|GO:0005871|GO:0005874|GO:0005819|GO:0005634|GO:0003777|GO:0003677|GO:0005524|GO:0005829|GO:0019886|GO:0007067|GO:0005737|GO:0006281|GO:0007596|GO:0007062|GO:0000776|GO:0005654|GO:0007080|GO:0016887|GO:0000785|GO:0005925|GO:0007018	chr16:29815326-29815385	FALSE	hs|16p11.2	ENST00000160827	NM_001256270	NM_001256270	THC2469469	Hs.612151
A_33_P3333603	629.115	91.4036	0	-2.54913	-2.54913	0.170858	P	P	SMOC1	Homo sapiens SPARC related modular calcium binding 1 (SMOC1), transcript variant 2, mRNA [NM_022137]	SPARC related modular calcium binding 1	64093	GO:0005515|GO:0007165|GO:0045667|GO:0030198|GO:0001654|GO:0010811|GO:0005509|GO:0050840|GO:0060173|GO:0030154|GO:0005604	chr14:70490104-70490163	FALSE	hs|14q24.2	ENST00000381280	NM_022137	NM_022137	THC2461766	Hs.497349
A_23_P41942	535.797	77.9153	0	-2.54784	-2.54784	0.171011	P	P	POLR3G	Homo sapiens polymerase (RNA) III (DNA directed) polypeptide G (32kD) (POLR3G), mRNA [NM_006467]	polymerase (RNA) III (DNA directed) polypeptide G (32kD)	10622	GO:0032728|GO:0010467|GO:0000790|GO:0006386|GO:0006385|GO:0003899|GO:0008283|GO:0006359|GO:0006384|GO:0006383|GO:0005829|GO:0051607|GO:0045089|GO:0001056|GO:0045087|GO:0005666|GO:0032481|GO:0005654	chr5:89781367-89781426	FALSE	hs|5q14.3	ENST00000622335	NM_006467	NM_006467	THC2626992	Hs.282387
A_23_P124892	125.973	18.3491	0	-2.54546	-2.54546	0.171293	P	P	KISS1	Homo sapiens KiSS-1 metastasis-suppressor (KISS1), mRNA [NM_002256]	KiSS-1 metastasis-suppressor	3814	GO:0005515|GO:0007010|GO:0005576	chr1:204162029-204161970	FALSE	hs|1q32.1	ENST00000367194	NM_002256	NM_002256	THC2593153	Hs.95008
A_33_P3271121	801.733	116.885	0	-2.54416	-2.54416	0.171448	P	P						chr2:235861754-235861813	FALSE	hs|2q37.2
A_23_P89589	2327.05	339.9	0	-2.54145	-2.54145	0.17177	P	P	PER1	Homo sapiens period circadian clock 1 (PER1), mRNA [NM_002616]	period circadian clock 1	5187	GO:0005634|GO:0051591|GO:0000989|GO:0005737|GO:0046329|GO:0009649|GO:0045944|GO:1900744|GO:0004871|GO:0019900|GO:0043153|GO:0031625|GO:0043124|GO:0070932|GO:0042634|GO:0070888|GO:0000122|GO:0000978|GO:2000323|GO:0006351|GO:0031490|GO:0032922|GO:0007165|GO:0010608|GO:0043966|GO:0043967|GO:1900015|GO:0002028|GO:0007623|GO:0042752|GO:0097167|GO:0045892|GO:0008134	chr17:8044326-8044267	FALSE	hs|17p13.1	ENST00000582719	NM_002616	NM_002616	THC2468124	Hs.445534
A_22_P00000104	1123.98	164.213	0	-2.54111	-2.54111	0.171811	P	P	lnc-NDFIP1-3	Homo sapiens cDNA: FLJ20903 fis, clone ADSE00222. [AK024556]	lnc-NDFIP1-3:1			chr5:141697260-141697201	FALSE	hs|5q31.3		XM_005268519	XM_005268519	THC2597726	Hs.684549
A_21_P0000737	93.4759	13.6922	0	-2.53736	-2.53736	0.172257	P	P	ZNF571-AS1	Homo sapiens ZNF571 antisense RNA 1 (ZNF571-AS1), transcript variant 1, long non-coding RNA [NR_038247]	ZNF571 antisense RNA 1	100507433		chr19:38078010-38078069	FALSE	hs|19q13.12		NR_038247	NR_038247	THC2504943	Hs.121283
A_21_P0000833	267.044	39.1806	0	-2.535	-2.535	0.17254	P	P	SENCR	Homo sapiens smooth muscle and endothelial cell enriched migration/differentiation-associated long non-coding RNA (SENCR), long non-coding RNA [NR_038908]	smooth muscle and endothelial cell enriched migration/differentiation-associated long non-coding RNA	100507392		chr11:128561629-128561570	FALSE	hs|11q24.3		NR_038908	NR_038908	THC2615944	Hs.657715
A_23_P54622	2941.28	431.804	0	-2.53412	-2.53412	0.172645	P	P	KIF22	Homo sapiens kinesin family member 22 (KIF22), transcript variant 1, mRNA [NM_007317]	kinesin family member 22	3835	GO:0008017|GO:0005871|GO:0005874|GO:0005819|GO:0005634|GO:0003777|GO:0003677|GO:0005524|GO:0005829|GO:0019886|GO:0007067|GO:0005737|GO:0006281|GO:0007596|GO:0007062|GO:0000776|GO:0005654|GO:0007080|GO:0016887|GO:0000785|GO:0005925|GO:0007018	chr16:29815336-29816143	FALSE	hs|16p11.2	ENST00000160827	NM_007317	NM_007317	THC2469469	Hs.612151
A_33_P3339375	420.458	61.8948	0	-2.5302	-2.5302	0.173114	P	P	ARHGAP11B	Homo sapiens Rho GTPase activating protein 11B (ARHGAP11B), mRNA [NM_001039841]	Rho GTPase activating protein 11B	89839	GO:0043547|GO:0051056|GO:0007264|GO:0005829|GO:0005096	chr15:30927761-30927820	FALSE	hs|15q13.2	ENST00000428041	NM_001039841	NM_001039841	THC2490270	Hs.659621
A_22_P00012866	10069.1	1484.6	0	-2.52792	-2.52792	0.173388	P	P	DANCR	Homo sapiens differentiation antagonizing non-protein coding RNA (DANCR), long non-coding RNA [NR_024031]	differentiation antagonizing non-protein coding RNA	57291		chr4:53579067-53579126	FALSE	hs|4q12	ENST00000444958	NR_024031	NR_024031	THC2515301	Hs.744077
A_21_P0001085	110.93	16.4754	0	-2.51739	-2.51739	0.174658	P	P	LOC100130417	Homo sapiens uncharacterized LOC100130417 (LOC100130417), transcript variant 1, long non-coding RNA [NR_026874]	uncharacterized LOC100130417	100130417		chr1:852863-852804	FALSE	hs|1p36.33	ENST00000432961	NR_026874	NR_026874	THC2642045	Hs.200644
A_24_P100517	672.297	99.9609	0	-2.51579	-2.51579	0.174852	P	P	SAPCD2	Homo sapiens suppressor APC domain containing 2 (SAPCD2), mRNA [NM_178448]	suppressor APC domain containing 2	89958	GO:0005737|GO:0005730|GO:0005634	chr9:139957282-139957223	FALSE	hs|9q34.3	ENST00000409687	NM_178448	NM_178448	THC2461698	Hs.19322
A_23_P42331	30587.2	4550.67	0	-2.51491	-2.51491	0.17496	P	P	HMGA1	Homo sapiens high mobility group AT-hook 1 (HMGA1), transcript variant 3, mRNA [NM_145901]	high mobility group AT-hook 1	3159	GO:0005515|GO:0003906|GO:0008285|GO:0090402|GO:0005634|GO:0035985|GO:0035986|GO:0042974|GO:0042975|GO:0005829|GO:0046965|GO:0030374|GO:0016032|GO:2000774|GO:0031936|GO:0005667|GO:0006355|GO:0006337|GO:0009615|GO:0003677|GO:0006351|GO:0051575|GO:0006461|GO:0003680|GO:0006284|GO:0006268|GO:0005654|GO:0045893|GO:0019899|GO:0045892|GO:0005925|GO:0000737|GO:0008134	chr6:34213595-34213654	FALSE	hs|6p21.31	ENST00000447654	NM_145901	NM_145901	NP1183806	Hs.518805
A_23_P103877	113.144	16.8682	0	-2.51192	-2.51192	0.175322	P	P	LRRC38	Homo sapiens leucine rich repeat containing 38 (LRRC38), mRNA [NM_001010847]	leucine rich repeat containing 38	126755	GO:0005886|GO:0016021|GO:0006811	chr1:13801828-13801769	FALSE	hs|1p36.21	ENST00000376085	NM_001010847	NM_001010847	THC2492428	Hs.657356
A_24_P1255	277.902	41.5204	0	-2.50881	-2.50881	0.1757	P	P	BCCIP	Homo sapiens BRCA2 and CDKN1A interacting protein (BCCIP), transcript variant C, mRNA [NM_078469]	BRCA2 and CDKN1A interacting protein	56647	GO:0005515|GO:0007049|GO:0019908|GO:0006281|GO:0061101|GO:0005634|GO:0000079|GO:0019207	chr10:127530380-127530439	FALSE	hs|10q26.2	ENST00000299130	NM_078469	NM_078469	THC2623897	Hs.715543
A_24_P99090	142.584	21.3681	0	-2.50441	-2.50441	0.176237	P	P	CKAP2	Homo sapiens cytoskeleton associated protein 2 (CKAP2), transcript variant 1, mRNA [NM_018204]	cytoskeleton associated protein 2	26586	GO:0005881|GO:0005813|GO:0005737|GO:0000922|GO:0000281|GO:0045944|GO:0015630|GO:0007026|GO:0006915	chr13:53035863-53035922	FALSE	hs|13q14.3	ENST00000378034	NM_018204	NM_018204	THC2482220	Hs.444028
A_33_P3236661	703.537	105.476	0	-2.50384	-2.50384	0.176307	P	P	PCDH9	Homo sapiens protocadherin 9, mRNA (cDNA clone MGC:167030 IMAGE:8860363), complete cds. [BC150296]	protocadherin 9	5101	GO:0005886|GO:0005509|GO:0044291|GO:0030900|GO:0016021|GO:0007156|GO:0030426	chr13:67798730-67798671	FALSE	hs|13q21.32		BC150296		THC2603964	Hs.654709
A_23_P149121	369.447	55.557	0	-2.49946	-2.49946	0.176843	P	P	DIRAS3	Homo sapiens DIRAS family, GTP-binding RAS-like 3 (DIRAS3), mRNA [NM_004675]	DIRAS family, GTP-binding RAS-like 3	9077	GO:0006184|GO:0005515|GO:0005886|GO:0007264|GO:0006349|GO:0003924|GO:0000079|GO:0005525	chr1:68512182-68512123	FALSE	hs|1p31.3	ENST00000395201	NM_004675	NM_004675	THC2465051	Hs.194695
A_24_P239606	19977.3	3007.18	0	-2.49801	-2.49801	0.17702	P	P	GADD45B	Homo sapiens growth arrest and DNA-damage-inducible, beta (GADD45B), mRNA [NM_015675]	growth arrest and DNA-damage-inducible, beta	4616	GO:0005515|GO:0043065|GO:0006950|GO:0046330|GO:0006915|GO:0005634|GO:0007275|GO:0030154|GO:0000186|GO:0005737|GO:0000185|GO:1900745|GO:0051726|GO:0006469	chr19:2478178-2478237	FALSE	hs|19p13.3	ENST00000592937	NM_015675	NM_015675	NP072739	Hs.110571
A_23_P32707	2219.03	334.643	0	-2.49536	-2.49536	0.177346	P	P	ESPL1	Homo sapiens extra spindle pole bodies homolog 1 (S. cerevisiae) (ESPL1), mRNA [NM_012291]	extra spindle pole bodies homolog 1 (S. cerevisiae)	9700	GO:0005515|GO:0005813|GO:0045842|GO:0006915|GO:0005634|GO:0003824|GO:0045875|GO:0000212|GO:0005829|GO:0000910|GO:0000070|GO:0045143|GO:0040001|GO:0006508|GO:0008234|GO:0000278	chr12:53686748-53687109	FALSE	hs|12q13.13	ENST00000552462	NM_012291	NM_012291	THC2491764	Hs.153479
A_21_P0005622	640.624	96.7979	0	-2.49256	-2.49256	0.177691	P	P		Homo sapiens cDNA FLJ32335 fis, clone PROST2005604. [AK056897]				chr8:54427931-54427872	FALSE	hs|8q11.23	ENST00000426023			NP706921	Hs.597483
A_24_P332647	192.499	29.1152	0	-2.49114	-2.49114	0.177866	P	P	SSH1	Homo sapiens slingshot protein phosphatase 1 (SSH1), transcript variant 3, mRNA [NM_001161331]	slingshot protein phosphatase 1	54434	GO:0005515|GO:0030036|GO:0005886|GO:0032268|GO:0030496|GO:0003779|GO:0032154|GO:0003677|GO:0071318|GO:0035335|GO:0030027|GO:0010591|GO:0000902|GO:0005737|GO:0006470|GO:0008064|GO:0004721|GO:0005654|GO:0008138|GO:0005856|GO:0050770|GO:0004725	chr12:109185865-109185806	FALSE	hs|12q24.11	ENST00000326470	NM_001161331	NM_001161331	THC2480941	Hs.199763
A_23_P154526	166.153	25.1647	0	-2.48916	-2.48916	0.178109	P	P	GRB14	Homo sapiens growth factor receptor-bound protein 14 (GRB14), transcript variant 1, mRNA [NM_004490]	growth factor receptor-bound protein 14	2888	GO:0007165|GO:0005737|GO:0005886|GO:0000139|GO:0007596|GO:0005070|GO:0009967|GO:0050900|GO:0010008|GO:0043231|GO:0005829	chr2:165349598-165349539	FALSE	hs|2q24.3	ENST00000497306	NM_004490	NM_004490	THC2473165	Hs.411881
A_23_P116387	1341.34	203.361	0	-2.48769	-2.48769	0.178292	P	P	INCENP	Homo sapiens inner centromere protein antigens 135/155kDa (INCENP), transcript variant 1, mRNA [NM_001040694]	inner centromere protein antigens 135/155kDa	3619	GO:0005515|GO:0010369|GO:0005874|GO:0005819|GO:0030496|GO:0000801|GO:0000800|GO:0005829|GO:0043234|GO:0000910|GO:0007067|GO:0005721|GO:0007059|GO:0000777|GO:0000776|GO:0000278|GO:0000775	chr11:61919742-61919801	FALSE	hs|11q12.3	ENST00000278849	NM_001040694	NM_001040694	THC2640910	Hs.142179
A_33_P3353979	261.567	39.7318	0	-2.48495	-2.48495	0.178631	P	P	SYT15	Homo sapiens synaptotagmin XV (SYT15), transcript variant b, mRNA [NM_181519]	synaptotagmin XV	83849	GO:0005886|GO:0016021	chr10:46967523-46967464	FALSE	hs|10q11.22	ENST00000503753	NM_181519	NM_181519	THC2665044	Hs.696346
A_24_P158946	2974.53	454.619	0	-2.47606	-2.47606	0.179735	P	P	FGD4	Homo sapiens FYVE, RhoGEF and PH domain containing 4 (FGD4), mRNA [NM_139241]	FYVE, RhoGEF and PH domain containing 4	121512	GO:0030036|GO:0030035|GO:0031267|GO:0007264|GO:0008360|GO:0030032|GO:0030175|GO:0015629|GO:0046872|GO:0005829|GO:0005085|GO:0005737|GO:0007010|GO:0046847|GO:0005089|GO:0051056|GO:0048011|GO:0005794|GO:0043065|GO:0003779|GO:0097190|GO:0001726|GO:0030027|GO:0043088|GO:0043547|GO:0032321	chr12:32786493-32786552	FALSE	hs|12p11.21	ENST00000395740	NM_139241	NM_139241	NP852873	Hs.117835
A_33_P3229122	561.215	85.7803	0	-2.47596	-2.47596	0.179746	P	P	HIST1H2BF	Homo sapiens histone cluster 1, H2bf (HIST1H2BF), mRNA [NM_003522]	histone cluster 1, H2bf	8343	GO:0046982|GO:0050830|GO:0019731|GO:0006334|GO:0006325|GO:0005654|GO:0005634|GO:0000786|GO:0005615|GO:0003677|GO:0070062|GO:0002227	chr6:26200153-26200212	FALSE	hs|6p22.2		NM_003522	NM_003522	THC2500887	Hs.182137
A_33_P3253960	323.447	49.5128	0	-2.47379	-2.47379	0.180018	P	P	DHRS11	dehydrogenase/reductase (SDR family) member 11 [Source:HGNC Symbol;Acc:HGNC:28639] [ENST00000610443]	dehydrogenase/reductase (SDR family) member 11	79154	GO:0016491|GO:0005576|GO:0055114	chr17:34953383-34953442	FALSE	hs|17q12	ENST00000610443	AB209247		THC2537323
A_21_P0000600	81.6384	12.4986	0	-2.47361	-2.47361	0.18004	P	P	IFT27	Homo sapiens intraflagellar transport 27 (IFT27), transcript variant 4, non-coding RNA [NR_033531]	intraflagellar transport 27	11020	GO:0005515|GO:0005813|GO:0006996|GO:0031514|GO:0097225|GO:0003924|GO:0097228|GO:0072372|GO:0005525|GO:0006886|GO:0007224|GO:0012505|GO:0006184|GO:0005929|GO:0042073|GO:0030992|GO:0032482|GO:0019003	chr22:37168589-37168530	FALSE	hs|22q12.3	ENST00000476548	NR_033531	NR_033531	THC2723920	Hs.415172
A_33_P3386262	6788.59	1041.59	0	-2.47046	-2.47046	0.180434	P	P	CDT1	Homo sapiens chromatin licensing and DNA replication factor 1 (CDT1), mRNA [NM_030928]	chromatin licensing and DNA replication factor 1	81620	GO:0006260|GO:0005515|GO:0000082|GO:0033262|GO:0030174|GO:0000083|GO:0000076|GO:0005654|GO:0005634|GO:0000278|GO:0003677|GO:0005829	chr16:88875606-88875665	FALSE	hs|16q24.3	ENST00000301019	NM_030928	NM_030928	THC2466887	Hs.122908
A_23_P116512	171.004	26.343	0	-2.46467	-2.46467	0.181159	P	P	PRR5L	Homo sapiens proline rich 5 like (PRR5L), transcript variant 2, mRNA [NM_024841]	proline rich 5 like	79899	GO:0005739|GO:0010762|GO:0001934|GO:0001933|GO:0014068|GO:0031932|GO:0009968|GO:0031625	chr11:36486438-36486497	FALSE	hs|11p12	ENST00000389693	NM_024841	NM_024841	THC2490143	Hs.19987
A_23_P57413	564.338	86.9474	0	-2.46447	-2.46447	0.181184	P	P	PPM1F	Homo sapiens protein phosphatase, Mg2+/Mn2+ dependent, 1F (PPM1F), mRNA [NM_014634]	protein phosphatase, Mg2+/Mn2+ dependent, 1F	9647	GO:0005515|GO:0048471|GO:0016576|GO:0010811|GO:0051894|GO:0035690|GO:0097193|GO:0046872|GO:0005829|GO:0043280|GO:0010628|GO:0043234|GO:0016791|GO:0035970|GO:0050921|GO:0044387|GO:0033137|GO:0051496|GO:0004722|GO:0006469|GO:0010634|GO:0045892|GO:0045927|GO:0033192	chr22:22285539-22279996	FALSE	hs|22q11.22	ENST00000484588	NM_014634	NM_014634	THC2462652	Hs.112728
A_33_P3302632	442.488	68.2546	0	-2.46277	-2.46277	0.181398	P	P	HIST1H2BE	Homo sapiens histone cluster 1, H2be (HIST1H2BE), mRNA [NM_003523]	histone cluster 1, H2be	8344	GO:0046982|GO:0050830|GO:0019731|GO:0006334|GO:0006325|GO:0005654|GO:0005634|GO:0000786|GO:0005615|GO:0003677|GO:0070062|GO:0002227	chr6:26184399-26184458	FALSE	hs|6p22.2		NM_003523	NM_003523		Hs.534369
A_23_P163099	843.335	130.404	0	-2.45925	-2.45925	0.181841	P	P	POLE2	Homo sapiens polymerase (DNA directed), epsilon 2, accessory subunit (POLE2), transcript variant 1, mRNA [NM_002692]	polymerase (DNA directed), epsilon 2, accessory subunit	5427	GO:0042276|GO:0008622|GO:0003887|GO:0003677|GO:0043231|GO:0006260|GO:0006261|GO:0000082|GO:0006281|GO:0000723|GO:0006270|GO:0006283|GO:0000722|GO:0006297|GO:0005654|GO:0006289|GO:0000278|GO:0032201	chr14:50122470-50122411	FALSE	hs|14q21.3	ENST00000556584	NM_002692	NM_002692	THC2681508	Hs.162777
A_21_P0011814	1753.13	271.256	0	-2.45833	-2.45833	0.181957	P	P	LOC102724689	PREDICTED: Homo sapiens uncharacterized LOC102724689 (LOC102724689), ncRNA [XR_427054]	uncharacterized LOC102724689	102724689		chr2:87572264-87572205	FALSE	hs|2p11.2			XR_427054	THC2670597	Hs.710982
A_23_P11025	486.445	75.3436	0	-2.45685	-2.45685	0.182144	P	P	ZNF185	Homo sapiens zinc finger protein 185 (LIM domain) (ZNF185), transcript variant 1, mRNA [NM_001178106]	zinc finger protein 185 (LIM domain)	7739	GO:0005737|GO:0005886|GO:0008270|GO:0015629|GO:0005925	chrX:152141632-152141691	FALSE	hs|Xq28	ENST00000370268	NM_001178106	NM_001178106	THC2462439	Hs.16622
A_21_P0000479	1188.62	184.236	0	-2.45578	-2.45578	0.182278	P	P	SNORA11D	Homo sapiens small nucleolar RNA, H/ACA box 11D (SNORA11D), small nucleolar RNA [NR_003711]	small nucleolar RNA, H/ACA box 11D	100124541		chrX:51933785-51933844	FALSE	hs|Xp11.22	ENST00000481096	NR_003711	NR_003711	THC2626934	Hs.709779
A_24_P214231	134.865	20.9782	0	-2.45069	-2.45069	0.182924	P	P	STIL	Homo sapiens SCL/TAL1 interrupting locus (STIL), transcript variant 1, mRNA [NM_001048166]	SCL/TAL1 interrupting locus	6491	GO:0005515|GO:0043066|GO:0005813|GO:0007368|GO:0033504|GO:0005814|GO:0008283|GO:0045737|GO:0001843|GO:0001701|GO:0005829|GO:0007224|GO:0001947|GO:0051298|GO:0005737|GO:0000578|GO:0035264|GO:0060271|GO:0071539|GO:0021915|GO:0071174|GO:0030900|GO:0030903|GO:0007052	chr1:47716850-47716791	FALSE	hs|1p33	ENST00000371877	NM_001048166	NM_001048166	THC2470718	Hs.525198
A_32_P152696	1523.9	237.794	0	-2.44612	-2.44612	0.183504	P	P						chr9:022155709-022155768	FALSE	hs|9p21.3
A_23_P206280	2064.3	323.24	0	-2.4411	-2.4411	0.184143	P	P	GPR56	Homo sapiens G protein-coupled receptor 56 (GPR56), transcript variant 3, mRNA [NM_201525]	G protein-coupled receptor 56	9289	GO:0008285|GO:2001223|GO:0004930|GO:0035025|GO:0005518|GO:0050840|GO:0007267|GO:0021801|GO:0001525|GO:0007266|GO:0021819|GO:0070528|GO:0045785|GO:0010573|GO:0007186|GO:0005887|GO:0007420|GO:0016021|GO:0007155|GO:0070062	chr16:57698776-57698835	FALSE	hs|16q21	ENST00000388813	NM_201525	NM_201525	THC2472484	Hs.513633
A_23_P362148	101.406	15.8927	0	-2.43983	-2.43983	0.184305	P	P	DNER	Homo sapiens delta/notch-like EGF repeat containing (DNER), mRNA [NM_139072]	delta/notch-like EGF repeat containing	92737	GO:0005515|GO:0007220|GO:0005886|GO:0005509|GO:0048741|GO:0005112|GO:0007417|GO:0007416|GO:0030425|GO:0006897|GO:0007219|GO:0030276|GO:0043025|GO:0010001|GO:0016021|GO:0001764|GO:0005769|GO:0004888	chr2:230222968-230222909	FALSE	hs|2q36.3	ENST00000341772	NM_139072	NM_139072	THC2467419	Hs.234074
A_33_P3286422	285.778	44.8772	0	-2.43697	-2.43697	0.184671	P	P	FANCA	Homo sapiens Fanconi anemia, complementation group A (FANCA), transcript variant 2, mRNA [NM_001018112]	Fanconi anemia, complementation group A	2175	GO:0005515|GO:0008585|GO:0005737|GO:0006461|GO:0006281|GO:0042127|GO:0005730|GO:0005654|GO:0005634|GO:0008584|GO:0043240|GO:0007140	chr16:89864823-89864767	FALSE	hs|16q24.3	ENST00000566889	NM_001018112	NM_001018112	THC2609828	Hs.744083
A_22_P00011151	201.657	31.6938	0	-2.43576	-2.43576	0.184826	P	P	lnc-OBFC2A-1	LNCipedia lincRNA (lnc-OBFC2A-1), lincRNA [lnc-OBFC2A-1:1]	lnc-OBFC2A-1:1			chr2:192563021-192563080	FALSE	hs|2q32.3				THC2686815
A_23_P314101	983.988	154.721	0	-2.4351	-2.4351	0.184911	P	P	SUSD2	Homo sapiens sushi domain containing 2 (SUSD2), mRNA [NM_019601]	sushi domain containing 2	56241	GO:0005515|GO:0006955|GO:0005886|GO:0030247|GO:0016021|GO:0006898|GO:0070062|GO:0005044	chr22:24584978-24585037	FALSE	hs|22q11.23	ENST00000463101	NM_019601	NM_019601	THC2467618	Hs.131819
A_23_P153964	189.719	29.8482	0	-2.43428	-2.43428	0.185016	P	P	INHBB	Homo sapiens inhibin, beta B (INHBB), mRNA [NM_002193]	inhibin, beta B	3625	GO:0005515|GO:0048471|GO:2001235|GO:0060395|GO:0048599|GO:0005615|GO:0030154|GO:0042803|GO:0001541|GO:0043408|GO:0044320|GO:0045444|GO:0048468|GO:0046676|GO:0009267|GO:0032869|GO:0010862|GO:0046882|GO:0006952|GO:0005576|GO:0042981|GO:0046881|GO:0032924|GO:0005160|GO:0005125|GO:0009612|GO:0005179|GO:0046789|GO:0048178|GO:0008083|GO:0040007|GO:0060279	chr2:121108780-121108839	FALSE	hs|2q14.2	ENST00000295228	NM_002193	NM_002193	THC2474334	Hs.1735
A_33_P3309471	942.209	148.391	0	-2.43277	-2.43277	0.185209	P	P	PTPRQ	Homo sapiens protein tyrosine phosphatase, receptor type, Q (PTPRQ), mRNA [NM_001145026]	protein tyrosine phosphatase, receptor type, Q	374462	GO:0045598|GO:0016021|GO:0035335|GO:0004725	chr12:81073739-81073798	FALSE	hs|12q21.31	ENST00000616559	NM_001145026	NM_001145026	THC2762943	Hs.539284
A_33_P3340040	6014.26	950.045	0	-2.42845	-2.42845	0.185765	P	P	GINS4	Homo sapiens GINS complex subunit 4 (Sld5 homolog) (GINS4), mRNA [NM_032336]	GINS complex subunit 4 (Sld5 homolog)	84296	GO:0005515|GO:0006271|GO:0005737|GO:0001833|GO:0005654|GO:0000278	chr8:41402042-41402101	FALSE	hs|8p11.21	ENST00000276533	NM_032336	NM_032336	THC2524519	Hs.656996
A_33_P3395028	170.755	26.9992	0	-2.42706	-2.42706	0.185944	P	P	LOC152225	Homo sapiens uncharacterized LOC152225 (LOC152225), long non-coding RNA [NR_026934]	uncharacterized LOC152225	152225		chr3:101716576-101716635	FALSE	hs|3q12.3	ENST00000465215	NR_026934	NR_026934	THC2615739	Hs.376768
A_33_P3365072	199.096	31.5845	0	-2.4223	-2.4223	0.186558	P	P	LCE6A	Homo sapiens late cornified envelope 6A (LCE6A), mRNA [NM_001128600]	late cornified envelope 6A	448835	GO:0031424	chr1:152816399-152816458	FALSE	hs|1q21.3	ENST00000431011	NM_001128600	NM_001128600	THC2748082	Hs.62927
A_33_P3404588	1032.49	163.832	0	-2.42197	-2.42197	0.186602	P	P	FGD4	Homo sapiens FYVE, RhoGEF and PH domain containing 4 (FGD4), mRNA [NM_139241]	FYVE, RhoGEF and PH domain containing 4	121512	GO:0030036|GO:0030035|GO:0031267|GO:0007264|GO:0008360|GO:0030032|GO:0030175|GO:0015629|GO:0046872|GO:0005829|GO:0005085|GO:0005737|GO:0007010|GO:0046847|GO:0005089|GO:0051056|GO:0048011|GO:0005794|GO:0043065|GO:0003779|GO:0097190|GO:0001726|GO:0030027|GO:0043088|GO:0043547|GO:0032321	chr12:32764149-32764208	FALSE	hs|12p11.21	ENST00000395740	NM_139241	NM_139241	NP852873	Hs.117835
A_33_P3235217	5883.38	934.803	0	-2.42004	-2.42004	0.186851	P	P	CTPS1	Homo sapiens CTP synthase 1 (CTPS1), transcript variant 1, mRNA [NM_001905]	CTP synthase 1	1503	GO:0006241|GO:0015949|GO:0042493|GO:0055086|GO:0044281|GO:0005524|GO:0005829|GO:0006139|GO:0016020|GO:0042098|GO:0042100|GO:0003883|GO:0044210|GO:0006541	chr1:41475866-41475925	FALSE	hs|1p34.2	ENST00000372616	NM_001905	NM_001905	THC2773627	Hs.473087
A_23_P45799	305.598	48.5584	0	-2.41997	-2.41997	0.18686	P	P	ORC1	Homo sapiens origin recognition complex, subunit 1 (ORC1), transcript variant 1, mRNA [NM_004153]	origin recognition complex, subunit 1	4998	GO:0005515|GO:0000808|GO:0005886|GO:0005730|GO:0005634|GO:0003677|GO:0005524|GO:0005829|GO:0006260|GO:0000082|GO:0005737|GO:0000083|GO:0006270|GO:0003682|GO:0005654|GO:0005664|GO:0000278	chr1:52840560-52840501	FALSE	hs|1p32.3	ENST00000371566	NM_004153	NM_004153	THC2462929	Hs.17908
A_33_P3400477	1676.81	266.448	0	-2.41992	-2.41992	0.186866	P	P	STIL	Homo sapiens SCL/TAL1 interrupting locus (STIL), transcript variant 3, mRNA [NM_001282936]	SCL/TAL1 interrupting locus	6491	GO:0005515|GO:0043066|GO:0005813|GO:0007368|GO:0033504|GO:0005814|GO:0008283|GO:0045737|GO:0001843|GO:0001701|GO:0005829|GO:0007224|GO:0001947|GO:0051298|GO:0005737|GO:0000578|GO:0035264|GO:0060271|GO:0071539|GO:0021915|GO:0071174|GO:0030900|GO:0030903|GO:0007052	chr1:47726185-47726126	FALSE	hs|1p33	ENST00000418131	NM_001282936	NM_001282936	THC2601287	Hs.525198
A_33_P3317523	35353.3	5637.23	0	-2.41491	-2.41491	0.187516	P	P	STMN1	Homo sapiens stathmin 1 (STMN1), transcript variant 1, mRNA [NM_203401]	stathmin 1	3925	GO:0043005|GO:0031115|GO:0005874|GO:0007409|GO:0009615|GO:0031175|GO:0005829|GO:0035556|GO:0005622|GO:0007165|GO:0005737|GO:0051493|GO:0015631|GO:0016020|GO:0007420|GO:0004871|GO:0007052|GO:0051272|GO:0007019|GO:0070062	chr1:26227291-26227232	FALSE	hs|1p36.11	ENST00000374291	NM_203401	NM_203401	THC2504570	Hs.209983
A_33_P3254606	4188.51	668.037	0	-2.41457	-2.41457	0.187561	P	P	WDR62	Homo sapiens WD repeat domain 62 (WDR62), transcript variant 1, mRNA [NM_001083961]	WD repeat domain 62	284403	GO:0005737|GO:0000922|GO:0021987|GO:0005654|GO:0005634|GO:0022008	chr19:36595952-36596011	FALSE	hs|19q13.12	ENST00000587391	NM_001083961	NM_001083961	THC2602216	Hs.116244
A_23_P141447	106.071	16.93	0	-2.41351	-2.41351	0.187698	P	P	RDM1	Homo sapiens RAD52 motif containing 1 (RDM1), transcript variant 2, mRNA [NM_001034836]	RAD52 motif containing 1	201299	GO:0005737|GO:0015030|GO:0006281|GO:0000166|GO:0016605|GO:0003723|GO:0005730|GO:0006310|GO:0003677	chr17:34249654-34249595	FALSE	hs|17q12	ENST00000615378	NM_001034836	NM_001034836	THC2479549	Hs.194411
A_33_P3313622	171.353	27.3532	0	-2.41332	-2.41332	0.187724	P	P	MIR17HG	Homo sapiens miR-17-92 cluster host gene (non-protein coding) (MIR17HG), transcript variant 1, long non-coding RNA [NR_027350]	miR-17-92 cluster host gene (non-protein coding)	407975		chr13:92002596-92002655	FALSE	hs|13q31.3	ENST00000581816	NR_027350	NR_027350	NP1214659	Hs.24115
A_33_P3307955	509.377	81.7552	0	-2.40548	-2.40548	0.188746	P	P	ABCD3	Homo sapiens ATP-binding cassette, sub-family D (ALD), member 3 (ABCD3), transcript variant 2, mRNA [NM_001122674]	ATP-binding cassette, sub-family D (ALD), member 3	5825	GO:0005515|GO:0006635|GO:0005782|GO:0005743|GO:0042626|GO:0055085|GO:0005524|GO:0042803|GO:0043231|GO:0005829|GO:0016020|GO:0007031|GO:0016021|GO:0016887|GO:0042760|GO:0005778|GO:0005777	chr1:94944201-94944260	FALSE	hs|1p21.3	ENST00000315713	NM_001122674	NM_001122674	THC2486920	Hs.700576
A_33_P3407636	198.74	31.9884	0	-2.40139	-2.40139	0.189282	P	P	YWHAE	tyrosine 3-monooxygenase/tryptophan 5-monooxygenase activation protein, epsilon [Source:HGNC Symbol;Acc:HGNC:12851] [ENST00000576854]	tyrosine 3-monooxygenase/tryptophan 5-monooxygenase activation protein, epsilon	7531	GO:0051219|GO:0005515|GO:0030424|GO:0021987|GO:0042826|GO:0060306|GO:0015459|GO:0006605|GO:0086091|GO:0050815|GO:0005829|GO:0035556|GO:0005739|GO:0034605|GO:0003064|GO:1900740|GO:0000086|GO:0061024|GO:0016032|GO:0030659|GO:0070062|GO:0042470|GO:0048011|GO:0005871|GO:0006996|GO:0046982|GO:0019904|GO:0006915|GO:0035329|GO:0097190|GO:0097193|GO:0044325|GO:0021766|GO:0043281|GO:0016020|GO:0021762|GO:…	chr17:1302259-1302200	FALSE	hs|17p13.3	ENST00000576854	AK296555		THC2778184	Hs.513851
A_23_P155989	414.921	66.8043	0	-2.40095	-2.40095	0.189339	P	P	CENPK	Homo sapiens centromere protein K (CENPK), transcript variant 1, mRNA [NM_022145]	centromere protein K	64105	GO:0034080|GO:0045944|GO:0006334|GO:0000777|GO:0005654|GO:0000278|GO:0005829	chr5:64813872-64813813	FALSE	hs|5q12.3	ENST00000242872	NM_022145	NM_022145	THC2483082	Hs.529778
A_23_P3681	2522.62	407.906	0	-2.39474	-2.39474	0.190157	P	P	NETO2	Homo sapiens neuropilin (NRP) and tolloid (TLL)-like 2 (NETO2), transcript variant 1, mRNA [NM_018092]	neuropilin (NRP) and tolloid (TLL)-like 2	81831	GO:0032983|GO:0035255|GO:0014069|GO:2000312	chr16:47115839-47115780	FALSE	hs|16q12.1	ENST00000562435	NM_018092	NM_018092	THC2461899	Hs.645802
A_32_P214925	218.804	35.4226	0	-2.39303	-2.39303	0.190382	P	P	TCAF2	Homo sapiens family with sequence similarity 115, member C (FAM115C), transcript variant 2, mRNA [NM_173678]	TRPM8 channel-associated factor 2	285966	GO:0002244	chr7:143422091-143422150	FALSE	hs|7q35	ENST00000357344	NM_173678	NM_173678	THC2475837	Hs.743565
A_24_P213763	142.962	23.1444	0	-2.39303	-2.39303	0.190382	P	P		Homo sapiens cDNA clone IMAGE:4341068, **** WARNING: chimeric clone ****. [BC013798]				chr22:22279738-22279679	FALSE	hs|22q11.22	ENST00000397495	BC013798
A_23_P57306	4529.57	735.064	0	-2.38956	-2.38956	0.19084	P	P	CHAF1B	Homo sapiens chromatin assembly factor 1, subunit B (p60) (CHAF1B), mRNA [NM_005441]	chromatin assembly factor 1, subunit B (p60)	8208	GO:0000790|GO:0006355|GO:0033186|GO:0006335|GO:0005634|GO:0006351|GO:0005829|GO:0006260|GO:0043234|GO:0042393|GO:0005737|GO:0007049|GO:0006281|GO:0006461|GO:0031497|GO:0003682|GO:0005654|GO:0051082	chr21:37788958-37789017	FALSE	hs|21q22.12	ENST00000314103	NM_005441	NM_005441	THC2515855	Hs.75238
A_24_P64167	5258.02	854.157	0	-2.38808	-2.38808	0.191037	P	P	PTGS1	Homo sapiens prostaglandin-endoperoxide synthase 1 (prostaglandin G/H synthase and cyclooxygenase) (PTGS1), transcript variant 1, mRNA [NM_000962]	prostaglandin-endoperoxide synthase 1 (prostaglandin G/H synthase and cyclooxygenase)	5742	GO:0019371|GO:0006629|GO:0019369|GO:0006805|GO:0004666|GO:0051213|GO:0005634|GO:0044281|GO:0046872|GO:0043231|GO:0005737|GO:0004601|GO:0006954|GO:0001516|GO:0042127|GO:0005789|GO:0008217|GO:0006979|GO:0070062|GO:0055114|GO:0020037|GO:0001750	chr9:125157536-125157595	FALSE	hs|9q33.2	ENST00000540753	NM_000962	NM_000962	THC2601958	Hs.201978
A_23_P143845	11784.8	1918.61	0	-2.38492	-2.38492	0.191455	P	P	TIPARP	Homo sapiens TCDD-inducible poly(ADP-ribose) polymerase (TIPARP), transcript variant 2, mRNA [NM_015508]	TCDD-inducible poly(ADP-ribose) polymerase	25976	GO:0030097|GO:0006807|GO:0045732|GO:0001822|GO:0008209|GO:0048705|GO:0005634|GO:0009791|GO:0046872|GO:0035326|GO:0003950|GO:0006471|GO:0008210|GO:0008585|GO:0071407|GO:0060325|GO:0048745|GO:0010629|GO:0060021|GO:0044236|GO:0048008|GO:0001570	chr3:156424310-156424369	FALSE	hs|3q25.31	ENST00000461166	NM_015508	NM_015508	THC2485935	Hs.744050
A_23_P395374	4432.82	722.27	0	-2.38374	-2.38374	0.191612	P	P	HIST1H4D	Homo sapiens histone cluster 1, H4d (HIST1H4D), mRNA [NM_003539]	histone cluster 1, H4d	8360	GO:0005515|GO:0010467|GO:0006325|GO:0005634|GO:0045653|GO:0000723|GO:0000183|GO:0000786|GO:0070062|GO:0035574|GO:0035575|GO:0046982|GO:0006334|GO:0006335|GO:0005576|GO:0006336|GO:0000228|GO:0003677|GO:0032776|GO:0034080|GO:0043234|GO:0016020|GO:0045814|GO:0040029|GO:0005654|GO:0000278	chr6:26189011-26188952	FALSE	hs|6p22.2		NM_003539	NM_003539	THC2542945	Hs.248179
A_23_P132644	4273.55	697.072	0	-2.38219	-2.38219	0.191819	P	P	NCEH1	Homo sapiens neutral cholesterol ester hydrolase 1 (NCEH1), transcript variant 2, mRNA [NM_020792]	neutral cholesterol ester hydrolase 1	57552	GO:0052689|GO:0016042|GO:0016020|GO:0005783|GO:0016021	chr3:172348635-172348576	FALSE	hs|3q26.31	ENST00000538775	NM_020792	NM_020792	THC2547761	Hs.444099
A_23_P341275	4980.41	813.264	0	-2.3806	-2.3806	0.19203	P	P	POP1	Homo sapiens processing of precursor 1, ribonuclease P/MRP subunit (S. cerevisiae) (POP1), transcript variant 3, mRNA [NM_015029]	processing of precursor 1, ribonuclease P/MRP subunit (S. cerevisiae)	10940	GO:0005515|GO:0000171|GO:0000172|GO:0004526|GO:0005655|GO:0016078|GO:0001682|GO:0005615	chr8:99170489-99170548	FALSE	hs|8q22.2	ENST00000349693	NM_015029	NM_015029	THC2471910	Hs.252828
A_23_P30315	475.63	77.6713	0	-2.38052	-2.38052	0.192041	P	P	TRIM7	Homo sapiens tripartite motif containing 7 (TRIM7), transcript variant 6, mRNA [NM_033342]	tripartite motif containing 7	81786	GO:0005737|GO:0008270|GO:0005634	chr5:180630267-180630208	FALSE	hs|5q35.3	ENST00000334421	NM_033342	NM_033342	THC2475009	Hs.487412
A_23_P162171	1426.37	233.021	0	-2.37994	-2.37994	0.192117	P	P	MCAM	Homo sapiens melanoma cell adhesion molecule (MCAM), mRNA [NM_006500]	melanoma cell adhesion molecule	4162	GO:0061042|GO:0030335|GO:0005886|GO:0003094|GO:0005634|GO:0016021|GO:0001525|GO:0007155|GO:0009653|GO:0005925|GO:0005615|GO:0009897	chr11:119180061-119180002	FALSE	hs|11q23.3	ENST00000525586	NM_006500	NM_006500	THC2514323	Hs.599039
A_33_P3340025	4347.88	711.506	0	-2.37749	-2.37749	0.192443	P	P	GINS1	Homo sapiens GINS complex subunit 1 (Psf1 homolog) (GINS1), mRNA [NM_021067]	GINS complex subunit 1 (Psf1 homolog)	9837	GO:0006271|GO:0005737|GO:0001833|GO:0005654|GO:0005634|GO:0000278	chr20:25429111-25429170	FALSE	hs|20p11.21	ENST00000262460	NM_021067	NM_021067	THC2495434	Hs.658464
A_33_P3373985	4161.15	681.11	0	-2.37715	-2.37715	0.192489	P	P		high mobility group AT-hook 1 pseudogene 8 (functional) [Source:HGNC Symbol;Acc:HGNC:39183] [ENST00000414130]				chr2:74645359-74645300	FALSE	hs|2p13.1	ENST00000414130
A_32_P209230	11121.6	1821.42	0	-2.37636	-2.37636	0.192595	P	P	CITED4	Homo sapiens Cbp/p300-interacting transactivator, with Glu/Asp-rich carboxy-terminal domain, 4 (CITED4), mRNA [NM_133467]	Cbp/p300-interacting transactivator, with Glu/Asp-rich carboxy-terminal domain, 4	163732	GO:0043627|GO:0005737|GO:0003713|GO:0005634|GO:0045893|GO:0006351	chr1:41326794-41326735	FALSE	hs|1p34.2	ENST00000372638	NM_133467	NM_133467	THC2473039	Hs.355820
A_23_P160720	990.393	162.302	0	-2.37545	-2.37545	0.192717	P	P	BATF3	Homo sapiens basic leucine zipper transcription factor, ATF-like 3 (BATF3), mRNA [NM_018664]	basic leucine zipper transcription factor, ATF-like 3	55509	GO:0001078|GO:0003700|GO:0006366|GO:0003714|GO:0005634|GO:0043011|GO:0000122|GO:0097028|GO:0009615|GO:0000978	chr1:212860087-212860028	FALSE	hs|1q32.3	ENST00000478275	NM_018664	NM_018664	THC2476283	Hs.62919
A_23_P253012	262.209	43.0818	0	-2.37169	-2.37169	0.193219	P	P	GRAMD1C	Homo sapiens GRAM domain containing 1C (GRAMD1C), transcript variant 1, mRNA [NM_017577]	GRAM domain containing 1C	54762	GO:0016021	chr3:113665696-113665755	FALSE	hs|3q13.31	ENST00000440446	NM_017577	NM_017577	THC2614903	Hs.24583
A_33_P3246833	288.177	47.3723	0	-2.37097	-2.37097	0.193315	P	P	IL1RN	Homo sapiens interleukin 1 receptor antagonist (IL1RN), transcript variant 4, mRNA [NM_173843]	interleukin 1 receptor antagonist	3557	GO:0006629|GO:0002439|GO:0005886|GO:0014050|GO:0045352|GO:0045353|GO:0005152|GO:0005615|GO:0005151|GO:0005150|GO:0005622|GO:0005737|GO:0006955|GO:0042594|GO:0001960|GO:0070670|GO:0001660|GO:0032496|GO:0034115|GO:0007613|GO:0043507|GO:0070555|GO:0070062|GO:0014823|GO:0043066|GO:0005149|GO:0007565|GO:0030336|GO:2000660|GO:0042493|GO:0051384|GO:0006953|GO:0005125|GO:0019233|GO:0045837|GO:0071874|GO:…	chr2:113891531-113891590	FALSE	hs|2q13	ENST00000259206	NM_173843	NM_173843	THC2498493	Hs.81134
A_23_P161624	1380.86	227.419	0	-2.36827	-2.36827	0.193678	P	P	FOSL1	Homo sapiens FOS-like antigen 1 (FOSL1), transcript variant 1, mRNA [NM_005438]	FOS-like antigen 1	8061	GO:0005515|GO:0043005|GO:0042542|GO:0008284|GO:0060674|GO:0003700|GO:0008285|GO:0006366|GO:0005634|GO:0051591|GO:0005829|GO:0051091|GO:0006935|GO:0031668|GO:0007612|GO:0034097|GO:0051412|GO:0007565|GO:0043065|GO:0000977|GO:0006357|GO:0042493|GO:0009615|GO:0045787|GO:0001701|GO:0007296|GO:0009612|GO:0042734|GO:0006968|GO:0009629|GO:0032570|GO:0005654	chr11:65660157-65660098	FALSE	hs|11q13.1	ENST00000312562	NM_005438	NM_005438	THC2466829	Hs.283565
A_33_P3223116	548.248	90.388	0	-2.36675	-2.36675	0.193881	P	P	HIPK2	homeodomain interacting protein kinase 2 [Source:HGNC Symbol;Acc:HGNC:14402] [ENST00000342645]	homeodomain interacting protein kinase 2	28996	GO:0005515|GO:0001654|GO:0046330|GO:0046332|GO:0048596|GO:0007224|GO:0043524|GO:0030578|GO:0018105|GO:0050882|GO:0018107|GO:0007179|GO:0006978|GO:0001102|GO:0001105|GO:0060235|GO:0003714|GO:0046790|GO:0010842|GO:0000122|GO:0042771|GO:0043388|GO:0045893|GO:0008284|GO:0005634|GO:0061072|GO:0009952|GO:0060395|GO:0032092|GO:0030514|GO:0005737|GO:0051091|GO:0030182|GO:0045944|GO:0007628|GO:0051726|GO:…	chr7:139268530-139268471	FALSE	hs|7q34	ENST00000342645	AF207702		THC2624375	Hs.731417
A_24_P217834	20433.4	3368.88	0	-2.36672	-2.36672	0.193886	P	P	HIST1H3D	Homo sapiens histone cluster 1, H3d (HIST1H3D), mRNA [NM_003530]	histone cluster 1, H3d	8351	GO:0005515|GO:0010467|GO:0046982|GO:0006325|GO:0006335|GO:0005576|GO:0005634|GO:0000228|GO:0003677|GO:0032776|GO:0043234|GO:0060968|GO:0016020|GO:0000183|GO:0007596|GO:0045814|GO:0040029|GO:0005654|GO:0000786|GO:0070062	chr6:26197317-26197258	FALSE	hs|6p22.2	ENST00000356476	NM_003530	NM_003530	THC2476116	Hs.532144
A_24_P343095	1838.79	304.151	0	-2.36203	-2.36203	0.194518	P	P	DHFR	Homo sapiens dihydrofolate reductase (DHFR), transcript variant 1, mRNA [NM_000791]	dihydrofolate reductase	1719	GO:0050661|GO:0050999|GO:0031427|GO:0006767|GO:0044281|GO:0005575|GO:0003729|GO:0009165|GO:0005829|GO:0000082|GO:0000083|GO:0006766|GO:0008144|GO:0046653|GO:0046654|GO:0046655|GO:0046209|GO:0005654|GO:0006545|GO:0000278|GO:0006730|GO:0055114|GO:0004146	chr5:79924927-79924868	FALSE	hs|5q14.1	ENST00000513048	NM_000791	NM_000791	NP098266	Hs.648635
A_23_P30799	7610.47	1259.14	0	-2.36168	-2.36168	0.194565	P	P	HIST1H3F	Homo sapiens histone cluster 1, H3f (HIST1H3F), mRNA [NM_021018]	histone cluster 1, H3f	8968	GO:0005515|GO:0010467|GO:0046982|GO:0006325|GO:0006335|GO:0005576|GO:0005634|GO:0000228|GO:0003677|GO:0032776|GO:0043234|GO:0060968|GO:0016020|GO:0000183|GO:0007596|GO:0045814|GO:0040029|GO:0005654|GO:0000786|GO:0070062	chr6:26250647-26250588	FALSE	hs|6p22.2	ENST00000618052	NM_021018	NM_021018	THC2478649	Hs.247814
A_33_P3287879	3969.48	657.119	0	-2.36085	-2.36085	0.194676	P	P	HIST1H3H	Homo sapiens histone cluster 1, H3h (HIST1H3H), mRNA [NM_003536]	histone cluster 1, H3h	8357	GO:0005515|GO:0010467|GO:0046982|GO:0006325|GO:0006335|GO:0005576|GO:0005634|GO:0000228|GO:0003677|GO:0032776|GO:0043234|GO:0060968|GO:0016020|GO:0000183|GO:0007596|GO:0045814|GO:0040029|GO:0005654|GO:0000786|GO:0070062	chr6:27778041-27778100	FALSE	hs|6p22.1	ENST00000369163	NM_003536	NM_003536	THC2513394	Hs.591778
A_33_P3375002	279.026	46.2844	0	-2.35793	-2.35793	0.19507	P	P	SOCS2-AS1	Homo sapiens SOCS2 antisense RNA 1 (SOCS2-AS1), long non-coding RNA [NR_038263]	SOCS2 antisense RNA 1	144481		chr12:93959469-93959410	FALSE	hs|12q22		NR_038263	NR_038263	THC2518870	Hs.602278
A_22_P00001600	126.906	21.1146	0	-2.35358	-2.35358	0.19566	P	P	LOC101559451	Homo sapiens uncharacterized LOC101559451 (LOC101559451), long non-coding RNA [NR_103482]	uncharacterized LOC101559451	101559451		chr17:4608757-4608816	FALSE	hs|17p13.2		NR_103482	NR_103482
A_33_P3306894	124.609	20.7465	0	-2.3526	-2.3526	0.195793	P	P	KIAA1549L	Homo sapiens KIAA1549-like (KIAA1549L), mRNA [NM_012194]	KIAA1549-like	25758	GO:0016021	chr11:33604987-33605046	FALSE	hs|11p13	ENST00000265654	NM_012194	NM_012194	THC2479422	Hs.502266
A_23_P88740	8489.47	1415.41	0	-2.35058	-2.35058	0.196067	P	P	CENPN	Homo sapiens centromere protein N (CENPN), transcript variant 3, mRNA [NM_018455]	centromere protein N	55839	GO:0034080|GO:0007067|GO:0007059|GO:0006334|GO:0000777|GO:0005654|GO:0005634|GO:0000278|GO:0005829	chr16:81053871-81056408	FALSE	hs|16q23.2	ENST00000299572	NM_018455	NM_018455	THC2471285	Hs.726537
A_24_P712350	1149.33	191.691	0	-2.35006	-2.35006	0.196138	P	P	CHML	Homo sapiens choroideremia-like (Rab escort protein 2) (CHML), mRNA [NM_001821]	choroideremia-like (Rab escort protein 2)	1122	GO:0043547|GO:0017137|GO:0005737|GO:0018344|GO:0005968|GO:0004663|GO:0005654|GO:0006886|GO:0005829|GO:0005096	chr1:241792606-241792547	FALSE	hs|1q43	ENST00000366553	NM_001821	NM_001821	THC2517136	Hs.654545
A_33_P3659876	795.104	133.067	0	-2.34512	-2.34512	0.196811	P	P	NCAPG2	Homo sapiens non-SMC condensin II complex, subunit G2 (NCAPG2), transcript variant 2, mRNA [NM_001281932]	non-SMC condensin II complex, subunit G2	54892	GO:0005515|GO:0007067|GO:0016020|GO:0030261|GO:0001833|GO:0005654|GO:0005634|GO:0035064|GO:0000278|GO:0051301	chr7:158437043-158436984	FALSE	hs|7q36.3	ENST00000467785	NM_001281932	NM_001281932	NP181724	Hs.18616
A_23_P166526	219.949	36.8473	0	-2.34367	-2.34367	0.197009	P	P	RIBC2	Homo sapiens RIB43A domain with coiled-coils 2 (RIBC2), mRNA [NM_015653]	RIB43A domain with coiled-coils 2	26150	GO:0005515|GO:0005634	chr22:45828233-45828292	FALSE	hs|22q13.31	ENST00000614167	NM_015653	NM_015653	THC2473810	Hs.475110
A_33_P3409477	527.843	88.5339	0	-2.34194	-2.34194	0.197245	P	P	UBASH3B	Homo sapiens ubiquitin associated and SH3 domain containing B (UBASH3B), mRNA [NM_032873]	ubiquitin associated and SH3 domain containing B	84959	GO:0005515|GO:0005737|GO:0051279|GO:0090331|GO:0005634|GO:0006469|GO:0035335|GO:0004725	chr11:122685098-122685157	FALSE	hs|11q24.1	ENST00000284273	NM_032873	NM_032873	THC2601556	Hs.444075
A_23_P431381	984.791	165.186	0	-2.34185	-2.34185	0.197257	P	P	C14orf80	Homo sapiens chromosome 14 open reading frame 80 (C14orf80), transcript variant 1, mRNA [NM_001134875]	chromosome 14 open reading frame 80	283643		chr14:105965354-105965413	FALSE	hs|14q32.33	ENST00000392522	NM_001134875	NM_001134875	NP598476	Hs.720306
A_23_P319617	3411.7	572.924	0	-2.34021	-2.34021	0.197482	P	P	CHST7	Homo sapiens carbohydrate (N-acetylglucosamine 6-O) sulfotransferase 7 (CHST7), mRNA [NM_019886]	carbohydrate (N-acetylglucosamine 6-O) sulfotransferase 7	56548	GO:0006790|GO:0005976|GO:0005975|GO:0006044|GO:0008459|GO:0044281|GO:0030206|GO:0000139|GO:0009405|GO:0001517|GO:0016021|GO:0030204|GO:0030203	chrX:46457408-46457467	FALSE	hs|Xp11.23	ENST00000276055	NM_019886	NM_019886	THC2472068	Hs.129955
A_33_P3323847	10269	1728.79	0	-2.33659	-2.33659	0.197977	P	P	RECQL4	Homo sapiens RecQ protein-like 4 (RECQL4), mRNA [NM_004260]	RecQ protein-like 4	9401	GO:0043140|GO:0000405|GO:0005634|GO:0006310|GO:0007275|GO:0005524|GO:0006260|GO:0000733|GO:0005737|GO:0006281|GO:0016020|GO:0008270|GO:0032508	chr8:145736731-145736672	FALSE	hs|8q24.3	ENST00000617875	NM_004260	NM_004260	THC2472001	Hs.31442
A_33_P3262685	73.3601	12.3537	0	-2.33618	-2.33618	0.198033	P	P	POM121L1P	Homo sapiens POM121 transmembrane nucleoporin-like 1, pseudogene (POM121L1P), non-coding RNA [NR_024591]	POM121 transmembrane nucleoporin-like 1, pseudogene	25812		chr22:22975037-22974978	FALSE	hs|22q11.22	ENST00000414583		NR_024591	THC2472929	Hs.367764
A_23_P68547	2809.79	473.414	0	-2.33542	-2.33542	0.198139	P	P	MCM8	Homo sapiens minichromosome maintenance complex component 8 (MCM8), transcript variant 2, mRNA [NM_182802]	minichromosome maintenance complex component 8	84515	GO:0005515|GO:0004386|GO:0005634|GO:0007292|GO:0003677|GO:0005524|GO:0006974|GO:0006260|GO:0048232|GO:0000082|GO:0006271|GO:0000724|GO:0005654|GO:0000278	chr20:5975064-5975123	FALSE	hs|20p12.3	ENST00000378886	NM_182802	NM_182802	THC2703428	Hs.597484
A_33_P3298216	703.153	118.838	0	-2.33097	-2.33097	0.198751	P	P	MYO16	Homo sapiens myosin XVI (MYO16), transcript variant 1, mRNA [NM_001198950]	myosin XVI	23026	GO:0048471|GO:0005737|GO:0003774|GO:0051015|GO:0008285|GO:0005886|GO:0008152|GO:2000134|GO:0021549|GO:0005654|GO:0016459|GO:0005524	chr13:109860282-109860341	FALSE	hs|13q33.3	ENST00000357550	NM_001198950	NM_001198950	THC2600943	Hs.656587
A_33_P3245126	613.903	103.841	0	-2.32976	-2.32976	0.198917	P	P						chr6:018399877-018399936	FALSE	hs|6p22.3
A_21_P0014606	145.431	24.6263	0	-2.3282	-2.3282	0.199133	P	P	LOC101929516	Homo sapiens uncharacterized LOC101929516 (LOC101929516), long non-coding RNA [NR_125979]	uncharacterized LOC101929516	101929516		chr1:40038784-40038843	FALSE	hs|1p34.3		NR_125979	NR_125979
A_21_P0000417	521.09	88.2377	0	-2.32819	-2.32819	0.199133	P	P	SNORD114-20	Homo sapiens small nucleolar RNA, C/D box 114-20 (SNORD114-20), small nucleolar RNA [NR_003213]	small nucleolar RNA, C/D box 114-20	767598		chr14:101447352-101447411	FALSE	hs|14q32.31		NR_003213	NR_003213
A_33_P6663603	374.089	63.3871	0	-2.32725	-2.32725	0.199264	P	P	PRIM2	primase, DNA, polypeptide 2 (58kDa) [Source:HGNC Symbol;Acc:HGNC:9370] [ENST00000490313]	primase, DNA, polypeptide 2 (58kDa)	5558	GO:0051539|GO:0003896|GO:0003677|GO:0046872|GO:0000082|GO:0006271|GO:0000723|GO:0006270|GO:0000722|GO:0006269|GO:0005654|GO:0000278|GO:0032201	chr6:57299931-57299990	FALSE	hs|6p11.2	ENST00000490313			THC2747686
A_23_P338603	4155.48	704.394	0	-2.32669	-2.32669	0.199341	P	P	CHCHD7	Homo sapiens coiled-coil-helix-coiled-coil-helix domain containing 7 (CHCHD7), transcript variant 1, mRNA [NM_001011667]	coiled-coil-helix-coiled-coil-helix domain containing 7	79145	GO:0005758	chr8:57127218-57128998	FALSE	hs|8q12.1	ENST00000522166	NM_001011667	NM_001011667	THC2478607	Hs.436913
A_23_P80551	1622.68	275.691	0	-2.32338	-2.32338	0.199799	P	P	KRBOX1	Homo sapiens KRAB box domain containing 1 (KRBOX1), mRNA [NM_001205272]	KRAB box domain containing 1	100506243	GO:0005622|GO:0006355|GO:0003676	chr3:42984108-42984167	FALSE	hs|3p22.1	ENST00000463888	NM_001205272	NM_001205272	THC2616183	Hs.720172
A_23_P254733	5141.45	874.173	0	-2.32232	-2.32232	0.199946	P	P	CENPU	Homo sapiens centromere protein U (CENPU), transcript variant 1, mRNA [NM_024629]	centromere protein U	79682	GO:0034080|GO:0006355|GO:0005815|GO:0006334|GO:0000777|GO:0016032|GO:0005654|GO:0005634|GO:0000278|GO:0043009|GO:0006351|GO:0005829	chr4:185616396-185616337	FALSE	hs|4q35.1	ENST00000502461	NM_024629	NM_024629	THC2509743	Hs.575032
A_33_P3321293	2955.26	502.544	0	-2.32209	-2.32209	0.199978	P	P	IQGAP3	Homo sapiens IQ motif containing GTPase activating protein 3 (IQGAP3), mRNA [NM_178229]	IQ motif containing GTPase activating protein 3	128239	GO:0005516|GO:0008361|GO:0071310|GO:0007265|GO:0016328|GO:0005099|GO:0010628|GO:0000187|GO:0000082|GO:0005737|GO:0070856|GO:0032320|GO:0005911|GO:0010629|GO:0017048|GO:0070371|GO:0033601	chr1:156495257-156495198	FALSE	hs|1q22	ENST00000361170	NM_178229	NM_178229	THC2464087	Hs.591495
A_23_P363769	696.245	118.407	0	-2.32198	-2.32198	0.199993	P	P	KRT86	Homo sapiens keratin 86, type II (KRT86), mRNA [NM_002284]	keratin 86, type II	3892	GO:0005198|GO:0045095|GO:0005615|GO:0070062	chr12:52702840-52702897	FALSE	hs|12q13.13	ENST00000423955	NM_002284	NM_002284	THC2477568	Hs.278658
A_33_P3256858	6732.55	1148.63	0	-2.31737	-2.31737	0.200633	P	P	C14orf80	Homo sapiens chromosome 14 open reading frame 80 (C14orf80), transcript variant 1, mRNA [NM_001134875]	chromosome 14 open reading frame 80	283643		chr14:105965492-105965551	FALSE	hs|14q32.33	ENST00000334656	NM_001134875	NM_001134875	THC2492642	Hs.720306
A_23_P160537	783.023	133.879	0	-2.31425	-2.31425	0.201067	P	P	AUNIP	Homo sapiens aurora kinase A and ninein interacting protein (AUNIP), transcript variant 2, mRNA [NM_024037]	aurora kinase A and ninein interacting protein	79000	GO:0005515|GO:0005813|GO:0005737|GO:0000922|GO:0007051	chr1:26160615-26160556	FALSE	hs|1p36.11	ENST00000374298	NM_024037	NM_024037	THC2601722	Hs.725400
A_22_P00006752	85.8027	14.7914	0	-2.30239	-2.30239	0.202727	P	P	LOC101928245	PREDICTED: Homo sapiens uncharacterized LOC101928245 (LOC101928245), ncRNA [XR_243144]	uncharacterized LOC101928245	101928245		chr15:39480728-39480669	FALSE	hs|15q14	ENST00000560743	XR_243144	XR_243144	THC2606583	Hs.434739
A_23_P82503	1316.43	226.949	0	-2.30232	-2.30232	0.202736	P	P	PEG10	Homo sapiens paternally expressed 10 (PEG10), transcript variant 1, mRNA [NM_001040152]	paternally expressed 10	23089	GO:0005515|GO:0005737|GO:0006915|GO:0008270|GO:0005634|GO:0003677|GO:0030512|GO:0030154	chr7:94298564-94298623	FALSE	hs|7q21.3	ENST00000493935	NM_001040152	NM_001040152	THC2547152	Hs.147492
A_19_P00316985	81.7222	14.0931	0	-2.30187	-2.30187	0.202799	P	P	LINC00472	Homo sapiens long intergenic non-protein coding RNA 472 (LINC00472), transcript variant 1, long non-coding RNA [NR_121612]	long intergenic non-protein coding RNA 472	79940		chr6:72126223-72126164	FALSE	hs|6q13	ENST00000421704	NR_121612	NR_121612	THC2670652	Hs.368337
A_24_P305764	8821.4	1528.52	0	-2.295	-2.295	0.203768	P	P	SMS	Homo sapiens spermine synthase (SMS), transcript variant 1, mRNA [NM_004595]	spermine synthase	6611	GO:0034641|GO:0004766|GO:0006597|GO:0016768|GO:0006595|GO:0006555|GO:0044281|GO:0070062|GO:0005829	chrX:22010809-22012467	FALSE	hs|Xp22.11	ENST00000379404	NM_004595	NM_004595	THC2783686	Hs.724874
A_23_P119254	2661.86	462.111	0	-2.29225	-2.29225	0.204156	P	P	ASF1B	Homo sapiens anti-silencing function 1B histone chaperone (ASF1B), mRNA [NM_018154]	anti-silencing function 1B histone chaperone	55723	GO:0005515|GO:0000790|GO:0006355|GO:0006335|GO:0006336|GO:0007275|GO:0007283|GO:0006351|GO:0030154|GO:0042393|GO:0043234|GO:0005654|GO:0016568	chr19:14230697-14230638	FALSE	hs|19p13.12	ENST00000263382	NM_018154	NM_018154	THC2468162	Hs.26516
A_33_P3241190	472.372	82.0213	0	-2.29198	-2.29198	0.204195	P	P	XRCC2	Homo sapiens X-ray repair complementing defective repair in Chinese hamster cells 2 (XRCC2), mRNA [NM_005431]	X-ray repair complementing defective repair in Chinese hamster cells 2	7516	GO:0000400|GO:0005515|GO:0005813|GO:0010165|GO:0001756|GO:0005657|GO:0001701|GO:0005524|GO:0051297|GO:0043524|GO:0005737|GO:0006281|GO:0007126|GO:0035264|GO:0050769|GO:0000724|GO:2000269|GO:0042148|GO:0000278|GO:0010332|GO:0033063|GO:0008094	chr7:152343990-152343931	FALSE	hs|7q36.1	ENST00000359321	NM_005431	NM_005431	THC2477185	Hs.647093
A_33_P3279629	1987.7	345.218	0	-2.29165	-2.29165	0.204242	P	P	UCN2	Homo sapiens urocortin 2 (UCN2), mRNA [NM_033199]	urocortin 2	90226	GO:0035902|GO:0001664|GO:0008283|GO:0051431|GO:0042562|GO:0007586|GO:0033685|GO:0005102|GO:0006950|GO:0071456|GO:0046882|GO:0005576|GO:0005615|GO:0071385|GO:0005179|GO:0010629|GO:0031669|GO:0006171|GO:0007189	chr3:48599234-48599175	FALSE	hs|3p21.31	ENST00000273610	NM_033199	NM_033199	THC2640001	Hs.631914
A_22_P00014326	996.391	173.149	0	-2.29082	-2.29082	0.204359	P	P	lnc-SERPINC1-1	LNCipedia lincRNA (lnc-SERPINC1-1), lincRNA [lnc-SERPINC1-1:24]	lnc-SERPINC1-1:24			chr1:173833697-173833638	FALSE	hs|1q25.1		BC038733		THC2557202	Hs.531856
A_24_P84898	2634.66	458.038	0	-2.29021	-2.29021	0.204446	P	P	FEN1	Homo sapiens flap structure-specific endonuclease 1 (FEN1), mRNA [NM_004111]	flap structure-specific endonuclease 1	2237	GO:0005515|GO:0009650|GO:0008409|GO:0090305|GO:0005886|GO:0005634|GO:0006302|GO:0005739|GO:0004527|GO:0006271|GO:0003690|GO:0000723|GO:0004523|GO:0000722|GO:0007613|GO:0008309|GO:0030145|GO:0000287|GO:0005730|GO:0003677|GO:0003684|GO:0006260|GO:0004519|GO:0006281|GO:0016020|GO:0006284|GO:0005654|GO:0043137|GO:0017108|GO:0000278|GO:0000737|GO:0032201|GO:0000738	chr11:61564029-61564087	FALSE	hs|11q12.2	ENST00000305885	NM_004111	NM_004111	THC2469346	Hs.409065
A_24_P193592	126.801	22.0502	0	-2.28984	-2.28984	0.204499	P	P	CCNF	Homo sapiens cyclin F (CCNF), mRNA [NM_001761]	cyclin F	899	GO:0005515|GO:0007067|GO:0016567|GO:0005814|GO:0010826|GO:0005634|GO:0001890|GO:0031146|GO:0000320|GO:0019005|GO:0051301	chr16:2507886-2507945	FALSE	hs|16p13.3	ENST00000293968	NM_001761	NM_001761	THC2463529	Hs.1973
A_23_P148047	5385.37	937.511	0	-2.28827	-2.28827	0.204721	P	P	PTGER4	Homo sapiens prostaglandin E receptor 4 (subtype EP4) (PTGER4), mRNA [NM_000958]	prostaglandin E receptor 4 (subtype EP4)	5734	GO:0005515|GO:0005886|GO:0051492|GO:0007254|GO:0050715|GO:0050710|GO:0004957|GO:0033624|GO:2000420|GO:0009612|GO:0060348|GO:0042093|GO:0006955|GO:0030278|GO:0050728|GO:0050729|GO:0032496|GO:0007188|GO:0016021|GO:0071260|GO:0070371	chr5:40693563-40693622	FALSE	hs|5p13.1	ENST00000302472	NM_000958	NM_000958	THC2463869	Hs.199248
A_23_P300056	112.889	19.6575	0	-2.28788	-2.28788	0.204777	P	P	CDC42	Homo sapiens cell division cycle 42 (CDC42), transcript variant 2, mRNA [NM_044472]	cell division cycle 42	998	GO:0045859|GO:0005515|GO:0043497|GO:0046330|GO:0031424|GO:0035088|GO:0042802|GO:0031069|GO:0042692|GO:0051489|GO:0043525|GO:0043552|GO:0007173|GO:0007411|GO:0043025|GO:0007030|GO:0031274|GO:0046847|GO:0051017|GO:0007088|GO:0005815|GO:0019901|GO:0032467|GO:0045740|GO:0042059|GO:0030496|GO:0031435|GO:0030742|GO:0051149|GO:0048554|GO:0045087|GO:0038096|GO:0005925|GO:0034332|GO:0043005|GO:0003161|GO:…	chr1:22416563-22416622	FALSE	hs|1p36.12	ENST00000315554	NM_044472	NM_044472	THC2472188	Hs.467637
A_23_P64808	237.015	41.349	0	-2.28519	-2.28519	0.205159	P	P	HOXC13	Homo sapiens homeobox C13 (HOXC13), mRNA [NM_017410]	homeobox C13	3229	GO:0043565|GO:0005515|GO:0001077|GO:0045944|GO:0003682|GO:0035878|GO:0005634|GO:0009952|GO:0043587|GO:0009653|GO:0001942|GO:0006351	chr12:54340034-54340093	FALSE	hs|12q13.13	ENST00000243056	NM_017410	NM_017410	NP325264	Hs.118608
A_24_P123408	633.178	111.032	0	-2.27777	-2.27777	0.206217	P	P	ABLIM3	Homo sapiens actin binding LIM protein family, member 3 (ABLIM3), transcript variant 2, mRNA [NM_014945]	actin binding LIM protein family, member 3	22885	GO:0042384|GO:0005737|GO:0001725|GO:0030036|GO:0007411|GO:0045944|GO:0030032|GO:0008270|GO:0003779|GO:0030027|GO:0006351	chr5:148626089-148627383	FALSE	hs|5q32	ENST00000517451	NM_014945	NM_014945	NP706950	Hs.49688
A_33_P3229953	139.234	24.4678	0	-2.27469	-2.27469	0.206657	P	P	EEF1A2	Homo sapiens eukaryotic translation elongation factor 1 alpha 2 (EEF1A2), mRNA [NM_001958]	eukaryotic translation elongation factor 1 alpha 2	1917	GO:0005853|GO:0043065|GO:0010035|GO:0043025|GO:0003924|GO:0005634|GO:0005525|GO:0003746|GO:0008135|GO:0006414	chr20:62119501-62119442	FALSE	hs|20q13.33	ENST00000217182	NM_001958	NM_001958	THC2661328	Hs.433839
A_33_P3211229	85.2041	14.9731	0	-2.27468	-2.27468	0.206658	P	P	SLC35F2	Homo sapiens solute carrier family 35, member F2 (SLC35F2), mRNA [NM_017515]	solute carrier family 35, member F2	54733	GO:0008150|GO:0003674|GO:0006810|GO:0016021|GO:0005575	chr11:107677584-107677525	FALSE	hs|11q22.3	ENST00000375682	NM_017515	NM_017515	NP086069	Hs.524014
A_23_P52531	2298.3	404.665	0	-2.27189	-2.27189	0.207058	P	P	FAM24B	Homo sapiens family with sequence similarity 24, member B (FAM24B), transcript variant 1, mRNA [NM_152644]	family with sequence similarity 24, member B	196792	GO:0005576	chr10:124609990-124608947	FALSE	hs|10q26.13	ENST00000368896	NM_152644	NM_152644	THC2627384	Hs.114648
A_23_P94422	3732.36	657.317	0	-2.27156	-2.27156	0.207107	P	P	MELK	Homo sapiens maternal embryonic leucine zipper kinase (MELK), transcript variant 1, mRNA [NM_014791]	maternal embryonic leucine zipper kinase	9833	GO:0030097|GO:0005515|GO:0043065|GO:0005886|GO:0008283|GO:0005509|GO:0008631|GO:0006915|GO:0018108|GO:0005524|GO:0008289|GO:0061351|GO:0046777|GO:0016020|GO:0004674|GO:0000086|GO:0004715|GO:0005938	chr9:36677192-36677251	FALSE	hs|9p13.2	ENST00000298048	NM_014791	NM_014791	THC2464235	Hs.184339
A_23_P81392	405.948	71.525	0	-2.27091	-2.27091	0.2072	P	P	WWC1	Homo sapiens WW and C2 domain containing 1 (WWC1), transcript variant 3, mRNA [NM_015238]	WW and C2 domain containing 1	23286	GO:0046621|GO:0005515|GO:0048471|GO:0032386|GO:0003713|GO:0005634|GO:0030010|GO:0032587|GO:0035329|GO:0000122|GO:0006351|GO:0005829|GO:0035330|GO:0043234|GO:0035331|GO:0032947|GO:0005737|GO:0016477|GO:0043410|GO:0019900|GO:0030674	chr5:167896127-167896186	FALSE	hs|5q34	ENST00000518204	NM_015238	NM_015238	THC2600555	Hs.484047
A_22_P00023433	356.367	62.8189	0	-2.27022	-2.27022	0.207298	P	P						chr21:35339617-35339558	FALSE	hs|21q22.11	ENST00000607953			THC2661040
A_23_P15174	150.641	26.5583	0	-2.27	-2.27	0.207329	P	P	MT1F	Homo sapiens metallothionein 1F (MT1F), transcript variant 1, mRNA [NM_005949]	metallothionein 1F	4494	GO:0071294|GO:0048471|GO:0005737|GO:0008270|GO:0005634|GO:0071276|GO:0045926	chr16:56693077-56693136	FALSE	hs|16q12.2	ENST00000564295	NM_005949	NM_005949	THC2484194	Hs.513626
A_22_P00012212	3846.08	678.09	0	-2.26997	-2.26997	0.207334	P	P	PRR34-AS1	Homo sapiens PRR34 antisense RNA 1 (PRR34-AS1), long non-coding RNA [NR_027034]	PRR34 antisense RNA 1	150381		chr22:46453021-46453080	FALSE	hs|22q13.31		NR_027034	NR_027034	THC2773549	Hs.659113
A_22_P00012882	142.148	25.0754	0	-2.26918	-2.26918	0.207448	P	P	lnc-RBM11-1	LNCipedia lincRNA (lnc-RBM11-1), lincRNA [lnc-RBM11-1:1]	lnc-RBM11-1:1			chr21:15765678-15765737	FALSE	hs|21q11.2
A_24_P287941	1642.25	290.048	0	-2.26744	-2.26744	0.207698	P	P	PSMC3IP	Homo sapiens PSMC3 interacting protein (PSMC3IP), transcript variant 1, mRNA [NM_013290]	PSMC3 interacting protein	29893	GO:0051321|GO:0030374|GO:0006310|GO:0005634|GO:0005575|GO:0003677	chr17:40724775-40724716	FALSE	hs|17q21.2	ENST00000253789	NM_013290	NM_013290	THC2487374	Hs.383019
A_23_P115482	12146	2147.22	0	-2.26607	-2.26607	0.207896	P	P	UBE2T	Homo sapiens ubiquitin-conjugating enzyme E2T (UBE2T), mRNA [NM_014176]	ubiquitin-conjugating enzyme E2T	29089	GO:0035519|GO:0085020|GO:0004842|GO:0006513|GO:0016874|GO:0005634|GO:0044314|GO:0005524|GO:0006974|GO:0051865|GO:0070534|GO:0005737|GO:0006281|GO:0070979|GO:0019787|GO:0003682|GO:0005654|GO:0070936|GO:0031625	chr1:202300965-202300906	FALSE	hs|1q32.1	ENST00000367274	NM_014176	NM_014176	THC2613200	Hs.5199
A_23_P36825	356.717	63.085	0	-2.26554	-2.26554	0.207971	P	P	GPRC5A	Homo sapiens G protein-coupled receptor, class C, group 5, member A (GPRC5A), mRNA [NM_003979]	G protein-coupled receptor, class C, group 5, member A	9052	GO:0007165|GO:0007186|GO:0005886|GO:0005887|GO:0004930|GO:0030659|GO:0070062|GO:0043231	chr12:13065707-13065766	FALSE	hs|12p13.1	ENST00000542056	NM_003979	NM_003979	THC2624545	Hs.631733
A_23_P164826	13716.9	2426.54	0	-2.26511	-2.26511	0.208033	P	P	RNASEH2A	Homo sapiens ribonuclease H2, subunit A (RNASEH2A), mRNA [NM_006397]	ribonuclease H2, subunit A	10535	GO:0032299|GO:0006260|GO:0004523|GO:0003723|GO:0005634|GO:0004540|GO:0006298|GO:0046872|GO:0006401	chr19:12924276-12924335	FALSE	hs|19p13.2	ENST00000221486	NM_006397	NM_006397	THC2465977	Hs.532851
A_22_P00007940	405.882	71.8939	0	-2.26325	-2.26325	0.208302	P	P	KDM4A-AS1	Homo sapiens KDM4A antisense RNA 1 (KDM4A-AS1), long non-coding RNA [NR_033827]	KDM4A antisense RNA 1	100132774		chr1:44170088-44170029	FALSE	hs|1p34.1		NR_033827	NR_033827	THC2535809	Hs.655569
A_22_P00005535	379.136	67.3827	0	-2.25839	-2.25839	0.209004	P	P	SH3RF3-AS1	Homo sapiens SH3RF3 antisense RNA 1 (SH3RF3-AS1), long non-coding RNA [NR_029193]	SH3RF3 antisense RNA 1	100287216		chr2:109743960-109743901	FALSE	hs|2q12.3	ENST00000567491	NR_029193	NR_029193	THC2609939	Hs.171244
A_33_P3289005	78.6918	13.9908	0	-2.25787	-2.25787	0.209081	P	P	AP1S3	Homo sapiens adaptor-related protein complex 1, sigma 3 subunit (AP1S3), transcript variant 1, mRNA [NM_001039569]	adaptor-related protein complex 1, sigma 3 subunit	130340	GO:0006892|GO:0006605|GO:0005765|GO:0032588|GO:0030117|GO:0005829|GO:0050690|GO:0019886|GO:0005905|GO:0000139|GO:0008565|GO:0061024|GO:0016032|GO:0030659	chr2:224629990-224629931	FALSE	hs|2q36.1	ENST00000446015	NM_001039569	NM_001039569	NP1155978	Hs.632555
A_22_P00009616	95.7153	17.023	0	-2.25739	-2.25739	0.20915	P	P	LOC100507554	PREDICTED: Homo sapiens uncharacterized LOC100507554 (LOC100507554), transcript variant X3, ncRNA [XR_425526]	uncharacterized LOC100507554	100507554		chr2:217363389-217363330	FALSE	hs|2q35		XR_425526	XR_425526	THC2690129	Hs.132598
A_22_P00019844	129.176	23.0277	0	-2.25402	-2.25402	0.209639	P	P	lnc-KLRG2-1	Homo sapiens mRNA; cDNA DKFZp451B0818 (from clone DKFZp451B0818). [AL832624]	lnc-KLRG2-1:1			chr7:139350787-139350728	FALSE	hs|7q34		AL832624		THC2623840	Hs.520751
A_24_P150466	804.923	143.503	0	-2.2539	-2.2539	0.209657	P	P	SMOC1	Homo sapiens SPARC related modular calcium binding 1 (SMOC1), transcript variant 1, mRNA [NM_001034852]	SPARC related modular calcium binding 1	64093	GO:0005515|GO:0007165|GO:0045667|GO:0030198|GO:0001654|GO:0010811|GO:0005509|GO:0050840|GO:0060173|GO:0030154|GO:0005604	chr14:70498782-70498841	FALSE	hs|14q24.2	ENST00000381280	NM_001034852	NM_001034852	THC2461766	Hs.497349
A_23_P421379	536.229	95.8498	0	-2.25013	-2.25013	0.210205	P	P	IGF2	Homo sapiens insulin-like growth factor 2 (IGF2), transcript variant 1, mRNA [NM_000612]	insulin-like growth factor 2	3481	GO:0005515|GO:0005159|GO:0005158|GO:0050731|GO:0005615|GO:0009887|GO:0031667|GO:0007613|GO:0032355|GO:0070062|GO:2000467|GO:0007565|GO:0030168|GO:0007275|GO:0045840|GO:0038028|GO:0043085|GO:0001649|GO:0001501|GO:0005179|GO:0030546|GO:0043539|GO:0008083|GO:0044267|GO:0051146|GO:0008286|GO:0051897|GO:0008284|GO:0005886|GO:0071902|GO:0045471|GO:2000273|GO:0042104|GO:0045944|GO:0006006|GO:0031093|GO:…	chr11:2154754-2154402	FALSE	hs|11p15.5	ENST00000418738	NM_000612	NM_000612	THC2516398	Hs.272259
A_23_P26557	3636.94	650.584	0	-2.24905	-2.24905	0.210363	P	P	C16orf59	Homo sapiens chromosome 16 open reading frame 59 (C16orf59), mRNA [NM_025108]	chromosome 16 open reading frame 59	80178		chr16:2514795-2514854	FALSE	hs|16p13.3	ENST00000569994	NM_025108	NM_025108	THC2601798	Hs.534491
A_23_P119353	11947.9	2137.82	0	-2.24867	-2.24867	0.210417	P	P	RASIP1	Homo sapiens Ras interacting protein 1 (RASIP1), mRNA [NM_017805]	Ras interacting protein 1	54922	GO:0007165|GO:0048471|GO:0005795|GO:0010507|GO:0048754|GO:0001525|GO:0032319|GO:0001570	chr19:49223964-49223905	FALSE	hs|19q13.33	ENST00000222145	NM_017805	NM_017805	THC2637896	Hs.233955
A_23_P14193	638.069	114.182	0	-2.24851	-2.24851	0.210442	P	P	RFC3	Homo sapiens replication factor C (activator 1) 3, 38kDa (RFC3), transcript variant 1, mRNA [NM_002915]	replication factor C (activator 1) 3, 38kDa	5983	GO:0046683|GO:0005515|GO:0003689|GO:0005634|GO:0003677|GO:0006260|GO:0006271|GO:0006281|GO:0000723|GO:0006283|GO:0000722|GO:0000731|GO:0006297|GO:0005654|GO:0005663|GO:0006289|GO:0000278|GO:0016887|GO:0032201	chr13:34410688-34410747	FALSE	hs|13q13.2	ENST00000380071	NM_002915	NM_002915	THC2465905	Hs.115474
A_23_P25626	805.841	144.235	0	-2.2482	-2.2482	0.210486	P	P	BORA	Homo sapiens bora, aurora kinase A activator (BORA), transcript variant 1, mRNA [NM_024808]	bora, aurora kinase A activator	79866	GO:0032880|GO:0005515|GO:0007088|GO:0007067|GO:0019901|GO:0060236|GO:0000086|GO:0000278|GO:0051301|GO:0005829	chr13:73329356-73329415	FALSE	hs|13q22.1	ENST00000613797	NM_024808	NM_024808	THC2464290	Hs.643464
A_21_P0014114	308.186	55.1777	0	-2.24777	-2.24777	0.210549	P	P	GATA2-AS1	Homo sapiens GATA2 antisense RNA 1 (GATA2-AS1), long non-coding RNA [NR_125398]	GATA2 antisense RNA 1	101927167		chr3:128221988-128222047	FALSE	hs|3q21.3		NR_125398	NR_125398	THC2495898	Hs.730034
A_33_P3414964	173.519	31.083	0	-2.24702	-2.24702	0.210658	P	P	PTPRS	Homo sapiens protein tyrosine phosphatase, receptor type, S, mRNA (cDNA clone IMAGE:5272670), complete cds. [BC029496]	protein tyrosine phosphatase, receptor type, S	5802	GO:0005515|GO:0022038|GO:0021766|GO:0021987|GO:0021510|GO:0030198|GO:0005887|GO:0005001|GO:0021549|GO:0007155|GO:0035335|GO:0070062	chr19:5273151-5273092	FALSE	hs|19p13.3		BC029496		THC2487595	Hs.744928
A_24_P225534	99.2421	17.7883	0	-2.24615	-2.24615	0.210785	P	P	RHBDL2	Homo sapiens rhomboid, veinlet-like 2 (Drosophila) (RHBDL2), mRNA [NM_017821]	rhomboid, veinlet-like 2 (Drosophila)	54933	GO:0005886|GO:0004252|GO:0006508|GO:0016021	chr1:39381381-39381322	FALSE	hs|1p34.3	ENST00000289248	NM_017821	NM_017821	NP922674	Hs.524626
A_23_P401904	11974.9	2148.89	0	-2.24448	-2.24448	0.21103	P	P	PHF19	Homo sapiens PHD finger protein 19 (PHF19), transcript variant 2, mRNA [NM_001009936]	PHD finger protein 19	26147	GO:0005515|GO:0010467|GO:0006355|GO:0035098|GO:0061087|GO:0045814|GO:0040029|GO:0008270|GO:0005654|GO:0035064|GO:0006351|GO:0016568	chr9:123632058-123631999	FALSE	hs|9q33.2	ENST00000312189	NM_001009936	NM_001009936	THC2472002	Hs.460124
A_32_P66881	589.878	106.035	0	-2.24201	-2.24201	0.211392	P	P	TLR4	Homo sapiens toll-like receptor 4 (TLR4), transcript variant 1, mRNA [NM_138554]	toll-like receptor 4	7099	GO:0005515|GO:0032755|GO:0032715|GO:0007249|GO:0032757|GO:0045348|GO:0002756|GO:0002755|GO:0010572|GO:0032496|GO:0032497|GO:0032609|GO:0031663|GO:0032689|GO:0042742|GO:0032729|GO:0032728|GO:0002322|GO:0038124|GO:0032760|GO:0038123|GO:0032727|GO:0034134|GO:0045416|GO:0042535|GO:0032720|GO:0032722|GO:0002224|GO:0045359|GO:0045084|GO:0042116|GO:0005887|GO:0045087|GO:0035666|GO:0016046|GO:0010008|GO:…	chr9:120479236-120479295	FALSE	hs|9q33.1		NM_138554	NM_138554	THC2629156	Hs.174312
A_33_P3268378	146.344	26.3527	0	-2.23946	-2.23946	0.211765	P	P	FAM167A	Homo sapiens family with sequence similarity 167, member A (FAM167A), mRNA [NM_053279]	family with sequence similarity 167, member A	83648		chr8:11281586-11281527	FALSE	hs|8p23.1	ENST00000527445	NM_053279	NM_053279	THC2473742	Hs.124299
A_24_P37264	92.1441	16.5962	0	-2.23917	-2.23917	0.211809	P	P	RNF144A	Homo sapiens ring finger protein 144A (RNF144A), mRNA [NM_014746]	ring finger protein 144A	9781	GO:0016567|GO:0005794|GO:0005886|GO:0016874|GO:0008270|GO:0016021|GO:0030659	chr2:7183304-7183363	FALSE	hs|2p25.1	ENST00000320892	NM_014746	NM_014746	THC2748289	Hs.22146
A_33_P3286953	158.623	28.5709	0	-2.23911	-2.23911	0.211817	P	P	ADAMTS6	Homo sapiens ADAM metallopeptidase with thrombospondin type 1 motif, 6 (ADAMTS6), mRNA [NM_197941]	ADAM metallopeptidase with thrombospondin type 1 motif, 6	11174	GO:0006508|GO:0005578|GO:0008270|GO:0004222|GO:0008237	chr5:64447414-64447355	FALSE	hs|5q12.3	ENST00000381052	NM_197941	NM_197941	THC2486334	Hs.482291
A_23_P105794	292.699	52.7662	0	-2.23786	-2.23786	0.212001	P	P	EPSTI1	Homo sapiens epithelial stromal interaction 1 (breast) (EPSTI1), transcript variant 2, mRNA [NM_033255]	epithelial stromal interaction 1 (breast)	94240		chr13:43528115-43500538	FALSE	hs|13q14.11	ENST00000476830	NM_033255	NM_033255	THC2769616	Hs.546467
A_19_P00319409	201.591	36.3818	0	-2.23628	-2.23628	0.212234	P	P	ERVMER34-1	Homo sapiens endogenous retrovirus group MER34, member 1 (ERVMER34-1), transcript variant 1, mRNA [NM_024534]	endogenous retrovirus group MER34, member 1	100288413	GO:0019031|GO:0016021	chr4:53609938-53609879	FALSE	hs|4q12	ENST00000440542	NM_024534	NM_024534	THC2474176	Hs.363087
A_23_P103720	463.353	83.7502	0	-2.23408	-2.23408	0.212557	P	P	AGMAT	Homo sapiens agmatine ureohydrolase (agmatinase) (AGMAT), mRNA [NM_024758]	agmatine ureohydrolase (agmatinase)	79814	GO:0008295|GO:0005739|GO:0034641|GO:0008783|GO:0006595|GO:0033388|GO:0044281|GO:0097055|GO:0046872|GO:0070062	chr1:15900155-15900096	FALSE	hs|1p36.21	ENST00000375826	NM_024758	NM_024758	THC2482794	Hs.461532
A_23_P422193	725.54	131.217	0	-2.23322	-2.23322	0.212683	P	P	SUV39H1	Homo sapiens suppressor of variegation 3-9 homolog 1 (Drosophila) (SUV39H1), transcript variant 2, mRNA [NM_003173]	suppressor of variegation 3-9 homolog 1 (Drosophila)	6839	GO:0005515|GO:0000792|GO:0010467|GO:0006364|GO:0006325|GO:0005634|GO:0030154|GO:0042054|GO:0036123|GO:0000183|GO:0036124|GO:0016032|GO:0000976|GO:0000794|GO:0071456|GO:0033553|GO:0008757|GO:0000122|GO:0006351|GO:0006974|GO:0018024|GO:0007049|GO:0047485|GO:0045814|GO:0003682|GO:0046974|GO:0005652|GO:0040029|GO:0005654|GO:0008270|GO:0048511|GO:0042754|GO:0045892|GO:0000775|GO:0005677	chrX:48566887-48566946	FALSE	hs|Xp11.23	ENST00000337852	NM_003173	NM_003173	THC2689142	Hs.522639
A_21_P0000495	5893.22	1065.91	0	-2.2331	-2.2331	0.212701	P	P	SNORA57	Homo sapiens small nucleolar RNA, H/ACA box 57 (SNORA57), small nucleolar RNA [NR_004390]	small nucleolar RNA, H/ACA box 57	692158		chr11:62432981-62433040	FALSE	hs|11q12.3	ENST00000594728	NR_004390	NR_004390	THC2512994	Hs.687390
A_32_P192970	274.084	49.5943	0	-2.2325	-2.2325	0.212789	P	P	ALDH4A1	Homo sapiens aldehyde dehydrogenase 4 family, member A1 (ALDH4A1), transcript variant P5CDhS, mRNA [NM_170726]	aldehyde dehydrogenase 4 family, member A1	8659	GO:0006537|GO:0004029|GO:0009055|GO:0044281|GO:0003842|GO:0042802|GO:0034641|GO:0019470|GO:0005759|GO:0006560|GO:0010133|GO:0006562|GO:0006561|GO:0055114	chr1:19209897-19209838	FALSE	hs|1p36.13	ENST00000454547	NM_170726	NM_170726	THC2613785	Hs.77448
A_23_P143535	602.871	109.168	0	-2.23143	-2.23143	0.212948	P	P	WDR4	Homo sapiens WD repeat domain 4 (WDR4), transcript variant 2, mRNA [NM_033661]	WD repeat domain 4	10785	GO:0005515|GO:0005737|GO:0030488|GO:0008176|GO:0005654|GO:0005634|GO:0006400	chr21:44270319-44270260	FALSE	hs|21q22.3	ENST00000330317	NM_033661	NM_033661	THC2478149	Hs.248815
A_22_P00011753	243.95	44.2439	0	-2.22916	-2.22916	0.213283	P	P	ZFHX4-AS1	Homo sapiens ZFHX4 antisense RNA 1 (ZFHX4-AS1), long non-coding RNA [NR_024360]	ZFHX4 antisense RNA 1	100192378		chr8:77528616-77528557	FALSE	hs|8q21.11		NR_024360	NR_024360	THC2783026	Hs.596420
A_21_P0013479	99.0202	18.0082	0	-2.2252	-2.2252	0.213869	P	P	XLOC_l2_014197	BROAD Institute lincRNA (XLOC_l2_014197), lincRNA [TCONS_l2_00027752]				chr8:49294873-49294932	FALSE	hs|8q11.21
A_33_P3433873	1874.96	341.377	0	-2.22356	-2.22356	0.214113	P	P	ZWILCH	Homo sapiens zwilch kinetochore protein (ZWILCH), transcript variant 2, mRNA [NM_001287821]	zwilch kinetochore protein	55055	GO:0005515|GO:0007093|GO:0007067|GO:0000777|GO:0000776|GO:0000278|GO:0051301|GO:0005829	chr15:66841152-66841211	FALSE	hs|15q22.31	ENST00000613446	NM_001287821	NM_001287821	THC2464641	Hs.21331
A_23_P28733	622.397	113.335	0	-2.22338	-2.22338	0.21414	P	P	RBL1	Homo sapiens retinoblastoma-like 1 (RBL1), transcript variant 1, mRNA [NM_002895]	retinoblastoma-like 1	5933	GO:0005515|GO:0005667|GO:0010467|GO:0006367|GO:0043550|GO:0005634|GO:0000122|GO:0006351|GO:0045944|GO:0051726|GO:0016032|GO:0005654|GO:0007179|GO:0000278|GO:0008134|GO:0016568	chr20:35627256-35627197	FALSE	hs|20q11.23	ENST00000373664	NM_002895	NM_002895	THC2474069	Hs.207745
A_23_P73982	3094.11	563.901	0	-2.22214	-2.22214	0.214323	P	P	NDC1	Homo sapiens NDC1 transmembrane nucleoporin (NDC1), transcript variant 1, mRNA [NM_018087]	NDC1 transmembrane nucleoporin	55706	GO:0007129|GO:0031965|GO:0005737|GO:0016020|GO:0005643|GO:0031081|GO:0017056|GO:0051028|GO:0007283|GO:0051292|GO:0015031	chr1:54233538-54233479	FALSE	hs|1p32.3	ENST00000371429	NM_018087	NM_018087	THC2468473	Hs.476525
A_33_P3236868	1954.46	356.628	0	-2.22041	-2.22041	0.214581	P	P	MT1X	Homo sapiens metallothionein 1X (MT1X), mRNA [NM_005952]	metallothionein 1X	4501	GO:0071294|GO:0048471|GO:0007263|GO:0006882|GO:0005634|GO:0046872|GO:0036018|GO:0010273|GO:0005737|GO:0010038|GO:0008270|GO:0071276|GO:0045926	chr16:56717962-56718021	FALSE	hs|16q13	ENST00000568370	NM_005952	NM_005952	THC2483725	Hs.374950
A_33_P3716128	5542.36	1014.42	0	-2.21597	-2.21597	0.215241	P	P	SMC4	Homo sapiens structural maintenance of chromosomes 4 (SMC4), transcript variant 1, mRNA [NM_005496]	structural maintenance of chromosomes 4	10051	GO:0000796|GO:0005515|GO:0007076|GO:0010032|GO:0046982|GO:0005634|GO:0051383|GO:0005524|GO:0005829|GO:0000070|GO:0005737|GO:0045132|GO:0005654|GO:0000278|GO:0051301	chr3:160151581-160151640	FALSE	hs|3q25.33	ENST00000462787	NM_005496	NM_005496	THC2478358	Hs.58992
A_22_P00023141	97.9292	17.9279	0	-2.21566	-2.21566	0.215287	P	P	FOCAD-AS1	Homo sapiens FOCAD antisense RNA 1 (FOCAD-AS1), long non-coding RNA [NR_121601]	FOCAD antisense RNA 1	101929548		chr9:20683373-20683314	FALSE	hs|9p21.3	ENST00000439876	NR_121601	NR_121601	THC2697410	Hs.668302
A_33_P3423631	851.435	155.889	0	-2.2155	-2.2155	0.215311	P	P	WHSC1	Homo sapiens Wolf-Hirschhorn syndrome candidate 1 (WHSC1), transcript variant 8, mRNA [NM_007331]	Wolf-Hirschhorn syndrome candidate 1	7468	GO:2001032|GO:0005515|GO:0003289|GO:0034770|GO:0005694|GO:0048298|GO:0010452|GO:0006325|GO:0005634|GO:0000122|GO:0009653|GO:0003290|GO:0006351|GO:0018024|GO:0043565|GO:0060348|GO:0005737|GO:0003149|GO:0003682|GO:0070201|GO:0005654|GO:0008270	chr4:1944069-1944128	FALSE	hs|4p16.3	ENST00000420906	NM_007331	NM_007331	THC2582421	Hs.113876
A_21_P0008156	96.9621	17.7566	0	-2.2152	-2.2152	0.215357	P	P	lnc-TPT1-1	LNCipedia lincRNA (lnc-TPT1-1), lincRNA [lnc-TPT1-1:1]	lnc-TPT1-1:1			chr13:45902852-45902793	FALSE	hs|13q14.13
A_23_P25293	4692.29	860.722	0	-2.2128	-2.2128	0.215715	P	P	NCAPD2	Homo sapiens non-SMC condensin I complex, subunit D2 (NCAPD2), mRNA [NM_014865]	non-SMC condensin I complex, subunit D2	9918	GO:0000796|GO:0005515|GO:0000793|GO:0000797|GO:0007076|GO:0005634|GO:0000228|GO:0005829|GO:0042393|GO:0005737|GO:0016020|GO:0005654|GO:0045120|GO:0000278|GO:0051301	chr12:6640598-6640657	FALSE	hs|12p13.31	ENST00000315579	NM_014865	NM_014865	THC2468983	Hs.5719
A_21_P0012276	420.34	77.1169	0	-2.21257	-2.21257	0.21575	P	P	SLC25A15	Homo sapiens solute carrier family 25 (mitochondrial carrier; ornithine transporter) member 15 (SLC25A15), mRNA [NM_014252]	solute carrier family 25 (mitochondrial carrier; ornithine transporter) member 15	10166	GO:0034641|GO:0006520|GO:0005743|GO:0000050|GO:0000066|GO:0044281|GO:0016021|GO:0000064	chr13:41383861-41383920	FALSE	hs|13q14.11	ENST00000338625	NM_014252	NM_014252	THC2504916	Hs.646645
A_23_P142187	508.377	93.2903	0	-2.21223	-2.21223	0.215801	P	P	HIF3A	Homo sapiens hypoxia inducible factor 3, alpha subunit (HIF3A), transcript variant 2, mRNA [NM_022462]	hypoxia inducible factor 3, alpha subunit	64344	GO:0003700|GO:0006357|GO:0006366|GO:0003714|GO:0003713|GO:0061418|GO:0071456|GO:0003677|GO:0005829|GO:0007165|GO:0046983|GO:0005654|GO:0004871	chr19:46846381-46846440	FALSE	hs|19q13.32	ENST00000377670	NM_022462	NM_022462	THC2470601	Hs.420830
A_23_P111701	34407.2	6315.22	0	-2.21194	-2.21194	0.215844	P	P	GNG11	Homo sapiens guanine nucleotide binding protein (G protein), gamma 11 (GNG11), mRNA [NM_004126]	guanine nucleotide binding protein (G protein), gamma 11	2791	GO:0007165|GO:0006112|GO:0007186|GO:0005886|GO:0071377|GO:0005834|GO:0003924|GO:0044281|GO:0004871	chr7:93555764-93555823	FALSE	hs|7q21.3	ENST00000248564	NM_004126	NM_004126	THC2462830	Hs.83381
A_21_P0007586	956.905	175.817	0	-2.21043	-2.21043	0.21607	P	P						chr12:76698799-76698858	FALSE	hs|12q21.2	ENST00000553247
A_33_P3270863	98.7475	18.1886	0	-2.20684	-2.20684	0.216608	P	P	XDH	Homo sapiens xanthine dehydrogenase (XDH), mRNA [NM_000379]	xanthine dehydrogenase	7498	GO:0051898|GO:2001213|GO:0008762|GO:0050660|GO:0044281|GO:0005615|GO:0042803|GO:0005829|GO:0006195|GO:1900745|GO:0005777|GO:0016903|GO:0005506|GO:0006919|GO:0004854|GO:0051537|GO:0004855|GO:0009055|GO:0055086|GO:1900747|GO:0043546|GO:0007595|GO:0006144|GO:0001937|GO:0010629|GO:0009115|GO:0001933|GO:2000379|GO:0045602|GO:0055114	chr2:31557247-31557188	FALSE	hs|2p23.1	ENST00000379416	NM_000379	NM_000379		Hs.250
A_33_P3407299	1018.1	187.633	0	-2.20603	-2.20603	0.21673	P	P	ANP32E	Homo sapiens acidic (leucine-rich) nuclear phosphoprotein 32 family, member E (ANP32E), transcript variant 1, mRNA [NM_030920]	acidic (leucine-rich) nuclear phosphoprotein 32 family, member E	81611	GO:0042393|GO:0043486|GO:0016023|GO:0005634|GO:0019212|GO:0000812|GO:0043086	chr1:150192734-150192675	FALSE	hs|1q21.2	ENST00000436748	NM_030920	NM_030920	THC2467881	Hs.656466
A_33_P3301524	3874.18	714.023	0	-2.20598	-2.20598	0.216737	P	P	XRCC3	Homo sapiens X-ray repair complementing defective repair in Chinese hamster cells 3 (XRCC3), transcript variant 1, mRNA [NM_001100119]	X-ray repair complementing defective repair in Chinese hamster cells 3	7517	GO:0000400|GO:0005515|GO:0048471|GO:0010033|GO:0071140|GO:0005657|GO:0008821|GO:0005634|GO:0006310|GO:0090267|GO:0010824|GO:0005524|GO:0006974|GO:0005739|GO:0005737|GO:0006281|GO:0000724|GO:0033065|GO:0000737|GO:0008094	chr14:104164014-104163955	FALSE	hs|14q32.33	ENST00000554811	NM_001100119	NM_001100119	THC2510767	Hs.733412
A_22_P00000184	76.9271	14.1905	0	-2.2047	-2.2047	0.21693	P	P	lnc-ABHD16B-1	Homo sapiens cDNA FLJ20825 fis, clone ADSE00160. [AK000832]	lnc-ABHD16B-1:1			chr20:62447815-62447874	FALSE	hs|20q13.33		AK000832		THC2489691	Hs.610967
A_33_P3233871	692.535	127.989	0	-2.20199	-2.20199	0.217337	P	P	F12	Homo sapiens coagulation factor XII (Hageman factor) (F12), mRNA [NM_000505]	coagulation factor XII (Hageman factor)	2161	GO:0005515|GO:0016540|GO:0004252|GO:0005886|GO:0051919|GO:0005576|GO:0005615|GO:0051787|GO:0051788|GO:0030194|GO:0007596|GO:0010756|GO:0016485|GO:0045087|GO:0002542|GO:0007597|GO:0002353|GO:0006508|GO:0070009|GO:0042730|GO:0031638|GO:0070062	chr5:176829201-176829142	FALSE	hs|5q35.3	ENST00000253496	NM_000505	NM_000505	THC2473799	Hs.1321
A_24_P416131	26123.1	4833.28	0	-2.20038	-2.20038	0.21758	P	P	COTL1	Homo sapiens coactosin-like F-actin binding protein 1 (COTL1), mRNA [NM_021149]	coactosin-like F-actin binding protein 1	23406	GO:0005515|GO:0008150|GO:0031965|GO:0005737|GO:0050832|GO:0003779|GO:0019899|GO:0005856|GO:0070062	chr16:84599397-84599338	FALSE	hs|16q24.1	ENST00000567278	NM_021149	NM_021149	NP1211764	Hs.289092
A_33_P3413962	12363.5	2287.58	0	-2.20032	-2.20032	0.21759	P	P	PFKP	Homo sapiens phosphofructokinase, platelet (PFKP), transcript variant 2, mRNA [NM_001242339]	phosphofructokinase, platelet	5214	GO:0005975|GO:0005634|GO:0044281|GO:0005524|GO:0032403|GO:0046872|GO:0006096|GO:0005829|GO:0016020|GO:0009405|GO:0006006|GO:0046835|GO:0006002|GO:0070062|GO:0003872	chr10:3177970-3178029	FALSE	hs|10p15.2	ENST00000381075	NM_001242339	NM_001242339	NP1157191	Hs.26010
A_23_P46928	32083.4	5936.82	0	-2.20019	-2.20019	0.217608	P	P	PFKP	Homo sapiens phosphofructokinase, platelet (PFKP), transcript variant 1, mRNA [NM_002627]	phosphofructokinase, platelet	5214	GO:0005975|GO:0005634|GO:0044281|GO:0005524|GO:0032403|GO:0046872|GO:0006096|GO:0005829|GO:0016020|GO:0009405|GO:0006006|GO:0046835|GO:0006002|GO:0070062|GO:0003872	chr10:3178781-3178840	FALSE	hs|10p15.2	ENST00000381075	NM_002627	NM_002627	NP1157191	Hs.26010
A_23_P155765	11307.9	2092.9	0	-2.19988	-2.19988	0.217656	P	P	HMGB2	Homo sapiens high mobility group box 2 (HMGB2), transcript variant 1, mRNA [NM_002129]	high mobility group box 2	3148	GO:0005515|GO:0000793|GO:0048471|GO:0003700|GO:0044212|GO:0007289|GO:0006325|GO:0005634|GO:0005615|GO:0032075|GO:0006921|GO:0045654|GO:0005737|GO:0003690|GO:0050786|GO:0003697|GO:0045944|GO:0006338|GO:0033151|GO:0006357|GO:0008301|GO:0019904|GO:0006334|GO:0006915|GO:0048545|GO:0042056|GO:0003677|GO:0050918|GO:0003684|GO:0043234|GO:0071222|GO:0051103|GO:0001938|GO:0060326|GO:0045648|GO:0006309|GO:…	chr4:174253072-174253013	FALSE	hs|4q34.1	ENST00000511316	NM_002129	NM_002129	THC2502562	Hs.434953
A_21_P0000300	2632.43	487.754	0	-2.1983	-2.1983	0.217894	P	P	SNORA48	Homo sapiens small nucleolar RNA, H/ACA box 48 (SNORA48), small nucleolar RNA [NR_002918]	small nucleolar RNA, H/ACA box 48	652965		chr17:7478106-7478165	FALSE	hs|17p13.1	ENST00000579085	NR_002918	NR_002918	THC2565580	Hs.742408
A_21_P0000530	1363.89	253.217	0	-2.19541	-2.19541	0.218331	P	P	LRRC75A-AS1	Homo sapiens LRRC75A antisense RNA 1 (LRRC75A-AS1), transcript variant 27, long non-coding RNA [NR_045024]	LRRC75A antisense RNA 1	125144	GO:0005739	chr17:16344470-16344529	FALSE	hs|17p11.2		NR_045024	NR_045024	THC2532163	Hs.368934
A_23_P354297	4804.51	894.713	0	-2.19102	-2.19102	0.218996	P	P	CHTF18	Homo sapiens CTF18, chromosome transmission fidelity factor 18 homolog (S. cerevisiae) (CHTF18), mRNA [NM_022092]	CTF18, chromosome transmission fidelity factor 18 homolog (S. cerevisiae)	63922	GO:0006260|GO:0005737|GO:0016020|GO:0051985|GO:0005654|GO:0007283|GO:0005524|GO:0003677|GO:0007140|GO:0007131	chr16:847945-848004	FALSE	hs|16p13.3	ENST00000464728	NM_022092	NM_022092	THC2612192	Hs.153850
A_24_P109069	627.669	117.234	0	-2.18674	-2.18674	0.219647	P	P	SYT15	Homo sapiens synaptotagmin XV (SYT15), transcript variant b, mRNA [NM_181519]	synaptotagmin XV	83849	GO:0005886|GO:0016021	chr10:46963983-46963924	FALSE	hs|10q11.22	ENST00000503753	NM_181519	NM_181519	THC2602435	Hs.696346
A_33_P3344277	175.798	32.8744	0	-2.18501	-2.18501	0.21991	P	P	HS1BP3	Homo sapiens HCLS1 binding protein 3, mRNA (cDNA clone IMAGE:5574764), with apparent retained intron. [BC057389]	HCLS1 binding protein 3	64342	GO:0035091	chr2:20834599-20834540	FALSE	hs|2p24.1		BC057389
A_32_P95729	3056.89	572.041	0	-2.184	-2.184	0.220064	P	P	FANCI	Homo sapiens Fanconi anemia, complementation group I (FANCI), transcript variant 2, mRNA [NM_018193]	Fanconi anemia, complementation group I	55215	GO:0005515|GO:0007049|GO:0005737|GO:0006281|GO:0016020|GO:0005886|GO:0070182|GO:0031398|GO:0005654|GO:0005634|GO:0003677	chr15:89858528-89858587	FALSE	hs|15q26.1	ENST00000566615	NM_018193	NM_018193	THC2614221	Hs.513126
A_23_P91590	30546.5	5721.42	0	-2.18269	-2.18269	0.220265	P	P	RANBP1	Homo sapiens RAN binding protein 1 (RANBP1), transcript variant 2, mRNA [NM_002882]	RAN binding protein 1	5902	GO:0043547|GO:0007165|GO:0050790|GO:0005737|GO:0008536|GO:0016032|GO:0046907|GO:0005634|GO:0005635|GO:0005092|GO:0005096	chr22:20114529-20114588	FALSE	hs|22q11.21	ENST00000486575	NM_002882	NM_002882	THC2466203	Hs.24763
A_32_P70315	4121.77	773.274	0	-2.18034	-2.18034	0.220624	P	P	TIMP4	Homo sapiens TIMP metallopeptidase inhibitor 4 (TIMP4), mRNA [NM_003256]	TIMP metallopeptidase inhibitor 4	7079	GO:0051045|GO:0042493|GO:0005578|GO:0043434|GO:0042698|GO:0002020|GO:0007417|GO:0005615|GO:0030017|GO:0046872|GO:0048553|GO:0010951|GO:0008150|GO:0008191|GO:0032496|GO:0009725|GO:0034097	chr3:12194787-12194728	FALSE	hs|3p25.2	ENST00000287814	NM_003256	NM_003256	THC2472407	Hs.591665
A_23_P35871	108.516	20.3623	0	-2.18007	-2.18007	0.220665	P	P	E2F8	Homo sapiens E2F transcription factor 8 (E2F8), transcript variant 1, mRNA [NM_024680]	E2F transcription factor 8	79733	GO:0005515|GO:0005667|GO:0032466|GO:0003700|GO:0008283|GO:0003714|GO:0060707|GO:0032877|GO:0001047|GO:0002040|GO:0005634|GO:0000122|GO:0001890|GO:0000978|GO:0042803|GO:0006351|GO:0001078|GO:0045944|GO:0033301|GO:0060718|GO:0070365	chr11:19245734-19245675	FALSE	hs|11p15.1	ENST00000620009	NM_024680	NM_024680	THC2621198	Hs.523526
A_23_P18384	698.589	131.899	0	-2.17113	-2.17113	0.222036	P	P	ARMC8	Homo sapiens armadillo repeat containing 8 (ARMC8), transcript variant 3, mRNA [NM_213654]	armadillo repeat containing 8	25852		chr3:137965455-137965514	FALSE	hs|3q22.3	ENST00000471453	NM_213654	NM_213654	THC2471961	Hs.744868
A_21_P0013875	211.077	39.9251	0	-2.16853	-2.16853	0.222437	P	P		testis specific protein, Y-linked 15, pseudogene [Source:HGNC Symbol;Acc:HGNC:37474] [ENST00000457163]				chrY:9386807-9386866	FALSE	hs|Yp11.2	ENST00000457163
A_33_P3307133	98.9121	18.7242	0	-2.16737	-2.16737	0.222615	P	P	GRIK2	Homo sapiens glutamate receptor, ionotropic, kainate 2 (GRIK2), transcript variant 1, mRNA [NM_021956]	glutamate receptor, ionotropic, kainate 2	2898	GO:0030054|GO:0005886|GO:0005234|GO:0007268|GO:0032839|GO:0051402|GO:0006886|GO:0019228|GO:0030425|GO:0042803|GO:0046328|GO:0043524|GO:0043525|GO:0034220|GO:0045211|GO:0043195|GO:0048169|GO:0015277|GO:0006810|GO:0043204|GO:0001662|GO:0031625|GO:0031624|GO:0051967|GO:0060079|GO:0006874|GO:0035249|GO:0050804|GO:0014069|GO:0007215|GO:0030165|GO:0042734|GO:0035235|GO:0060080|GO:0032983|GO:0005887|GO:…	chr6:102134127-102134186	FALSE	hs|6q16.3	ENST00000421544	NM_021956	NM_021956	THC2486564	Hs.98262
A_22_P00015679	569.462	107.851	0	-2.16669	-2.16669	0.222721	P	P						chr9:93944938-93944997	FALSE	hs|9q22.31	ENST00000414768	BG206235		THC2748427	Hs.736472
A_24_P462899	7387.25	1399.31	0	-2.16645	-2.16645	0.222758	P	P	CENPW	Homo sapiens centromere protein W (CENPW), transcript variant 2, mRNA [NM_001012507]	centromere protein W	387103	GO:0005515|GO:0051276|GO:0046982|GO:0005730|GO:0006334|GO:0003677|GO:0016363|GO:0034080|GO:0007067|GO:0051382|GO:0007059|GO:0000777|GO:0000776|GO:0005654|GO:0000278|GO:0000775|GO:0051301	chr6:126669623-126669682	FALSE	hs|6q22.32	ENST00000368325	NM_001012507	NM_001012507	THC2471381	Hs.486401
A_32_P46571	177.315	33.6122	0	-2.16539	-2.16539	0.222923	P	P	RHBDL2	Homo sapiens rhomboid, veinlet-like 2 (Drosophila) (RHBDL2), mRNA [NM_017821]	rhomboid, veinlet-like 2 (Drosophila)	54933	GO:0005886|GO:0004252|GO:0006508|GO:0016021	chr1:39351574-39351515	FALSE	hs|1p34.3	ENST00000372990	NM_017821	NM_017821	THC2485188	Hs.524626
A_33_P3335386	11905.3	2257.05	0	-2.16522	-2.16522	0.222948	P	P	FAM83G	family with sequence similarity 83, member G [Source:HGNC Symbol;Acc:HGNC:32554] [ENST00000388995]	family with sequence similarity 83, member G	644815	GO:0005515|GO:0005634|GO:0030509|GO:0005829	chr17:18872161-18872102	FALSE	hs|17p11.2	ENST00000388995	DJ031151		THC2494386
A_23_P137173	742.314	140.847	0	-2.16403	-2.16403	0.223132	P	P	TMSB15A	Homo sapiens thymosin beta 15a (TMSB15A), mRNA [NM_021992]	thymosin beta 15a	11013	GO:0003785|GO:0042989|GO:0005737|GO:0007015|GO:0005856	chrX:101768766-101768707	FALSE	hs|Xq22.1	ENST00000289373	NM_021992	NM_021992	THC2515252	Hs.56145
A_23_P50990	482.641	91.6643	0	-2.16265	-2.16265	0.223346	P	P	CENPO	Homo sapiens centromere protein O (CENPO), transcript variant 1, mRNA [NM_024322]	centromere protein O	79172	GO:0034080|GO:0006334|GO:0000777|GO:0005654|GO:0000278|GO:0005829	chr2:25040572-25040631	FALSE	hs|2p23.3	ENST00000260662	NM_024322	NM_024322	THC2639859	Hs.731569
A_24_P157156	122.812	23.3926	0	-2.15846	-2.15846	0.223996	P	P	CCDC150	Homo sapiens coiled-coil domain containing 150 (CCDC150), mRNA [NM_001080539]	coiled-coil domain containing 150	284992		chr2:197590735-197590794	FALSE	hs|2q33.1	ENST00000494389	NM_001080539	NM_001080539	NP1158507	Hs.132519
A_24_P322354	860.04	164.063	0	-2.15628	-2.15628	0.224333	P	P	SKA1	Homo sapiens spindle and kinetochore associated complex subunit 1 (SKA1), transcript variant 1, mRNA [NM_001039535]	spindle and kinetochore associated complex subunit 1	220134	GO:0008017|GO:0005515|GO:0007067|GO:0000940|GO:0007059|GO:0031110|GO:0015630|GO:0005876|GO:0000278|GO:0051301|GO:0005829	chr18:47919899-47919958	FALSE	hs|18q21.1	ENST00000616604	NM_001039535	NM_001039535	THC2505787	Hs.134726
A_33_P3406939	316.226	60.361	0	-2.1554	-2.1554	0.224471	P	P	KIF24	Homo sapiens kinesin family member 24 (KIF24), mRNA [NM_194313]	kinesin family member 24	347240	GO:0005515|GO:0008017|GO:0005871|GO:0006996|GO:0005814|GO:0005874|GO:0003777|GO:0005524|GO:0005829|GO:0043234|GO:0042384|GO:0008152|GO:0016887|GO:0007019|GO:0007018	chr9:34252568-34252509	FALSE	hs|9p13.3	ENST00000379166	NM_194313	NM_194313	THC2473480	Hs.710246
A_33_P3307253	423.388	80.8181	0	-2.15536	-2.15536	0.224477	P	P	AK5	Homo sapiens adenylate kinase 5 (AK5), transcript variant 2, mRNA [NM_012093]	adenylate kinase 5	26289	GO:0046034|GO:0015949|GO:0005815|GO:0004550|GO:0009220|GO:0055086|GO:0044281|GO:0004017|GO:0009142|GO:0019206|GO:0005524|GO:0005829|GO:0006165|GO:0005737|GO:0006172|GO:0006173	chr1:77763572-77763631	FALSE	hs|1p31.1	ENST00000317704	NM_012093	NM_012093	THC2558038	Hs.559718
A_33_P3224105	16824	3212.6	0	-2.15484	-2.15484	0.224559	P	P	KNSTRN	Homo sapiens kinetochore-localized astrin/SPAG5 binding protein (KNSTRN), transcript variant 2, mRNA [NM_001142761]	kinetochore-localized astrin/SPAG5 binding protein	90417	GO:0005515|GO:0072686|GO:0051988|GO:0005634|GO:0035371|GO:0000070|GO:0000922|GO:0005737|GO:0007059|GO:0015630|GO:0000777|GO:0000776|GO:0007051|GO:0051301	chr15:40686247-40686306	FALSE	hs|15q15.1	ENST00000416151	NM_001142761	NM_001142761	THC2495533	Hs.525796
A_23_P207400	1006.03	192.171	0	-2.15434	-2.15434	0.224636	P	P	BRCA1	Homo sapiens breast cancer 1, early onset (BRCA1), transcript variant 2, mRNA [NM_007300]	breast cancer 1, early onset	672	GO:0005515|GO:0043627|GO:0004842|GO:0044212|GO:0016874|GO:0009048|GO:0050681|GO:0070531|GO:0042127|GO:0044030|GO:0031398|GO:0006978|GO:0031625|GO:0005694|GO:0003713|GO:0031436|GO:0046600|GO:0051865|GO:0043234|GO:0006281|GO:0005654|GO:0008270|GO:0045893|GO:0019899|GO:0045892|GO:0008274|GO:0016567|GO:0005886|GO:0007098|GO:0003723|GO:0031572|GO:0000151|GO:0005634|GO:0045739|GO:0035067|GO:0035066|GO:…	chr17:41196481-41196422	FALSE	hs|17q21.31	ENST00000357654	NM_007300	NM_007300	NP1475785	Hs.194143
A_24_P251969	100.947	19.3107	0	-2.15226	-2.15226	0.22496	P	P	FGF1	Homo sapiens fibroblast growth factor 1 (acidic) (FGF1), transcript variant 1, mRNA [NM_000800]	fibroblast growth factor 1 (acidic)	2246	GO:0005515|GO:0008286|GO:0008284|GO:0030324|GO:0001759|GO:0005615|GO:0009653|GO:0005829|GO:0034605|GO:0007173|GO:0043406|GO:0045944|GO:0051781|GO:0070374|GO:0005938|GO:0008201|GO:0050679|GO:0048011|GO:0030335|GO:0060681|GO:0048015|GO:0005730|GO:0005578|GO:2000544|GO:0005576|GO:0005104|GO:0007275|GO:0001525|GO:0045766|GO:0044548|GO:0007165|GO:0008543|GO:0045087|GO:0030544|GO:0005654|GO:0072163|GO:…	chr5:141973506-141973447	FALSE	hs|5q31.3	ENST00000378046	NM_000800	NM_000800	THC2466556	Hs.483635
A_33_P3229156	6645.49	1271.94	0	-2.15147	-2.15147	0.225083	P	P	SLC17A9	Homo sapiens solute carrier family 17 (vesicular nucleotide transporter), member 9 (SLC17A9), transcript variant 2, mRNA [NM_001302643]	solute carrier family 17 (vesicular nucleotide transporter), member 9	63910	GO:0005215|GO:0016021|GO:0006887|GO:0055085	chr20:61599882-61599941	FALSE	hs|20q13.33	ENST00000488738	NM_001302643	NM_001302643	THC2615319	Hs.512686
A_21_P0009114	991.925	190.021	0	-2.15021	-2.15021	0.225281	P	P	LOC101928659	PREDICTED: Homo sapiens uncharacterized LOC101928659 (LOC101928659), ncRNA [XR_243494]	uncharacterized LOC101928659	101928659		chr16:87351581-87351640	FALSE	hs|16q24.2		XR_243494	XR_243494	THC2669701
A_23_P170491	3339.89	640.969	0	-2.1476	-2.1476	0.225687	P	P	TRAIP	Homo sapiens TRAF interacting protein (TRAIP), mRNA [NM_005879]	TRAF interacting protein	10293	GO:0035556|GO:0005515|GO:0007165|GO:0048471|GO:0004842|GO:0016567|GO:0008283|GO:0016874|GO:0005730|GO:0006915|GO:0008270|GO:0005057	chr3:49866144-49866085	FALSE	hs|3p21.31	ENST00000491060	NM_005879	NM_005879	THC2471663	Hs.517972
A_22_P00017033	974.445	187.199	0	-2.14614	-2.14614	0.225917	P	P	lnc-TTLL11-1	PREDICTED: Homo sapiens tubulin tyrosine ligase-like family, member 11 (TTLL11), transcript variant X4, mRNA [XM_006716967]	lnc-TTLL11-1:1			chr9:124578017-124577958	FALSE	hs|9q33.2		XM_006716967	XM_006716967	THC2601670	Hs.438937
A_23_P132277	6999.99	1344.95	0	-2.14593	-2.14593	0.22595	P	P	MCM5	Homo sapiens minichromosome maintenance complex component 5 (MCM5), mRNA [NM_006739]	minichromosome maintenance complex component 5	4174	GO:0005515|GO:0042555|GO:0005634|GO:0003677|GO:0005524|GO:0003678|GO:0006260|GO:0000082|GO:0006271|GO:0016020|GO:0006270|GO:0005654|GO:0032508|GO:0000278	chr22:35819307-35820178	FALSE	hs|22q12.3	ENST00000216122	NM_006739	NM_006739	NP1157308	Hs.517582
A_23_P343398	220.018	42.2756	0	-2.14586	-2.14586	0.225961	P	P	CCR7	Homo sapiens chemokine (C-C motif) receptor 7 (CCR7), mRNA [NM_001838]	chemokine (C-C motif) receptor 7	1236	GO:0002885|GO:0071731|GO:0046330|GO:0051491|GO:2000510|GO:2000147|GO:0031529|GO:0005622|GO:0032649|GO:0030838|GO:0034695|GO:0043552|GO:0045860|GO:0032496|GO:0031274|GO:0070374|GO:0043123|GO:2000525|GO:2000526|GO:0051209|GO:0070098|GO:0009986|GO:0004930|GO:0038121|GO:0032862|GO:2000522|GO:0045785|GO:0007186|GO:0071345|GO:0090023|GO:0016493|GO:0050706|GO:0035758|GO:0009897|GO:0001954|GO:0038117|GO:…	chr17:38710119-38710060	FALSE	hs|17q21.2	ENST00000246657	NM_001838	NM_001838	THC2462511	Hs.370036
A_23_P201655	7002.48	1345.55	0	-2.1458	-2.1458	0.22597	P	P	MYCBP	Homo sapiens MYC binding protein (MYCBP), transcript variant 1, mRNA [NM_012333]	MYC binding protein	26292	GO:0005739|GO:0005515|GO:0006355|GO:0005813|GO:0005737|GO:0003713|GO:0005634|GO:0007283|GO:0006351	chr1:39330362-39330303	FALSE	hs|1p34.3	ENST00000465771	NM_012333	NM_012333	THC2475911	Hs.591506
A_24_P406132	1955.07	376.249	0	-2.14359	-2.14359	0.226317	P	P	MAPK13	Homo sapiens mitogen-activated protein kinase 13 (MAPK13), transcript variant 1, mRNA [NM_002754]	mitogen-activated protein kinase 13	5603	GO:0032755|GO:0005515|GO:0048010|GO:0048011|GO:0006355|GO:0006950|GO:0006970|GO:0007265|GO:0005524|GO:0006351|GO:0005829|GO:0035556|GO:0007049|GO:0018105|GO:0000165|GO:0004674|GO:0050729|GO:0004707	chr6:36107315-36107374	FALSE	hs|6p21.31	ENST00000211287	NM_002754	NM_002754	THC2650332	Hs.178695
A_21_P0000347	2403.9	464.106	0	-2.13898	-2.13898	0.22704	P	P	SNORA76C	Homo sapiens small nucleolar RNA, H/ACA box 76C (SNORA76C), small nucleolar RNA [NR_002995]	small nucleolar RNA, H/ACA box 76C	677842		chr17:62223722-62223781	FALSE	hs|17q23.3	ENST00000582965	NR_002995	NR_002995	THC2773879	Hs.405444
A_23_P100868	3185.45	615.831	0	-2.13702	-2.13702	0.227349	P	P	MYO19	Homo sapiens myosin XIX (MYO19), transcript variant 3, mRNA [NM_001033580]	myosin XIX	80179	GO:0005737|GO:0003774|GO:0008152|GO:0005741|GO:0003779|GO:0016459|GO:0005524	chr17:34869010-34868951	FALSE	hs|17q12	ENST00000621344	NM_001033580	NM_001033580	THC2475732	Hs.302051
A_23_P345678	60.4752	11.6931	0	-2.13681	-2.13681	0.227381	P	P	FANCD2	Homo sapiens Fanconi anemia, complementation group D2 (FANCD2), transcript variant 1, mRNA [NM_033084]	Fanconi anemia, complementation group D2	2177	GO:0007129|GO:0005515|GO:0000793|GO:0006281|GO:0005794|GO:0070182|GO:0007276|GO:0005654|GO:0010332|GO:0043231	chr3:10140927-10140986	FALSE	hs|3p25.3	ENST00000287647	NM_033084	NM_033084	THC2776094	Hs.208388
A_33_P3410484	410.481	79.45	0	-2.13533	-2.13533	0.227616	P	P	SLC13A3	Homo sapiens solute carrier family 13 (sodium-dependent dicarboxylate transporter), member 3 (SLC13A3), transcript variant 3, mRNA [NM_001193339]	solute carrier family 13 (sodium-dependent dicarboxylate transporter), member 3	64849	GO:0005886|GO:0006835|GO:0016021|GO:0006814|GO:0055085|GO:0070062|GO:0015362	chr20:45239145-45239086	FALSE	hs|20q13.12	ENST00000372121	NM_001193339	NM_001193339	THC2616400	Hs.655498
A_33_P3369133	98.893	19.146	0	-2.13495	-2.13495	0.227675	P	P	LOC102723367	PREDICTED: Homo sapiens uncharacterized LOC102723367 (LOC102723367), mRNA [XM_006711705]	uncharacterized LOC102723367	102723367		chr1:145075023-145074964	FALSE	hs|1q21.1		XM_006711705	XM_006711705	THC2622179	Hs.731111
A_33_P3407524	138.291	26.7926	0	-2.13392	-2.13392	0.227837	P	P	SUV39H1	Homo sapiens suppressor of variegation 3-9 homolog 1 (Drosophila) (SUV39H1), transcript variant 1, mRNA [NM_001282166]	suppressor of variegation 3-9 homolog 1 (Drosophila)	6839	GO:0005515|GO:0000792|GO:0010467|GO:0006364|GO:0006325|GO:0005634|GO:0030154|GO:0042054|GO:0036123|GO:0000183|GO:0036124|GO:0016032|GO:0000976|GO:0000794|GO:0071456|GO:0033553|GO:0008757|GO:0000122|GO:0006351|GO:0006974|GO:0018024|GO:0007049|GO:0047485|GO:0045814|GO:0003682|GO:0046974|GO:0005652|GO:0040029|GO:0005654|GO:0008270|GO:0048511|GO:0042754|GO:0045892|GO:0000775|GO:0005677	chrX:48565909-48565968	FALSE	hs|Xp11.23	ENST00000337852	NM_001282166	NM_001282166	THC2656296	Hs.522639
A_21_P0000412	963.664	187.076	0	-2.13104	-2.13104	0.228294	P	P	SNORD114-15	Homo sapiens small nucleolar RNA, C/D box 114-15 (SNORD114-15), small nucleolar RNA [NR_003208]	small nucleolar RNA, C/D box 114-15	767593		chr14:101439013-101439072	FALSE	hs|14q32.31		NR_003208	NR_003208
A_32_P32739	1721.43	334.673	0	-2.12892	-2.12892	0.22863	P	P	NAGS	Homo sapiens N-acetylglutamate synthase (NAGS), mRNA [NM_153006]	N-acetylglutamate synthase	162417	GO:0034641|GO:0006536|GO:0005759|GO:0006526|GO:0000050|GO:0044281|GO:0004042	chr17:42086302-42086361	FALSE	hs|17q21.31	ENST00000293404	NM_153006	NM_153006	THC2661443	Hs.8876
A_33_P3340468	188.299	36.6339	0	-2.12791	-2.12791	0.22879	P	P	CENPI	centromere protein I [Source:HGNC Symbol;Acc:HGNC:3968] [ENST00000403304]	centromere protein I	2491	GO:0034080|GO:0005515|GO:0005737|GO:0006334|GO:0000776|GO:0007548|GO:0005654|GO:0005634|GO:0000278|GO:0005829	chrX:100353438-100353497	FALSE	hs|Xq22.1	ENST00000403304	XM_005262111	XM_005262111	THC2630330	Hs.348920
A_23_P346953	59.9417	11.6703	0	-2.12684	-2.12684	0.228958	P	P	DGKB	Homo sapiens diacylglycerol kinase, beta 90kDa (DGKB), transcript variant 2, mRNA [NM_145695]	diacylglycerol kinase, beta 90kDa	1607	GO:0035556|GO:0016310|GO:0005737|GO:0003951|GO:0005886|GO:0007596|GO:0005509|GO:0004143|GO:0030168|GO:0005524|GO:0007205	chr7:14216313-14216254	FALSE	hs|7p21.2	ENST00000406247	NM_145695	NM_145695	THC2664987	Hs.567255
A_23_P41948	3082.51	601.127	0	-2.12449	-2.12449	0.229332	P	P	SPDL1	Homo sapiens spindle apparatus coiled-coil protein 1 (SPDL1), mRNA [NM_017785]	spindle apparatus coiled-coil protein 1	54908	GO:0005515|GO:0031577|GO:0005815|GO:0034501|GO:0000132|GO:0005634|GO:0005829|GO:0000922|GO:0000940|GO:0043515|GO:0007080|GO:0000278|GO:0019899|GO:0051301	chr5:169031233-169031292	FALSE	hs|5q35.1	ENST00000265295	NM_017785	NM_017785	NP232987	Hs.368710
A_23_P68121	393.245	76.7937	0	-2.1225	-2.1225	0.229649	P	P	PSD4	Homo sapiens pleckstrin and Sec7 domain containing 4 (PSD4), mRNA [NM_012455]	pleckstrin and Sec7 domain containing 4	23550	GO:0043547|GO:0005802|GO:0005086|GO:0030054|GO:0005543|GO:0016020|GO:0005886|GO:0030182|GO:0032012|GO:0016192	chr2:113959842-113959901	FALSE	hs|2q13	ENST00000460725	NM_012455	NM_012455	NP649911	Hs.516306
A_21_P0006221	88.9152	17.4026	0	-2.11925	-2.11925	0.230166	P	P	lnc-RP11-295D22.1.1-2	LNCipedia lincRNA (lnc-RP11-295D22.1.1-2), lincRNA [lnc-RP11-295D22.1.1-2:1]	lnc-RP11-295D22.1.1-2:1			chr9:122134679-122134738	FALSE	hs|9q33.1
A_24_P6083	3731.39	730.433	0	-2.11902	-2.11902	0.230203	P	P	CHCHD10	Homo sapiens coiled-coil-helix-coiled-coil-helix domain containing 10 (CHCHD10), transcript variant 2, mRNA [NM_213720]	coiled-coil-helix-coiled-coil-helix domain containing 10	400916	GO:0005739|GO:0005758|GO:0003674|GO:0006754|GO:2000984|GO:0007005|GO:0006119	chr22:24108416-24108357	FALSE	hs|22q11.23	ENST00000517886	NM_213720	NM_213720	THC2555814	Hs.66915
A_23_P430201	519.382	101.685	0	-2.11882	-2.11882	0.230235	P	P	CEP128	Homo sapiens centrosomal protein 128kDa (CEP128), mRNA [NM_152446]	centrosomal protein 128kDa	145508	GO:0005737|GO:0000922|GO:0005815|GO:0005814	chr14:80963137-80963078	FALSE	hs|14q31.1	ENST00000555265	NM_152446	NM_152446	THC2476022	Hs.162889
A_23_P404494	4718.72	924.234	0	-2.11819	-2.11819	0.230335	P	P	IL7R	Homo sapiens interleukin 7 receptor (IL7R), transcript variant 1, mRNA [NM_002185]	interleukin 7 receptor	3575	GO:0005515|GO:0033089|GO:0008361|GO:0005886|GO:0004917|GO:0005576|GO:0003823|GO:0048535|GO:0048872|GO:0010628|GO:0000902|GO:0007165|GO:0006955|GO:0030217|GO:0042100|GO:0001915|GO:0038111|GO:0016049|GO:0016021|GO:0000018|GO:0009897|GO:0002377|GO:0007166	chr5:35876781-35876840	FALSE	hs|5p13.2	ENST00000303115	NM_002185	NM_002185	THC2471416	Hs.591742
A_21_P0006404	291.551	57.2139	0	-2.11544	-2.11544	0.230775	P	P	LINC01204	Homo sapiens long intergenic non-protein coding RNA 1204 (LINC01204), transcript variant 1, long non-coding RNA [NR_104644]	long intergenic non-protein coding RNA 1204	101927528		chrX:45386425-45386484	FALSE	hs|Xp11.3	ENST00000609127		NR_104644	THC2518512	Hs.550772
A_23_P206441	493.91	96.9294	0	-2.11537	-2.11537	0.230786	P	P	FANCA	Homo sapiens Fanconi anemia, complementation group A (FANCA), transcript variant 1, mRNA [NM_000135]	Fanconi anemia, complementation group A	2175	GO:0005515|GO:0008585|GO:0005737|GO:0006461|GO:0006281|GO:0042127|GO:0005730|GO:0005654|GO:0005634|GO:0008584|GO:0043240|GO:0007140	chr16:89804072-89804013	FALSE	hs|16q24.3	ENST00000389301	NM_000135	NM_000135	THC2461240	Hs.744083
A_23_P87769	1799.07	353.251	0	-2.11462	-2.11462	0.230907	P	P	PARPBP	Homo sapiens PARP1 binding protein (PARPBP), mRNA [NM_017915]	PARP1 binding protein	55010	GO:0005515|GO:2000042|GO:0005737|GO:0006281|GO:0005654|GO:0003677|GO:0000785	chr12:102591152-102591211	FALSE	hs|12q23.2	ENST00000327680	NM_017915	NM_017915	NP337576	Hs.330663
A_21_P0000418	1356.02	266.337	0	-2.11418	-2.11418	0.230977	P	P	SNORD114-21	Homo sapiens small nucleolar RNA, C/D box 114-21 (SNORD114-21), small nucleolar RNA [NR_003214]	small nucleolar RNA, C/D box 114-21	767599		chr14:101448318-101448377	FALSE	hs|14q32.31		NR_003214	NR_003214
A_23_P501933	7289.73	1431.95	0	-2.11401	-2.11401	0.231004	P	P	CACNG6	Homo sapiens calcium channel, voltage-dependent, gamma subunit 6 (CACNG6), transcript variant 1, mRNA [NM_145814]	calcium channel, voltage-dependent, gamma subunit 6	59285	GO:0005245|GO:0070588|GO:0034765|GO:0006816|GO:0005891	chr19:54515795-54515854	FALSE	hs|19q13.42	ENST00000352529	NM_145814	NM_145814	NP520196	Hs.631560
A_33_P3227556	348.883	68.5377	0	-2.1139	-2.1139	0.231021	P	P						chr5:000668788-000668847	FALSE	hs|5p15.33
A_23_P348264	222.801	43.8228	0	-2.11213	-2.11213	0.231306	P	P	LETM2	Homo sapiens leucine zipper-EF-hand containing transmembrane protein 2 (LETM2), transcript variant 2, mRNA [NM_144652]	leucine zipper-EF-hand containing transmembrane protein 2	137994	GO:0005743|GO:0016021	chr8:38265970-38266029	FALSE	hs|8p11.23	ENST00000526075	NM_144652	NM_144652	THC2485931	Hs.696457
A_24_P416346	234.796	46.1998	0	-2.11158	-2.11158	0.231393	P	P	ETV4	Homo sapiens ets variant 4 (ETV4), transcript variant 2, mRNA [NM_001079675]	ets variant 4	2118	GO:0005515|GO:0006357|GO:0006366|GO:0060762|GO:0000981|GO:0005730|GO:0000978|GO:0030154|GO:0048863|GO:0001077|GO:0008045|GO:0045944|GO:0033600|GO:0060444	chr17:41606025-41605966	FALSE	hs|17q21.31	ENST00000591713	NM_001079675	NM_001079675	THC2482691	Hs.434059
A_24_P269062	864.99	170.245	0	-2.1112	-2.1112	0.231454	P	P	SPRY4	Homo sapiens sprouty homolog 4 (Drosophila) (SPRY4), transcript variant 1, mRNA [NM_030964]	sprouty homolog 4 (Drosophila)	81848	GO:0005515|GO:0005737|GO:0005794|GO:0043407|GO:0032587|GO:0007275|GO:0005925	chr5:141690630-141690571	FALSE	hs|5q31.3	ENST00000344120	NM_030964	NM_030964	THC2718466	Hs.323308
A_33_P3214239	672.023	132.316	0	-2.11065	-2.11065	0.231542	P	P	GNAS-AS1	Homo sapiens GNAS antisense RNA 1 (GNAS-AS1), antisense RNA [NR_002785]	GNAS antisense RNA 1	149775		chr20:57394059-57394000	FALSE	hs|20q13.32			NR_002785	THC2652951	Hs.122718
A_33_P3224891	225.681	44.4797	0	-2.1092	-2.1092	0.231776	P	P	LOC729275	Homo sapiens cDNA FLJ26048 fis, clone PRS02384. [AK129559]	uncharacterized LOC729275	729275		chrX:48432961-48432902	FALSE	hs|Xp11.23		AK129559			Hs.301404
A_23_P321913	252.085	49.714	0	-2.10831	-2.10831	0.231918	P	P	DEF6	Homo sapiens differentially expressed in FDCP 6 homolog (mouse) (DEF6), mRNA [NM_022047]	differentially expressed in FDCP 6 homolog (mouse)	50619	GO:0005737|GO:0016020|GO:0005886|GO:0005911|GO:0005634	chr6:35288682-35288741	FALSE	hs|6p21.31	ENST00000316637	NM_022047	NM_022047	THC2463894	Hs.15476
A_33_P3415240	116.709	23.0184	0	-2.10819	-2.10819	0.231938	P	P	LINC00886	Homo sapiens long intergenic non-protein coding RNA 886 (LINC00886), long non-coding RNA [NR_038387]	long intergenic non-protein coding RNA 886	730091		chr3:156467476-156467417	FALSE	hs|3q25.31	ENST00000472943	NR_038387	NR_038387	THC2499707	Hs.659905
A_32_P101031	2141.16	422.854	0	-2.10629	-2.10629	0.232243	P	P	LYPD1	Homo sapiens LY6/PLAUR domain containing 1 (LYPD1), transcript variant 1, mRNA [NM_144586]	LY6/PLAUR domain containing 1	116372	GO:0005886|GO:0031225	chr2:133402490-133402431	FALSE	hs|2q21.2	ENST00000397463	NM_144586	NM_144586	THC2466997	Hs.432395
A_21_P0012058	84.5865	16.7095	0	-2.10589	-2.10589	0.232308	P	P	HS1BP3-IT1	Homo sapiens HS1BP3 intronic transcript 1 (non-protein coding) (HS1BP3-IT1), long non-coding RNA [NR_046836]	HS1BP3 intronic transcript 1 (non-protein coding)	100874343		chr2:20790596-20790537	FALSE	hs|2p24.1			NR_046836	THC2637283
A_33_P3563369	3044.51	601.864	0	-2.10483	-2.10483	0.232479	P	P	SNORA10	CM1-HT1146-090101-713-g10 HT1146 Homo sapiens cDNA, mRNA sequence [BG987537]	small nucleolar RNA, H/ACA box 10	574042		chr16:2012332-2012273	FALSE	hs|16p13.3		BG987537		THC2575940	Hs.679928
A_33_P3372332	6305.61	1248.1	0	-2.10303	-2.10303	0.232769	P	P	CYBA	Homo sapiens cytochrome b-245, alpha polypeptide (CYBA), mRNA [NM_000101]	cytochrome b-245, alpha polypeptide	1535	GO:0045730|GO:0005515|GO:0002474|GO:0017124|GO:0005886|GO:0030307|GO:0051279|GO:0006801|GO:0071480|GO:0050665|GO:0046872|GO:0030425|GO:0070257|GO:0005739|GO:0016324|GO:0006954|GO:0071230|GO:0016175|GO:0071356|GO:0043025|GO:0030670|GO:0031667|GO:0071333|GO:0030141|GO:0090382|GO:0070555|GO:0042554|GO:0048010|GO:0005794|GO:0051701|GO:0046982|GO:0042493|GO:0042590|GO:0009055|GO:0097038|GO:0014895|GO:…	chr16:88713223-88713164	FALSE	hs|16q24.3	ENST00000562209	NM_000101	NM_000101	THC2558072	Hs.513803
A_21_P0000140	1193.26	236.425	0	-2.10159	-2.10159	0.233002	P	P	LEPROT	Homo sapiens leptin receptor overlapping transcript (LEPROT), transcript variant 3, mRNA [NM_001198683]	leptin receptor overlapping transcript	54741	GO:0060400|GO:0005794|GO:0000139|GO:0005102|GO:0016021|GO:0046426|GO:0010008|GO:2000009|GO:0005768	chr1:65893604-65893663	FALSE	hs|1p31.3	ENST00000497874	NM_001198683	NM_001198683	THC2702576	Hs.23581
A_24_P65507	32160.5	6378.2	0	-2.1002	-2.1002	0.233226	P	P	STRA13	Homo sapiens stimulated by retinoic acid 13 (STRA13), transcript variant 2, mRNA [NM_144998]	stimulated by retinoic acid 13	201254	GO:0005515|GO:0071821|GO:0006334|GO:0003677|GO:0043240|GO:0034080|GO:0007067|GO:0051382|GO:0003690|GO:0006281|GO:0000712|GO:0000777|GO:0031398|GO:0005654|GO:0031297|GO:0051301	chr17:79976695-79976636	FALSE	hs|17q25.3	ENST00000584514	NM_144998	NM_144998	THC2634741	Hs.37616
A_33_P3390207	602.722	119.564	0	-2.09984	-2.09984	0.233284	P	P	TMEM155	Homo sapiens transmembrane protein 155 (TMEM155), mRNA [NM_152399]	transmembrane protein 155	132332	GO:0005576	chr4:122680578-122680519	FALSE	hs|4q27	ENST00000394394	NM_152399	NM_152399	THC2475748	Hs.27524
A_33_P3389286	313.238	62.1425	0	-2.09974	-2.09974	0.233301	P	P	SFN	Homo sapiens stratifin (SFN), mRNA [NM_006142]	stratifin	2810	GO:0005515|GO:0010839|GO:0051219|GO:0071901|GO:0030307|GO:0031424|GO:0061436|GO:0005634|GO:0001836|GO:0000079|GO:0003334|GO:0005615|GO:0005829|GO:0046827|GO:0005737|GO:1900740|GO:0061024|GO:0043154|GO:0030659|GO:0070062|GO:0008630|GO:0010482|GO:0019901|GO:0019904|GO:0006915|GO:0097193|GO:0007165|GO:0045606|GO:0008426|GO:0006469	chr1:27190888-27190947	FALSE	hs|1p36.11	ENST00000339276	NM_006142	NM_006142	THC2468132	Hs.523718
A_33_P3339376	426.308	84.5933	0	-2.09941	-2.09941	0.233353	P	P	WIPF1	Homo sapiens WAS/WASL interacting protein family, member 1, mRNA (cDNA clone MGC:111041 IMAGE:5184105), complete cds. [BC110288]	WAS/WASL interacting protein family, member 1	7456	GO:0005515|GO:0030048|GO:0005884|GO:0003779|GO:0015629|GO:0001726|GO:0005829|GO:0006461|GO:0008154|GO:0045087|GO:0016023|GO:0005522|GO:0038096|GO:0051707	chr2:175435956-175435897	FALSE	hs|2q31.1	ENST00000409415	BC110288		THC2477941	Hs.128067
A_23_P312863	15078.8	2992.95	0	-2.09902	-2.09902	0.233417	P	P	TUBB4B	Homo sapiens tubulin, beta 4B class IVb (TUBB4B), mRNA [NM_006088]	tubulin, beta 4B class IVb	10383	GO:0003725|GO:0051258|GO:0042288|GO:0006996|GO:0042267|GO:0005874|GO:0003924|GO:0006928|GO:0005634|GO:0005525|GO:0055085|GO:0051225|GO:0031982|GO:0005829|GO:0006184|GO:0006457|GO:0000086|GO:0005200|GO:0051084|GO:0051082|GO:0000278|GO:0005856|GO:0044267|GO:0070062	chr9:140137646-140137705	FALSE	hs|9q34.3	ENST00000604929	NM_006088	NM_006088	NP1153870	Hs.433615
A_23_P333228	373.667	74.172	0	-2.09894	-2.09894	0.23343	P	P	MARCH4	Homo sapiens membrane-associated ring finger (C3HC4) 4, E3 ubiquitin protein ligase (MARCH4), mRNA [NM_020814]	membrane-associated ring finger (C3HC4) 4, E3 ubiquitin protein ligase	57574	GO:0005802|GO:0004842|GO:0016567|GO:0005795|GO:0000139|GO:0016874|GO:0008270|GO:0016021	chr2:217122655-217122596	FALSE	hs|2q35	ENST00000273067	NM_020814	NM_020814	THC2606222	Hs.170388
A_33_P3347132	1838.61	365.438	0	-2.09705	-2.09705	0.233736	P	P	EXOSC2	Homo sapiens exosome component 2 (EXOSC2), transcript variant 1, mRNA [NM_014285]	exosome component 2	23404	GO:0034475|GO:0005515|GO:0010467|GO:0034427|GO:0030307|GO:0006364|GO:0071038|GO:0008312|GO:0071035|GO:0005730|GO:0043928|GO:0004532|GO:0005634|GO:0071034|GO:0000178|GO:0005829|GO:0071051|GO:0005737|GO:0000175|GO:0000177|GO:0000176|GO:0071049|GO:0000467|GO:0000288	chr9:133579095-133579154	FALSE	hs|9q34.12	ENST00000491115	NM_014285	NM_014285	THC2580966	Hs.654643
A_23_P87150	598.816	119.095	0	-2.09613	-2.09613	0.233885	P	P	LPXN	Homo sapiens leupaxin (LPXN), transcript variant 2, mRNA [NM_004811]	leupaxin	9404	GO:0003712|GO:0005515|GO:0033628|GO:0048471|GO:0006355|GO:0005886|GO:0050859|GO:0002102|GO:0005634|GO:0042995|GO:0006351|GO:0007165|GO:0005737|GO:0007162|GO:0006461|GO:0016020|GO:0008270|GO:0007155|GO:0005925	chr11:58294890-58294831	FALSE	hs|11q12.1	ENST00000530561	NM_004811	NM_004811	THC2537586	Hs.125474
A_23_P217379	1995.52	397.013	0	-2.09564	-2.09564	0.233965	P	P	COL4A6	Homo sapiens collagen, type IV, alpha 6 (COL4A6), transcript variant B, mRNA [NM_033641]	collagen, type IV, alpha 6	1288	GO:0022617|GO:0030198|GO:0030574|GO:0005587|GO:0005788|GO:0005576|GO:0007155|GO:0005201	chrX:107399109-107399050	FALSE	hs|Xq22.3	ENST00000394872	NM_033641	NM_033641	THC2470830	Hs.145586
A_33_P3228190	72.5578	14.4681	0	-2.09238	-2.09238	0.234493	P	P	KCNAB2	Homo sapiens potassium channel, voltage gated subfamily A regulatory beta subunit 2 (KCNAB2), transcript variant 3, mRNA [NM_001199860]	potassium channel, voltage gated subfamily A regulatory beta subunit 2	8514	GO:0005886|GO:0044224|GO:0005874|GO:0007268|GO:0015459|GO:0051291|GO:2000008|GO:0005829|GO:0031234|GO:0070995|GO:0004033|GO:0016020|GO:0002244|GO:0005249|GO:0008076|GO:0071805|GO:0055114	chr1:6142274-6142333	FALSE	hs|1p36.31	ENST00000435937	NM_001199860	NM_001199860	THC2630609	Hs.440497
A_22_P00002126	399.894	79.9907	0	-2.08784	-2.08784	0.235232	P	P	DGUOK-AS1	Homo sapiens DGUOK antisense RNA 1 (DGUOK-AS1), transcript variant 2, long non-coding RNA [NR_104030]	DGUOK antisense RNA 1	100874048		chr2:74208322-74208263	FALSE	hs|2p13.1		NR_104030	NR_104030	THC2570920
A_21_P0000161	822.904	164.649	0	-2.08746	-2.08746	0.235294	P	P	USB1	Homo sapiens U6 snRNA biogenesis 1 (USB1), transcript variant 3, mRNA [NM_001204911]	U6 snRNA biogenesis 1	79650	GO:0034477|GO:0008380|GO:0006397|GO:0000175|GO:0005634	chr16:58047415-58047474	FALSE	hs|16q21		NM_001204911	NM_001204911		Hs.408702
A_23_P12816	1083.32	217.147	0	-2.08485	-2.08485	0.235721	P	P	HELLS	Homo sapiens helicase, lymphoid-specific (HELLS), transcript variant 1, mRNA [NM_018063]	helicase, lymphoid-specific	3070	GO:0005515|GO:0031508|GO:0006346|GO:0004386|GO:0005634|GO:0007275|GO:0003677|GO:0005524|GO:0006351|GO:0007067|GO:0010216|GO:0005721|GO:0046651|GO:0000775|GO:0051301	chr10:96354481-96354540	FALSE	hs|10q23.33	ENST00000394036	NM_018063	NM_018063	NP1074106	Hs.655830
A_33_P3249354	1207.92	242.267	0	-2.08399	-2.08399	0.235862	P	P	SPDL1	Homo sapiens spindle apparatus coiled-coil protein 1 (SPDL1), mRNA [NM_017785]	spindle apparatus coiled-coil protein 1	54908	GO:0005515|GO:0031577|GO:0005815|GO:0034501|GO:0000132|GO:0005634|GO:0005829|GO:0000922|GO:0000940|GO:0043515|GO:0007080|GO:0000278|GO:0019899|GO:0051301	chr5:169031146-169031205	FALSE	hs|5q35.1	ENST00000265295	NM_017785	NM_017785	THC2461762	Hs.368710
A_33_P3422888	74.9346	15.0323	0	-2.08369	-2.08369	0.23591	P	P	CLEC16A	Homo sapiens C-type lectin domain family 16, member A (CLEC16A), transcript variant 2, mRNA [NM_001243403]	C-type lectin domain family 16, member A	23274	GO:0006914|GO:0005765|GO:0010008	chr16:11220142-11220201	FALSE	hs|16p13.13	ENST00000409552	NM_001243403	NM_001243403	THC2463534	Hs.35490
A_23_P140256	17591.7	3537.53	0	-2.08021	-2.08021	0.23648	P	P	PNP	Homo sapiens purine nucleoside phosphorylase (PNP), mRNA [NM_000270]	purine nucleoside phosphorylase	4860	GO:0046638|GO:0004731|GO:0034356|GO:0044281|GO:0005829|GO:0005622|GO:0006955|GO:0006195|GO:0005737|GO:0001882|GO:0008144|GO:0042102|GO:0043101|GO:0002060|GO:0005856|GO:0070062|GO:0070970|GO:0042493|GO:0055086|GO:0006738|GO:0034418|GO:0006148|GO:0006139|GO:0006144|GO:0042301	chr14:20945104-20945163	FALSE	hs|14q11.2	ENST00000554056	NM_000270	NM_000270	NP498566	Hs.75514
A_33_P3396527	697.088	140.203	0	-2.07995	-2.07995	0.236522	P	P	POLR3G	Homo sapiens polymerase (RNA) III (DNA directed) polypeptide G (32kD) (POLR3G), mRNA [NM_006467]	polymerase (RNA) III (DNA directed) polypeptide G (32kD)	10622	GO:0032728|GO:0010467|GO:0000790|GO:0006386|GO:0006385|GO:0003899|GO:0008283|GO:0006359|GO:0006384|GO:0006383|GO:0005829|GO:0051607|GO:0045089|GO:0001056|GO:0045087|GO:0005666|GO:0032481|GO:0005654	chr5:89810118-89810177	FALSE	hs|5q14.3	ENST00000399107	NM_006467	NM_006467	THC2604893	Hs.282387
A_33_P3703637	127.32	25.6082	0	-2.07991	-2.07991	0.236529	P	P	lnc-ZNF717-1	Homo sapiens cDNA FLJ38336 fis, clone FCBBF3026678. [AK095655]	lnc-ZNF717-1:1			chr3:75716759-75716700	FALSE	hs|3p12.3				THC2515107	Hs.638436
A_22_P00010265	1268.4	255.192	0	-2.07948	-2.07948	0.2366	P	P	FOXC2-AS1	Homo sapiens FOXC2 antisense RNA 1 (FOXC2-AS1), long non-coding RNA [NR_125795]	FOXC2 antisense RNA 1	103752587		chr16:86598810-86598751	FALSE	hs|16q24.1		NR_125795	NR_125795
A_33_P3401267	186.388	37.5022	0	-2.07939	-2.07939	0.236614	P	P	FEZ2	Homo sapiens fasciculation and elongation protein zeta 2 (zygin II) (FEZ2), transcript variant 2, mRNA [NM_001042548]	fasciculation and elongation protein zeta 2 (zygin II)	9637	GO:0005515|GO:0007165|GO:0007411|GO:0007399	chr2:36787990-36787931	FALSE	hs|2p22.2	ENST00000487919	NM_001042548	NM_001042548	THC2768923	Hs.258563
A_21_P0000419	616.709	124.192	0	-2.07814	-2.07814	0.236819	P	P	SNORD114-22	Homo sapiens small nucleolar RNA, C/D box 114-22 (SNORD114-22), small nucleolar RNA [NR_003215]	small nucleolar RNA, C/D box 114-22	767600		chr14:101449269-101449328	FALSE	hs|14q32.31		NR_003215	NR_003215
A_23_P356004	1470.06	296.622	0	-2.0753	-2.0753	0.237286	P	P	KCNIP3	Homo sapiens Kv channel interacting protein 3, calsenilin (KCNIP3), transcript variant 1, mRNA [NM_013434]	Kv channel interacting protein 3, calsenilin	30818	GO:0005886|GO:0005783|GO:0015459|GO:0005634|GO:0006886|GO:0030425|GO:0005829|GO:0043523|GO:0032993|GO:0034765|GO:0043679|GO:0071805|GO:0005794|GO:0005244|GO:0006357|GO:0003714|GO:0005509|GO:0005267|GO:0006915|GO:0000122|GO:0008022|GO:0003677|GO:0006351|GO:0019233|GO:0044325|GO:0043565|GO:0007165|GO:0048266|GO:0048306	chr2:96051766-96051825	FALSE	hs|2q11.1	ENST00000377181	NM_013434	NM_013434		Hs.437376
A_23_P10385	2117.94	427.549	0	-2.07463	-2.07463	0.237396	P	P	DTL	Homo sapiens denticleless E3 ubiquitin protein ligase homolog (Drosophila) (DTL), transcript variant 1, mRNA [NM_016448]	denticleless E3 ubiquitin protein ligase homolog (Drosophila)	51514	GO:0000209|GO:0005515|GO:0006511|GO:0031965|GO:0004842|GO:0005813|GO:0006513|GO:0005694|GO:0031572|GO:0005730|GO:0005634|GO:0019985|GO:0006974|GO:0043231|GO:0006260|GO:0005737|GO:0051726|GO:0031465|GO:0005654|GO:0031464|GO:0009411	chr1:212277852-212277911	FALSE	hs|1q32.3	ENST00000475419	NM_016448	NM_016448	THC2461080	Hs.656473
A_23_P207850	120.151	24.2869	0	-2.07272	-2.07272	0.23771	P	P	TNS4	Homo sapiens tensin 4 (TNS4), mRNA [NM_032865]	tensin 4	84951	GO:0005515|GO:0005737|GO:0008104|GO:0006915|GO:0003779|GO:0005856|GO:0005925	chr17:38632157-38632098	FALSE	hs|17q21.2	ENST00000254051	NM_032865	NM_032865	THC2784362	Hs.438292
A_33_P3378880	872.994	176.736	0	-2.0705	-2.0705	0.238077	P	P	HIST1H4C	histone cluster 1, H4c [Source:HGNC Symbol;Acc:HGNC:4787] [ENST00000377803]	histone cluster 1, H4c	8364	GO:0005515|GO:0010467|GO:0006325|GO:0005634|GO:0045653|GO:0000723|GO:0000183|GO:0000786|GO:0070062|GO:0035574|GO:0035575|GO:0046982|GO:0006334|GO:0006335|GO:0005576|GO:0006336|GO:0000228|GO:0003677|GO:0032776|GO:0034080|GO:0043234|GO:0016020|GO:0045814|GO:0040029|GO:0005654|GO:0000278	chr6:26104130-26104189	FALSE	hs|6p22.2	ENST00000377803	BC130558			Hs.46423
A_33_P3243887	1702.46	344.829	0	-2.0698	-2.0698	0.238193	P	P	IL11	Homo sapiens interleukin 11 (IL11), transcript variant 1, mRNA [NM_000641]	interleukin 11	3589	GO:0008284|GO:0005142|GO:0007267|GO:0050731|GO:0005576|GO:0005125|GO:0005615|GO:0046888|GO:0005737|GO:0033138|GO:0045944|GO:0030219|GO:0030183|GO:0045444|GO:2000352|GO:0043410|GO:0008083	chr19:55875847-55875788	FALSE	hs|19q13.42	ENST00000264563	NM_000641	NM_000641	THC2475071	Hs.467304
A_21_P0014256	4314.89	874.211	0	-2.0694	-2.0694	0.238259	P	P	STK32C	serine/threonine kinase 32C [Source:HGNC Symbol;Acc:HGNC:21332] [ENST00000456004]	serine/threonine kinase 32C	282974	GO:0004674|GO:0006468|GO:0005524|GO:0046872	chr10:134143866-134143807	FALSE	hs|10q26.3	ENST00000456004	XR_424192	XR_424192	THC2516477	Hs.665362
A_21_P0012259	66.5794	13.5014	0	-2.0681	-2.0681	0.238474	P	P	XLOC_l2_009328	BROAD Institute lincRNA (XLOC_l2_009328), lincRNA [TCONS_l2_00017650]				chr22:24663001-24663060	FALSE	hs|22q11.23
A_23_P208880	3651.98	741.759	0	-2.06579	-2.06579	0.238856	P	P	UHRF1	Homo sapiens ubiquitin-like with PHD and ring finger domains 1 (UHRF1), transcript variant 2, mRNA [NM_013282]	ubiquitin-like with PHD and ring finger domains 1	29128	GO:2000373|GO:0005515|GO:0000987|GO:0000792|GO:0010467|GO:0004842|GO:0000790|GO:0008327|GO:0003700|GO:0000791|GO:0008283|GO:0005657|GO:0016874|GO:0005634|GO:0035064|GO:0016363|GO:0042802|GO:0042393|GO:0010216|GO:0042787|GO:0045944|GO:0016574|GO:0000122|GO:0031493|GO:0006351|GO:0051865|GO:0032776|GO:0032270|GO:0007049|GO:0006281|GO:0040029|GO:0008270|GO:0010390	chr19:4962065-4962124	FALSE	hs|19p13.3	ENST00000624301	NM_013282	NM_013282	THC2462675	Hs.108106
A_33_P3284129	552.83	112.349	0	-2.06498	-2.06498	0.238989	P	P	LYPD1	Homo sapiens LY6/PLAUR domain containing 1 (LYPD1), transcript variant 1, mRNA [NM_144586]	LY6/PLAUR domain containing 1	116372	GO:0005886|GO:0031225	chr2:133402818-133402759	FALSE	hs|2q21.2	ENST00000397463	NM_144586	NM_144586	THC2466997	Hs.432395
A_23_P313828	391.511	79.5716	0	-2.06486	-2.06486	0.23901	P	P	CENPV	Homo sapiens centromere protein V (CENPV), mRNA [NM_181716]	centromere protein V	201161	GO:0016846|GO:0031508|GO:0032467|GO:0001667|GO:0005634|GO:0051233|GO:0034508|GO:0003674|GO:0005737|GO:0007067|GO:0015630|GO:0000777|GO:0000776|GO:0005654|GO:0051301|GO:0033044	chr17:16253255-16251951	FALSE	hs|17p11.2	ENST00000299736	NM_181716	NM_181716	THC2465103	Hs.433422
A_23_P408955	1315.87	267.626	0	-2.06385	-2.06385	0.239177	P	P	E2F2	Homo sapiens E2F transcription factor 2 (E2F2), mRNA [NM_004091]	E2F transcription factor 2	1870	GO:0005515|GO:0005667|GO:0006355|GO:0006367|GO:0003700|GO:0072332|GO:0051726|GO:0005654|GO:0001047|GO:0000278|GO:0003677|GO:0008134	chr1:23832992-23832933	FALSE	hs|1p36.12	ENST00000361729	NM_004091	NM_004091	THC2471250	Hs.194333
A_24_P50368	92.0446	18.7485	0	-2.06168	-2.06168	0.239536	P	P	BLID	Homo sapiens BH3-like motif containing, cell death inducer (BLID), mRNA [NM_001001786]	BH3-like motif containing, cell death inducer	414899	GO:0005739|GO:0006915	chr11:121986373-121986314	FALSE	hs|11q24.1	ENST00000560104	NM_001001786	NM_001001786	NP1214995	Hs.686109
A_23_P59602	3806.16	775.918	0	-2.06049	-2.06049	0.239735	P	P	MIOS	Homo sapiens missing oocyte, meiosis regulator, homolog (Drosophila) (MIOS), mRNA [NM_019005]	missing oocyte, meiosis regulator, homolog (Drosophila)	54468	GO:0005737|GO:0030054|GO:0005654|GO:0005634|GO:0005765	chr7:7635996-7636055	FALSE	hs|7p21.3	ENST00000405785	NM_019005	NM_019005	THC2739111	Hs.520215
A_24_P58529	46321.6	9447.2	0	-2.05986	-2.05986	0.23984	P	P	TUBA1C	Homo sapiens tubulin, alpha 1c (TUBA1C), transcript variant 5, mRNA [NM_032704]	tubulin, alpha 1c	84790	GO:0005515|GO:0005881|GO:0051258|GO:0005874|GO:0003924|GO:0005634|GO:0005525|GO:0031982|GO:0006184|GO:0030705|GO:0005198|GO:0006457|GO:0005200|GO:0051084|GO:0007017|GO:0044267|GO:0051301	chr12:49666285-49666344	FALSE	hs|12q13.12	ENST00000530835	NM_032704	NM_032704	THC2574523	Hs.652390
A_24_P256552	1724.5	351.921	0	-2.05899	-2.05899	0.239985	P	P	CSTF3	Homo sapiens cleavage stimulation factor, 3' pre-RNA, subunit 3, 77kDa (CSTF3), transcript variant 2, mRNA [NM_001033505]	cleavage stimulation factor, 3' pre-RNA, subunit 3, 77kDa	1479	GO:0008380|GO:0006379|GO:0010467|GO:0006378|GO:0006369|GO:0006366|GO:0000398|GO:0003723|GO:0031124|GO:0005654|GO:0005634|GO:0003729	chr11:33182946-33182887	FALSE	hs|11p13	ENST00000526480	NM_001033505	NM_001033505	THC2474127	Hs.44402
A_33_P3335571	59.0169	12.0576	0	-2.05732	-2.05732	0.240262	P	P	LOC100133315	Homo sapiens transient receptor potential cation channel, subfamily C, member 2-like (LOC100133315), non-coding RNA [NR_029192]	transient receptor potential cation channel, subfamily C, member 2-like	100133315	GO:0003684|GO:0000012|GO:0005634	chr11:71576749-71576690	FALSE	hs|11q13.4		NR_029192	NR_029192	THC2655329	Hs.150324
A_23_P420373	140.864	28.8812	0	-2.05223	-2.05223	0.241111	P	P	DNMT3A	Homo sapiens DNA (cytosine-5-)-methyltransferase 3 alpha (DNMT3A), transcript variant 4, mRNA [NM_175630]	DNA (cytosine-5-)-methyltransferase 3 alpha	1788	GO:0005515|GO:0010467|GO:0000791|GO:0003886|GO:0006346|GO:0006325|GO:0010424|GO:0005634|GO:0007283|GO:0046872|GO:0044027|GO:0016363|GO:0042802|GO:0045322|GO:0005737|GO:0071230|GO:0009008|GO:0051718|GO:0043045|GO:0043046|GO:0001741|GO:0090116|GO:0000122|GO:0003677|GO:0006306|GO:0032776|GO:0005720|GO:0045814|GO:0003682|GO:0006349|GO:0046498|GO:0040029|GO:0005654|GO:0046499|GO:0000775	chr2:25504453-25504394	FALSE	hs|2p23.3	ENST00000406659	NM_175630	NM_175630	THC2650788	Hs.515840
A_24_P923251	1301.56	266.861	0	-2.05222	-2.05222	0.241113	P	P	TGM2	Homo sapiens transglutaminase 2 (TGM2), transcript variant 2, mRNA [NM_198951]	transglutaminase 2	7052	GO:0005515|GO:0043065|GO:0005886|GO:0019904|GO:0043277|GO:0005525|GO:0048661|GO:0046872|GO:0045785|GO:0005829|GO:0005739|GO:0051561|GO:0001974|GO:0051482|GO:0003810|GO:0050729|GO:0051260|GO:0018153|GO:0060662|GO:0043123|GO:0005925|GO:0032471|GO:0070062|GO:0060445	chr20:36766505-36766446	FALSE	hs|20q11.23	ENST00000468262	NM_198951	NM_198951	THC2659478	Hs.517033
A_21_P0014280	135.746	27.8541	0	-2.05108	-2.05108	0.241304	P	P	LOC100128276	Homo sapiens cDNA FLJ43282 fis, clone LIVER2007415. [AK125272]	uncharacterized LOC100128276	100128276		chr12:129329103-129329044	FALSE	hs|12q24.33		AK125272		THC2479151	Hs.742400
A_23_P374844	92.4978	18.992	0	-2.05015	-2.05015	0.241458	P	P	GAL	Homo sapiens galanin/GMAP prepropeptide (GAL), mRNA [NM_015973]	galanin/GMAP prepropeptide	51083	GO:0005515|GO:0007631|GO:0043627|GO:0010737|GO:0005615|GO:0006954|GO:0031765|GO:0007218|GO:0031766|GO:0045944|GO:0031764|GO:0043025|GO:0030141|GO:0005184|GO:0051464|GO:0032868|GO:0035902|GO:0005794|GO:0043065|GO:0042493|GO:0005576|GO:0007399|GO:0050672|GO:0019933|GO:0030073|GO:0031943|GO:0051795	chr11:68458533-68458592	FALSE	hs|11q13.3	ENST00000265643	NM_015973	NM_015973	THC2473395	Hs.278959
A_23_P28434	2712.63	557.29	0	-2.04932	-2.04932	0.241598	P	P	VAMP8	Homo sapiens vesicle-associated membrane protein 8 (VAMP8), mRNA [NM_003761]	vesicle-associated membrane protein 8	8673	GO:0070254|GO:0035493|GO:0048471|GO:0005886|GO:0043312|GO:0031201|GO:0046718|GO:0006887|GO:0005765|GO:0015031|GO:0006906|GO:0005829|GO:0005739|GO:0005737|GO:0030100|GO:0000149|GO:0061024|GO:0035577|GO:0070062|GO:0000046|GO:0019905|GO:0009986|GO:0006892|GO:0043308|GO:0031982|GO:0006897|GO:0019869|GO:0005484|GO:0016020|GO:0031902|GO:0016021|GO:0055037|GO:0005769|GO:0030667	chr2:85809032-85809091	FALSE	hs|2p11.2	ENST00000263864	NM_003761	NM_003761	THC2467134	Hs.714302
A_23_P146830	676.813	139.17	0	-2.04804	-2.04804	0.241812	P	P	SLC25A10	Homo sapiens solute carrier family 25 (mitochondrial carrier; dicarboxylate transporter), member 10 (SLC25A10), transcript variant 2, mRNA [NM_012140]	solute carrier family 25 (mitochondrial carrier; dicarboxylate transporter), member 10	1468	GO:0005515|GO:0005310|GO:0005975|GO:0005743|GO:0006094|GO:0005634|GO:0044281|GO:0055085|GO:0034641|GO:0000096|GO:0000098|GO:0009405|GO:0006006|GO:0006835|GO:0016021|GO:0070221|GO:0006839|GO:0006811	chr17:79687525-79687584	FALSE	hs|17q25.3	ENST00000331531	NM_012140	NM_012140	THC2489125	Hs.548187
A_23_P81121	9531.63	1962.99	0	-2.0458	-2.0458	0.242188	P	P	EXOSC9	Homo sapiens exosome component 9 (EXOSC9), transcript variant 2, mRNA [NM_005033]	exosome component 9	5393	GO:0005515|GO:0010467|GO:0030307|GO:0071028|GO:0006364|GO:0003723|GO:0071035|GO:0000956|GO:0005730|GO:0043928|GO:0004532|GO:0005634|GO:0000228|GO:0000178|GO:0005829|GO:0006955|GO:0005737|GO:0000175|GO:0000176|GO:0017091|GO:0005654|GO:0045111|GO:0070062|GO:0000288	chr4:122735108-122735167	FALSE	hs|4q27	ENST00000509980	NM_005033	NM_005033	THC2570180	Hs.91728
A_23_P402610	494.661	101.874	0	-2.04578	-2.04578	0.242191	P	P	PFAS	Homo sapiens phosphoribosylformylglycinamidine synthase (PFAS), mRNA [NM_012393]	phosphoribosylformylglycinamidine synthase	5198	GO:0009168|GO:0042493|GO:0055086|GO:0044281|GO:0005524|GO:0009156|GO:0046872|GO:0005829|GO:0004642|GO:0005737|GO:0006144|GO:0070062|GO:0006164|GO:0006189|GO:0006541	chr17:8173037-8173096	FALSE	hs|17p13.1	ENST00000314666	NM_012393	NM_012393	THC2462821	Hs.573976
A_23_P383819	300.393	61.8774	0	-2.04549	-2.04549	0.242239	P	P	TBX3	Homo sapiens T-box 3 (TBX3), transcript variant 2, mRNA [NM_016569]	T-box 3	6926	GO:0005515|GO:0035136|GO:0008284|GO:0060596|GO:0003167|GO:0030879|GO:0005634|GO:0060931|GO:0045662|GO:0001947|GO:0030539|GO:0046884|GO:0030857|GO:0001085|GO:0060021|GO:0009887|GO:0048332|GO:0008595|GO:0010159|GO:0001102|GO:0043066|GO:0001568|GO:0006357|GO:0060412|GO:0007569|GO:2000648|GO:0000122|GO:0000978|GO:0045787|GO:0001701|GO:0060923|GO:0003151|GO:0006351|GO:0043565|GO:0001078|GO:0001501|GO:…	chr12:115108899-115108840	FALSE	hs|12q24.21	ENST00000257566	NM_016569	NM_016569	THC2490919	Hs.744016
A_24_P260639	5628.99	1159.67	0	-2.04529	-2.04529	0.242274	P	P	HIST1H1D	Homo sapiens histone cluster 1, H1d (HIST1H1D), mRNA [NM_005320]	histone cluster 1, H1d	3007	GO:0000790|GO:0005719|GO:0006334|GO:0016584|GO:0000786|GO:0031490	chr6:26234758-26234699	FALSE	hs|6p22.2	ENST00000244534	NM_005320	NM_005320	THC2478755	Hs.136857
A_21_P0000703	151.746	31.2742	0	-2.04474	-2.04474	0.242366	P	P	ZNF695	Homo sapiens zinc finger protein 695 (ZNF695), transcript variant 2, mRNA [NM_001204221]	zinc finger protein 695	57116	GO:0006355|GO:0005634|GO:0003676|GO:0046872	chr1:247108987-247108928	FALSE	hs|1q44	ENST00000491337	NM_001204221	NM_001204221	THC2488174	Hs.669893
A_23_P100344	1298.36	267.828	0	-2.04345	-2.04345	0.242584	P	P	ORC6	Homo sapiens origin recognition complex, subunit 6 (ORC6), transcript variant 1, mRNA [NM_014321]	origin recognition complex, subunit 6	23594	GO:0006260|GO:0005515|GO:0006261|GO:0000082|GO:0000808|GO:0016020|GO:0005886|GO:0005654|GO:0005634|GO:0005664|GO:0000278|GO:0003677	chr16:46731519-46731578	FALSE	hs|16q11.2	ENST00000575571	NM_014321	NM_014321	THC2462872	Hs.49760
A_21_P0000226	79.2832	16.3549	0	-2.04343	-2.04343	0.242587	P	P	SNORD56B	Homo sapiens small nucleolar RNA, C/D box 56B (SNORD56B), small nucleolar RNA [NR_001276]	small nucleolar RNA, C/D box 56B	319139		chr14:71865065-71865124	FALSE	hs|14q24.2		NR_001276	NR_001276
A_23_P62741	836.849	172.629	0	-2.04342	-2.04342	0.242588	P	P	ELTD1	Homo sapiens EGF, latrophilin and seven transmembrane domain containing 1 (ELTD1), mRNA [NM_022159]	EGF, latrophilin and seven transmembrane domain containing 1	64123	GO:0007186|GO:0005886|GO:0004930|GO:0005509|GO:0046983|GO:0016021	chr1:79383345-79358842	FALSE	hs|1p31.1	ENST00000401034	NM_022159	NM_022159	THC2672751	Hs.132314
A_23_P144071	10643.9	2195.81	0	-2.04333	-2.04333	0.242604	P	P	COL7A1	Homo sapiens collagen, type VII, alpha 1 (COL7A1), mRNA [NM_000094]	collagen, type VII, alpha 1	1294	GO:0005515|GO:0004867|GO:0005590|GO:0005576|GO:0035987|GO:0005615|GO:0042802|GO:0005604|GO:0031012|GO:0010951|GO:0008544|GO:0022617|GO:0030198|GO:0030574|GO:0005788|GO:0007155	chr3:48602588-48602401	FALSE	hs|3p21.31	ENST00000466591	NM_000094	NM_000094	NP112527	Hs.476218
A_33_P3343485	293.751	60.6803	0	-2.04142	-2.04142	0.242924	P	P	HIP1	huntingtin interacting protein 1 [Source:HGNC Symbol;Acc:HGNC:4913] [ENST00000479835]	huntingtin interacting protein 1	3092	GO:0005515|GO:0030036|GO:0030136|GO:0005634|GO:0030154|GO:0043231|GO:0005737|GO:0030276|GO:0005856|GO:0030674|GO:0006355|GO:0005794|GO:0006919|GO:0006915|GO:0003779|GO:0042981|GO:0097190|GO:0006351|GO:0006897|GO:0030665|GO:0016020|GO:0048260|GO:0005200|GO:0035091|GO:0048268	chr7:75362837-75362778	FALSE	hs|7q11.23	ENST00000479835	AY358103		THC2760507	Hs.674397
A_23_P27005	477.099	98.8411	0	-2.03724	-2.03724	0.24363	P	P	DHRS11	Homo sapiens dehydrogenase/reductase (SDR family) member 11 (DHRS11), mRNA [NM_024308]	dehydrogenase/reductase (SDR family) member 11	79154	GO:0016491|GO:0005576|GO:0055114	chr17:34956827-34956886	FALSE	hs|17q12	ENST00000621143	NM_024308	NM_024308	NP287179	Hs.462859
A_23_P99604	802.91	166.578	0	-2.03517	-2.03517	0.24398	P	P	G2E3	Homo sapiens G2/M-phase specific E3 ubiquitin protein ligase (G2E3), mRNA [NM_017769]	G2/M-phase specific E3 ubiquitin protein ligase	55632	GO:0000209|GO:0005737|GO:0004842|GO:0016874|GO:0001824|GO:0005730|GO:0006915|GO:0008270|GO:2001243	chr14:31084686-31084745	FALSE	hs|14q12	ENST00000549159	NM_017769	NM_017769	THC2462350	Hs.509008
A_23_P7791	3933.92	816.899	0	-2.03387	-2.03387	0.2442	P	P	OGFRL1	Homo sapiens opioid growth factor receptor-like 1 (OGFRL1), mRNA [NM_024576]	opioid growth factor receptor-like 1	79627	GO:0016020|GO:0004872	chr6:72011813-72011872	FALSE	hs|6q13	ENST00000370435	NM_024576	NM_024576	THC2472191	Hs.656091
A_24_P105747	156.266	32.468	0	-2.03304	-2.03304	0.24434	P	P	AP1S3	Homo sapiens adaptor-related protein complex 1, sigma 3 subunit (AP1S3), transcript variant 1, mRNA [NM_001039569]	adaptor-related protein complex 1, sigma 3 subunit	130340	GO:0006892|GO:0006605|GO:0005765|GO:0032588|GO:0030117|GO:0005829|GO:0050690|GO:0019886|GO:0005905|GO:0000139|GO:0008565|GO:0061024|GO:0016032|GO:0030659	chr2:224622433-224622374	FALSE	hs|2q36.1	ENST00000334271	NM_001039569	NM_001039569	NP1155978	Hs.632555
A_24_P238118	131.163	27.2629	0	-2.03248	-2.03248	0.244434	P	P	PP12613	Homo sapiens uncharacterized LOC100192379 (PP12613), long non-coding RNA [NR_024365]	uncharacterized LOC100192379	100192379		chr4:122687802-122687861	FALSE	hs|4q27		NR_024365	NR_024365	THC2484535	Hs.607691
A_23_P99452	130.749	27.1983	0	-2.03134	-2.03134	0.244628	P	P	BRCA2	Homo sapiens breast cancer 2, early onset (BRCA2), mRNA [NM_000059]	breast cancer 2, early onset	675	GO:0005515|GO:0010165|GO:0048478|GO:0001833|GO:0005634|GO:0001556|GO:0007283|GO:0002020|GO:0033593|GO:0006302|GO:0000910|GO:0005737|GO:0003697|GO:0000724|GO:0010485|GO:0030141|GO:0006978|GO:0010332|GO:0004402|GO:0030097|GO:0005813|GO:0032465|GO:0043015|GO:0007569|GO:0010484|GO:0051298|GO:0043234|GO:0042771|GO:0008585|GO:0045931|GO:0010225|GO:0006281|GO:0043966|GO:0043967|GO:0007420|GO:0005654|GO:…	chr13:32972996-32973055	FALSE	hs|13q13.1	ENST00000544455	NM_000059	NM_000059	THC2471393	Hs.34012
A_33_P3378334	801.088	166.8	0	-2.02997	-2.02997	0.244859	P	P	SMC2	Homo sapiens structural maintenance of chromosomes 2 (SMC2), transcript variant 1, mRNA [NM_001042550]	structural maintenance of chromosomes 2	10592	GO:0000796|GO:0005515|GO:0000793|GO:0007076|GO:0010032|GO:0046982|GO:0005634|GO:0051383|GO:0000228|GO:0005524|GO:0005829|GO:0005737|GO:0045132|GO:0005654|GO:0000278|GO:0070062|GO:0051301	chr9:106896796-106896855	FALSE	hs|9q31.1	ENST00000374787	NM_001042550	NM_001042550	THC2464029	Hs.119023
A_33_P3379454	516.189	107.67	0	-2.02741	-2.02741	0.245295	P	P	UHRF1	Homo sapiens ubiquitin-like with PHD and ring finger domains 1 (UHRF1), transcript variant 3, mRNA [NM_001290050]	ubiquitin-like with PHD and ring finger domains 1	29128	GO:2000373|GO:0005515|GO:0000987|GO:0000792|GO:0010467|GO:0004842|GO:0000790|GO:0008327|GO:0003700|GO:0000791|GO:0008283|GO:0005657|GO:0016874|GO:0005634|GO:0035064|GO:0016363|GO:0042802|GO:0042393|GO:0010216|GO:0042787|GO:0045944|GO:0016574|GO:0000122|GO:0031493|GO:0006351|GO:0051865|GO:0032776|GO:0032270|GO:0007049|GO:0006281|GO:0040029|GO:0008270|GO:0010390	chr19:4960895-4960954	FALSE	hs|19p13.3	ENST00000616255	NM_001290050	NM_001290050	THC2462675	Hs.108106
A_23_P256158	244.469	51.0078	0	-2.02699	-2.02699	0.245366	P	P	ADRA2C	Homo sapiens adrenoceptor alpha 2C (ADRA2C), mRNA [NM_000683]	adrenoceptor alpha 2C	152	GO:0005515|GO:0005886|GO:0032811|GO:0007267|GO:0051379|GO:0044281|GO:0031694|GO:0042803|GO:0005737|GO:0045907|GO:0070473|GO:0032148|GO:0043679|GO:0071883|GO:0007565|GO:0046982|GO:0035625|GO:0030168|GO:0010700|GO:0004938|GO:0006112|GO:0007186|GO:0050796|GO:0007596|GO:0005887|GO:0045666|GO:0051930|GO:0005768	chr4:3770121-3770180	FALSE	hs|4p16.3	ENST00000330055	NM_000683	NM_000683	NP1176889	Hs.123022
A_21_P0000287	952.486	199.083	0	-2.02446	-2.02446	0.245797	P	P	SNORD47	Homo sapiens small nucleolar RNA, C/D box 47 (SNORD47), small nucleolar RNA [NR_002746]	small nucleolar RNA, C/D box 47	26802		chr1:173833566-173833507	FALSE	hs|1q25.1		NR_002746	NR_002746	THC2578707	Hs.531856
A_32_P132589	205.334	43.0997	0	-2.01836	-2.01836	0.246839	P	P	ZYG11A	Homo sapiens zyg-11 family member A, cell cycle regulator (ZYG11A), mRNA [NM_001004339]	zyg-11 family member A, cell cycle regulator	440590		chr1:53360071-53360130	FALSE	hs|1p32.3	ENST00000371528	NM_001004339	NM_001004339	THC2479735	Hs.658458
A_23_P371410	239.353	50.2533	0	-2.01798	-2.01798	0.246904	P	P	PRKACB	Homo sapiens protein kinase, cAMP-dependent, catalytic, beta (PRKACB), transcript variant 3, mRNA [NM_207578]	protein kinase, cAMP-dependent, catalytic, beta	5567	GO:0005515|GO:0048471|GO:0005886|GO:0070613|GO:0006094|GO:0007268|GO:0044281|GO:0007202|GO:0005829|GO:0035556|GO:0007173|GO:0071377|GO:0051447|GO:0006006|GO:0019433|GO:0006833|GO:0034199|GO:0031625|GO:0070062|GO:0048011|GO:0005952|GO:0005813|GO:0000287|GO:0005975|GO:0001843|GO:0055085|GO:0005524|GO:0003091|GO:0007165|GO:0006112|GO:0050796|GO:0007596|GO:0008543|GO:0045087|GO:0009405|GO:0005654|GO:…	chr1:84670691-84670750	FALSE	hs|1p31.1	ENST00000370680	NM_207578	NM_207578	THC2494463	Hs.487325
A_24_P53519	6426.55	1350.3	0	-2.0169	-2.0169	0.247089	P	P	CHAF1A	Homo sapiens chromatin assembly factor 1, subunit A (p150) (CHAF1A), mRNA [NM_005483]	chromatin assembly factor 1, subunit A (p150)	10036	GO:0005515|GO:0000790|GO:0006355|GO:0033186|GO:0070087|GO:0006335|GO:0006351|GO:0042802|GO:0006260|GO:0043234|GO:0007049|GO:0006281|GO:0006461|GO:0031497|GO:0003682|GO:0051082	chr19:4443140-4443199	FALSE	hs|19p13.3	ENST00000301280	NM_005483	NM_005483	THC2472537	Hs.79018
A_33_P3247022	603.112	126.904	0	-2.01482	-2.01482	0.247445	P	P	CCNE2	Homo sapiens cyclin E2 (CCNE2), mRNA [NM_057749]	cyclin E2	9134	GO:0005515|GO:0000082|GO:0006270|GO:0000075|GO:0016538|GO:0005654|GO:0000079|GO:0000278|GO:0051301|GO:0005829	chr8:95892677-95892618	FALSE	hs|8q22.1	ENST00000308108	NM_057749	NM_057749	THC2464997	Hs.521693
A_23_P150609	89441.2	18853.6	0	-2.01223	-2.01223	0.24789	P	P	IGF2	Homo sapiens insulin-like growth factor 2 (IGF2), transcript variant 1, mRNA [NM_000612]	insulin-like growth factor 2	3481	GO:0005515|GO:0005159|GO:0005158|GO:0050731|GO:0005615|GO:0009887|GO:0031667|GO:0007613|GO:0032355|GO:0070062|GO:2000467|GO:0007565|GO:0030168|GO:0007275|GO:0045840|GO:0038028|GO:0043085|GO:0001649|GO:0001501|GO:0005179|GO:0030546|GO:0043539|GO:0008083|GO:0044267|GO:0051146|GO:0008286|GO:0051897|GO:0008284|GO:0005886|GO:0071902|GO:0045471|GO:2000273|GO:0042104|GO:0045944|GO:0006006|GO:0031093|GO:…	chr11:2150453-2150394	FALSE	hs|11p15.5	ENST00000300632	NM_000612	NM_000612	THC2465311	Hs.272259
A_33_P3404989	170.603	35.9751	0	-2.01171	-2.01171	0.24798	P	P	HIST1H3H	Homo sapiens histone cluster 1, H3h (HIST1H3H), mRNA [NM_003536]	histone cluster 1, H3h	8357	GO:0005515|GO:0010467|GO:0046982|GO:0006325|GO:0006335|GO:0005576|GO:0005634|GO:0000228|GO:0003677|GO:0032776|GO:0043234|GO:0060968|GO:0016020|GO:0000183|GO:0007596|GO:0045814|GO:0040029|GO:0005654|GO:0000786|GO:0070062	chr6:27778255-27778314	FALSE	hs|6p22.1	ENST00000369163	NM_003536	NM_003536	THC2513394	Hs.591778
A_21_P0000348	1197.55	252.678	0	-2.01085	-2.01085	0.248127	P	P	SNORA80A	Homo sapiens small nucleolar RNA, H/ACA box 80A (SNORA80A), small nucleolar RNA [NR_002996]	small nucleolar RNA, H/ACA box 80A	677846		chr21:33749555-33749496	FALSE	hs|21q22.11		NR_002996	NR_002996		Hs.712293
A_33_P3216994	916.488	193.476	0	-2.01009	-2.01009	0.248258	P	P	HERC4	Homo sapiens HECT and RLD domain containing E3 ubiquitin protein ligase 4 (HERC4), transcript variant 5, mRNA [NM_001278187]	HECT and RLD domain containing E3 ubiquitin protein ligase 4	26091	GO:0005737|GO:0004842|GO:0042787|GO:0016874|GO:0005634|GO:0007283|GO:0030154|GO:0005829	chr10:69832700-69832641	FALSE	hs|10q21.3	ENST00000395185	NM_001278187	NM_001278187	NP1401543	Hs.51891
A_33_P3214446	237.867	50.263	0	-2.00872	-2.00872	0.248494	P	P	RFC3	Homo sapiens replication factor C (activator 1) 3, 38kDa (RFC3), transcript variant 2, mRNA [NM_181558]	replication factor C (activator 1) 3, 38kDa	5983	GO:0046683|GO:0005515|GO:0003689|GO:0005634|GO:0003677|GO:0006260|GO:0006271|GO:0006281|GO:0000723|GO:0006283|GO:0000722|GO:0000731|GO:0006297|GO:0005654|GO:0005663|GO:0006289|GO:0000278|GO:0016887|GO:0032201	chr13:34409294-34409353	FALSE	hs|13q13.2	ENST00000434425	NM_181558	NM_181558	THC2631246	Hs.115474
A_33_P3286208	368.325	77.8674	0	-2.00802	-2.00802	0.248614	P	P	LRR1	Homo sapiens leucine rich repeat protein 1 (LRR1), transcript variant 3, mRNA [NM_203467]	leucine rich repeat protein 1	122769	GO:0016567	chr14:50065700-50065759	FALSE	hs|14q21.3	ENST00000318317	NM_203467	NM_203467	THC2497407	Hs.451090
A_23_P40880	485.581	102.658	0	-2.00799	-2.00799	0.248619	P	P	CMTM8	Homo sapiens CKLF-like MARVEL transmembrane domain containing 8 (CMTM8), mRNA [NM_178868]	CKLF-like MARVEL transmembrane domain containing 8	152189	GO:0005737|GO:0006935|GO:0005634|GO:0016021|GO:0005615|GO:0005125	chr3:32411401-32411460	FALSE	hs|3p22.3	ENST00000307526	NM_178868	NM_178868	THC2776034	Hs.154986
A_33_P3262575	591.65	125.223	0	-2.00637	-2.00637	0.248898	P	P	BAIAP2L1	Homo sapiens BAI1-associated protein 2-like 1 (BAIAP2L1), mRNA [NM_018842]	BAI1-associated protein 2-like 1	55971	GO:0007009|GO:0005886|GO:0046626|GO:2000251|GO:0003779|GO:0015629|GO:0005829|GO:0009617|GO:0005737|GO:0030838|GO:0005654|GO:0070064|GO:0070062	chr7:97922626-97922567	FALSE	hs|7q21.3	ENST00000005260	NM_018842	NM_018842	THC2483962	Hs.656063
A_22_P00011121	67.356	14.2571	0	-2.00625	-2.00625	0.248919	P	P	LOC101928143	PREDICTED: Homo sapiens uncharacterized LOC101928143 (LOC101928143), transcript variant X1, ncRNA [XR_245781]	uncharacterized LOC101928143	101928143		chr14:73925780-73925721	FALSE	hs|14q24.3		XR_245781	XR_245781		Hs.737221
A_23_P252740	667.82	141.476	0	-2.00503	-2.00503	0.249129	P	P	DSCC1	Homo sapiens DNA replication and sister chromatid cohesion 1 (DSCC1), mRNA [NM_024094]	DNA replication and sister chromatid cohesion 1	79075	GO:0006260|GO:0005515|GO:0031390|GO:0034421|GO:0034088|GO:0003689|GO:0005654|GO:0000785|GO:0006275|GO:0000775	chr8:120847137-120847079	FALSE	hs|8q24.12	ENST00000313655	NM_024094	NM_024094	THC2463831	Hs.315167
A_33_P3422404	224.692	47.6245	0	-2.0043	-2.0043	0.249256	P	P	ACSS1	Homo sapiens acyl-CoA synthetase short-chain family member 1 (ACSS1), transcript variant 4, mRNA [NM_001252677]	acyl-CoA synthetase short-chain family member 1	84532	GO:0005515|GO:0006805|GO:0016208|GO:0019542|GO:0006069|GO:0005759|GO:0019427|GO:0019413|GO:0044281|GO:0003987|GO:0006085|GO:0005524	chr20:25028781-25028722	FALSE	hs|20p11.21	ENST00000376726	NM_001252677	NM_001252677	NP1140206	Hs.529353
A_24_P683011	586.155	124.347	0	-2.00304	-2.00304	0.249474	P	P	C8orf88	Homo sapiens chromosome 8 open reading frame 88 (C8orf88), mRNA [NM_001190972]	chromosome 8 open reading frame 88	100127983		chr8:91971239-91971180	FALSE	hs|8q21.3	ENST00000517562	NM_001190972	NM_001190972	THC2627955	Hs.733266
A_23_P140290	845.029	179.439	0	-2.00163	-2.00163	0.249717	P	P	RTN1	Homo sapiens reticulon 1 (RTN1), transcript variant 1, mRNA [NM_021136]	reticulon 1	6252	GO:0005515|GO:0030182|GO:0005789|GO:0030176	chr14:60069955-60069808	FALSE	hs|14q23.1	ENST00000557422	NM_021136	NM_021136	NP1212773	Hs.368626
A_33_P3223495	455.057	96.6523	0	-2.0013	-2.0013	0.249775	P	P		furry homolog (Drosophila) [Source:HGNC Symbol;Acc:HGNC:20367] [ENST00000602645]				chr13:32852873-32852932	FALSE	hs|13q13.1	ENST00000602645	BX537670		THC2554887
A_33_P3535523	300.868	63.9084	0	-2.00118	-2.00118	0.249795	P	P	LOC286068	Homo sapiens, clone IMAGE:3909165, mRNA. [BC015720]	uncharacterized LOC286068	286068		chr8:49340900-49340841	FALSE	hs|8q11.21		BC015720		THC2601429	Hs.555244
A_21_P0000411	453.149	96.295	0	-2.00058	-2.00058	0.249899	P	P	SNORD114-14	Homo sapiens small nucleolar RNA, C/D box 114-14 (SNORD114-14), small nucleolar RNA [NR_003207]	small nucleolar RNA, C/D box 114-14	767592		chr14:101438448-101438507	FALSE	hs|14q32.31		NR_003207	NR_003207
A_23_P61050	2906.35	617.706	0	-2.00035	-2.00035	0.24994	P	P	MLKL	Homo sapiens mixed lineage kinase domain-like (MLKL), transcript variant 1, mRNA [NM_152649]	mixed lineage kinase domain-like	197259	GO:0005515|GO:0070207|GO:0005737|GO:0070266|GO:0004672|GO:0019901|GO:0005886|GO:0006468|GO:0032403|GO:0005524	chr16:74706038-74705979	FALSE	hs|16q23.1	ENST00000308807	NM_152649	NM_152649	THC2471524	Hs.119878
A_23_P128698	2422.24	515.111	0	-1.99952	-1.99952	0.250083	P	P	SPRY2	Homo sapiens sprouty homolog 2 (Drosophila) (SPRY2), mRNA [NM_005842]	sprouty homolog 2 (Drosophila)	10253	GO:0005515|GO:0051897|GO:0008285|GO:0071902|GO:0005886|GO:0007605|GO:0000132|GO:0005829|GO:0046580|GO:0033138|GO:0007173|GO:0043407|GO:0015630|GO:0060437|GO:0070373|GO:0070374|GO:0034261|GO:0043066|GO:0042472|GO:0019901|GO:0005874|GO:0042059|GO:0032587|GO:0010801|GO:0051387|GO:0030291|GO:0010628|GO:0045165|GO:0008543|GO:0040037|GO:0060449|GO:0043539	chr13:80910681-80910622	FALSE	hs|13q31.1	ENST00000540649	NM_005842	NM_005842	THC2592871	Hs.18676
A_23_P102681	237.147	50.4345	0	-1.99943	-1.99943	0.2501	P	P	LOC79160	Homo sapiens uncharacterized LOC79160 (LOC79160), long non-coding RNA [NR_125359]	uncharacterized LOC79160	79160		chr20:57210641-57210700	FALSE	hs|20q13.32	ENST00000598340	NR_125359	NR_125359	THC2483328	Hs.280135
A_24_P299911	137.115	29.1637	0	-1.99927	-1.99927	0.250127	P	P	PASK	Homo sapiens PAS domain containing serine/threonine kinase (PASK), transcript variant 2, mRNA [NM_015148]	PAS domain containing serine/threonine kinase	23178	GO:0005515|GO:0005794|GO:0005634|GO:0045727|GO:0005524|GO:0045719|GO:0007165|GO:0005737|GO:0043576|GO:0046777|GO:0004674|GO:0006468|GO:0004871|GO:0035091|GO:2000505|GO:0070092	chr2:242046815-242046127	FALSE	hs|2q37.3	ENST00000358649	NM_015148	NM_015148	THC2464919	Hs.397891
A_33_P3362296	183.644	39.0645	0	-1.99911	-1.99911	0.250155	P	P	KCNG1	PREDICTED: Homo sapiens potassium voltage-gated channel, subfamily G, member 1 (KCNG1), transcript variant X2, mRNA [XM_006723786]	potassium channel, voltage gated modifier subfamily G, member 1	3755	GO:0005251|GO:0005886|GO:0008076|GO:0007268|GO:0005267|GO:0051260|GO:0034765|GO:0016021|GO:0006813|GO:0071805|GO:0043231	chr20:49625278-49625219	FALSE	hs|20q13.13		XM_006723786	XM_006723786		Hs.118695
A_23_P93690	52157.2	11096.8	0	-1.99885	-1.99885	0.250199	P	P	MCM7	Homo sapiens minichromosome maintenance complex component 7 (MCM7), transcript variant 2, mRNA [NM_182776]	minichromosome maintenance complex component 7	4176	GO:0005515|GO:0042555|GO:0008283|GO:0042493|GO:0003677|GO:0005524|GO:0006974|GO:0005829|GO:0006260|GO:0042325|GO:0006271|GO:0000082|GO:0005737|GO:0004003|GO:0016020|GO:0003697|GO:0071364|GO:0006270|GO:0006268|GO:0005654|GO:0000278|GO:0000785	chr7:99690579-99690520	FALSE	hs|7q22.1	ENST00000303887	NM_182776	NM_182776	NP840387	Hs.438720
A_21_P0013960	333.644	71.0942	0	-1.99664	-1.99664	0.250583	P	P	LOC101930246	PREDICTED: Homo sapiens uncharacterized LOC101930246 (LOC101930246), transcript variant X2, ncRNA [XR_250239]	uncharacterized LOC101930246	101930246		chr7:90220008-90219949	FALSE	hs|7q21.13		XR_250239	XR_250239	THC2673946	Hs.669210
A_24_P188071	175412	37381.1	0	-1.9965	-1.9965	0.250608	P	P	TUBA1C	Homo sapiens tubulin, alpha 1c (TUBA1C), transcript variant 5, mRNA [NM_032704]	tubulin, alpha 1c	84790	GO:0005515|GO:0005881|GO:0051258|GO:0005874|GO:0003924|GO:0005634|GO:0005525|GO:0031982|GO:0006184|GO:0030705|GO:0005198|GO:0006457|GO:0005200|GO:0051084|GO:0007017|GO:0044267|GO:0051301	chr12:49667030-49667089	FALSE	hs|12q13.12	ENST00000552448	NM_032704	NM_032704	THC2469898	Hs.652390
A_22_P00024751	888.359	189.466	0	-1.99534	-1.99534	0.25081	P	P	lnc-WDR77-1	Q5ZV01_LEGPH (Q5ZV01) Acylaminoacyl peptidase, partial (3%) [THC2538369]	lnc-WDR77-1:1			chr1:111981319-111981260	FALSE	hs|1p13.2				THC2560610
A_23_P50096	37687.1	8039.49	0	-1.99502	-1.99502	0.250864	P	P	TYMS	Homo sapiens thymidylate synthetase (TYMS), mRNA [NM_001071]	thymidylate synthetase	7298	GO:0046683|GO:0051216|GO:0045471|GO:0033189|GO:0031100|GO:0005743|GO:0005634|GO:0044281|GO:0003729|GO:0032259|GO:0060574|GO:0042803|GO:0004799|GO:0005829|GO:0005739|GO:0019860|GO:0005737|GO:0005542|GO:0000082|GO:0048589|GO:0046134|GO:0000083|GO:0000166|GO:0005759|GO:0008144|GO:0046653|GO:0034097|GO:0009157|GO:0019088|GO:0048037|GO:0042493|GO:0007568|GO:0005730|GO:0006231|GO:0009636|GO:0055086|GO:…	chr18:673276-673335	FALSE	hs|18p11.32	ENST00000581920	NM_001071	NM_001071	THC2467882	Hs.369762
A_23_P87351	14521.9	3101.77	0	-1.99319	-1.99319	0.251183	P	P	RRM1	Homo sapiens ribonucleotide reductase M1 (RRM1), mRNA [NM_001033]	ribonucleotide reductase M1	6240	GO:0005515|GO:0021846|GO:0015949|GO:0060041|GO:0055086|GO:0051290|GO:0044281|GO:0042995|GO:0005635|GO:0005524|GO:0005829|GO:0006260|GO:0005737|GO:0009263|GO:0010212|GO:0043025|GO:0005654|GO:0004748|GO:0000278|GO:0006206|GO:0008584|GO:0070062|GO:0055114	chr11:4159947-4160006	FALSE	hs|11p15.4	ENST00000532170	NM_001033	NM_001033	THC2644510	Hs.445705
A_33_P3360675	735.804	157.189	0	-1.99295	-1.99295	0.251224	P	P	PRKAR1B	Homo sapiens protein kinase, cAMP-dependent, regulatory, type I, beta (PRKAR1B), transcript variant 1, mRNA [NM_001164761]	protein kinase, cAMP-dependent, regulatory, type I, beta	5575	GO:0034236|GO:0005886|GO:0008603|GO:0007202|GO:0044281|GO:0005829|GO:0030552|GO:0007173|GO:0071377|GO:0007611|GO:0006833|GO:0034199|GO:2000480|GO:0005952|GO:0048011|GO:0055085|GO:0003091|GO:0007165|GO:0006112|GO:0050796|GO:0007596|GO:0008543|GO:0045087|GO:0006468|GO:0004862	chr7:618953-618894	FALSE	hs|7p22.3	ENST00000430040	NM_001164761	NM_001164761	THC2633655	Hs.520851
A_23_P256107	455.924	97.5007	0	-1.99144	-1.99144	0.251488	P	P	HPSE	Homo sapiens heparanase (HPSE), transcript variant 1, mRNA [NM_006665]	heparanase	10855	GO:0005515|GO:0051897|GO:0030305|GO:0005634|GO:0044281|GO:0005765|GO:0005764|GO:0043231|GO:0061042|GO:0030200|GO:0046983|GO:0033690|GO:0030203|GO:0043202|GO:0004566|GO:0005975|GO:0006027|GO:0005576|GO:0006029|GO:0010575|GO:0051798|GO:0007160|GO:0030194|GO:0009405|GO:0005654|GO:0045121|GO:0045545|GO:0051797	chr4:84227383-84223390	FALSE	hs|4q21.23	ENST00000507150	NM_006665	NM_006665	THC2464801	Hs.44227
A_33_P3408152	247.333	52.8999	0	-1.99125	-1.99125	0.251522	P	P	NEFH	Homo sapiens neurofilament, heavy polypeptide (NEFH), mRNA [NM_021076]	neurofilament, heavy polypeptide	4744	GO:0008017|GO:0030424|GO:0019901|GO:0005883|GO:0000226|GO:0007409|GO:0005739|GO:0005737|GO:0045502|GO:0005198|GO:0030031|GO:0005200|GO:0033693|GO:0048936|GO:0019894|GO:0030674	chr22:29886587-29886646	FALSE	hs|22q12.2	ENST00000310624	NM_021076	NM_021076	NP362941	Hs.198760
A_24_P186379	1962.61	419.802	0	-1.99112	-1.99112	0.251544	P	P	FUOM	Homo sapiens fucose mutarotase (FUOM), transcript variant 2, mRNA [NM_198472]	fucose mutarotase	282969	GO:0045665|GO:0060180|GO:0016857|GO:0042806|GO:0006004|GO:0036065	chr10:135169313-135169254	FALSE	hs|10q26.3	ENST00000478895	NM_198472	NM_198472	THC2634480	Hs.155823
A_23_P29204	1170.24	250.896	0	-1.98778	-1.98778	0.252127	P	P	MTFP1	Homo sapiens mitochondrial fission process 1 (MTFP1), transcript variant 1, mRNA [NM_016498]	mitochondrial fission process 1	51537	GO:0000266|GO:0005743|GO:0006915|GO:0016021	chr22:30824628-30824687	FALSE	hs|22q12.2	ENST00000454552	NM_016498	NM_016498	THC2610702	Hs.713636
A_22_P00004695	2485.77	533.015	0	-1.98757	-1.98757	0.252163	P	P	RECQL4	Homo sapiens RecQ protein-like 4 (RECQL4), mRNA [NM_004260]	RecQ protein-like 4	9401	GO:0043140|GO:0000405|GO:0005634|GO:0006310|GO:0007275|GO:0005524|GO:0006260|GO:0000733|GO:0005737|GO:0006281|GO:0016020|GO:0008270|GO:0032508	chr8:145736888-145736829	FALSE	hs|8q24.3	ENST00000529424	NM_004260	NM_004260	THC2603418	Hs.31442
A_22_P00010226	63.145	13.5461	0	-1.98693	-1.98693	0.252276	P	P		BX100836 Soares_NFL_T_GBC_S1 Homo sapiens cDNA clone IMAGp998H144537, mRNA sequence [BX100836]				chr5:174253130-174253189	FALSE	hs|5q35.2	ENST00000510150			THC2760686	Hs.738217
A_33_P3284951	2815.42	605.331	0	-1.98368	-1.98368	0.252843	P	P	MCM5	Homo sapiens minichromosome maintenance complex component 5 (MCM5), mRNA [NM_006739]	minichromosome maintenance complex component 5	4174	GO:0005515|GO:0042555|GO:0005634|GO:0003677|GO:0005524|GO:0003678|GO:0006260|GO:0000082|GO:0006271|GO:0016020|GO:0006270|GO:0005654|GO:0032508|GO:0000278	chr22:35813789-35813848	FALSE	hs|22q12.3	ENST00000216122	NM_006739	NM_006739	NP1157308	Hs.517582
A_22_P00014252	312.806	67.2755	0	-1.98324	-1.98324	0.252921	P	P	lnc-SEMA4D-2	RC2-AN0062-140800-017-g03 AN0062 Homo sapiens cDNA, mRNA sequence [BE813017]	lnc-SEMA4D-2:1			chr9:91724022-91723963	FALSE	hs|9q22.1		XM_005252052	XM_005252052	THC2671459	Hs.676503
A_21_P0000243	393.967	84.7779	0	-1.98244	-1.98244	0.253061	P	P	SNORD43	Homo sapiens small nucleolar RNA, C/D box 43 (SNORD43), small nucleolar RNA [NR_002439]	small nucleolar RNA, C/D box 43	26807		chr22:39715116-39715057	FALSE	hs|22q13.1		NR_002439	NR_002439	THC2515541
A_23_P344421	293.862	63.2902	0	-1.98121	-1.98121	0.253277	P	P	ROBO4	Homo sapiens roundabout, axon guidance receptor, homolog 4 (Drosophila) (ROBO4), transcript variant 1, mRNA [NM_019055]	roundabout, axon guidance receptor, homolog 4 (Drosophila)	54538	GO:0030334|GO:0030336|GO:0004872|GO:0016021|GO:0001525|GO:0030154|GO:0009897|GO:0070062	chr11:124754315-124754256	FALSE	hs|11q24.2	ENST00000534407	NM_019055	NM_019055	THC2506727	Hs.524121
A_23_P359245	7079.05	1525.69	0	-1.98022	-1.98022	0.253451	P	P	MET	Homo sapiens MET proto-oncogene, receptor tyrosine kinase (MET), transcript variant 2, mRNA [NM_000245]	MET proto-oncogene, receptor tyrosine kinase	4233	GO:0005515|GO:0014812|GO:0005886|GO:0008283|GO:0000187|GO:0046777|GO:0009925|GO:0060665|GO:0007411|GO:0045944|GO:0030534|GO:0005008|GO:0014902|GO:0048012|GO:0009986|GO:0019903|GO:0005576|GO:0018108|GO:0042593|GO:0001890|GO:0005524|GO:0050918|GO:0010828|GO:0001889|GO:0007165|GO:0005887|GO:0001886|GO:0007420|GO:0007519|GO:0071526|GO:2001028|GO:0048754|GO:0004713|GO:0016021|GO:0051450|GO:0007166	chr7:116438290-116438349	FALSE	hs|7q31.2	ENST00000397752	NM_000245	NM_000245	THC2618781	Hs.132966
A_24_P266285	305.682	65.8932	0	-1.97996	-1.97996	0.253497	P	P	IQCE	Homo sapiens IQ motif containing E (IQCE), transcript variant 1, mRNA [NM_152558]	IQ motif containing E	23288	GO:0072372	chr7:2649695-2649754	FALSE	hs|7p22.3	ENST00000325979	NM_152558	NM_152558	THC2473308	Hs.520627
A_23_P145054	789.06	170.214	0	-1.97891	-1.97891	0.253681	P	P	FAM162B	Homo sapiens family with sequence similarity 162, member B (FAM162B), mRNA [NM_001085480]	family with sequence similarity 162, member B	221303	GO:0016021	chr6:117073445-117073386	FALSE	hs|6q22.1	ENST00000368557	NM_001085480	NM_001085480	THC2603688	Hs.126712
A_22_P00012736	2091.18	451.221	0	-1.97854	-1.97854	0.253746	P	P	ATP2A1-AS1	Homo sapiens ATP2A1 antisense RNA 1 (ATP2A1-AS1), transcript variant 1, long non-coding RNA [NR_046287]	ATP2A1 antisense RNA 1	100289092		chr16:28890337-28890278	FALSE	hs|16p11.2		NR_046287	NR_046287	THC2633562	Hs.666631
A_33_P3349536	1622.9	350.315	0	-1.97798	-1.97798	0.253845	P	P	CHEK1	Homo sapiens checkpoint kinase 1 (CHEK1), transcript variant 2, mRNA [NM_001114121]	checkpoint kinase 1	1111	GO:0005515|GO:0005657|GO:0031572|GO:0005634|GO:0005615|GO:0010569|GO:0043231|GO:0005829|GO:0042127|GO:0000086|GO:0018107|GO:2000615|GO:0010767|GO:0000785|GO:0005813|GO:0000794|GO:0000781|GO:0046602|GO:0071313|GO:0035407|GO:0005524|GO:0006974|GO:0035402|GO:0006975|GO:0006260|GO:0045839|GO:0006281|GO:0010972|GO:0004674|GO:2000279|GO:0005654|GO:0000077|GO:0090399|GO:0071260|GO:0048096	chr11:125525158-125525217	FALSE	hs|11q24.2	ENST00000528276	NM_001114121	NM_001114121	THC2546666	Hs.24529
A_33_P3423874	237.932	51.3655	0	-1.97781	-1.97781	0.253875	P	P	MYZAP	Homo sapiens myocardial zonula adherens protein (MYZAP), transcript variant 1, mRNA [NM_001018100]	myocardial zonula adherens protein	100820829	GO:0035556|GO:0005515|GO:0030018|GO:0030054|GO:0030864|GO:0031674|GO:0031234	chr15:57977472-57977531	FALSE	hs|15q21.3	ENST00000380565	NM_001018100	NM_001018100	THC2464240	Hs.437256
A_23_P161615	1222.74	264.161	0	-1.97676	-1.97676	0.25406	P	P	POLA2	polymerase (DNA directed), alpha 2, accessory subunit [Source:HGNC Symbol;Acc:HGNC:30073] [ENST00000534785]	polymerase (DNA directed), alpha 2, accessory subunit	23649	GO:0046982|GO:0005658|GO:0003887|GO:0003677|GO:0006260|GO:0003674|GO:0006271|GO:0000082|GO:0005737|GO:0071897|GO:0000723|GO:0006270|GO:0000722|GO:0005654|GO:0000278|GO:0032201|GO:0000060	chr11:65062111-65063057	FALSE	hs|11q13.1	ENST00000534785	AK307831		THC2468150	Hs.201897
A_33_P3247858	430.68	93.1422	0	-1.97524	-1.97524	0.254328	P	P	MPP1	Homo sapiens membrane protein, palmitoylated 1, 55kDa (MPP1), transcript variant 3, mRNA [NM_001166461]	membrane protein, palmitoylated 1, 55kDa	4354	GO:0005622|GO:0005515|GO:0007165|GO:0016020|GO:0005887|GO:0090022|GO:0046939|GO:0032420|GO:0004385|GO:0030863	chrX:154019318-154019259	FALSE	hs|Xq28	ENST00000488694	NM_001166461	NM_001166461	NP1465354	Hs.496984
A_32_P115050	148.428	32.1186	0	-1.97441	-1.97441	0.254474	P	P	HHIP-AS1	Homo sapiens HHIP antisense RNA 1 (HHIP-AS1), long non-coding RNA [NR_037595]	HHIP antisense RNA 1	646576		chr4:145564837-145564778	FALSE	hs|4q31.21		NR_037595	NR_037595	THC2602717	Hs.632595
A_23_P160934	2422.47	524.218	0	-1.97437	-1.97437	0.254481	P	P	ANP32E	Homo sapiens acidic (leucine-rich) nuclear phosphoprotein 32 family, member E (ANP32E), transcript variant 1, mRNA [NM_030920]	acidic (leucine-rich) nuclear phosphoprotein 32 family, member E	81611	GO:0042393|GO:0043486|GO:0016023|GO:0005634|GO:0019212|GO:0000812|GO:0043086	chr1:150204124-150202979	FALSE	hs|1q21.2	ENST00000616917	NM_030920	NM_030920	THC2676772	Hs.656466
A_33_P3215239	1020.26	220.801	0	-1.97424	-1.97424	0.254503	P	P	KIF20B	Homo sapiens kinesin family member 20B (KIF20B), transcript variant 1, mRNA [NM_001284259]	kinesin family member 20B	9585	GO:0008017|GO:0005813|GO:0007088|GO:0050699|GO:2001222|GO:0005874|GO:2000114|GO:0005730|GO:0005819|GO:0001843|GO:0003777|GO:0005524|GO:0005737|GO:0007067|GO:0070201|GO:0008152|GO:0005654|GO:0007050|GO:0016887|GO:0051301|GO:0007018	chr10:91522529-91522588	FALSE	hs|10q23.31	ENST00000371728	NM_001284259	NM_001284259	THC2463149	Hs.240
A_32_P831181	513.962	111.299	0	-1.97335	-1.97335	0.254661	P	P	BRI3BP	Homo sapiens BRI3 binding protein (BRI3BP), mRNA [NM_080626]	BRI3 binding protein	140707	GO:0005739|GO:0005741|GO:0016021	chr12:125497122-125497181	FALSE	hs|12q24.31	ENST00000341446	NM_080626	NM_080626	THC2623648	Hs.596464
A_33_P3269388	504.214	109.194	0	-1.97328	-1.97328	0.254674	P	P	MBOAT7	Homo sapiens membrane bound O-acyltransferase domain containing 7 (MBOAT7), transcript variant 4, mRNA [NM_001146082]	membrane bound O-acyltransferase domain containing 7	79143	GO:0005515|GO:0016020|GO:0036149|GO:0071617|GO:0021591|GO:0005789|GO:0044281|GO:0016021|GO:0021819|GO:0006644|GO:0046474	chr19:54682141-54682082	FALSE	hs|19q13.42	ENST00000618899	NM_001146082	NM_001146082	THC2479901	Hs.467279
A_23_P205789	1296.31	281.143	0	-1.97116	-1.97116	0.255048	P	P	GABPB1	Homo sapiens GA binding protein transcription factor, beta subunit 1 (GABPB1), transcript variant gamma-1, mRNA [NM_002041]	GA binding protein transcription factor, beta subunit 1	2553	GO:0005515|GO:0006996|GO:0003700|GO:0046982|GO:0044212|GO:0006357|GO:0045944|GO:0005654|GO:0005634|GO:0007005|GO:0006351	chr15:50578281-50578222	FALSE	hs|15q21.2	ENST00000359031	NM_002041	NM_002041	THC2486756	Hs.654350
A_22_P00006224	90.1262	19.5756	0	-1.96902	-1.96902	0.255427	P	P	lnc-FAM49B-1	LNCipedia lincRNA (lnc-FAM49B-1), lincRNA [lnc-FAM49B-1:1]	lnc-FAM49B-1:1			chr8:131155765-131155706	FALSE	hs|8q24.21
A_32_P72394	177.042	38.4662	0	-1.96856	-1.96856	0.255508	P	P	PRKAR1B	Homo sapiens protein kinase, cAMP-dependent, regulatory, type I, beta (PRKAR1B), transcript variant 2, mRNA [NM_002735]	protein kinase, cAMP-dependent, regulatory, type I, beta	5575	GO:0034236|GO:0005886|GO:0008603|GO:0007202|GO:0044281|GO:0005829|GO:0030552|GO:0007173|GO:0071377|GO:0007611|GO:0006833|GO:0034199|GO:2000480|GO:0005952|GO:0048011|GO:0055085|GO:0003091|GO:0007165|GO:0006112|GO:0050796|GO:0007596|GO:0008543|GO:0045087|GO:0006468|GO:0004862	chr7:720361-720302	FALSE	hs|7p22.3	ENST00000456696	NM_002735	NM_002735	THC2625965	Hs.520851
A_23_P75978	2597.03	565.421	0	-1.96559	-1.96559	0.256034	P	P	CLPB	Homo sapiens ClpB caseinolytic peptidase B homolog (E. coli) (CLPB), transcript variant 1, mRNA [NM_030813]	ClpB caseinolytic peptidase B homolog (E. coli)	81570	GO:0034605|GO:0005739|GO:0003674|GO:0005575|GO:0005524	chr11:72004607-72004548	FALSE	hs|11q13.4	ENST00000535477	NM_030813	NM_030813	NP1201596	Hs.523877
A_23_P21706	10068.3	2192.51	0	-1.96529	-1.96529	0.256087	P	P	CTPS1	Homo sapiens CTP synthase 1 (CTPS1), transcript variant 1, mRNA [NM_001905]	CTP synthase 1	1503	GO:0006241|GO:0015949|GO:0042493|GO:0055086|GO:0044281|GO:0005524|GO:0005829|GO:0006139|GO:0016020|GO:0042098|GO:0042100|GO:0003883|GO:0044210|GO:0006541	chr1:41478082-41478142	FALSE	hs|1p34.2	ENST00000372621	NM_001905	NM_001905	THC2468102	Hs.473087
A_23_P302681	120.936	26.3563	0	-1.96415	-1.96415	0.256291	P	P	FIGNL1	Homo sapiens fidgetin-like 1 (FIGNL1), transcript variant 1, mRNA [NM_001042762]	fidgetin-like 1	63979	GO:0005515|GO:0043066|GO:0046034|GO:0000287|GO:0033687|GO:0005634|GO:0031122|GO:2001243|GO:0000228|GO:0005524|GO:0071479|GO:0001649|GO:0010569|GO:0008568|GO:0005737|GO:0016787|GO:0051726|GO:0070062	chr7:50512991-50512932	FALSE	hs|7p12.1	ENST00000419119	NM_001042762	NM_001042762	THC2477531	Hs.137516
A_33_P3316835	87.8369	19.1511	0	-1.96353	-1.96353	0.2564	P	P	ZGRF1	zinc finger, GRF-type containing 1 [Source:HGNC Symbol;Acc:HGNC:25654] [ENST00000264370]	zinc finger, GRF-type containing 1	55345	GO:0008270|GO:0016021	chr4:113527199-113527140	FALSE	hs|4q25	ENST00000264370	AK002193		THC2658919	Hs.380346
A_21_P0008460	144.009	31.4005	0	-1.96343	-1.96343	0.256417	P	P		numb homolog (Drosophila) [Source:HGNC Symbol;Acc:HGNC:8060] [ENST00000557577]				chr14:73929235-73927912	FALSE	hs|14q24.3	ENST00000557577	XR_245783	XR_245783	THC2625848
A_22_P00012461	72.1966	15.755	0	-1.96225	-1.96225	0.256627	P	P	lnc-PRR14-1	LNCipedia lincRNA (lnc-PRR14-1), lincRNA [lnc-PRR14-1:1]	lnc-PRR14-1:1			chr16:30597356-30597415	FALSE	hs|16p11.2
A_33_P3284345	534.432	116.64	0	-1.96208	-1.96208	0.256659	P	P	NRG1	Homo sapiens neuregulin 1 (NRG1), transcript variant HRG-gamma, mRNA [NM_004495]	neuregulin 1	3084	GO:0060045|GO:0005515|GO:0043496|GO:0043497|GO:0031594|GO:0030307|GO:0055012|GO:0046579|GO:0030879|GO:0009790|GO:0005615|GO:0043624|GO:0007171|GO:0030297|GO:0030296|GO:0007173|GO:0014032|GO:0000165|GO:0060956|GO:0060379|GO:0051155|GO:0010667|GO:0055007|GO:0043125|GO:0003712|GO:0038127|GO:0045213|GO:0007416|GO:0005125|GO:2000727|GO:0045785|GO:0005176|GO:0008543|GO:0005887|GO:0045087|GO:0007422|GO:…	chr8:32585521-32585580	FALSE	hs|8p12	ENST00000522569	NM_004495	NM_004495	NP116575	Hs.453951
A_32_P148476	746.46	162.973	0	-1.96156	-1.96156	0.25675	P	P						chrX:25664334-25664275	FALSE	hs|Xp21.3	ENST00000496795
A_33_P3251796	454.845	99.4637	0	-1.95926	-1.95926	0.25716	P	P	PDSS1	Homo sapiens prenyl (decaprenyl) diphosphate synthase, subunit 1 (PDSS1), mRNA [NM_014317]	prenyl (decaprenyl) diphosphate synthase, subunit 1	23590	GO:0050347|GO:0006744|GO:0000010|GO:0046982|GO:0005759|GO:0051290|GO:0044281|GO:0008299|GO:0046872	chr10:27012982-27013041	FALSE	hs|10p12.1	ENST00000491711	NM_014317	NM_014317	THC2624254	Hs.558468
A_23_P76761	1404.37	307.656	0	-1.95666	-1.95666	0.257624	P	P	VRK1	Homo sapiens vaccinia related kinase 1 (VRK1), mRNA [NM_003384]	vaccinia related kinase 1	7443	GO:0005515|GO:0007077|GO:0008360|GO:0005634|GO:0090166|GO:0005829|GO:0005737|GO:0046777|GO:0016055|GO:0005795|GO:0007084|GO:0005819|GO:0005730|GO:0031493|GO:0005524|GO:0006897|GO:0035175|GO:0072354|GO:0007067|GO:0072355|GO:0004672|GO:0004674|GO:0043987|GO:0006468|GO:0005654|GO:0000278|GO:0051301	chr14:97347589-97347648	FALSE	hs|14q32.2	ENST00000555067	NM_003384	NM_003384	THC2467019	Hs.422662
A_24_P307580	195.002	42.752	0	-1.95555	-1.95555	0.257822	P	P	HTATIP2	Homo sapiens HIV-1 Tat interactive protein 2, 30kDa (HTATIP2), transcript variant 5, mRNA [NM_001098523]	HIV-1 Tat interactive protein 2, 30kDa	10553	GO:0005515|GO:0043066|GO:0006357|GO:0051170|GO:0003713|GO:0045765|GO:0006915|GO:0005634|GO:0001525|GO:0005635|GO:0030154|GO:0005737|GO:0016020|GO:0016491|GO:0016032|GO:0055114	chr11:20388976-20389034	FALSE	hs|11p15.1	ENST00000532505	NM_001098523	NM_001098523	THC2475626	Hs.90753
A_33_P3280945	8508.84	1868.36	0	-1.95332	-1.95332	0.258222	P	P	SNHG3	Homo sapiens small nucleolar RNA host gene 3 (non-protein coding) (SNHG3), transcript variant 1, long non-coding RNA [NR_036473]	small nucleolar RNA host gene 3 (non-protein coding)	8420		chr1:28836041-28836100	FALSE	hs|1p35.3		NR_036473	NR_036473	THC2518956	Hs.469723
A_33_P3305368	753.461	165.562	0	-1.95229	-1.95229	0.258406	P	P	DDX31	Homo sapiens DEAD (Asp-Glu-Ala-Asp) box polypeptide 31 (DDX31), transcript variant 2, mRNA [NM_138620]	DEAD (Asp-Glu-Ala-Asp) box polypeptide 31	64794	GO:0005794|GO:0008152|GO:0005730|GO:0004386|GO:0005524|GO:0043231	chr9:135534118-135534059	FALSE	hs|9q34.13	ENST00000310532	NM_138620	NM_138620	THC2481853	Hs.660767
A_23_P140373	68.6954	15.0952	0	-1.95226	-1.95226	0.258412	P	P	FLVCR2	Homo sapiens feline leukemia virus subgroup C cellular receptor family, member 2 (FLVCR2), transcript variant 1, mRNA [NM_017791]	feline leukemia virus subgroup C cellular receptor family, member 2	55640	GO:0015886|GO:0015232|GO:0005886|GO:0016021|GO:0055085|GO:0020037	chr14:76113756-76113815	FALSE	hs|14q24.3	ENST00000238667	NM_017791	NM_017791	THC2461845	Hs.509966
A_23_P344555	107.641	23.6773	0	-1.95077	-1.95077	0.258677	P	P	NEDD9	Homo sapiens neural precursor cell expressed, developmentally down-regulated 9 (NEDD9), transcript variant 1, mRNA [NM_006403]	neural precursor cell expressed, developmentally down-regulated 9	4739	GO:0005515|GO:0005794|GO:0005819|GO:0005634|GO:0030027|GO:0007165|GO:0000922|GO:0005737|GO:0007067|GO:0007229|GO:0007010|GO:0007155|GO:0051017|GO:0005925|GO:0005938|GO:0040008|GO:0051301	chr6:11184702-11184643	FALSE	hs|6p24.2	ENST00000448183	NM_006403	NM_006403	THC2468396	Hs.37982
A_23_P214821	1029.25	226.702	0	-1.94884	-1.94884	0.259024	P	P	EDN1	Homo sapiens endothelin 1 (EDN1), transcript variant 1, mRNA [NM_001955]	endothelin 1	1906	GO:0005515|GO:0019722|GO:0005615|GO:0006885|GO:0019229|GO:0007507|GO:0001516|GO:0014032|GO:0015758|GO:0032496|GO:0003100|GO:0031583|GO:0030335|GO:0043179|GO:0010193|GO:0030593|GO:0035994|GO:0044321|GO:0000122|GO:0001701|GO:0005125|GO:0014065|GO:0032269|GO:0010595|GO:0007186|GO:0005179|GO:0035815|GO:0016049|GO:0010460|GO:0035810|GO:0030072|GO:0008284|GO:0042482|GO:0030818|GO:0007267|GO:0010259|GO:…	chr6:12296672-12296731	FALSE	hs|6p24.1	ENST00000379375	NM_001955	NM_001955	THC2464104	Hs.511899
A_23_P325040	252.222	55.5896	0	-1.94794	-1.94794	0.259187	P	P	TMPO	Homo sapiens thymopoietin (TMPO), transcript variant 1, mRNA [NM_003276]	thymopoietin	7112	GO:0005515|GO:0031965|GO:0006355|GO:0005737|GO:0016020|GO:0005637|GO:0005634|GO:0016021|GO:0005635|GO:0003677|GO:0000785|GO:0005521	chr12:98928260-98928319	FALSE	hs|12q23.1	ENST00000266732	NM_003276	NM_003276	THC2471865	Hs.11355
A_33_P3416366	367.195	80.9581	0	-1.94743	-1.94743	0.259278	P	P	CHAF1A	Homo sapiens chromatin assembly factor 1, subunit A (p150) (CHAF1A), mRNA [NM_005483]	chromatin assembly factor 1, subunit A (p150)	10036	GO:0005515|GO:0000790|GO:0006355|GO:0033186|GO:0070087|GO:0006335|GO:0006351|GO:0042802|GO:0006260|GO:0043234|GO:0007049|GO:0006281|GO:0006461|GO:0031497|GO:0003682|GO:0051082	chr19:4431965-4432024	FALSE	hs|19p13.3	ENST00000587368	NM_005483	NM_005483	THC2515229	Hs.79018
A_33_P3766959	4938.94	1090.39	0	-1.94549	-1.94549	0.259626	P	P	TDP1	Homo sapiens tyrosyl-DNA phosphodiesterase 1 (TDP1), transcript variant 1, mRNA [NM_018319]	tyrosyl-DNA phosphodiesterase 1	55775	GO:0005515|GO:0000012|GO:0005737|GO:0004527|GO:0006281|GO:0003690|GO:0090305|GO:0003697|GO:0005634|GO:0017005|GO:0006302	chr14:90509587-90509646	FALSE	hs|14q32.11	ENST00000555178	NM_018319	NM_018319	NP1474458	Hs.209945
A_33_P3365988	236.808	52.2901	0	-1.94524	-1.94524	0.259672	P	P	TGFB2-AS1	Homo sapiens TGFB2 antisense RNA 1 (head to head) (TGFB2-AS1), long non-coding RNA [NR_046268]	TGFB2 antisense RNA 1 (head to head)	728463		chr1:218517630-218517571	FALSE	hs|1q41		NR_046268	NR_046268	THC2677067	Hs.568469
A_33_P3335935	427.668	94.6022	0	-1.94267	-1.94267	0.260134	P	P	HN1L	Homo sapiens hematological and neurological expressed 1-like (HN1L), mRNA [NM_144570]	hematological and neurological expressed 1-like	90861	GO:0005737|GO:0005886|GO:0005634	chr16:1749826-1749885	FALSE	hs|16p13.3	ENST00000248098	NM_144570	NM_144570	THC2469324	Hs.513261
A_33_P3227079	109.884	24.3197	0	-1.94191	-1.94191	0.260271	P	P	PPAPDC3	phosphatidic acid phosphatase type 2 domain containing 3 [Source:HGNC Symbol;Acc:HGNC:28174] [ENST00000372261]	phosphatidic acid phosphatase type 2 domain containing 3	84814	GO:0016787|GO:0008152|GO:0005789|GO:0016021|GO:0010832|GO:0005635	chr9:134166773-134166832	FALSE	hs|9q34.13	ENST00000372261	XM_005272231	XM_005272231	THC2681978
A_22_P00005149	123.552	27.3552	0	-1.94136	-1.94136	0.260371	P	P	LOC101927978	PREDICTED: Homo sapiens uncharacterized LOC101927978 (LOC101927978), ncRNA [XR_433286]	uncharacterized LOC101927978	101927978		chr16:72779306-72779365	FALSE	hs|16q22.2		XR_433286	XR_433286	THC2514703	Hs.715062
A_21_P0000403	111.11	24.65	0	-1.93846	-1.93846	0.260895	P	P	SNORD114-6	Homo sapiens small nucleolar RNA, C/D box 114-6 (SNORD114-6), small nucleolar RNA [NR_003198]	small nucleolar RNA, C/D box 114-6	767582		chr14:101423514-101423573	FALSE	hs|14q32.31		NR_003198	NR_003198		Hs.710877
A_23_P105028	4103.6	910.405	0	-1.93844	-1.93844	0.260898	P	P	ATL3	Homo sapiens atlastin GTPase 3 (ATL3), transcript variant 1, mRNA [NM_015459]	atlastin GTPase 3	25923	GO:0006888|GO:0016020|GO:0005783|GO:0008152|GO:0007030|GO:0005789|GO:0003924|GO:0051260|GO:0016021|GO:0005525|GO:0007029|GO:0042802	chr11:63396800-63396741	FALSE	hs|11q12.3	ENST00000398868	NM_015459	NM_015459	THC2464312	Hs.356719
A_23_P307328	1145.68	254.324	0	-1.9376	-1.9376	0.261051	P	P	WHSC1	Homo sapiens Wolf-Hirschhorn syndrome candidate 1 (WHSC1), transcript variant 8, mRNA [NM_007331]	Wolf-Hirschhorn syndrome candidate 1	7468	GO:2001032|GO:0005515|GO:0003289|GO:0034770|GO:0005694|GO:0048298|GO:0010452|GO:0006325|GO:0005634|GO:0000122|GO:0009653|GO:0003290|GO:0006351|GO:0018024|GO:0043565|GO:0060348|GO:0005737|GO:0003149|GO:0003682|GO:0070201|GO:0005654|GO:0008270	chr4:1943382-1943441	FALSE	hs|4p16.3	ENST00000514045	NM_007331	NM_007331	THC2548368	Hs.113876
A_33_P3270657	864.401	192.396	0	-1.93375	-1.93375	0.261748	P	P	FAM111B	Homo sapiens family with sequence similarity 111, member B (FAM111B), transcript variant 1, mRNA [NM_198947]	family with sequence similarity 111, member B	374393	GO:0008152|GO:0003824	chr11:58894801-58894860	FALSE	hs|11q12.1	ENST00000343597	NM_198947	NM_198947	THC2475879	Hs.186579
A_23_P15450	152.118	33.8777	0	-1.93291	-1.93291	0.2619	P	P	TMEM100	Homo sapiens transmembrane protein 100 (TMEM100), transcript variant 2, mRNA [NM_018286]	transmembrane protein 100	55273	GO:0071773|GO:0048471|GO:2001214|GO:0005886|GO:0005783|GO:0060842|GO:0001525|GO:0030509|GO:0001701|GO:0003674|GO:0007219|GO:0043491|GO:0043204|GO:0016021|GO:0001570|GO:0045603	chr17:53797818-53797759	FALSE	hs|17q22	ENST00000575734	NM_018286	NM_018286	THC2622751	Hs.173233
A_23_P104372	7703.82	1715.94	0	-1.9327	-1.9327	0.261938	P	P	DNAJC9	Homo sapiens DnaJ (Hsp40) homolog, subfamily C, member 9 (DNAJC9), mRNA [NM_015190]	DnaJ (Hsp40) homolog, subfamily C, member 9	23234	GO:0035176|GO:0005634	chr10:75002733-75002674	FALSE	hs|10q22.2	ENST00000372950	NM_015190	NM_015190	THC2496603	Hs.732485
A_23_P212284	2826.94	629.729	0	-1.93257	-1.93257	0.261962	P	P	POC1A	Homo sapiens POC1 centriolar protein A (POC1A), transcript variant 1, mRNA [NM_015426]	POC1 centriolar protein A	25886	GO:0005515|GO:0005813|GO:0000922|GO:0005814|GO:0030030|GO:0036064	chr3:52109513-52109454	FALSE	hs|3p21.2	ENST00000394970	NM_015426	NM_015426	THC2477136	Hs.476306
A_23_P9883	207.161	46.1592	0	-1.93219	-1.93219	0.262031	P	P	NLRP3	Homo sapiens NLR family, pyrin domain containing 3 (NLRP3), transcript variant 3, mRNA [NM_001079821]	NLR family, pyrin domain containing 3	114548	GO:0005515|GO:0042347|GO:0050713|GO:0051259|GO:0035872|GO:0005829|GO:0051607|GO:0005737|GO:0006954|GO:0051092|GO:0050718|GO:0009595|GO:0032621|GO:0072559|GO:0050701|GO:0006919|GO:0042834|GO:0006915|GO:0032088|GO:0006952|GO:0002674|GO:0005524|GO:0043280|GO:0007165|GO:0071222|GO:0044546|GO:0045087|GO:0050728|GO:0032611	chr1:247612029-247612089	FALSE	hs|1q44	ENST00000336119	NM_001079821	NM_001079821	THC2602816	Hs.159483
A_22_P00011396	117.636	26.2266	0	-1.93135	-1.93135	0.262183	P	P	lnc-PABPN1L-1	Homo sapiens cDNA FLJ39854 fis, clone SPLEN2014919. [AK097173]	lnc-PABPN1L-1:1			chr16:89003246-89003187	FALSE	hs|16q24.3		AK097173		THC2620644	Hs.698386
A_23_P103631	60857.7	13575.1	0	-1.9306	-1.9306	0.26232	P	P	EBNA1BP2	Homo sapiens EBNA1 binding protein 2 (EBNA1BP2), transcript variant 2, mRNA [NM_006824]	EBNA1 binding protein 2	10969	GO:0016020|GO:0042254|GO:0005730|GO:0005634	chr1:43630074-43630015	FALSE	hs|1p34.2	ENST00000236051	NM_006824	NM_006824	THC2499954	Hs.346868
A_23_P110802	938.41	209.377	0	-1.93025	-1.93025	0.262384	P	P	CENPH	Homo sapiens centromere protein H (CENPH), mRNA [NM_022909]	centromere protein H	64946	GO:0034080|GO:0005515|GO:0051382|GO:0006334|GO:0000777|GO:0000776|GO:0043515|GO:0005654|GO:0005634|GO:0051383|GO:0000278|GO:0005829	chr5:68505649-68505708	FALSE	hs|5q13.2	ENST00000283006	NM_022909	NM_022909	THC2470392	Hs.631967
A_33_P3325808	215.45	48.09	0	-1.92968	-1.92968	0.262488	P	P		tubulin, beta 3 class III pseudogene 2 [Source:HGNC Symbol;Acc:HGNC:42181] [ENST00000480063]				chr7:134419765-134419706	FALSE	hs|7q33	ENST00000480063
A_33_P3308432	251.935	56.2651	0	-1.92887	-1.92887	0.262636	P	P		Q8WW30_HUMAN (Q8WW30) MORN1 protein, partial (44%) [THC2519762]				chr1:002310557-002310498	FALSE	hs|1p36.32				THC2519762
A_33_P3258117	722.65	161.408	0	-1.92872	-1.92872	0.262663	P	P	HELLS	Homo sapiens helicase, lymphoid-specific (HELLS), transcript variant 7, mRNA [NM_001289072]	helicase, lymphoid-specific	3070	GO:0005515|GO:0031508|GO:0006346|GO:0004386|GO:0005634|GO:0007275|GO:0003677|GO:0005524|GO:0006351|GO:0007067|GO:0010216|GO:0005721|GO:0046651|GO:0000775|GO:0051301	chr10:96334433-96334492	FALSE	hs|10q23.33	ENST00000394045	NM_001289072	NM_001289072	NP1074103	Hs.655830
A_21_P0007476	61.8874	13.8362	0	-1.92733	-1.92733	0.262915	P	P	LINC00592	Homo sapiens long intergenic non-protein coding RNA 592 (LINC00592), long non-coding RNA [NR_027358]	long intergenic non-protein coding RNA 592	283404		chr12:52617464-52617523	FALSE	hs|12q13.13	ENST00000549830	NR_027358	NR_027358	THC2639993	Hs.662443
A_22_P00005562	232.832	52.0658	0	-1.92701	-1.92701	0.262973	P	P	GATA2-AS1	Homo sapiens GATA2 antisense RNA 1 (GATA2-AS1), long non-coding RNA [NR_125398]	GATA2 antisense RNA 1	101927167		chr3:128208674-128208733	FALSE	hs|3q21.3		NR_125398	NR_125398	THC2504214
A_23_P70480	36523	8169.81	0	-1.92656	-1.92656	0.263056	P	P	HIST1H4L	Homo sapiens histone cluster 1, H4l (HIST1H4L), mRNA [NM_003546]	histone cluster 1, H4l	8368	GO:0005515|GO:0010467|GO:0006325|GO:0005634|GO:0045653|GO:0000723|GO:0000183|GO:0000786|GO:0070062|GO:0035574|GO:0035575|GO:0046982|GO:0006334|GO:0006335|GO:0005576|GO:0006336|GO:0000228|GO:0003677|GO:0032776|GO:0034080|GO:0043234|GO:0016020|GO:0045814|GO:0040029|GO:0005654|GO:0000278	chr6:27841008-27840949	FALSE	hs|6p22.1		NM_003546	NM_003546	THC2486688	Hs.533295
A_23_P88626	4458.48	997.413	0	-1.92642	-1.92642	0.263081	P	P	ANPEP	Homo sapiens alanyl (membrane) aminopeptidase (ANPEP), mRNA [NM_001150]	alanyl (membrane) aminopeptidase	290	GO:0005793|GO:0002003|GO:0001525|GO:0009615|GO:0005765|GO:0005615|GO:0030154|GO:0005829|GO:0001618|GO:0005887|GO:0004177|GO:0006508|GO:0016032|GO:0004872|GO:0008270|GO:0044267|GO:0009897|GO:0008237|GO:0070062	chr15:90334236-90333766	FALSE	hs|15q26.1	ENST00000300060	NM_001150	NM_001150	THC2575646	Hs.1239
A_22_P00023324	72.3274	16.1806	0	-1.92641	-1.92641	0.263084	P	P	lnc-RNF149-2	Homo sapiens cDNA FLJ36224 fis, clone THYMU2000990. [AK093543]	lnc-RNF149-2:1			chr2:101635063-101635004	FALSE	hs|2q11.2		AK093543		THC2551758	Hs.469473
A_21_P0000388	99.6476	22.2953	0	-1.92622	-1.92622	0.263117	P	P	SNORD91A	Homo sapiens small nucleolar RNA, C/D box 91A (SNORD91A), small nucleolar RNA [NR_003072]	small nucleolar RNA, C/D box 91A	692207		chr17:2233637-2233578	FALSE	hs|17p13.3		NR_003072	NR_003072
A_21_P0000331	105.669	23.6545	0	-1.92549	-1.92549	0.26325	P	P	SNORA44	Homo sapiens small nucleolar RNA, H/ACA box 44 (SNORA44), small nucleolar RNA [NR_002976]	small nucleolar RNA, H/ACA box 44	677825		chr1:28906952-28906893	FALSE	hs|1p35.3		NR_002976	NR_002976	THC2620046	Hs.632377
A_33_P3215422	95.6136	21.4317	0	-1.9236	-1.9236	0.263596	P	P	LYL1	Homo sapiens lymphoblastic leukemia associated hematopoiesis regulator 1 (LYL1), mRNA [NM_005583]	lymphoblastic leukemia associated hematopoiesis regulator 1	4066	GO:0005515|GO:0006355|GO:0030183|GO:0046983|GO:0060216|GO:0005634|GO:0045893|GO:0003677|GO:0001955|GO:0006351	chr19:13211538-13211479	FALSE	hs|19p13.2	ENST00000264824	NM_005583	NM_005583	THC2700985	Hs.46446
A_33_P3268472	20085	4505.91	0	-1.92236	-1.92236	0.263823	P	P	CTSC	Homo sapiens cathepsin C (CTSC), transcript variant 3, mRNA [NM_001114173]	cathepsin C	1075	GO:0005515|GO:0031404|GO:0005794|GO:0010033|GO:0004252|GO:0019902|GO:0005783|GO:2001235|GO:0007568|GO:0051087|GO:0006915|GO:0043621|GO:0005615|GO:0005764|GO:0042802|GO:0016505|GO:0006955|GO:0016020|GO:0001913|GO:0006508|GO:0008234|GO:0070062	chr11:88061340-88061281	FALSE	hs|11q14.2	ENST00000393301	NM_001114173	NM_001114173	THC2618256	Hs.128065
A_21_P0012988	83.2274	18.7012	0	-1.92005	-1.92005	0.264245	P	P						chr5:60497197-60497138	FALSE	hs|5q12.1	ENST00000511794
A_32_P211045	1076.67	242.139	0	-1.91879	-1.91879	0.264476	P	P	DHFR	Homo sapiens dihydrofolate reductase (DHFR), transcript variant 1, mRNA [NM_000791]	dihydrofolate reductase	1719	GO:0050661|GO:0050999|GO:0031427|GO:0006767|GO:0044281|GO:0005575|GO:0003729|GO:0009165|GO:0005829|GO:0000082|GO:0000083|GO:0006766|GO:0008144|GO:0046653|GO:0046654|GO:0046655|GO:0046209|GO:0005654|GO:0006545|GO:0000278|GO:0006730|GO:0055114|GO:0004146	chr5:79922127-79922068	FALSE	hs|5q14.1	ENST00000439211	NM_000791	NM_000791	THC2554389	Hs.648635
A_24_P12626	26682.3	6001.32	0	-1.91866	-1.91866	0.2645	P	P	CAV1	Homo sapiens caveolin 1, caveolae protein, 22kDa (CAV1), transcript variant 1, mRNA [NM_001753]	caveolin 1, caveolae protein, 22kDa	857	GO:0005515|GO:0043627|GO:0019915|GO:0010524|GO:0030879|GO:0006940|GO:0030301|GO:0005113|GO:0042802|GO:0005622|GO:0016050|GO:0000165|GO:0031397|GO:0032507|GO:0005938|GO:0042632|GO:0005811|GO:0019901|GO:0000122|GO:0019217|GO:0044325|GO:0016504|GO:0043234|GO:0005929|GO:0005887|GO:0007519|GO:0002931|GO:0032570|GO:0006641|GO:0045121|GO:0019899|GO:0005925|GO:0032091|GO:0005886|GO:0005783|GO:0031295|GO:…	chr7:116199001-116199060	FALSE	hs|7q31.2	ENST00000451122	NM_001753	NM_001753	NP1154468	Hs.74034
A_21_P0000420	658.222	148.092	0	-1.91821	-1.91821	0.264582	P	P	SNORD114-23	Homo sapiens small nucleolar RNA, C/D box 114-23 (SNORD114-23), small nucleolar RNA [NR_003216]	small nucleolar RNA, C/D box 114-23	767603		chr14:101450221-101450280	FALSE	hs|14q32.31		NR_003216	NR_003216
A_23_P256205	8589.16	1936.52	0	-1.91518	-1.91518	0.265138	P	P	ABLIM3	Homo sapiens actin binding LIM protein family, member 3 (ABLIM3), transcript variant 2, mRNA [NM_014945]	actin binding LIM protein family, member 3	22885	GO:0042384|GO:0005737|GO:0001725|GO:0030036|GO:0007411|GO:0045944|GO:0030032|GO:0008270|GO:0003779|GO:0030027|GO:0006351	chr5:148639682-148639741	FALSE	hs|5q32	ENST00000506113	NM_014945	NM_014945	THC2620690	Hs.49688
A_21_P0000040	196.714	44.3873	0	-1.91401	-1.91401	0.265353	P	P	ZBTB24	Homo sapiens zinc finger and BTB domain containing 24 (ZBTB24), transcript variant 2, mRNA [NM_001164313]	zinc finger and BTB domain containing 24	9841	GO:0005515|GO:0006355|GO:0002244|GO:0005634|GO:0003677|GO:0046872|GO:0006351	chr6:109802280-109802221	FALSE	hs|6q21		NM_001164313	NM_001164313	THC2479024	Hs.409876
A_24_P200427	13211	2981.82	0	-1.9136	-1.9136	0.26543	P	P	PAICS	Homo sapiens phosphoribosylaminoimidazole carboxylase, phosphoribosylaminoimidazole succinocarboxamide synthetase (PAICS), transcript variant 1, mRNA [NM_001079525]	phosphoribosylaminoimidazole carboxylase, phosphoribosylaminoimidazole succinocarboxamide synthetase	10606	GO:0005515|GO:0009168|GO:0004639|GO:0004638|GO:0055086|GO:0044281|GO:0005524|GO:0005829|GO:0042802|GO:0016020|GO:0006144|GO:0009113|GO:0070062|GO:0006189	chr4:57327235-57327294	FALSE	hs|4q12	ENST00000264221	NM_001079525	NM_001079525	THC2563219	Hs.518774
A_21_P0000478	411.923	92.9852	0	-1.91343	-1.91343	0.26546	P	P	SNORA11C	Homo sapiens small nucleolar RNA, H/ACA box 11C (SNORA11C), small nucleolar RNA [NR_003710]	small nucleolar RNA, H/ACA box 11C	100124540		chrX:47248072-47248131	FALSE	hs|Xp11.23		NR_003710	NR_003710		Hs.693443
A_23_P65041	142.021	32.1336	0	-1.91008	-1.91008	0.266078	P	P	RACGAP1P	Homo sapiens Rac GTPase activating protein 1 pseudogene (RACGAP1P), non-coding RNA [NR_026583]	Rac GTPase activating protein 1 pseudogene	83956		chr12:45456428-45456401	FALSE	hs|12q12	ENST00000550663	NR_026583	NR_026583	NP349963	Hs.650500
A_33_P3272553	278.474	63.0269	0	-1.90963	-1.90963	0.26616	P	P	NCAPH2	Homo sapiens non-SMC condensin II complex, subunit H2 (NCAPH2), transcript variant 1, mRNA [NM_014551]	non-SMC condensin II complex, subunit H2	29781	GO:0005515|GO:0016020|GO:0030261|GO:0005694|GO:0005654|GO:0000278	chr22:50958122-50958181	FALSE	hs|22q13.33	ENST00000395698	NM_014551	NM_014551	THC2480671	Hs.730607
A_23_P82738	770.286	174.447	0	-1.90873	-1.90873	0.266326	P	P	RAD54B	Homo sapiens RAD54 homolog B (S. cerevisiae) (RAD54B), transcript variant 1, mRNA [NM_012415]	RAD54 homolog B (S. cerevisiae)	25788	GO:0003724|GO:0000724|GO:0015616|GO:0005634|GO:0032508|GO:0006312|GO:0005524|GO:0003677|GO:0003678|GO:0007131	chr8:95384415-95384356	FALSE	hs|8q22.1	ENST00000611249	NM_012415	NM_012415	THC2472433	Hs.744229
A_33_P3303385	13482.3	3053.65	0	-1.90859	-1.90859	0.266353	P	P	NCAPD2	Homo sapiens non-SMC condensin I complex, subunit D2 (NCAPD2), mRNA [NM_014865]	non-SMC condensin I complex, subunit D2	9918	GO:0000796|GO:0005515|GO:0000793|GO:0000797|GO:0007076|GO:0005634|GO:0000228|GO:0005829|GO:0042393|GO:0005737|GO:0016020|GO:0005654|GO:0045120|GO:0000278|GO:0051301	chr12:6641042-6641101	FALSE	hs|12p13.31	ENST00000315579	NM_014865	NM_014865	THC2468047	Hs.5719
A_33_P3308833	320.531	72.7398	0	-1.90578	-1.90578	0.266872	P	P	C21orf58	Homo sapiens chromosome 21 open reading frame 58 (C21orf58), transcript variant 4, mRNA [NM_001286476]	chromosome 21 open reading frame 58	54058		chr21:47742758-47742699	FALSE	hs|21q22.3	ENST00000475776	NM_001286476	NM_001286476	THC2503586	Hs.236572
A_33_P3390024	169.547	38.4945	0	-1.90509	-1.90509	0.266999	P	P	EXOC7	Homo sapiens exocyst complex component 7 (EXOC7), transcript variant 7, mRNA [NM_001282314]	exocyst complex component 7	23265	GO:0005515|GO:0006996|GO:0005815|GO:0005886|GO:0034451|GO:0032584|GO:0006887|GO:0015031|GO:0005829|GO:0000145|GO:0016020|GO:0061024|GO:0044267	chr17:74097243-74097184	FALSE	hs|17q25.1		NM_001282314	NM_001282314	THC2672725	Hs.514496
A_23_P32414	665.116	151.017	0	-1.90502	-1.90502	0.267013	P	P	STK26	Homo sapiens serine/threonine protein kinase 26 (STK26), transcript variant 1, mRNA [NM_016542]	serine/threonine protein kinase 26	51765	GO:0005515|GO:0042542|GO:0048471|GO:0030033|GO:0005634|GO:0006921|GO:0042803|GO:0071944|GO:0005829|GO:0042802|GO:0005737|GO:0016324|GO:0046777|GO:0070062|GO:0005813|GO:0005794|GO:0000287|GO:0005798|GO:0006915|GO:0042981|GO:0005524|GO:0004672|GO:0000139|GO:0004674|GO:0005654|GO:0006468	chrX:131209867-131209926	FALSE	hs|Xq26.2	ENST00000394334	NM_016542	NM_016542	THC2468612	Hs.444247
A_22_P00003346	498.977	113.4	0	-1.90369	-1.90369	0.267259	P	P	lnc-CBLB-4	Q6JHZ7_HUMAN (Q6JHZ7) HCV-NS5ATP5 binding protein 1, partial (23%) [THC2676175]	lnc-CBLB-4:1			chr3:104536394-104536335	FALSE	hs|3q13.11				THC2676175
A_33_P3332126	1827.81	415.401	0	-1.90367	-1.90367	0.267263	P	P	SCLY	selenocysteine lyase [Source:HGNC Symbol;Acc:HGNC:18161] [ENST00000409736]	selenocysteine lyase	51540	GO:0006520|GO:0030170|GO:0009000|GO:0016740|GO:0005829	chr2:238999869-238999928	FALSE	hs|2q37.3	ENST00000409736	AK127520		THC2586131	Hs.731909
A_23_P311144	108.143	24.5933	0	-1.90273	-1.90273	0.267436	P	P	CCDC138	Homo sapiens coiled-coil domain containing 138 (CCDC138), transcript variant 1, mRNA [NM_144978]	coiled-coil domain containing 138	165055		chr2:109473349-109473408	FALSE	hs|2q12.3	ENST00000409529	NM_144978	NM_144978	THC2473405	Hs.731709
A_23_P145657	412.45	93.8254	0	-1.9023	-1.9023	0.267517	P	P	STAG3	Homo sapiens stromal antigen 3 (STAG3), transcript variant 1, mRNA [NM_012447]	stromal antigen 3	10734	GO:0007059|GO:0000795|GO:0030893|GO:0005730|GO:0005634|GO:0007130|GO:0005615|GO:0000775	chr7:99811912-99811971	FALSE	hs|7q22.1	ENST00000426455	NM_012447	NM_012447	THC2471871	Hs.592283
A_33_P3295358	14350.3	3266.05	0	-1.9016	-1.9016	0.267647	P	P	ANGPTL4	Homo sapiens angiopoietin-like 4 (ANGPTL4), transcript variant 1, mRNA [NM_139314]	angiopoietin-like 4	51129	GO:0004857|GO:0005515|GO:0001666|GO:0043066|GO:0005578|GO:0070328|GO:0072562|GO:0005576|GO:0001525|GO:0044281|GO:0005615|GO:0030154|GO:0045766|GO:0051005|GO:0051260|GO:2000352|GO:0044255	chr19:8439197-8439256	FALSE	hs|19p13.2	ENST00000301455	NM_139314	NM_139314	THC2466722	Hs.9613
A_23_P15202	1351.92	307.761	0	-1.90126	-1.90126	0.26771	P	P	DHODH	Homo sapiens dihydroorotate dehydrogenase (quinone) (DHODH), mRNA [NM_001361]	dihydroorotate dehydrogenase (quinone)	1723	GO:0048039|GO:0007565|GO:0043065|GO:0044205|GO:0042493|GO:0010181|GO:0005743|GO:0055086|GO:0044281|GO:0090140|GO:0005739|GO:0046134|GO:0042594|GO:0031000|GO:0007595|GO:0008144|GO:0031304|GO:0043025|GO:0004152|GO:0005654|GO:0016021|GO:0006207|GO:0006206|GO:0055114	chr16:72058288-72058347	FALSE	hs|16q22.2	ENST00000571392	NM_001361	NM_001361	THC2638542	Hs.654427
A_33_P3346533	348.427	79.4315	0	-1.8992	-1.8992	0.268091	P	P						chr11:090015787-090015728	FALSE	hs|11q14.3
A_33_P3344603	110.972	25.3139	0	-1.89832	-1.89832	0.268255	P	P	ZNF280D	Homo sapiens zinc finger protein 280D (ZNF280D), transcript variant 5, mRNA [NM_001288589]	zinc finger protein 280D	54816	GO:0006355|GO:0005634|GO:0003677|GO:0046872|GO:0006351	chr15:56991785-56991726	FALSE	hs|15q21.3	ENST00000558320	NM_001288589	NM_001288589	THC2473572	Hs.511477
A_23_P202408	531.102	121.151	0	-1.89831	-1.89831	0.268257	P	P	HERC4	Homo sapiens HECT and RLD domain containing E3 ubiquitin protein ligase 4 (HERC4), transcript variant 3, mRNA [NM_001278185]	HECT and RLD domain containing E3 ubiquitin protein ligase 4	26091	GO:0005737|GO:0004842|GO:0042787|GO:0016874|GO:0005634|GO:0007283|GO:0030154|GO:0005829	chr10:69714416-69714357	FALSE	hs|10q21.3	ENST00000480158	NM_001278185	NM_001278185	NP1401543	Hs.51891
A_23_P215517	2033.93	464.489	0	-1.89668	-1.89668	0.26856	P	P	KLHL7	Homo sapiens kelch-like family member 7 (KLHL7), transcript variant 3, mRNA [NM_001172428]	kelch-like family member 7	55975	GO:0005737|GO:0016567|GO:0005886|GO:0031463|GO:0005730|GO:0005654|GO:0005634|GO:0042803	chr7:23165385-23165444	FALSE	hs|7p15.3	ENST00000479700	NM_001172428	NM_001172428	NP710184	Hs.654817
A_24_P3804	413.761	94.5133	0	-1.89634	-1.89634	0.268624	P	P	SAPCD1	Homo sapiens suppressor APC domain containing 1 (SAPCD1), mRNA [NM_001039651]	suppressor APC domain containing 1	401251		chr6:31732391-31732450	FALSE	hs|6p21.33	ENST00000548003	NM_001039651	NM_001039651	THC2525626	Hs.371225
A_22_P00004696	72.9247	16.6665	0	-1.89558	-1.89558	0.268765	P	P	RECQL4	Homo sapiens RecQ protein-like 4 (RECQL4), mRNA [NM_004260]	RecQ protein-like 4	9401	GO:0043140|GO:0000405|GO:0005634|GO:0006310|GO:0007275|GO:0005524|GO:0006260|GO:0000733|GO:0005737|GO:0006281|GO:0016020|GO:0008270|GO:0032508	chr8:145739885-145739826	FALSE	hs|8q24.3	ENST00000617875	NM_004260	NM_004260	THC2724923	Hs.31442
A_33_P3326151	212.881	48.66	0	-1.89537	-1.89537	0.268805	P	P						chr16:085219641-085219700	FALSE	hs|16q24.1
A_23_P94998	1615.79	369.47	0	-1.89484	-1.89484	0.268902	P	P	LETM1	Homo sapiens leucine zipper-EF-hand containing transmembrane protein 1 (LETM1), mRNA [NM_012318]	leucine zipper-EF-hand containing transmembrane protein 1	3954	GO:0005739|GO:0005515|GO:0005509|GO:0005743|GO:0016021|GO:0042407	chr4:1814976-1814917	FALSE	hs|4p16.3	ENST00000302787	NM_012318	NM_012318	THC2464234	Hs.120165
A_23_P67771	823.929	188.62	0	-1.89317	-1.89317	0.269215	P	P	BARD1	Homo sapiens BRCA1 associated RING domain 1 (BARD1), transcript variant 1, mRNA [NM_000465]	BRCA1 associated RING domain 1	580	GO:0005515|GO:0004842|GO:0045732|GO:0016567|GO:0003723|GO:0016874|GO:0000151|GO:0005634|GO:0042803|GO:0043231|GO:0070531|GO:0046826|GO:0005737|GO:0001894|GO:0007050|GO:0019900|GO:0085020|GO:0043066|GO:0043065|GO:0046982|GO:0005730|GO:0031436|GO:0006974|GO:0042325|GO:0006281|GO:0008270|GO:0005654|GO:0031441	chr2:215593719-215593660	FALSE	hs|2q35	ENST00000455743	NM_000465	NM_000465	THC2465055	Hs.591642
A_23_P152136	2652.82	607.962	0	-1.8916	-1.8916	0.269508	P	P	GINS3	Homo sapiens GINS complex subunit 3 (Psf3 homolog) (GINS3), transcript variant 2, mRNA [NM_022770]	GINS complex subunit 3 (Psf3 homolog)	64785	GO:0006260|GO:0005654	chr16:58439799-58439858	FALSE	hs|16q21	ENST00000328514	NM_022770	NM_022770	THC2475221	Hs.47125
A_24_P195286	71.9074	16.5063	0	-1.88925	-1.88925	0.269948	P	P		high mobility group box 3 pseudogene 30 [Source:HGNC Symbol;Acc:HGNC:39333] [ENST00000457863]				chrX:111933524-111933583	FALSE	hs|Xq23	ENST00000457863
A_33_P3366102	1014.68	233.159	0	-1.88777	-1.88777	0.270224	P	P	KLHL7	Homo sapiens kelch-like family member 7 (KLHL7), transcript variant 3, mRNA [NM_001172428]	kelch-like family member 7	55975	GO:0005737|GO:0016567|GO:0005886|GO:0031463|GO:0005730|GO:0005654|GO:0005634|GO:0042803	chr7:23164703-23164762	FALSE	hs|7p15.3	ENST00000459661	NM_001172428	NM_001172428	NP710184	Hs.654817
A_23_P346969	141.206	32.4673	0	-1.88687	-1.88687	0.270393	P	P	PIK3CB	Homo sapiens phosphatidylinositol-4,5-bisphosphate 3-kinase, catalytic subunit beta (PIK3CB), transcript variant 1, mRNA [NM_006219]	phosphatidylinositol-4,5-bisphosphate 3-kinase, catalytic subunit beta	5291	GO:0005515|GO:0008286|GO:0050852|GO:0005886|GO:0043560|GO:0005634|GO:0044281|GO:0050900|GO:0005829|GO:0000187|GO:0006935|GO:0007173|GO:0040016|GO:0016303|GO:2000369|GO:0007156|GO:0048010|GO:0048011|GO:0006661|GO:0036092|GO:0048015|GO:0006914|GO:0006874|GO:0030168|GO:0005524|GO:0014065|GO:0070527|GO:0046854|GO:0007165|GO:0007186|GO:0016477|GO:0046934|GO:0007596|GO:0008543|GO:0045087|GO:0001952|GO:…	chr3:138374340-138374281	FALSE	hs|3q22.3	ENST00000481749	NM_006219	NM_006219	THC2475712	Hs.239818
A_23_P379034	2540.54	585.586	0	-1.88331	-1.88331	0.271061	P	P	BAIAP2L2	Homo sapiens BAI1-associated protein 2-like 2 (BAIAP2L2), mRNA [NM_025045]	BAI1-associated protein 2-like 2	80115	GO:0012506|GO:0007009|GO:0005543|GO:0005886|GO:0071439|GO:0044291|GO:0061024|GO:0030659	chr22:38480966-38480907	FALSE	hs|22q13.1	ENST00000381669	NM_025045	NM_025045	THC2618191	Hs.474822
A_23_P218131	6474.85	1492.69	0	-1.88307	-1.88307	0.271107	P	P	INF2	Homo sapiens inverted formin, FH2 and WH2 domain containing (INF2), transcript variant 3, mRNA [NM_032714]	inverted formin, FH2 and WH2 domain containing	64423	GO:0048471|GO:0005737|GO:0030036|GO:0032535|GO:0005783|GO:0017048|GO:0005634|GO:0003779|GO:0090140	chr14:105171047-105171106	FALSE	hs|14q32.33	ENST00000398337	NM_032714	NM_032714	THC2472805	Hs.24956
A_24_P34545	716.572	165.25	0	-1.88259	-1.88259	0.271197	P	P	ING5	Homo sapiens inhibitor of growth family, member 5 (ING5), mRNA [NM_032329]	inhibitor of growth family, member 5	84289	GO:0005515|GO:0070776|GO:0008285|GO:0043065|GO:2001235|GO:0006325|GO:0005634|GO:0035064|GO:0006351|GO:0006260|GO:0043966|GO:0003682|GO:0005654|GO:0008270|GO:0045893|GO:0045926|GO:0006473	chr2:242650818-242650877	FALSE	hs|2q37.3	ENST00000493261	NM_032329	NM_032329	THC2652615	Hs.529172
A_23_P202117	795.195	183.547	0	-1.88129	-1.88129	0.271442	P	P	PCGF5	Homo sapiens polycomb group ring finger 5 (PCGF5), transcript variant 3, non-coding RNA [NR_046310]	polycomb group ring finger 5	84333	GO:0031519|GO:0005515|GO:0006355|GO:0005813|GO:0005730|GO:0008270|GO:0005634|GO:0006351	chr10:92987458-92987517	FALSE	hs|10q23.32	ENST00000490164	NR_046310	NR_046310	THC2536515	Hs.500512
A_23_P93823	1649.91	381.242	0	-1.87973	-1.87973	0.271734	P	P	RFC2	Homo sapiens replication factor C (activator 1) 2, 40kDa (RFC2), transcript variant 1, mRNA [NM_181471]	replication factor C (activator 1) 2, 40kDa	5982	GO:0005515|GO:0005794|GO:0003689|GO:0005634|GO:0005524|GO:0006260|GO:0006261|GO:0006271|GO:0006281|GO:0000723|GO:0006283|GO:0000722|GO:0006297|GO:0005654|GO:0005663|GO:0006289|GO:0000278|GO:0032201	chr7:73649925-73649866	FALSE	hs|7q11.23	ENST00000480432	NM_181471	NM_181471	THC2537342	Hs.647062
A_33_P3262191	30782.6	7119.69	0	-1.87836	-1.87836	0.271993	P	P	CPNE7	Homo sapiens copine VII (CPNE7), transcript variant 2, mRNA [NM_014427]	copine VII	27132	GO:0006629|GO:0005215|GO:0006810|GO:0070062	chr16:89663594-89663653	FALSE	hs|16q24.3	ENST00000268720	NM_014427	NM_014427	THC2473641	Hs.461775
A_33_P3238052	7172.14	1661.06	0	-1.87643	-1.87643	0.272356	P	P	FAM216A	Homo sapiens family with sequence similarity 216, member A (FAM216A), mRNA [NM_013300]	family with sequence similarity 216, member A	29902		chr12:110927982-110928041	FALSE	hs|12q24.11	ENST00000547539	NM_013300	NM_013300	THC2732931	Hs.436618
A_22_P00019478	344.299	79.7425	0	-1.87637	-1.87637	0.272368	P	P	HOXC13-AS	Homo sapiens HOXC13 antisense RNA (HOXC13-AS), long non-coding RNA [NR_047507]	HOXC13 antisense RNA	100874366		chr12:54329174-54329115	FALSE	hs|12q13.13		NR_047507	NR_047507	THC2701797	Hs.547385
A_23_P156842	5464.69	1267.57	0	-1.8742	-1.8742	0.272778	P	P	EEF1E1	Homo sapiens eukaryotic translation elongation factor 1 epsilon 1 (EEF1E1), transcript variant 1, mRNA [NM_004280]	eukaryotic translation elongation factor 1 epsilon 1	9521	GO:0005515|GO:0010467|GO:0005737|GO:0043065|GO:0008285|GO:0043517|GO:0005634|GO:0070062|GO:0006418|GO:0005829	chr6:8097591-8097532	FALSE	hs|6p24.3	ENST00000429723	NM_004280	NM_004280	THC2708665	Hs.745033
A_22_P00006476	78.7128	18.2581	0	-1.87419	-1.87419	0.27278	P	P	PTPRG-AS1	Homo sapiens PTPRG antisense RNA 1 (PTPRG-AS1), transcript variant 3, long non-coding RNA [NR_038283]	PTPRG antisense RNA 1	100506994		chr3:62302846-62302787	FALSE	hs|3p14.2		NR_038283	NR_038283	THC2543499	Hs.741349
A_23_P63402	1722.88	399.656	0	-1.87412	-1.87412	0.272793	P	P	GPSM2	Homo sapiens G-protein signaling modulator 2 (GPSM2), mRNA [NM_013296]	G-protein signaling modulator 2	29899	GO:0005515|GO:0050790|GO:0005737|GO:0007186|GO:0060487|GO:0000132|GO:0045177|GO:0005938|GO:0042802|GO:0030695	chr1:109466754-109466813	FALSE	hs|1p13.3	ENST00000264126	NM_013296	NM_013296	THC2741414	Hs.584901
A_32_P114284	1251.11	290.389	0	-1.87328	-1.87328	0.272952	P	P	IKZF2	Homo sapiens IKAROS family zinc finger 2 (Helios) (IKZF2), transcript variant 2, mRNA [NM_001079526]	IKAROS family zinc finger 2 (Helios)	22807	GO:0005515|GO:0008150|GO:0003674|GO:0046982|GO:0045944|GO:0005634|GO:0003677|GO:0046872|GO:0042803|GO:0006351	chr2:213864595-213864536	FALSE	hs|2q34	ENST00000457361	NM_001079526	NM_001079526	THC2657354	Hs.604950
A_23_P212119	202.684	47.0924	0	-1.8718	-1.8718	0.273233	P	P	GALNT15	Homo sapiens polypeptide N-acetylgalactosaminyltransferase 15 (GALNT15), mRNA [NM_054110]	polypeptide N-acetylgalactosaminyltransferase 15	117248	GO:0030133|GO:0004653|GO:0006493|GO:0000139|GO:0030246|GO:0016266|GO:0016021|GO:0044267|GO:0046872|GO:0043687	chr3:16269804-16269863	FALSE	hs|3p25.1	ENST00000339732	NM_054110	NM_054110	THC2467621	Hs.411308
A_33_P3308481	307.227	71.4194	0	-1.87105	-1.87105	0.273375	P	P	HYMAI	Homo sapiens hydatidiform mole associated and imprinted (non-protein coding) (HYMAI), long non-coding RNA [NR_002768]	hydatidiform mole associated and imprinted (non-protein coding)	57061		chr6:144324233-144324174	FALSE	hs|6q24.2		NR_002768	NR_002768	THC2645509	Hs.657760
A_33_P3246418	215.491	50.1428	0	-1.86964	-1.86964	0.273642	P	P	MDFI	Homo sapiens MyoD family inhibitor (MDFI), transcript variant 1, mRNA [NM_001300804]	MyoD family inhibitor	4188	GO:0005515|GO:0060707|GO:0030178|GO:0005634|GO:0042994|GO:0048704|GO:0000122|GO:0007257|GO:0009790|GO:0009950|GO:0043392|GO:0005737|GO:0008134	chr6:41621911-41621970	FALSE	hs|6p21.1	ENST00000373051	NM_001300804	NM_001300804	THC2470898	Hs.520119
A_32_P179746	93.0868	21.6639	0	-1.86941	-1.86941	0.273685	P	P	LOC101929687	PREDICTED: Homo sapiens uncharacterized LOC101929687 (LOC101929687), transcript variant X2, ncRNA [XR_427741]	uncharacterized LOC101929687	101929687		chr5:94050473-94050532	FALSE	hs|5q15		XR_427741	XR_427741	THC2676284
A_23_P160154	986.61	229.803	0	-1.86821	-1.86821	0.273912	P	P	GALE	Homo sapiens UDP-galactose-4-epimerase (GALE), transcript variant 1, mRNA [NM_000403]	UDP-galactose-4-epimerase	2582	GO:0050662|GO:0003978|GO:0005975|GO:0003974|GO:0019388|GO:0009405|GO:0044281|GO:0042803|GO:0070062|GO:0005829	chr1:24123592-24123533	FALSE	hs|1p36.11	ENST00000418277	NM_000403	NM_000403	THC2500629	Hs.632380
A_33_P3382147	358	83.7552	0	-1.86184	-1.86184	0.275126	P	P	STARD13	StAR-related lipid transfer (START) domain containing 13 [Source:HGNC Symbol;Acc:HGNC:19164] [ENST00000487412]	StAR-related lipid transfer (START) domain containing 13	90627	GO:0043547|GO:0005811|GO:0005515|GO:0051056|GO:0031966|GO:0007264|GO:0008289|GO:0005829|GO:0005096	chr13:33712626-33712567	FALSE	hs|13q13.1	ENST00000487412	AY082592		THC2487354	Hs.507704
A_23_P25019	1473.07	344.713	0	-1.86149	-1.86149	0.275192	P	P	PRIM1	Homo sapiens primase, DNA, polypeptide 1 (49kDa) (PRIM1), mRNA [NM_000946]	primase, DNA, polypeptide 1 (49kDa)	5557	GO:0006271|GO:0000082|GO:0016020|GO:0000723|GO:0006270|GO:0003896|GO:0000722|GO:0006269|GO:0005654|GO:0000278|GO:0046872|GO:0032201	chr12:57133111-57132284	FALSE	hs|12q13.3	ENST00000338193	NM_000946	NM_000946	NP1207446	Hs.534339
A_23_P44942	171.872	40.2416	0	-1.86071	-1.86071	0.275341	P	P	CCDC15	Homo sapiens coiled-coil domain containing 15 (CCDC15), mRNA [NM_025004]	coiled-coil domain containing 15	80071	GO:0005813	chr11:124910525-124910584	FALSE	hs|11q24.2	ENST00000530061	NM_025004	NM_025004	THC2515746	Hs.287555
A_23_P422178	1971.89	461.73	0	-1.86059	-1.86059	0.275364	P	P	CUL4B	Homo sapiens cullin 4B (CUL4B), transcript variant 1, mRNA [NM_003588]	cullin 4B	8450	GO:0005515|GO:0006511|GO:0035518|GO:0045732|GO:1900087|GO:0005886|GO:0003684|GO:0005737|GO:0007049|GO:0070914|GO:0005654|GO:0031465|GO:0031625|GO:0070062	chrX:119666403-119666344	FALSE	hs|Xq24	ENST00000497616	NM_003588	NM_003588	THC2652571	Hs.102914
A_23_P13772	1233.99	288.954	0	-1.86055	-1.86055	0.275371	P	P	TBX3	Homo sapiens T-box 3 (TBX3), transcript variant 2, mRNA [NM_016569]	T-box 3	6926	GO:0005515|GO:0035136|GO:0008284|GO:0060596|GO:0003167|GO:0030879|GO:0005634|GO:0060931|GO:0045662|GO:0001947|GO:0030539|GO:0046884|GO:0030857|GO:0001085|GO:0060021|GO:0009887|GO:0048332|GO:0008595|GO:0010159|GO:0001102|GO:0043066|GO:0001568|GO:0006357|GO:0060412|GO:0007569|GO:2000648|GO:0000122|GO:0000978|GO:0045787|GO:0001701|GO:0060923|GO:0003151|GO:0006351|GO:0043565|GO:0001078|GO:0001501|GO:…	chr12:115109713-115109654	FALSE	hs|12q24.21	ENST00000613550	NM_016569	NM_016569	THC2490919	Hs.744016
A_24_P9321	968.058	226.693	0	-1.86048	-1.86048	0.275384	P	P	HIST1H3I	Homo sapiens histone cluster 1, H3i (HIST1H3I), mRNA [NM_003533]	histone cluster 1, H3i	8354	GO:0005515|GO:0010467|GO:0046982|GO:0006325|GO:0006335|GO:0005576|GO:0005634|GO:0000228|GO:0003677|GO:0032776|GO:0043234|GO:0060968|GO:0016020|GO:0000183|GO:0007596|GO:0045814|GO:0040029|GO:0005654|GO:0000786|GO:0070062	chr6:27839916-27839857	FALSE	hs|6p22.1	ENST00000616365	NM_003533	NM_003533	THC2477854	Hs.132854
A_33_P3228300	1901.84	445.489	0	-1.86007	-1.86007	0.275463	P	P	RCL1	Homo sapiens RNA terminal phosphate cyclase-like 1 (RCL1), transcript variant 1, mRNA [NM_005772]	RNA terminal phosphate cyclase-like 1	10171	GO:0008150|GO:0003963|GO:0003723|GO:0005730|GO:0000480|GO:0004521	chr9:4860233-4860292	FALSE	hs|9p24.1	ENST00000381750	NM_005772	NM_005772	THC2651122	Hs.194121
A_23_P369666	183.78	43.0545	0	-1.85988	-1.85988	0.2755	P	P	ZMYND8	zinc finger, MYND-type containing 8 [Source:HGNC Symbol;Acc:HGNC:9397] [ENST00000468376]	zinc finger, MYND-type containing 8	23613	GO:0005515|GO:0001106|GO:0070491|GO:0008270|GO:0005634|GO:0000122	chr20:45866354-45866295	FALSE	hs|20q13.12	ENST00000468376	AL137703		THC2491628	Hs.446240
A_23_P50455	4311.6	1010.22	0	-1.85969	-1.85969	0.275536	P	P	POLD1	Homo sapiens polymerase (DNA directed), delta 1, catalytic subunit (POLD1), transcript variant 2, mRNA [NM_002691]	polymerase (DNA directed), delta 1, catalytic subunit	5424	GO:0043625|GO:0005515|GO:0003887|GO:0005634|GO:0044281|GO:0046872|GO:0000109|GO:0005737|GO:0006271|GO:0000723|GO:0000166|GO:0000722|GO:0006297|GO:0006298|GO:0009411|GO:0008296|GO:0051539|GO:0016235|GO:0055089|GO:0003677|GO:0006260|GO:0045004|GO:0006281|GO:0016020|GO:0006283|GO:0003682|GO:0006284|GO:0000731|GO:0006287|GO:0005654|GO:0006289|GO:0000278|GO:0032201|GO:0000738	chr19:50921206-50921265	FALSE	hs|19q13.33	ENST00000596221	NM_002691	NM_002691	NP1473168	Hs.279413
A_23_P154566	28646.1	6714.32	0	-1.85915	-1.85915	0.275638	P	P	TOX2	Homo sapiens TOX high mobility group box family member 2 (TOX2), transcript variant 3, mRNA [NM_032883]	TOX high mobility group box family member 2	84969	GO:0006355|GO:0003682|GO:0006338|GO:0005654|GO:0005634|GO:0003677|GO:0006351	chr20:42698096-42698155	FALSE	hs|20q13.12	ENST00000435864	NM_032883	NM_032883	THC2606559	Hs.26608
A_23_P96641	398.786	93.5114	0	-1.85853	-1.85853	0.275757	P	P	PRPS2	Homo sapiens phosphoribosyl pyrophosphate synthetase 2 (PRPS2), transcript variant 1, mRNA [NM_001039091]	phosphoribosyl pyrophosphate synthetase 2	5634	GO:0000287|GO:0016208|GO:0031100|GO:0005524|GO:0042803|GO:0016310|GO:0006139|GO:0006167|GO:0043531|GO:0016301|GO:0004749|GO:0006015|GO:0030246|GO:0002189|GO:0019003|GO:0070062	chrX:12841243-12841302	FALSE	hs|Xp22.2	ENST00000380668	NM_001039091	NM_001039091	THC2466555	Hs.654581
A_23_P315815	445.512	104.557	0	-1.85731	-1.85731	0.275991	P	P	NRG1	Homo sapiens neuregulin 1 (NRG1), transcript variant HRG-gamma, mRNA [NM_004495]	neuregulin 1	3084	GO:0060045|GO:0005515|GO:0043496|GO:0043497|GO:0031594|GO:0030307|GO:0055012|GO:0046579|GO:0030879|GO:0009790|GO:0005615|GO:0043624|GO:0007171|GO:0030297|GO:0030296|GO:0007173|GO:0014032|GO:0000165|GO:0060956|GO:0060379|GO:0051155|GO:0010667|GO:0055007|GO:0043125|GO:0003712|GO:0038127|GO:0045213|GO:0007416|GO:0005125|GO:2000727|GO:0045785|GO:0005176|GO:0008543|GO:0005887|GO:0045087|GO:0007422|GO:…	chr8:32474390-32585512	FALSE	hs|8p12	ENST00000522569	NM_004495	NM_004495	NP116575	Hs.453951
A_33_P3323463	103.537	24.3079	0	-1.85678	-1.85678	0.276093	P	P		heat shock 70kDa protein 8 [Source:HGNC Symbol;Acc:HGNC:5241] [ENST00000532091]				chr11:122929598-122929539	FALSE	hs|11q24.1	ENST00000532091			THC2543397
A_23_P136817	917.297	215.447	0	-1.85619	-1.85619	0.276205	P	P	KNTC1	Homo sapiens kinetochore associated 1 (KNTC1), mRNA [NM_014708]	kinetochore associated 1	9735	GO:0005515|GO:0005828|GO:0007093|GO:0005886|GO:0007096|GO:0005634|GO:0015629|GO:0005829|GO:0000922|GO:0005737|GO:0007067|GO:0006461|GO:0000777|GO:0000278|GO:0051301	chr12:123106487-123107037	FALSE	hs|12q24.31	ENST00000333479	NM_014708	NM_014708	THC2623867	Hs.300559
A_23_P129075	247.74	58.1935	0	-1.85603	-1.85603	0.276236	P	P	WDR76	Homo sapiens WD repeat domain 76 (WDR76), transcript variant 1, mRNA [NM_024908]	WD repeat domain 76	79968		chr15:44158615-44158674	FALSE	hs|15q15.3	ENST00000478130	NM_024908	NM_024908	THC2479440	Hs.250154
A_24_P802145	495.774	116.461	0	-1.85597	-1.85597	0.276248	P	P	IRS1	Homo sapiens insulin receptor substrate 1 (IRS1), mRNA [NM_005544]	insulin receptor substrate 1	3667	GO:0005515|GO:0008286|GO:0010468|GO:0034504|GO:0008284|GO:0005886|GO:0005159|GO:0005158|GO:0043434|GO:0005634|GO:0030879|GO:0060397|GO:0036064|GO:0043231|GO:0005829|GO:0010907|GO:0005737|GO:0043552|GO:0007173|GO:0046326|GO:0005899|GO:0005080|GO:0005068|GO:0004871|GO:0046676|GO:0042169|GO:0032868|GO:0048011|GO:0032869|GO:0030335|GO:0045725|GO:0048015|GO:0046627|GO:0046628|GO:0002053|GO:0042593|GO:…	chr2:227596677-227596618	FALSE	hs|2q36.3	ENST00000305123	NM_005544	NM_005544	THC2662587	Hs.471508
A_23_P123974	37112.7	8723.16	0	-1.85512	-1.85512	0.27641	P	P	DTYMK	Homo sapiens deoxythymidylate kinase (thymidylate kinase) (DTYMK), transcript variant 1, mRNA [NM_012145]	deoxythymidylate kinase (thymidylate kinase)	1841	GO:0009041|GO:0043627|GO:0015949|GO:0008283|GO:0050145|GO:0055086|GO:0005634|GO:0044281|GO:0006233|GO:0006227|GO:0005524|GO:0006235|GO:0004798|GO:0005829|GO:0046940|GO:0005739|GO:0005758|GO:0007049|GO:0071363|GO:0005759|GO:0046939|GO:0045445|GO:0046686	chr2:242615249-242615190	FALSE	hs|2q37.3	ENST00000400770	NM_012145	NM_012145	THC2482297	Hs.471873
A_21_P0000397	548.733	129.042	0	-1.85439	-1.85439	0.27655	P	P	SCARNA18	Homo sapiens small Cajal body-specific RNA 18 (SCARNA18), guide RNA [NR_003139]	small Cajal body-specific RNA 18	677765		chr5:82360082-82360023	FALSE	hs|5q14.2		NR_003139	NR_003139		Hs.693283
A_33_P3336437	117.287	27.5854	0	-1.8542	-1.8542	0.276587	P	P	TTLL5	Homo sapiens tubulin tyrosine ligase-like family member 5 (TTLL5), mRNA [NM_015072]	tubulin tyrosine ligase-like family member 5	23093	GO:0009566|GO:0018095|GO:0005929|GO:0005813|GO:0005737|GO:0016874|GO:0007288|GO:0005634|GO:0030317|GO:0006351	chr14:76173990-76174049	FALSE	hs|14q24.3	ENST00000555422	NM_015072	NM_015072	THC2485973	Hs.709609
A_33_P3307957	121.92	28.6872	0	-1.85358	-1.85358	0.276705	P	P	ABCD3	Homo sapiens ATP-binding cassette, sub-family D (ALD), member 3 (ABCD3), transcript variant 2, mRNA [NM_001122674]	ATP-binding cassette, sub-family D (ALD), member 3	5825	GO:0005515|GO:0006635|GO:0005782|GO:0005743|GO:0042626|GO:0055085|GO:0005524|GO:0042803|GO:0043231|GO:0005829|GO:0016020|GO:0007031|GO:0016021|GO:0016887|GO:0042760|GO:0005778|GO:0005777	chr1:94941224-94941283	FALSE	hs|1p21.3	ENST00000315713	NM_001122674	NM_001122674	NP092879	Hs.700576
A_24_P243396	576.094	135.557	0	-1.85353	-1.85353	0.276714	P	P	TCOF1	Homo sapiens Treacher Collins-Franceschetti syndrome 1 (TCOF1), transcript variant 3, mRNA [NM_001008657]	Treacher Collins-Franceschetti syndrome 1	6949	GO:0005515|GO:0005215|GO:0005737|GO:0001501|GO:0006810|GO:0005730|GO:0005634|GO:0042790	chr5:149763654-149763713	FALSE	hs|5q32	ENST00000394269	NM_001008657	NM_001008657	THC2482504	Hs.519672
A_32_P24376	98.8515	23.287	0	-1.85187	-1.85187	0.277033	P	P	KRTAP2-3	Homo sapiens keratin associated protein 2-3 (KRTAP2-3), mRNA [NM_001165252]	keratin associated protein 2-3	730755	GO:0045095	chr17:39215637-39215578	FALSE	hs|17q21.2	ENST00000391418	NM_001165252	NM_001165252	THC2478016	Hs.406714
A_33_P3365524	492.675	116.103	0	-1.85136	-1.85136	0.277131	P	P	SETD3	Homo sapiens SET domain containing 3 (SETD3), transcript variant 2, mRNA [NM_199123]	SET domain containing 3	84193	GO:0001102|GO:0000790|GO:0003713|GO:0010452|GO:0018027|GO:0018026|GO:0042800|GO:0006351|GO:0018023|GO:0051149|GO:0045944|GO:0046975|GO:0045893|GO:0051568	chr14:99876202-99876143	FALSE	hs|14q32.2	ENST00000329331	NM_199123	NM_199123	THC2706395	Hs.510407
A_24_P300777	1064.55	251.251	0	-1.84917	-1.84917	0.277553	P	P	ADAM8	Homo sapiens ADAM metallopeptidase domain 8 (ADAM8), transcript variant 1, mRNA [NM_001109]	ADAM metallopeptidase domain 8	101	GO:2000391|GO:0005515|GO:0051897|GO:0033089|GO:0051044|GO:0005886|GO:2000418|GO:2000415|GO:0035419|GO:0071133|GO:0050714|GO:0042581|GO:0002102|GO:0032127|GO:0043621|GO:0043524|GO:0005737|GO:0016337|GO:0051092|GO:0006954|GO:0002675|GO:0022617|GO:0045780|GO:0030198|GO:0006508|GO:0032010|GO:0050839|GO:0022407|GO:0009986|GO:0002523|GO:0005509|GO:2000309|GO:0070245|GO:0071456|GO:0001525|GO:0045785|GO:…	chr10:135076051-135075992	FALSE	hs|10q26.3	ENST00000445355	NM_001109	NM_001109	THC2718075	Hs.501574
A_23_P29303	974.765	230.216	0	-1.8482	-1.8482	0.27774	P	P	RRP7A	Homo sapiens ribosomal RNA processing 7 homolog A (S. cerevisiae) (RRP7A), mRNA [NM_015703]	ribosomal RNA processing 7 homolog A (S. cerevisiae)	27341	GO:0000166|GO:0032545|GO:0006364|GO:0034456|GO:0000028	chr22:42915753-42914128	FALSE	hs|22q13.2	ENST00000483303	NM_015703	NM_015703	THC2520903	Hs.745006
A_33_P3299656	129.607	30.652	0	-1.84622	-1.84622	0.278119	P	P	RPGR	Homo sapiens retinitis pigmentosa GTPase regulator (RPGR), transcript variant A, mRNA [NM_000328]	retinitis pigmentosa GTPase regulator	6103	GO:0005515|GO:0005813|GO:0005794|GO:0036126|GO:0006886|GO:0036064|GO:0005085|GO:0043547|GO:0042384|GO:0042073|GO:0007601|GO:0042462|GO:0050896|GO:0001750	chrX:38147267-38147208	FALSE	hs|Xp11.4	ENST00000482855	NM_000328	NM_000328	NP285181	Hs.61438
A_23_P19712	6835.45	1616.9	0	-1.84594	-1.84594	0.278174	P	P	GMNN	Homo sapiens geminin, DNA replication inhibitor (GMNN), transcript variant 1, mRNA [NM_015895]	geminin, DNA replication inhibitor	51053	GO:0005515|GO:0042826|GO:0003714|GO:0005634|GO:0045786|GO:0005829|GO:0005737|GO:0006461|GO:0070491|GO:0009887|GO:0005654|GO:0008156|GO:0000278|GO:0045892	chr6:24786108-24786167	FALSE	hs|6p22.3	ENST00000620958	NM_015895	NM_015895	THC2462447	Hs.234896
A_23_P216355	393.232	93.0651	0	-1.8452	-1.8452	0.278317	P	P	TONSL	Homo sapiens tonsoku-like, DNA repair protein (TONSL), mRNA [NM_013432]	tonsoku-like, DNA repair protein	4796	GO:0005515|GO:0042555|GO:0042393|GO:0035101|GO:0005737|GO:0000724|GO:0003714|GO:0042994|GO:0031297|GO:0005654|GO:0043596|GO:0005662	chr8:145657715-145656523	FALSE	hs|8q24.3	ENST00000409379	NM_013432	NM_013432	THC2473514	Hs.675285
A_23_P385322	727.968	172.314	0	-1.84496	-1.84496	0.278363	P	P	STAMBPL1	Homo sapiens STAM binding protein-like 1 (STAMBPL1), mRNA [NM_020799]	STAM binding protein-like 1	57559	GO:0005515|GO:0016020|GO:0006508|GO:0046872|GO:0008237	chr10:90676505-90676564	FALSE	hs|10q23.31	ENST00000371926	NM_020799	NM_020799	THC2625345	Hs.16229
A_23_P111240	1342.19	318.108	0	-1.84313	-1.84313	0.278716	P	P	PHACTR2	Homo sapiens phosphatase and actin regulator 2 (PHACTR2), transcript variant 3, mRNA [NM_014721]	phosphatase and actin regulator 2	9749	GO:0005515|GO:0004864|GO:0003779|GO:0043086	chr6:144146229-144146288	FALSE	hs|6q24.2	ENST00000367582	NM_014721	NM_014721	THC2464158	Hs.102471
A_23_P356021	200.871	47.6122	0	-1.84299	-1.84299	0.278743	P	P	FANCB	Homo sapiens Fanconi anemia, complementation group B (FANCB), transcript variant 1, mRNA [NM_001018113]	Fanconi anemia, complementation group B	2187	GO:0005515|GO:0006281|GO:0005654|GO:0043240	chrX:14862096-14862037	FALSE	hs|Xp22.2	ENST00000452869	NM_001018113	NM_001018113	THC2476755	Hs.554740
A_23_P339053	3173.49	752.692	0	-1.84207	-1.84207	0.278922	P	P		chromosome 16 open reading frame 52 [Source:HGNC Symbol;Acc:HGNC:27087] [ENST00000569656]				chr16:22098520-22098579	FALSE	hs|16p12.2	ENST00000569656	XR_429679	XR_429679	THC2529450	Hs.498890
A_22_P00005231	1454.3	345.069	0	-1.8415	-1.8415	0.279032	P	P		AU253022 human favorable neuroblastoma cDNA Homo sapiens cDNA clone Nbla03375 5', mRNA sequence [AU253022]				chr14:101430703-101430762	FALSE	hs|14q32.31	ENST00000442197	AU253022		THC2558878	Hs.118101
A_21_P0006726	95.1236	22.5871	0	-1.84044	-1.84044	0.279237	P	P	LINC00702	long intergenic non-protein coding RNA 702 [Source:HGNC Symbol;Acc:HGNC:44676] [ENST00000418372]	long intergenic non-protein coding RNA 702	100652988		chr10:4285204-4285145	FALSE	hs|10p15.1	ENST00000418372
A_32_P162374	172.374	40.9317	0	-1.84038	-1.84038	0.279248	P	P	C18orf54	Homo sapiens chromosome 18 open reading frame 54 (C18orf54), transcript variant 3, mRNA [NM_173529]	chromosome 18 open reading frame 54	162681	GO:0005576	chr18:51907485-51907544	FALSE	hs|18q21.2	ENST00000300091	NM_173529	NM_173529	THC2603651	Hs.208701
A_33_P3218450	129.915	30.8584	0	-1.83996	-1.83996	0.279329	P	P	CDC6	Homo sapiens cell division cycle 6 (CDC6), mRNA [NM_001254]	cell division cycle 6	990	GO:0005515|GO:0008285|GO:0005634|GO:0000079|GO:0051233|GO:0005829|GO:0005737|GO:0000082|GO:0000083|GO:0000166|GO:0019900|GO:0005794|GO:0032467|GO:0051984|GO:0005524|GO:0007089|GO:0006260|GO:0000922|GO:0007067|GO:0003682|GO:0000076|GO:0005654|GO:0008156|GO:0030071|GO:0000278|GO:0051301	chr17:38459354-38459413	FALSE	hs|17q21.2	ENST00000209728	NM_001254	NM_001254	THC2461074	Hs.405958
A_24_P38895	13676.1	3248.93	0	-1.83975	-1.83975	0.279371	P	P	H2AFX	Homo sapiens H2A histone family, member X (H2AFX), mRNA [NM_002105]	H2A histone family, member X	3014	GO:0005515|GO:0000790|GO:0005657|GO:0005634|GO:0007283|GO:0045739|GO:0006302|GO:0042393|GO:0000724|GO:0010212|GO:0000786|GO:0070062|GO:0001741|GO:0051321|GO:0000794|GO:0000781|GO:0046982|GO:0006334|GO:0035861|GO:0003677|GO:0006974|GO:0003684|GO:0006281|GO:0005654|GO:0000077|GO:0001673|GO:0019899	chr11:118964650-118964591	FALSE	hs|11q23.3	ENST00000375167	NM_002105	NM_002105	THC2469948	Hs.477879
A_23_P250478	113.878	27.1075	0	-1.83685	-1.83685	0.279932	P	P	PDK3	Homo sapiens pyruvate dehydrogenase kinase, isozyme 3 (PDK3), transcript variant 2, mRNA [NM_005391]	pyruvate dehydrogenase kinase, isozyme 3	5165	GO:0004740|GO:0005515|GO:0010510|GO:0035357|GO:0044281|GO:0005524|GO:0010906|GO:0071398|GO:0005739|GO:0004672|GO:0018105|GO:0004674|GO:0006090|GO:0005759|GO:0006006|GO:2000377|GO:0071333|GO:0044237	chrX:24546208-24546267	FALSE	hs|Xp22.11	ENST00000379162	NM_005391	NM_005391	THC2473806	Hs.296031
A_22_P00015994	110.641	26.3532	0	-1.83596	-1.83596	0.280104	P	P	ATP6V1B1-AS1	Homo sapiens ATP6V1B1 antisense RNA 1 (ATP6V1B1-AS1), transcript variant 2, long non-coding RNA [NR_110274]	ATP6V1B1 antisense RNA 1	101927750		chr2:71175571-71175512	FALSE	hs|2p13.3		NR_110274	NR_110274	THC2628553	Hs.676120
A_24_P251599	325.328	77.5051	0	-1.83566	-1.83566	0.280163	P	P	CAV3	Homo sapiens caveolin 3 (CAV3), transcript variant 2, mRNA [NM_001234]	caveolin 3	859	GO:0005515|GO:0030018|GO:0031594|GO:0008016|GO:0010831|GO:0051394|GO:0031122|GO:0060307|GO:0032403|GO:0030154|GO:0070836|GO:0060373|GO:0016010|GO:0051926|GO:0017015|GO:0071253|GO:0086005|GO:0051647|GO:0042632|GO:0009986|GO:0060762|GO:0007520|GO:0033292|GO:0044325|GO:0006897|GO:0060347|GO:0045792|GO:0061052|GO:0007517|GO:0051001|GO:0002027|GO:0055117|GO:0006641|GO:0016049|GO:0055013|GO:0045121|GO:…	chr3:8787416-8787475	FALSE	hs|3p25.3	ENST00000397368	NM_001234	NM_001234	THC2488862	Hs.98303
A_23_P354791	84.8094	20.2256	0	-1.83417	-1.83417	0.280453	P	P	NAV2	Homo sapiens neuron navigator 2 (NAV2), transcript variant 1, mRNA [NM_182964]	neuron navigator 2	89797	GO:0007608|GO:0021554|GO:0007605|GO:0004386|GO:0005614|GO:0021564|GO:0003025|GO:0005524|GO:0021563|GO:0008152|GO:0005654|GO:0007626|GO:0008201	chr11:20124939-20125241	FALSE	hs|11p15.1	ENST00000396087	NM_182964	NM_182964	THC2485320	Hs.502116
A_23_P161152	1094.76	261.092	0	-1.83411	-1.83411	0.280465	P	P	PDSS1	Homo sapiens prenyl (decaprenyl) diphosphate synthase, subunit 1 (PDSS1), mRNA [NM_014317]	prenyl (decaprenyl) diphosphate synthase, subunit 1	23590	GO:0050347|GO:0006744|GO:0000010|GO:0046982|GO:0005759|GO:0051290|GO:0044281|GO:0008299|GO:0046872	chr10:27024507-27031483	FALSE	hs|10p12.1	ENST00000470978	NM_014317	NM_014317	THC2702042	Hs.558468
A_24_P376556	7417.82	1769.76	0	-1.83357	-1.83357	0.28057	P	P	CYCS	Homo sapiens cytochrome c, somatic (CYCS), mRNA [NM_018947]	cytochrome c, somatic	54205	GO:0005515|GO:0070469|GO:0005743|GO:0000159|GO:0005634|GO:0044281|GO:0005829|GO:0005739|GO:0005758|GO:0045155|GO:0006123|GO:0006122|GO:0004722|GO:0044237|GO:0006996|GO:0008635|GO:0005506|GO:0006915|GO:0055085|GO:0097193|GO:0022904|GO:0045333|GO:0006309|GO:0016311|GO:0007005|GO:0000302|GO:0020037	chr7:25158296-25158264	FALSE	hs|7p15.3	ENST00000409764	NM_018947	NM_018947	THC2535070	Hs.437060
A_23_P29594	3064.62	731.233	0	-1.83343	-1.83343	0.280596	P	P	RPL39L	Homo sapiens ribosomal protein L39-like (RPL39L), mRNA [NM_052969]	ribosomal protein L39-like	116832	GO:0003735|GO:0022625|GO:0007283|GO:0006412	chr3:186845840-186839111	FALSE	hs|3q27.3	ENST00000296277	NM_052969	NM_052969	THC2510311	Hs.647900
A_23_P63432	174.293	41.5891	0	-1.83337	-1.83337	0.280609	P	P	RHBDL2	Homo sapiens rhomboid, veinlet-like 2 (Drosophila) (RHBDL2), mRNA [NM_017821]	rhomboid, veinlet-like 2 (Drosophila)	54933	GO:0005886|GO:0004252|GO:0006508|GO:0016021	chr1:39352339-39352280	FALSE	hs|1p34.3	ENST00000289248	NM_017821	NM_017821	THC2517111	Hs.524626
A_24_P358328	28765.2	6864.38	0	-1.83325	-1.83325	0.280631	P	P	TPI1P2	Homo sapiens triosephosphate isomerase 1 pseudogene 2 (TPI1P2), non-coding RNA [NR_002187]	triosephosphate isomerase 1 pseudogene 2	286016		chr7:128696929-128696988	FALSE	hs|7q32.1		NR_002187	NR_002187	THC2511746	Hs.369665
A_33_P3323945	547.884	130.792	0	-1.83272	-1.83272	0.280734	P	P	CEND1	Homo sapiens cell cycle exit and neuronal differentiation 1 (CEND1), mRNA [NM_016564]	cell cycle exit and neuronal differentiation 1	51286	GO:0021933|GO:0021702|GO:0021686|GO:0021941|GO:0007628|GO:0016021	chr11:787170-787111	FALSE	hs|11p15.5	ENST00000330106	NM_016564	NM_016564	THC2467757	Hs.22140
A_23_P18372	1249.24	298.245	0	-1.83261	-1.83261	0.280756	P	P	B3GNT5	Homo sapiens UDP-GlcNAc:betaGal beta-1,3-N-acetylglucosaminyltransferase 5 (B3GNT5), mRNA [NM_032047]	UDP-GlcNAc:betaGal beta-1,3-N-acetylglucosaminyltransferase 5	84002	GO:0009247|GO:0047256|GO:0016266|GO:0008457|GO:0007417|GO:0008378|GO:0005622|GO:0000139|GO:0006493|GO:0006486|GO:0016021|GO:0044267|GO:0043687	chr3:182990933-182990992	FALSE	hs|3q27.1	ENST00000326505	NM_032047	NM_032047	THC2462855	Hs.718506
A_23_P17393	19443.3	4646.75	0	-1.83111	-1.83111	0.281048	P	P	CSE1L	Homo sapiens CSE1 chromosome segregation 1-like (yeast) (CSE1L), transcript variant 1, mRNA [NM_001316]	CSE1 chromosome segregation 1-like (yeast)	1434	GO:0005515|GO:0005737|GO:0016020|GO:0008283|GO:0008536|GO:0006611|GO:0006915|GO:0005654|GO:0005634|GO:0008262|GO:0070062	chr20:47712950-47713009	FALSE	hs|20q13.13	ENST00000262982	NM_001316	NM_001316	THC2718874	Hs.90073
A_33_P3254996	149.115	35.6586	0	-1.83023	-1.83023	0.28122	P	P	DSCR9	Homo sapiens Down syndrome critical region 9 (non-protein coding) (DSCR9), long non-coding RNA [NR_026719]	Down syndrome critical region 9 (non-protein coding)	257203	GO:0008150|GO:0003674|GO:0005575	chr21:38592834-38592893	FALSE	hs|21q22.13	ENST00000578829	NR_026719	NR_026719	THC2475035	Hs.505159
A_21_P0011759	103.44	24.7605	0	-1.82881	-1.82881	0.281496	P	P	ZNF702P	zinc finger protein 702, pseudogene [Source:HGNC Symbol;Acc:HGNC:25775] [ENST00000602242]	zinc finger protein 702, pseudogene	79986	GO:0006355|GO:0005634|GO:0003677|GO:0046872|GO:0006351	chr19:53482204-53482145	FALSE	hs|19q13.41	ENST00000602242
A_22_P00011751	74.6882	17.8811	0	-1.82857	-1.82857	0.281543	P	P	ZFHX4-AS1	Homo sapiens ZFHX4 antisense RNA 1 (ZFHX4-AS1), long non-coding RNA [NR_024360]	ZFHX4 antisense RNA 1	100192378		chr8:77523971-77523912	FALSE	hs|8q21.11		NR_024360	NR_024360	THC2605303	Hs.596420
A_32_P114003	273.027	65.3769	0	-1.82832	-1.82832	0.281592	P	P	ZFHX4-AS1	Homo sapiens ZFHX4 antisense RNA 1 (ZFHX4-AS1), long non-coding RNA [NR_024360]	ZFHX4 antisense RNA 1	100192378		chr8:77523448-77523389	FALSE	hs|8q21.11		NR_024360	NR_024360	THC2605303	Hs.596420
A_33_P3258747	494.126	118.386	0	-1.82751	-1.82751	0.28175	P	P	EVA1C	Homo sapiens eva-1 homolog C (C. elegans) (EVA1C), transcript variant 2, mRNA [NM_001286556]	eva-1 homolog C (C. elegans)	59271	GO:0030246|GO:0016021	chr21:33785261-33785320	FALSE	hs|21q22.11	ENST00000469079	NM_001286556	NM_001286556	NP650911	Hs.208358
A_33_P3265549	198.177	47.6397	0	-1.82268	-1.82268	0.282694	P	P	SLC19A1	Homo sapiens solute carrier family 19 (folate transporter), member 1 (SLC19A1), transcript variant 2, mRNA [NM_001205206]	solute carrier family 19 (folate transporter), member 1	6573	GO:0005542|GO:0016020|GO:0005886|GO:0006766|GO:0005887|GO:0015884|GO:0006767|GO:0046655|GO:0044281|GO:0008517|GO:0015350|GO:0051958	chr21:46945810-46945751	FALSE	hs|21q22.3	ENST00000485649	NM_001205206	NM_001205206	NP1473629	Hs.84190
A_23_P401547	6322.79	1520.14	0	-1.82249	-1.82249	0.282733	P	P	PVRL3	Homo sapiens poliovirus receptor-related 3 (PVRL3), transcript variant 1, mRNA [NM_015480]	poliovirus receptor-related 3	25945	GO:0005515|GO:0005886|GO:0034329|GO:0060042|GO:0045216|GO:0042803|GO:0009566|GO:0043296|GO:0016337|GO:0005913|GO:0002089|GO:0045211|GO:0016021|GO:0050839|GO:0007156|GO:0034332	chr3:110852740-110852799	FALSE	hs|3q13.13	ENST00000319792	NM_015480	NM_015480	THC2475492	Hs.293917
A_21_P0014944	741.944	178.4	0	-1.82232	-1.82232	0.282765	P	P	LOC102724156	PREDICTED: Homo sapiens uncharacterized LOC102724156 (LOC102724156), transcript variant X1, ncRNA [XR_426407]	uncharacterized LOC102724156	102724156		chr9:90681467-90681408	FALSE	hs|9q22.1		XR_426407	XR_426407	THC2550705
A_24_P57047	316.747	76.1838	0	-1.8219	-1.8219	0.282847	P	P	DLL3	Homo sapiens delta-like 3 (Drosophila) (DLL3), transcript variant 2, mRNA [NM_203486]	delta-like 3 (Drosophila)	10683	GO:0048339|GO:0007386|GO:0001501|GO:0050768|GO:0007219|GO:0001756|GO:0005112|GO:0016021	chr19:39998477-39998536	FALSE	hs|19q13.2	ENST00000356433	NM_203486	NM_203486	THC2716177	Hs.127792
A_23_P98898	344.369	82.8451	0	-1.8216	-1.8216	0.282907	P	P	CDK2	Homo sapiens cyclin-dependent kinase 2 (CDK2), transcript variant 1, mRNA [NM_001798]	cyclin-dependent kinase 2	1017	GO:0005515|GO:0032298|GO:0000793|GO:0008284|GO:0015030|GO:0071732|GO:0005634|GO:0007265|GO:0031145|GO:0046872|GO:0005829|GO:0000082|GO:0005737|GO:0000086|GO:0006813|GO:0006977|GO:0000806|GO:0005667|GO:0000781|GO:0005813|GO:0030332|GO:0000805|GO:0016572|GO:0005524|GO:0051439|GO:0006260|GO:0051298|GO:0035173|GO:0007067|GO:0006281|GO:0007126|GO:0060968|GO:0007596|GO:0000307|GO:0005654|GO:0031571|GO:…	chr12:56365789-56365848	FALSE	hs|12q13.2	ENST00000555408	NM_001798	NM_001798	THC2465849	Hs.19192
A_33_P3291349	835.437	201.048	0	-1.82112	-1.82112	0.283001	P	P	RPRD1A	Homo sapiens regulation of nuclear pre-mRNA domain containing 1A (RPRD1A), transcript variant 4, mRNA [NM_001303413]	regulation of nuclear pre-mRNA domain containing 1A	55197	GO:0070940|GO:0016591	chr18:33605629-33605570	FALSE	hs|18q12.2	ENST00000591994	NM_001303413	NM_001303413	THC2605467	Hs.464912
A_21_P0000515	1689.89	406.929	0	-1.82021	-1.82021	0.28318	P	P	VTRNA1-3	Homo sapiens vault RNA 1-3 (VTRNA1-3), vault RNA [NR_026705]	vault RNA 1-3	56662		chr5:140105752-140105811	FALSE	hs|5q31.3		NR_026705	NR_026705	THC2761117	Hs.543887
A_23_P88731	4418.96	1064.13	0	-1.82016	-1.82016	0.28319	P	P	RAD51	Homo sapiens RAD51 recombinase (RAD51), transcript variant 1, mRNA [NM_002875]	RAD51 recombinase	5888	GO:0005515|GO:0000793|GO:0048471|GO:0005634|GO:0010569|GO:0042802|GO:0006302|GO:0005739|GO:0005737|GO:0003690|GO:0003697|GO:0000724|GO:0005759|GO:0051260|GO:0007131|GO:0043142|GO:0000794|GO:0005815|GO:0070182|GO:0005730|GO:0006310|GO:0000800|GO:0000228|GO:0008022|GO:0006312|GO:0005524|GO:0071479|GO:0006974|GO:0003684|GO:0006281|GO:0007126|GO:0016605|GO:0000730|GO:0006268|GO:0005654|GO:0051106	chr15:41023607-41023666	FALSE	hs|15q15.1	ENST00000525066	NM_002875	NM_002875	THC2532894	Hs.631709
A_23_P388146	2953.98	711.527	0	-1.8198	-1.8198	0.28326	P	P		Homo sapiens zinc finger protein 587, mRNA (cDNA clone IMAGE:4153939), with apparent retained intron. [BC011243]				chr19:58379773-58379832	FALSE	hs|19q13.43	ENST00000603829	BC011243		THC2465134	Hs.654820
A_23_P26994	60.2047	14.5078	0	-1.81917	-1.81917	0.283383	P	P	GNGT2	Homo sapiens guanine nucleotide binding protein (G protein), gamma transducing activity polypeptide 2 (GNGT2), transcript variant 1, mRNA [NM_031498]	guanine nucleotide binding protein (G protein), gamma transducing activity polypeptide 2	2793	GO:0007186|GO:0005886|GO:0008152|GO:0005834|GO:0003924|GO:0007268|GO:0004871|GO:0007602	chr17:47284034-47283975	FALSE	hs|17q21.32	ENST00000515635	NM_031498	NM_031498	THC2475522	Hs.181781
A_33_P3248519	6123.37	1476.18	0	-1.81859	-1.81859	0.283498	P	P	SMC4	Homo sapiens structural maintenance of chromosomes 4 (SMC4), transcript variant 1, mRNA [NM_005496]	structural maintenance of chromosomes 4	10051	GO:0000796|GO:0005515|GO:0007076|GO:0010032|GO:0046982|GO:0005634|GO:0051383|GO:0005524|GO:0005829|GO:0000070|GO:0005737|GO:0045132|GO:0005654|GO:0000278|GO:0051301	chr3:160132206-160132265	FALSE	hs|3q25.33	ENST00000468653	NM_005496	NM_005496	THC2496408	Hs.58992
A_23_P373119	3381.43	815.348	0	-1.81828	-1.81828	0.28356	P	P	HMGB3P1	Homo sapiens high mobility group box 3 pseudogene 1 (HMGB3P1), non-coding RNA [NR_002165]	high mobility group box 3 pseudogene 1	128872		chr20:33421521-33421462	FALSE	hs|20q11.22	ENST00000393368	NR_002165	NR_002165	NP798948	Hs.558624
A_24_P33982	610.236	147.163	0	-1.81808	-1.81808	0.283598	P	P	MILR1	Homo sapiens mast cell immunoglobulin-like receptor 1 (MILR1), transcript variant S2, mRNA [NM_001291317]	mast cell immunoglobulin-like receptor 1	284021	GO:0043303|GO:0005887|GO:0033004|GO:0042629	chr17:62461517-62461576	FALSE	hs|17q23.3	ENST00000612535	NM_001291317	NM_001291317	THC2572671	Hs.631749
A_33_P3350748	32874.7	7928.91	0	-1.81791	-1.81791	0.283631	P	P	KRT7	Homo sapiens keratin 7, type II (KRT7), mRNA [NM_005556]	keratin 7, type II	3855	GO:0005882|GO:0005515|GO:0005737|GO:0005198|GO:0016032|GO:0005634|GO:0045095|GO:0070062	chr12:52642590-52642649	FALSE	hs|12q13.13	ENST00000331817	NM_005556	NM_005556	THC2465320	Hs.411501
A_23_P214487	174562	42115.9	0	-1.81743	-1.81743	0.283726	P	P	HIST1H4C	Homo sapiens histone cluster 1, H4c (HIST1H4C), mRNA [NM_003542]	histone cluster 1, H4c	8364	GO:0005515|GO:0010467|GO:0006325|GO:0005634|GO:0045653|GO:0000723|GO:0000183|GO:0000786|GO:0070062|GO:0035574|GO:0035575|GO:0046982|GO:0006334|GO:0006335|GO:0005576|GO:0006336|GO:0000228|GO:0003677|GO:0032776|GO:0034080|GO:0043234|GO:0016020|GO:0045814|GO:0040029|GO:0005654|GO:0000278	chr6:26104468-26104527	FALSE	hs|6p22.2	ENST00000377803	NM_003542	NM_003542	THC2699129	Hs.46423
A_23_P80048	1379.43	332.815	0	-1.81741	-1.81741	0.283731	P	P	FER1L4	Homo sapiens fer-1-like family member 4, pseudogene (functional) (FER1L4), non-coding RNA [NR_119376]	fer-1-like family member 4, pseudogene (functional)	80307	GO:0016021	chr20:34146579-34146520	FALSE	hs|20q11.22	ENST00000616711	NR_119376	NR_119376	THC2475821	Hs.72222
A_21_P0000366	120.044	28.9786	0	-1.81663	-1.81663	0.283883	P	P	SNORD11	Homo sapiens small nucleolar RNA, C/D box 11 (SNORD11), small nucleolar RNA [NR_003031]	small nucleolar RNA, C/D box 11	692058		chr2:203157798-203157857	FALSE	hs|2q33.1		NR_003031	NR_003031	THC2657740	Hs.680067
A_24_P83678	334.713	80.8124	0	-1.81641	-1.81641	0.283927	P	P	MMS22L	Homo sapiens MMS22-like, DNA repair protein (MMS22L), mRNA [NM_198468]	MMS22-like, DNA repair protein	253714	GO:0005515|GO:0042555|GO:0035101|GO:0000724|GO:0031297|GO:0005654|GO:0043596	chr6:97597747-97594723	FALSE	hs|6q16.1	ENST00000275053	NM_198468	NM_198468	THC2475026	Hs.444292
A_33_P3327165	763.985	184.544	0	-1.81571	-1.81571	0.284064	P	P	CCDC18	Homo sapiens coiled-coil domain containing 18 (CCDC18), mRNA [NM_206886]	coiled-coil domain containing 18	343099		chr1:93730275-93730334	FALSE	hs|1p22.1	ENST00000447456	NM_206886	NM_206886	THC2478279	Hs.745125
A_33_P3411357	235.55	56.8984	0	-1.8157	-1.8157	0.284066	P	P	DGCR11	Homo sapiens DiGeorge syndrome critical region gene 11 (non-protein coding) (DGCR11), long non-coding RNA [NR_024157]	DiGeorge syndrome critical region gene 11 (non-protein coding)	25786		chr22:19033742-19033683	FALSE	hs|22q11.21		NR_024157	NR_024157	NP1170266	Hs.720269
A_21_P0000775	56.1041	13.577	0	-1.81307	-1.81307	0.284585	P	P	ENO1-AS1	Homo sapiens ENO1 antisense RNA 1 (ENO1-AS1), long non-coding RNA [NR_038351]	ENO1 antisense RNA 1	100505975		chr1:8939881-8939940	FALSE	hs|1p36.23			NR_038351		Hs.429843
A_23_P78664	20475.2	4962.57	0	-1.81085	-1.81085	0.285023	P	P	DDX39A	Homo sapiens DEAD (Asp-Glu-Ala-Asp) box polypeptide 39A (DDX39A), transcript variant 1, mRNA [NM_005804]	DEAD (Asp-Glu-Ala-Asp) box polypeptide 39A	10212	GO:0005515|GO:0005737|GO:0006406|GO:0016020|GO:0000398|GO:0004386|GO:0005634|GO:0005524	chr19:14519947-14519888	FALSE	hs|19p13.12	ENST00000242776	NM_005804	NM_005804	NP837172	Hs.311609
A_33_P3399593	185	44.8534	0	-1.81037	-1.81037	0.285119	P	P	CCDC134	Homo sapiens coiled-coil domain containing 134 (CCDC134), mRNA [NM_024821]	coiled-coil domain containing 134	79879	GO:0016020|GO:0005576	chr22:42221784-42221843	FALSE	hs|22q13.2	ENST00000255784	NM_024821	NM_024821	THC2474399	Hs.474991
A_33_P3293247	498.473	120.966	0	-1.80904	-1.80904	0.28538	P	P	GPSM1	Homo sapiens G-protein signaling modulator 1 (GPSM1), transcript variant 2, mRNA [NM_015597]	G-protein signaling modulator 1	26086	GO:0050790|GO:0008277|GO:0005794|GO:0005886|GO:0000139|GO:0005789|GO:0005654|GO:0005092|GO:0030154|GO:0007399|GO:0005829	chr9:139236220-139236279	FALSE	hs|9q34.3	ENST00000616132	NM_015597	NM_015597		Hs.239370
A_23_P43800	4200.57	1019.6	0	-1.80872	-1.80872	0.285445	P	P	BOP1	Homo sapiens block of proliferation 1 (BOP1), mRNA [NM_015201]	block of proliferation 1	23246	GO:0070545|GO:0005515|GO:0000463|GO:0008283|GO:0042254|GO:0030529|GO:0051726|GO:0043021|GO:0005654|GO:0030687|GO:0000448	chr8:145486576-145486433	FALSE	hs|8q24.3	ENST00000569669	NM_015201	NM_015201	THC2754953	Hs.645279
A_23_P213319	142.336	34.5798	0	-1.80743	-1.80743	0.285699	P	P	ADAMTS6	Homo sapiens ADAM metallopeptidase with thrombospondin type 1 motif, 6 (ADAMTS6), mRNA [NM_197941]	ADAM metallopeptidase with thrombospondin type 1 motif, 6	11174	GO:0006508|GO:0005578|GO:0008270|GO:0004222|GO:0008237	chr5:64444890-64444831	FALSE	hs|5q12.3	ENST00000381052	NM_197941	NM_197941	THC2477918	Hs.482291
A_23_P342138	2110.02	513.092	0	-1.8061	-1.8061	0.285963	P	P	ADAMTSL1	Homo sapiens ADAMTS-like 1 (ADAMTSL1), transcript variant 4, mRNA [NM_001040272]	ADAMTS-like 1	92949	GO:0006493|GO:0006508|GO:0005578|GO:0005788|GO:0008270|GO:0036066|GO:0044267|GO:0008237|GO:0043687	chr9:18910193-18910252	FALSE	hs|9p22.1	ENST00000542621	NM_001040272	NM_001040272	THC2477516	Hs.741483
A_33_P3305472	823.167	200.351	0	-1.80478	-1.80478	0.286224	P	P		Homo sapiens cDNA FLJ41999 fis, clone SPLEN2029683. [AK123993]				chr17:74556378-74556437	FALSE	hs|17q25.1		AK123993		THC2483147	Hs.288215
A_19_P00315753	1746.91	426.052	0	-1.80183	-1.80183	0.28681	P	P	LINC00883	Homo sapiens long intergenic non-protein coding RNA 883 (LINC00883), transcript variant 1, long non-coding RNA [NR_028301]	long intergenic non-protein coding RNA 883	344595		chr3:106966102-106966161	FALSE	hs|3q13.12	ENST00000466734	NR_028301	NR_028301	THC2618093	Hs.543039
A_23_P170626	9129.52	2230.46	0	-1.79933	-1.79933	0.287309	P	P	CHCHD7	Homo sapiens coiled-coil-helix-coiled-coil-helix domain containing 7 (CHCHD7), transcript variant 1, mRNA [NM_001011667]	coiled-coil-helix-coiled-coil-helix domain containing 7	79145	GO:0005758	chr8:57131066-57131125	FALSE	hs|8q12.1	ENST00000355315	NM_001011667	NM_001011667	THC2477257	Hs.436913
A_23_P408996	358.7	87.669	0	-1.79877	-1.79877	0.28742	P	P	MBOAT1	Homo sapiens membrane bound O-acyltransferase domain containing 1 (MBOAT1), transcript variant 1, mRNA [NM_001080480]	membrane bound O-acyltransferase domain containing 1	154141	GO:0036150|GO:0016747|GO:0005789|GO:0044281|GO:0016021|GO:0006644|GO:0046474|GO:0036152	chr6:20101206-20101147	FALSE	hs|6p22.3		NM_001080480	NM_001080480	THC2472080	Hs.377830
A_33_P3384871	1329.01	324.91	0	-1.79837	-1.79837	0.2875	P	P	FBXO5	Homo sapiens F-box protein 5 (FBXO5), transcript variant 2, mRNA [NM_001142522]	F-box protein 5	26271	GO:0005515|GO:0019901|GO:0060565|GO:0051437|GO:0005819|GO:0005634|GO:0051436|GO:0001556|GO:0031145|GO:0051439|GO:0046872|GO:0005829|GO:0016050|GO:0007057|GO:0007346|GO:0046785|GO:0000082|GO:0005737|GO:0000083|GO:0005654|GO:0000278|GO:0045835|GO:0007091|GO:0051301	chr6:153291957-153291898	FALSE	hs|6q25.2	ENST00000367241	NM_001142522	NM_001142522	THC2463215	Hs.520506
A_23_P258769	1824.49	446.359	0	-1.79735	-1.79735	0.287703	P	P	HLA-DPB1	Homo sapiens major histocompatibility complex, class II, DP beta 1 (HLA-DPB1), mRNA [NM_002121]	major histocompatibility complex, class II, DP beta 1	3115	GO:0032729|GO:0050852|GO:0012507|GO:0005886|GO:0009986|GO:0019221|GO:0031295|GO:0042613|GO:0005765|GO:0032588|GO:0030666|GO:0019886|GO:0000139|GO:0016020|GO:0050870|GO:0042605|GO:0042102|GO:0071556|GO:0030669|GO:0010008|GO:0060333|GO:0030658	chr6:33054359-33054418	FALSE	hs|6p21.32	ENST00000399500	NM_002121	NM_002121	THC2559023	Hs.485130
A_21_P0013768	1502.01	367.731	0	-1.7963	-1.7963	0.287911	P	P	XLOC_l2_015542	BROAD Institute lincRNA (XLOC_l2_015542), lincRNA [TCONS_l2_00030232]				chrX:61999118-61999775	FALSE	hs|Xq11.1
A_23_P165783	1391.99	340.889	0	-1.79591	-1.79591	0.28799	P	P	MLPH	Homo sapiens melanophilin (MLPH), transcript variant 1, mRNA [NM_024101]	melanophilin	79083	GO:0001725|GO:0017137|GO:0048471|GO:0005815|GO:0032400|GO:0003779|GO:0030318|GO:0035371|GO:0006605|GO:0030425|GO:0046872|GO:0031489|GO:0051010|GO:0030864|GO:0070062	chr2:238457898-238461015	FALSE	hs|2q37.3	ENST00000478712	NM_024101	NM_024101	THC2510626	Hs.102406
A_23_P61466	305.6	74.8435	0	-1.79583	-1.79583	0.288006	P	P	CD163L1	Homo sapiens CD163 molecule-like 1 (CD163L1), transcript variant 2, mRNA [NM_174941]	CD163 molecule-like 1	283316	GO:0005886|GO:0005576|GO:0016021|GO:0006898|GO:0005044	chr12:7521549-7520755	FALSE	hs|12p13.31	ENST00000546182	NM_174941	NM_174941	THC2475760	Hs.631727
A_24_P160001	2966.14	726.542	0	-1.7956	-1.7956	0.288052	P	P	FKBP1A	Homo sapiens FK506 binding protein 1A, 12kDa (FKBP1A), transcript variant 2, mRNA [NM_054014]	FK506 binding protein 1A, 12kDa	2280	GO:0005515|GO:0030018|GO:0055010|GO:0019221|GO:0046332|GO:0042803|GO:0042026|GO:0006936|GO:0006458|GO:0006457|GO:0010039|GO:0031398|GO:0007179|GO:0043123|GO:0070062|GO:0051209|GO:0014802|GO:0003755|GO:0005160|GO:0032925|GO:0044325|GO:0060347|GO:0007183|GO:0042110|GO:0019855|GO:0050776|GO:0070588|GO:0005789|GO:0030544|GO:0019899|GO:0000413|GO:0022417|GO:0005829|GO:0032092|GO:0032880|GO:0005737|GO:…	chr20:1356196-1356137	FALSE	hs|20p13	ENST00000612074	NM_054014	NM_054014	NP1401859	Hs.471933
A_22_P00013922	99.4905	24.3862	0	-1.79462	-1.79462	0.288247	P	P	HDX	highly divergent homeobox [Source:HGNC Symbol;Acc:HGNC:26411] [ENST00000465509]	highly divergent homeobox	139324	GO:0005634|GO:0003677	chrX:83755104-83755045	FALSE	hs|Xq21.1	ENST00000465509			THC2684163
A_22_P00012023	335.204	82.1891	0	-1.79415	-1.79415	0.288341	P	P	TTN-AS1	Homo sapiens TTN antisense RNA 1 (TTN-AS1), transcript variant 1, long non-coding RNA [NR_038272]	TTN antisense RNA 1	100506866		chr2:179402336-179402395	FALSE	hs|2q31.2		NR_038272	NR_038272	THC2600982	Hs.710694
A_24_P92367	3552.72	871.641	0	-1.79325	-1.79325	0.288522	P	P	YDJC	Homo sapiens YdjC homolog (bacterial) (YDJC), mRNA [NM_001017964]	YdjC homolog (bacterial)	150223	GO:0016810|GO:0005975	chr22:21982583-21982524	FALSE	hs|22q11.21	ENST00000398873	NM_001017964	NM_001017964	THC2482070	Hs.355952
A_32_P87013	159.19	39.0634	0	-1.79299	-1.79299	0.288573	P	P	CXCL8	Homo sapiens chemokine (C-X-C motif) ligand 8 (CXCL8), mRNA [NM_000584]	chemokine (C-X-C motif) ligand 8	3576	GO:0005515|GO:0034976|GO:0005153|GO:0008285|GO:0019722|GO:0002237|GO:0006928|GO:0005615|GO:0030155|GO:0030968|GO:0045091|GO:0031623|GO:0035556|GO:0006955|GO:0006954|GO:0006935|GO:0071356|GO:0007050|GO:0008009|GO:0070098|GO:0045744|GO:0030593|GO:0005576|GO:0048566|GO:0001525|GO:0044344|GO:0050930|GO:0007165|GO:0071222|GO:0007186|GO:0071347|GO:0090023|GO:0042119|GO:0006987|GO:0044267	chr4:74609265-74609324	FALSE	hs|4q13.3	ENST00000307407	NM_000584	NM_000584	THC2470330	Hs.624
A_23_P370989	2869.62	704.575	0	-1.79216	-1.79216	0.288738	P	P	MCM4	Homo sapiens minichromosome maintenance complex component 4 (MCM4), transcript variant 1, mRNA [NM_005914]	minichromosome maintenance complex component 4	4173	GO:0005515|GO:0042555|GO:0005634|GO:0005524|GO:0006260|GO:0000082|GO:0006271|GO:0004003|GO:0003697|GO:0016020|GO:0006270|GO:0006268|GO:0005654|GO:0000278	chr8:48888334-48888393	FALSE	hs|8q11.21	ENST00000518382	NM_005914	NM_005914	THC2549450	Hs.460184
A_33_P3284029	11854.1	2911.21	0	-1.79183	-1.79183	0.288806	P	P	CSE1L	Homo sapiens CSE1 chromosome segregation 1-like (yeast) (CSE1L), transcript variant 1, mRNA [NM_001316]	CSE1 chromosome segregation 1-like (yeast)	1434	GO:0005515|GO:0005737|GO:0016020|GO:0008283|GO:0008536|GO:0006611|GO:0006915|GO:0005654|GO:0005634|GO:0008262|GO:0070062	chr20:47711430-47711489	FALSE	hs|20q13.13	ENST00000396192	NM_001316	NM_001316	THC2783929	Hs.90073
A_33_P3224307	696.645	171.149	0	-1.7913	-1.7913	0.288911	P	P	SCARNA12	Homo sapiens small Cajal body-specific RNA 12 (SCARNA12), guide RNA [NR_003010]	small Cajal body-specific RNA 12	677777		chr12:7076683-7076624	FALSE	hs|12p13.31	ENST00000537646	NR_003010	NR_003010	THC2567099	Hs.689636
A_33_P3386344	381.261	93.7795	0	-1.78956	-1.78956	0.28926	P	P	FANCA	Homo sapiens Fanconi anemia, complementation group A (FANCA), transcript variant 2, mRNA [NM_001018112]	Fanconi anemia, complementation group A	2175	GO:0005515|GO:0008585|GO:0005737|GO:0006461|GO:0006281|GO:0042127|GO:0005730|GO:0005654|GO:0005634|GO:0008584|GO:0043240|GO:0007140	chr16:89877175-89877116	FALSE	hs|16q24.3	ENST00000563513	NM_001018112	NM_001018112	THC2595035	Hs.744083
A_32_P71788	496.085	122.069	0	-1.78902	-1.78902	0.289368	P	P	FKBP4	Homo sapiens FK506 binding protein 4, 59kDa (FKBP4), mRNA [NM_002014]	FK506 binding protein 4, 59kDa	2288	GO:0051219|GO:0005515|GO:0000413|GO:0048471|GO:0046661|GO:0031503|GO:0035259|GO:0005829|GO:0034605|GO:0005739|GO:0005737|GO:0006457|GO:0031072|GO:0043025|GO:0030850|GO:0030674|GO:0070062|GO:0031115|GO:0032767|GO:0007566|GO:0031111|GO:0005874|GO:0048156|GO:0003755|GO:0005528|GO:0044295|GO:0005525|GO:0005524|GO:0061077|GO:0005789|GO:0010977|GO:0005654|GO:0006463|GO:0006825|GO:0030521|GO:1900034	chr12:2909056-2909213	FALSE	hs|12p13.33	ENST00000543037	NM_002014	NM_002014	THC2564663	Hs.524183
A_24_P67681	4788.39	1179.11	0	-1.78797	-1.78797	0.28958	P	P		high mobility group box 3 pseudogene 27 [Source:HGNC Symbol;Acc:HGNC:39319] [ENST00000589177]				chr17:40800668-40800727	FALSE	hs|17q21.2	ENST00000589177
A_21_P0000425	658.604	162.298	0	-1.78689	-1.78689	0.289796	P	P	SNORD114-28	Homo sapiens small nucleolar RNA, C/D box 114-28 (SNORD114-28), small nucleolar RNA [NR_003221]	small nucleolar RNA, C/D box 114-28	767609		chr14:101455478-101455537	FALSE	hs|14q32.31		NR_003221	NR_003221		Hs.709862
A_21_P0014871	11045.3	2725.11	0	-1.78518	-1.78518	0.29014	P	P						chr12:77377946-77377887	FALSE	hs|12q21.2	ENST00000552481
A_21_P0006532	156.248	38.5532	0	-1.78504	-1.78504	0.290168	P	P		MIR222 host gene (non-protein coding) [Source:HGNC Symbol;Acc:HGNC:49555] [ENST00000602507]				chrX:45629208-45629149	FALSE	hs|Xp11.3	ENST00000602507
A_32_P95739	61750.3	15238.7	0	-1.78484	-1.78484	0.290208	P	P	TPI1	Homo sapiens triosephosphate isomerase 1 (TPI1), transcript variant 1, mRNA [NM_000365]	triosephosphate isomerase 1	7167	GO:0005515|GO:0004807|GO:0005975|GO:0019682|GO:0006094|GO:0005634|GO:0007275|GO:0044281|GO:0006098|GO:0005615|GO:0006096|GO:0005829|GO:0009405|GO:0006006|GO:0070062	chr12:6979746-6979805	FALSE	hs|12p13.31	ENST00000396705	NM_000365	NM_000365	THC2552672	Hs.524219
A_32_P514599	4512.47	1113.72	0	-1.78465	-1.78465	0.290245	P	P		heat shock 60kDa protein 1 (chaperonin) pseudogene 6 [Source:HGNC Symbol;Acc:HGNC:5267] [ENST00000388967]				chr3:36809424-36809365	FALSE	hs|3p22.2	ENST00000388967			THC2537477
A_23_P350689	80.9604	19.9891	0	-1.78413	-1.78413	0.29035	P	P	ZDHHC23	Homo sapiens zinc finger, DHHC-type containing 23 (ZDHHC23), mRNA [NM_173570]	zinc finger, DHHC-type containing 23	254887	GO:0018345|GO:0008270|GO:0016021|GO:0072659|GO:0019706	chr3:113681444-113681503	FALSE	hs|3q13.31	ENST00000478793	NM_173570	NM_173570	THC2471533	Hs.21902
A_33_P3779229	207.881	51.3808	0	-1.78259	-1.78259	0.290662	P	P	GK5	Homo sapiens glycerol kinase 5 (putative) (GK5), transcript variant 1, mRNA [NM_001039547]	glycerol kinase 5 (putative)	256356	GO:0016310|GO:0019563|GO:0004370|GO:0005524	chr3:141883589-141883530	FALSE	hs|3q23	ENST00000392993	NM_001039547	NM_001039547	THC2476846	Hs.135904
A_22_P00010595	75.2674	18.6245	0	-1.78095	-1.78095	0.290991	P	P	lnc-NDST1-1	LNCipedia lincRNA (lnc-NDST1-1), lincRNA [lnc-NDST1-1:1]	lnc-NDST1-1:1			chr5:149829074-149829133	FALSE	hs|5q33.1
A_22_P00012375	496.685	122.904	0	-1.78093	-1.78093	0.290996	P	P	lnc-PRICKLE2-3	LNCipedia lincRNA (lnc-PRICKLE2-3), lincRNA [lnc-PRICKLE2-3:1]	lnc-PRICKLE2-3:1			chr3:64439323-64439264	FALSE	hs|3p14.1				THC2679748
A_23_P16469	3132.7	775.3	0	-1.78071	-1.78071	0.291041	P	P	PLAUR	Homo sapiens plasminogen activator, urokinase receptor (PLAUR), transcript variant 3, mRNA [NM_001005377]	plasminogen activator, urokinase receptor	5329	GO:0005515|GO:0005886|GO:0006928|GO:0031225|GO:0030162|GO:0006935|GO:0071438|GO:0030377|GO:0004872|GO:0070062|GO:0006501|GO:0016255|GO:0019904|GO:0005102|GO:0007165|GO:0007596|GO:0005887|GO:0005789|GO:0005788|GO:0016021|GO:0019899|GO:0005925|GO:0042730|GO:0044267|GO:0019898|GO:0043687	chr19:44169557-44169498	FALSE	hs|19q13.31	ENST00000598875	NM_001005377	NM_001005377	THC2762433	Hs.466871
A_33_P3214665	783.409	193.944	0	-1.78025	-1.78025	0.291132	P	P	MAP2	Homo sapiens microtubule-associated protein 2 (MAP2), transcript variant 1, mRNA [NM_002374]	microtubule-associated protein 2	4133	GO:0005515|GO:0008017|GO:0005516|GO:0002162|GO:0071310|GO:0001578|GO:0005875|GO:0005874|GO:0005730|GO:0021954|GO:0007409|GO:0031175|GO:0048813|GO:0005737|GO:0043198|GO:0034399|GO:0005198|GO:0043025	chr2:210598712-210598771	FALSE	hs|2q34	ENST00000360351	NM_002374	NM_002374	THC2495394	Hs.368281
A_23_P121282	118.263	29.2843	0	-1.77993	-1.77993	0.291198	P	P	TMEM89	Homo sapiens transmembrane protein 89 (TMEM89), mRNA [NM_001008269]	transmembrane protein 89	440955	GO:0005634|GO:0016021	chr3:48658338-48658279	FALSE	hs|3p21.31	ENST00000330862	NM_001008269	NM_001008269	THC2649634	Hs.631922
A_21_P0000402	233.335	57.7986	0	-1.77943	-1.77943	0.291299	P	P	SNORD114-5	Homo sapiens small nucleolar RNA, C/D box 114-5 (SNORD114-5), small nucleolar RNA [NR_003197]	small nucleolar RNA, C/D box 114-5	767581		chr14:101421714-101421773	FALSE	hs|14q32.31		NR_003197	NR_003197
A_21_P0001343	51.2525	12.7002	0	-1.77891	-1.77891	0.291404	P	P	lnc-ABCD3-1	LNCipedia lincRNA (lnc-ABCD3-1), lincRNA [lnc-ABCD3-1:1]	lnc-ABCD3-1:1			chr1:95008486-95008545	FALSE	hs|1p21.3				THC2610649
A_23_P111228	659.307	163.401	0	-1.77867	-1.77867	0.291453	P	P	COQ3	Homo sapiens coenzyme Q3 methyltransferase (COQ3), mRNA [NM_017421]	coenzyme Q3 methyltransferase	51805	GO:0005739|GO:0006744|GO:0005759|GO:0008689|GO:0004395|GO:0008425|GO:0044281|GO:0032259|GO:0008171|GO:0006071	chr6:99823868-99819457	FALSE	hs|6q16.2	ENST00000369242	NM_017421	NM_017421	THC2464612	Hs.713623
A_21_P0014918	519.729	128.848	0	-1.77821	-1.77821	0.291544	P	P	HERC2P4	Homo sapiens hect domain and RLD 2 pseudogene 4 (HERC2P4), non-coding RNA [NR_109773]	hect domain and RLD 2 pseudogene 4	100289574		chr16:32193209-32193150	FALSE	hs|16p11.2	ENST00000568097	NR_109773	NR_109773	THC2521734	Hs.722631
A_19_P00319028	71.9103	17.833	0	-1.77778	-1.77778	0.291632	P	P	RFX8	Homo sapiens RFX family member 8, lacking RFX DNA binding domain (RFX8), mRNA [NM_001145664]	RFX family member 8, lacking RFX DNA binding domain	731220	GO:0003700|GO:0006357|GO:0031018|GO:0005634|GO:0000978|GO:0006351	chr2:102083316-102083257	FALSE	hs|2q11.2	ENST00000484091	NM_001145664	NM_001145664	THC2486791	Hs.662488
A_21_P0014715	134.1	33.3064	0	-1.77556	-1.77556	0.29208	P	P		Homo sapiens, clone IMAGE:3460553, mRNA. [BC013229]				chr3:183016156-183016215	FALSE	hs|3q27.1		BC013229		THC2601689	Hs.729514
A_33_P3253707	3795.72	942.917	0	-1.7753	-1.7753	0.292134	P	P	LRR1	Homo sapiens leucine rich repeat protein 1 (LRR1), transcript variant 1, mRNA [NM_152329]	leucine rich repeat protein 1	122769	GO:0016567	chr14:50081313-50081372	FALSE	hs|14q21.3	ENST00000318317	NM_152329	NM_152329	NP1276290	Hs.451090
A_33_P3376249	1412.46	350.974	0	-1.7749	-1.7749	0.292214	P	P	S100A2	Homo sapiens S100 calcium binding protein A2 (S100A2), mRNA [NM_005978]	S100 calcium binding protein A2	6273	GO:0005515|GO:0043542|GO:0005509|GO:0005575|GO:0042802	chr1:153533890-153533831	FALSE	hs|1q21.3	ENST00000368709	NM_005978	NM_005978	THC2789199	Hs.516484
A_33_P3256685	1877.15	467.06	0	-1.77299	-1.77299	0.292601	P	P	TTF2	Homo sapiens transcription termination factor, RNA polymerase II (TTF2), mRNA [NM_003594]	transcription termination factor, RNA polymerase II	8458	GO:0008380|GO:0005515|GO:0006353|GO:0006397|GO:0008026|GO:0006369|GO:0006355|GO:0003677|GO:0005524|GO:0008023|GO:0005737|GO:0005681|GO:0008270|GO:0008094	chr1:117645022-117645081	FALSE	hs|1p13.1	ENST00000369466	NM_003594	NM_003594	THC2684205	Hs.486818
A_19_P00322911	481.555	119.855	0	-1.77254	-1.77254	0.292692	P	P	TWIST2	Homo sapiens twist family bHLH transcription factor 2 (TWIST2), transcript variant 2, mRNA [NM_057179]	twist family bHLH transcription factor 2	117581	GO:0005515|GO:0005667|GO:0010838|GO:0043066|GO:0003700|GO:0008285|GO:0006366|GO:0019904|GO:0032720|GO:0005634|GO:0000122|GO:0048701|GO:0003677|GO:0001649|GO:0043392|GO:0061303|GO:0005737|GO:0045668|GO:0001076|GO:0060325|GO:0045638|GO:0003682|GO:0046983|GO:0045892	chr2:239795604-239795663	FALSE	hs|2q37.3	ENST00000448943	NM_057179	NM_057179	THC2486319	Hs.422585
A_21_P0014573	157.294	39.1875	0	-1.77113	-1.77113	0.29298	P	P		PREDICTED: Homo sapiens uncharacterized LOC100293962 (LOC100293962), misc_RNA [XR_111287]				chr12:49626670-49626611	FALSE	hs|12q13.12		XR_111287		THC2614414	Hs.611675
A_23_P203947	802.865	200.036	0	-1.77103	-1.77103	0.293	P	P	DDX11	Homo sapiens DEAD/H (Asp-Glu-Ala-Asp/His) box helicase 11 (DDX11), transcript variant 1, mRNA [NM_030653]	DEAD/H (Asp-Glu-Ala-Asp/His) box helicase 11	1663	GO:0005515|GO:0000790|GO:0051539|GO:0003723|GO:0004386|GO:0005730|GO:0030496|GO:0005634|GO:0005524|GO:0046872|GO:0030968|GO:0000922|GO:0005737|GO:0003690|GO:0004003|GO:0003697|GO:0016032|GO:0007062|GO:0005654|GO:0032508|GO:0006987|GO:0044267|GO:0070062|GO:0008094	chr12:31257193-31257252	FALSE	hs|12p11.21	ENST00000435753	NM_030653	NM_030653	THC2500483	Hs.443960
A_23_P84189	89.041	22.2044	0	-1.76975	-1.76975	0.293259	P	P	PITPNC1	Homo sapiens phosphatidylinositol transfer protein, cytoplasmic 1 (PITPNC1), transcript variant 2, mRNA [NM_181671]	phosphatidylinositol transfer protein, cytoplasmic 1	26207	GO:0005515|GO:0007165|GO:0005737|GO:0015914|GO:0008526|GO:0005654|GO:0008289	chr17:65689234-65689293	FALSE	hs|17q24.2	ENST00000578527	NM_181671	NM_181671	THC2479214	Hs.591185
A_24_P48248	112.25	28.0049	0	-1.76909	-1.76909	0.293394	P	P	C17orf53	Homo sapiens chromosome 17 open reading frame 53 (C17orf53), transcript variant 1, mRNA [NM_024032]	chromosome 17 open reading frame 53	78995		chr17:42232655-42232714	FALSE	hs|17q21.31	ENST00000588073	NM_024032	NM_024032	THC2774508	Hs.437059
A_23_P357929	374.988	93.6559	0	-1.76753	-1.76753	0.293711	P	P	SLC35D1	Homo sapiens solute carrier family 35 (UDP-GlcA/UDP-GalNAc transporter), member D1 (SLC35D1), mRNA [NM_015139]	solute carrier family 35 (UDP-GlcA/UDP-GalNAc transporter), member D1	23169	GO:0030206|GO:0006805|GO:0052695|GO:0005461|GO:0048706|GO:0005789|GO:0008643|GO:0006065|GO:0044281|GO:0016021|GO:0055085|GO:0015787	chr1:67474829-67474770	FALSE	hs|1p31.3	ENST00000235345	NM_015139	NM_015139	THC2476767	Hs.213642
A_33_P3385477	23979.3	5989.48	0	-1.76742	-1.76742	0.293734	P	P	ATAD3B	Homo sapiens ATPase family, AAA domain containing 3B (ATAD3B), mRNA [NM_031921]	ATPase family, AAA domain containing 3B	83858	GO:0005743|GO:0005524	chr1:1431522-1431581	FALSE	hs|1p36.33	ENST00000474481	NM_031921	NM_031921	THC2496692	Hs.729021
A_23_P7172	1381.92	345.205	0	-1.76728	-1.76728	0.293763	P	P	PGM2	Homo sapiens phosphoglucomutase 2 (PGM2), mRNA [NM_018290]	phosphoglucomutase 2	55276	GO:0005515|GO:0000287|GO:0005975|GO:0005978|GO:0019388|GO:0044281|GO:0005829|GO:0004614|GO:0009405|GO:0006006|GO:0046386|GO:0008973|GO:0005980|GO:0070062	chr4:37863548-37863607	FALSE	hs|4p14	ENST00000512556	NM_018290	NM_018290	THC2466583	Hs.23363
A_23_P131846	1778.49	444.315	0	-1.76712	-1.76712	0.293794	P	P	SNAI1	Homo sapiens snail family zinc finger 1 (SNAI1), mRNA [NM_005985]	snail family zinc finger 1	6615	GO:0005515|GO:2000810|GO:0010718|GO:0005634|GO:0001837|GO:0046872|GO:0031069|GO:0005737|GO:0061314|GO:0060972|GO:0060021|GO:0019900|GO:0001707|GO:0000977|GO:0030335|GO:0060707|GO:0000122|GO:0060806|GO:0001649|GO:0001078|GO:0016477|GO:0043518|GO:0060536|GO:0045893|GO:0010957	chr20:48605170-48605229	FALSE	hs|20q13.13	ENST00000244050	NM_005985	NM_005985	THC2463607	Hs.48029
A_21_P0014231	292.118	73.0253	0	-1.76621	-1.76621	0.293979	P	P	lnc-WDR34-1	LNCipedia lincRNA (lnc-WDR34-1), lincRNA [lnc-WDR34-1:1]	lnc-WDR34-1:1			chr9:131425559-131425500	FALSE	hs|9q34.11				THC2714238
A_33_P3314276	7548.35	1887.93	0	-1.76549	-1.76549	0.294128	P	P	ASPHD1	Homo sapiens aspartate beta-hydroxylase domain containing 1 (ASPHD1), mRNA [NM_181718]	aspartate beta-hydroxylase domain containing 1	253982	GO:0018193|GO:0051213|GO:0016021|GO:0055114	chr16:29917316-29917375	FALSE	hs|16p11.2	ENST00000308748	NM_181718	NM_181718		Hs.655761
A_24_P813147	2896.52	724.528	0	-1.76534	-1.76534	0.294158	P	P	TUBB8	Homo sapiens tubulin, beta 8 class VIII (TUBB8), mRNA [NM_177987]	tubulin, beta 8 class VIII	347688	GO:0006184|GO:0008150|GO:0003674|GO:0051258|GO:0005737|GO:0005874|GO:0005200|GO:0003924|GO:0007017|GO:0005525|GO:0070062	chr10:93404-93345	FALSE	hs|10p15.3	ENST00000308911	NM_177987	NM_177987	NP1178315	Hs.532659
A_33_P3217238	3492.29	873.931	0	-1.76471	-1.76471	0.294286	P	P	ATAD2	Homo sapiens ATPase family, AAA domain containing 2 (ATAD2), mRNA [NM_014109]	ATPase family, AAA domain containing 2	29028	GO:0006200|GO:0005654|GO:0045893|GO:0016887|GO:0005524|GO:0006351|GO:0070062	chr8:124332837-124332778	FALSE	hs|8q24.13	ENST00000287394	NM_014109	NM_014109	THC2461452	Hs.370834
A_33_P3367917	375.549	94.0069	0	-1.76429	-1.76429	0.294371	P	P	SSH2	Homo sapiens slingshot protein phosphatase 2 (SSH2), transcript variant 3, mRNA [NM_001282130]	slingshot protein phosphatase 2	85464	GO:0030036|GO:0003779|GO:0003677|GO:0005615|GO:0035335|GO:0010591|GO:0005737|GO:0006470|GO:0008064|GO:0004721|GO:0008138|GO:0005856|GO:0050770|GO:0004725	chr17:28001032-28000973	FALSE	hs|17q11.2	ENST00000324677	NM_001282130	NM_001282130	THC2479537	Hs.654754
A_33_P3235410	507.322	127	0	-1.7642	-1.7642	0.29439	P	P	PTPLA	Homo sapiens protein tyrosine phosphatase-like (proline instead of catalytic arginine), member A, mRNA (cDNA clone IMAGE:4304680), with apparent retained intron. [BC027709]	protein tyrosine phosphatase-like (proline instead of catalytic arginine), member A	9200	GO:0014902|GO:0071529|GO:0005783|GO:0010389|GO:0030148|GO:0010811|GO:0030497|GO:0007275|GO:2000045|GO:0016829|GO:0046848|GO:0005789|GO:0006633|GO:0016021|GO:0019899|GO:0042761|GO:0018812|GO:0034622	chr10:17657570-17657511	FALSE	hs|10p12.33		BC027709			Hs.114062
A_32_P71447	1893.13	474.55	0	-1.76227	-1.76227	0.294784	P	P	NCAPD3	Homo sapiens non-SMC condensin II complex, subunit D3 (NCAPD3), mRNA [NM_015261]	non-SMC condensin II complex, subunit D3	23310	GO:0005515|GO:0007076|GO:0016020|GO:0042585|GO:0000799|GO:0005654|GO:0035064|GO:0031618|GO:0000278|GO:0051301	chr11:134022687-134022628	FALSE	hs|11q25	ENST00000534548	NM_015261	NM_015261	THC2461873	Hs.438550
A_21_P0000409	410.907	103.067	0	-1.76136	-1.76136	0.29497	P	P	SNORD114-12	Homo sapiens small nucleolar RNA, C/D box 114-12 (SNORD114-12), small nucleolar RNA [NR_003205]	small nucleolar RNA, C/D box 114-12	767590		chr14:101435299-101435358	FALSE	hs|14q32.31		NR_003205	NR_003205
A_22_P00004931	205.476	51.5595	0	-1.76079	-1.76079	0.295086	P	P	lnc-DBX1-1	LNCipedia lincRNA (lnc-DBX1-1), lincRNA [lnc-DBX1-1:1]	lnc-DBX1-1:1			chr11:20141299-20141240	FALSE	hs|11p15.1
A_23_P53276	8780.89	2203.37	0	-1.76079	-1.76079	0.295087	P	P	TIMELESS	Homo sapiens timeless circadian clock (TIMELESS), mRNA [NM_003920]	timeless circadian clock	8914	GO:0005515|GO:0000790|GO:0046982|GO:0030324|GO:0005730|GO:0005634|GO:0000122|GO:0042803|GO:0006351|GO:0006974|GO:0007067|GO:0009582|GO:0042127|GO:0009628|GO:0015630|GO:0042752|GO:0007623|GO:0048754|GO:0045892|GO:0002009|GO:0051301	chr12:56811004-56810945	FALSE	hs|12q13.3	ENST00000557589	NM_003920	NM_003920	THC2788675	Hs.118631
A_23_P129188	341.275	85.7092	0	-1.75954	-1.75954	0.295342	P	P	CALML4	Homo sapiens calmodulin-like 4 (CALML4), transcript variant 1, mRNA [NM_033429]	calmodulin-like 4	91860	GO:0005509	chr15:68486419-68486360	FALSE	hs|15q23	ENST00000467889	NM_033429	NM_033429	THC2516818	Hs.709550
A_23_P52727	6885.38	1729.32	0	-1.75946	-1.75946	0.295358	P	P	NAV2	Homo sapiens neuron navigator 2 (NAV2), transcript variant 1, mRNA [NM_182964]	neuron navigator 2	89797	GO:0007608|GO:0021554|GO:0007605|GO:0004386|GO:0005614|GO:0021564|GO:0003025|GO:0005524|GO:0021563|GO:0008152|GO:0005654|GO:0007626|GO:0008201	chr11:20143014-20143073	FALSE	hs|11p15.1	ENST00000527559	NM_182964	NM_182964	THC2507020	Hs.502116
A_23_P357284	205.286	51.5864	0	-1.7587	-1.7587	0.295513	P	P	GPR4	Homo sapiens G protein-coupled receptor 4 (GPR4), mRNA [NM_005282]	G protein-coupled receptor 4	2828	GO:0007186|GO:0005886|GO:0005887|GO:0004930	chr19:46093270-46093211	FALSE	hs|19q13.32	ENST00000323040	NM_005282	NM_005282	THC2473539	Hs.17170
A_32_P105549	713.821	179.519	0	-1.75755	-1.75755	0.29575	P	P	ANXA8L1	Homo sapiens annexin A8-like 1 (ANXA8L1), transcript variant 1, mRNA [NM_001098845]	annexin A8-like 1	728113	GO:0005544|GO:0005509	chr10:47762959-47763018	FALSE	hs|10q11.22	ENST00000584982	NM_001098845	NM_001098845	THC2469527	Hs.744068
A_21_P0005033	57.0278	14.3455	0	-1.75719	-1.75719	0.295823	P	P	LINC00472	Homo sapiens long intergenic non-protein coding RNA 472 (LINC00472), transcript variant 1, long non-coding RNA [NR_121612]	long intergenic non-protein coding RNA 472	79940		chr6:72124086-72124027	FALSE	hs|6q13		NR_121612	NR_121612		Hs.368337
A_23_P55251	1733.98	436.207	0	-1.75713	-1.75713	0.295836	P	P	ITGA3	Homo sapiens integrin, alpha 3 (antigen CD49C, alpha 3 subunit of VLA-3 receptor) (ITGA3), transcript variant a, mRNA [NM_002204]	integrin, alpha 3 (antigen CD49C, alpha 3 subunit of VLA-3 receptor)	3675	GO:0005515|GO:0030111|GO:0005518|GO:0097205|GO:0031527|GO:0002020|GO:0050900|GO:0007507|GO:0001948|GO:0030198|GO:0071438|GO:0007613|GO:0017015|GO:0035640|GO:0070062|GO:0008305|GO:0009986|GO:0046982|GO:0019904|GO:0060135|GO:0060076|GO:0043235|GO:0097062|GO:0005178|GO:0007229|GO:0031345|GO:0097060|GO:0072006|GO:0010976|GO:0043236|GO:0043588|GO:0005925|GO:0009897|GO:0048471|GO:0005886|GO:0030324|GO:…	chr17:48167365-48167424	FALSE	hs|17q21.33	ENST00000505306	NM_002204	NM_002204	THC2546547	Hs.265829
A_23_P128147	232339	58448.5	0	-1.75712	-1.75712	0.295837	P	P	TUBA1B	Homo sapiens tubulin, alpha 1b (TUBA1B), mRNA [NM_006082]	tubulin, alpha 1b	10376	GO:0003725|GO:0005515|GO:0005881|GO:0051258|GO:0005874|GO:0003924|GO:0000226|GO:0005525|GO:0006184|GO:0030705|GO:0005198|GO:0006457|GO:0005200|GO:0051084|GO:0071353|GO:0007017|GO:0044267|GO:0031625|GO:0070062|GO:0051301	chr12:49521692-49521633	FALSE	hs|12q13.12	ENST00000547765	NM_006082	NM_006082	THC2529286	Hs.524390
A_23_P142631	1593.47	401.324	0	-1.75546	-1.75546	0.296179	P	P	FKBP1B	Homo sapiens FK506 binding protein 1B, 12.6 kDa (FKBP1B), transcript variant 2, mRNA [NM_054033]	FK506 binding protein 1B, 12.6 kDa	2281	GO:0005515|GO:0000413|GO:0042542|GO:0030018|GO:0035584|GO:0019227|GO:0005829|GO:0022417|GO:0051284|GO:0006939|GO:0042026|GO:0005737|GO:0030551|GO:0034220|GO:0042098|GO:0006458|GO:0048680|GO:0010880|GO:0060314|GO:0060315|GO:0033197|GO:0051280|GO:0010459|GO:0051480|GO:0005102|GO:0003755|GO:0005528|GO:0010881|GO:0033017|GO:0014808|GO:0034704|GO:0086064|GO:0055085|GO:0044325|GO:0009749|GO:0061077|GO:…	chr2:24286286-24286345	FALSE	hs|2p23.3	ENST00000496149	NM_054033	NM_054033	NP090150	Hs.709461
A_23_P7679	1410.75	355.366	0	-1.75522	-1.75522	0.296228	P	P	NUP155	Homo sapiens nucleoporin 155kDa (NUP155), transcript variant 1, mRNA [NM_153485]	nucleoporin 155kDa	9631	GO:0007077|GO:0005215|GO:0010467|GO:0031965|GO:0005975|GO:0019083|GO:0019221|GO:0019058|GO:0044281|GO:0005635|GO:0006606|GO:0055085|GO:0010827|GO:0008645|GO:0006406|GO:0016020|GO:0015758|GO:0005643|GO:0009405|GO:0086014|GO:0017056|GO:0016032|GO:0006998|GO:0000278	chr5:37294554-37294495	FALSE	hs|5p13.2	ENST00000381843	NM_153485	NM_153485	THC2462444	Hs.547696
A_23_P139547	42221	10638.1	0	-1.75485	-1.75485	0.296303	P	P	TUBA1A	Homo sapiens tubulin, alpha 1a (TUBA1A), transcript variant 1, mRNA [NM_006009]	tubulin, alpha 1a	7846	GO:0005515|GO:0005881|GO:0051258|GO:0006996|GO:0019904|GO:0005874|GO:0003924|GO:0005634|GO:0005525|GO:0005829|GO:0030705|GO:0006184|GO:0005198|GO:0006457|GO:0000086|GO:0005200|GO:0051084|GO:0055037|GO:0007017|GO:0000278|GO:0044267|GO:0070062|GO:0051301	chr12:49579472-49579413	FALSE	hs|12q13.12	ENST00000301071	NM_006009	NM_006009	THC2497914	Hs.654422
A_22_P00015795	444.918	112.106	0	-1.7548	-1.7548	0.296314	P	P	lnc-TARDBP-2	7e15h01.x1 NCI_CGAP_Lu24 Homo sapiens cDNA clone IMAGE:3282577 3' similar to gb:L01457 AUTOANTIGEN PM-SCL (HUMAN);, mRNA sequence [BE669601]	lnc-TARDBP-2:1			chr1:11162049-11162108	FALSE	hs|1p36.22		BE669601		THC2550501	Hs.634965
[truncated: 2,054 more rows]
